# Supplementary material for: Global mapping of freshwater contamination by pesticides and implications for agriculture and water resource protection
Source: iScience. 2025 Jun 9;28(7):112861. doi: 10.1016/j.isci.2025.112861 (PMC12256343; doi:10.1016/j.isci.2025.112861)
Supplement: Table S1. Pesticide concentrations in surface freshwater [file mmc2.xlsx]

## Sheet: 原浓度1
	No	Country	Continent	Year (sampled)	No. Pesticides	No. Sampling location	Σ Total Pesticides	HCB	α-HCH	β-HCH	γ-HCH(Lindane)	δ-HCH	ε-HCH	HCH	o,p'-DDE	p,p'-DDE	o,p'-DDD	p,p'-DDD	o,p'-DDT	p,p'-DDT	Endosulfan	α-Endosulfan	β-Endosulfan	Endosulfan sulfate	Heptachlor	cis-Heptachlor epoxide	trans-Heptachlor Epoxide	Chlordane	cis-(α-)Chlordane	trans-(γ-)Chlordane	Aldrin	Chlordecone	Cis-nonachlor	Dicofol	Dieldrin	Endrin	HCCP	Isodrin	Methoxychlor	Mirex	Trans-Nonachlor	Endrin aldehyde	Endrin ketone	Oxychlordane	PeCB	2,4,5-trichlorophenol	Isobenzane	Carbon tetrachloride	Dibromochloropropane
Code								118-74-1	319-84-6	319-85-7	58-89-9	319-86-8	6108-10-7	608-73-1	3424-82-6	72-55-9	53-19-0	72-54-8	789-02-6	50-29-3	115-29-7	959-98-8	33213-65-9	1031-07-8	76-44-8	1024-57-3	28044-83-9	57-74-9	5103-71-9	5103-74-2	309-00-2	143-50-0	5103-73-1	115-32-2	60-57-1	72-20-8	77-47-4	465-73-6	72-43-5	2385-85-5	39765-80-5	7421-93-4	53494-70-5	27304-13-8	608-93-5	95-95-4	297-78-9	56-23-5	96-12-8
1Egypt	1	Egypt	Africa	2013-2013		3	5.03		0.005		0.004					0.398333		0.405		1.07467					0.003	0.003					0.003				0.361667	0.136333
236Egypt	236	Egypt	Africa	2014-2015		1	194.26													17.53	20.43				16.4						30.5			19.85
2Egypt	2	Egypt	Africa	2018-2019		1	4.896																											0.083
4Egypt	4	Egypt	Africa	2012-2013		2	3.458													3.2945						0.08					0.0835
5Egypt	5	Egypt	Africa	2015-2015		1	1600
6Ethiopia	6	Ethiopia	Africa	2018-2018		1	13.081															2.61	1.71
7Ethiopia	7	Ethiopia	Africa	2018-2018		18	1.51838	0.0178827		0.0369458						0.0938889		0.162173	0.124626	0.13379	0.0153965		0.162173								0.0341297				0.0679964	0.0500501
8Ghana	8	Ghana	Africa	2016-2016		1	1.197			0.01						0.02		0.05		0.029															0.01	0.01			0.012
10Ivory Coast	10	Ivory Coast	Africa	2019-2019		3	527.133
11Ivory Coast	11	Ivory Coast	Africa	2019-2020		1	310.1
12Kenya	12	Kenya	Africa	2010-2010		2	11.65
13Kenya	13	Kenya	Africa	2016-2017		2	3.1722									0.95835		0.65465		1.5592
14Kenya	14	Kenya	Africa	2017-2017		1	1.50817
15Nigeria	15	Nigeria	Africa	2016-2018		1	2.6758		0.64	0.61	0.197									0.0092		0.22	0.117		0.73	0.13					0.0081				0.0095	0.005
16Nigeria	16	Nigeria	Africa	2012-2013		1	2.045		0.27	0.26	0.19									0.09		0.16	0.13	0.005	0.24	0.19					0.23				0.16	0.03
17Nigeria	17	Nigeria	Africa	2016-2016		1	0.785		0.235	0.196		0.163						0.15											0.041
18Nigeria	18	Nigeria	Africa	2012-2013		1	3.01		0.38	0.32	0.22									0.12		0.22	0.08	0.01	0.14	0.43					0.21				0.14	0.06
19Nigeria	19	Nigeria	Africa	2012-2013		2	1.3005				0.39	0.01				0.0415	0.04	0.02	0.1565	0.02					0.055						0.4615				0.037	0.02						0.01	0.0155
20Nigeria	20	Nigeria	Africa	2017-2017		1	0.02029		0.0001	0.0001	0.00035									0.00115		0.00025	0.0001	0.0022	0.00015	0.00025					0.01405				0.0002	0.0001
23South Africa	23	South Africa	Africa	2021-2021		1	6.51
24South Africa	24	South Africa	Africa	2013-2013		1	0.00802	0.00063							0.0015	0.00162									0.00066						0.0012					0.00139				0.00102
25South Africa	25	South Africa	Africa	2015-2016		2	6.594		0.8945	2.2665	0.095	0.078				0.2175		0.2865		0.131		0.2245	0.141	0.3095	0.103	0.189					0.198				0.086				1.166			0.208
27South Africa	27	South Africa	Africa	2011-2011		5	0.0111395		0.00184	0.0078313	0.0003431	0.0003425	0.000512667		5.5e-06	3.59e-05	5.86e-05	0.0001464	1.27e-05	1.0875e-05
31South Africa	31	South Africa	Africa	2015-2016		2	0.00628375				0.0001944
32South Africa	32	South Africa	Africa	2015-2017		1	59.7		1.4	1.1	1.9	1.6				4.7		9.5		9.2		12	1.2	5	1.2	1.3					1.8				2.4	1.6			1.2			1.2	1.4
33South Africa	33	South Africa	Africa	2014-2015		2	1.145
501South Africa	501	South Africa	Africa	2016-2017		2	0.000121848	9e-07	7e-07	6e-05	5e-05				6.3e-08	1.6e-06	5e-07	2.1e-06	1e-07	4.7e-07		1.5e-07	2e-06	5.5e-07	5.5e-10	1.3e-07	3.5e-09		2.9e-07	7e-07	2.5e-07				1.9e-07	1.5e-08				9e-11				3.6e-08	1.1e-06
21Tunisia	21	Tunisia	Africa	2019-2019		1	0.0419099
22Tunisia	22	Tunisia	Africa	2019-2019		1	0.0103681	0.00011			4e-05					0.00168333		0.00270125		0.004995					4e-05						0.00011				0.000266	0.0004225
34Tunisia	34	Tunisia	Africa	2015-2016		1	0.9112
38Bangladesh	38	Bangladesh	Asia	2011-2011		1	17.64				0.01					4.06		0.01		8.29					5.24						0.01				0.01	0.01
39Bangladesh	39	Bangladesh	Asia	2016-2017		2	15.6075
40Bangladesh	40	Bangladesh	Asia	2010-2010		2	2.29389
102China	102	China	Asia	2019-2019		1	0.02125
103China	103	China	Asia	2019-2019		1	0.45398
104China	104	China	Asia	2015-2015		1	0.0146
105China	105	China	Asia	2016-2016		1	0.2197
106China	106	China	Asia	2017-2017		1	0.11688		0.01213	0.01868	0.00863	0.01409				0.00647	0.00693	0.00283				0.00016	0.00028	0.00051	0.01156						0.00953				0.00932	0.01576
107China	107	China	Asia	2010-2010		1	0.09624	0.00041		0.00097						0.01384		0.00916	0.01459	0.05727
108China	108	China	Asia	2010-2011		1	0.00716	0.00017	0.00047	0.00092	0.00029	8e-05			0.00142	2e-05	3e-05	6e-05	0.00016	0.00023		2e-05	9e-05		0.00017					1e-05	0.00283					3e-05		0.00016
109China	109	China	Asia	2015-2016		1	0.64556		0.03337	0.01873	0.04163	0.0069				0.01679		0.0128	0.0281	0.00926
110China	110	China	Asia	2019-2019		1	0.425309
111China	111	China	Asia	2020-2020		1	0.004628																											0.000443					2.8e-05
112China	112	China	Asia	2016-2016		1	2.0334
113China	113	China	Asia	2014-2015		1	0.112618
114China	114	China	Asia	2016-2016		32	0.258578
115China	115	China	Asia	2015-2015		2	0.05275
116China	116	China	Asia	2017-2017		1	0.19097
117China	117	China	Asia	2017-2017		3	0.117454
120China	120	China	Asia	2014-2015		1	0.1836
121China	121	China	Asia	2017-2017		1	0.00569
122China	122	China	Asia	2016-2016		2	0.730456
123China	123	China	Asia	2018-2019		2	0.017945
124China	124	China	Asia	2019-2019		1	0.06223
125China	125	China	Asia	2018-2019		4	0.732827
126China	126	China	Asia	2018-2018		1	0.080409
127China	127	China	Asia	2020-2021		2	0.083025
128China	128	China	Asia	2017-2017		1	7.08
129China	129	China	Asia	2014-2015		2	0.011015		0.0006	0.00022	0.000225	0.000565				5e-05		1e-05		7e-05		0.00039	0.0001	0.000515	0.00041	0.00786
131China	131	China	Asia	2020-2020		2	1.08635
132China	132	China	Asia	2018-2019		1	0.09578
137China	137	China	Asia	2020-2021		4	0.71183
140China	140	China	Asia	2019-2019		1	370.112
141China	141	China	Asia	2016-2017		2	0.036645
143China	143	China	Asia	2018-2019		4	0.1989		0.001	0.00755	0.005	0.005				0.0023			0.002675	0.002225		0.005	0.001		0.001						0.0714			0.00135	0.008875	0.005
144China	144	China	Asia	2014-2014		1	0.032558																											0.0078
145China	145	China	Asia	2014-2014		1	0.44396
147China	147	China	Asia	2016-2017		2	2.89465
148China	148	China	Asia	2015-2015		1	0.00135																0.00135
149China	149	China	Asia	2014-2014		1	3.2
150China	150	China	Asia	2013-2013		1	0.01073		0.00208	0.00265	0.00147	4e-05				0.00192		0.00032	0.00108	0.00117
152China	152	China	Asia	2012-2012		1	0.07059		0.00418	0.01018	0.00489	0.00878				0.01311		0.0102	0.00747	0.01178
153China	153	China	Asia	2010-2010		4	0.0487275		0.00316	0.007595	0.00407	0.0102025				0.001335		0.0069675	0.0023825	0.002855									0.0019375	0.00564										0.0025825
155China	155	China	Asia	2012-2012		1	0.15992
156China	156	China	Asia	2014-2014		2	0.004065		0.000295	0.000405	0.00023	0.000565				9.5e-05		0.0002		0.00075		8e-05	2.5e-05		0.00051	1e-05					0.00046					0.000425						1.5e-05
157China	157	China	Asia	2020-2020		10	0.090284		0.0006	0.00892	0.0006	0.0006				0.0006		0.0015		0.0006			0.0015	0.0015	0.0006						0.0015			0.0033	0.0006					0.0016
158China	158	China	Asia	2022-2022		1	0.06414
159China	159	China	Asia	2018-2018		2	0.04216
160China	160	China	Asia	2020-2021		3	0.090738
161China	161	China	Asia	2011-2011		1	0.0502595
162China	162	China	Asia	2019-2019		2	0.01324
163China	163	China	Asia	2018-2018		1	0.00074788	2.241e-05							3.3e-06	4.527e-05	4.45e-06	6.57e-06	0.00010384	1.763e-05		4.241e-05	6.425e-05		1.902e-05				0.00026266	0.00014984									3.02e-06	3.21e-06
164China	164	China	Asia	2020-2021		1	0.0008
165China	165	China	Asia	2019-2019		1	0.385
166China	166	China	Asia	2013-2013		1	0.1695
167China	167	China	Asia	2014-2014		1	0.0834
168China	168	China	Asia	2019-2019		1	0.052
169China	169	China	Asia	2014-2014		1	0.03558		0.00064	0.0022	0.00091	0.0042				8e-05		0.0061		0.0027		0.0027	0.00052	0.0059	0.0017				0.0013		0.0004				0.00063				0.0024			0.0016	0.0016
170China	170	China	Asia	2019-2019		1	0.041382
172China	172	China	Asia	2012-2013		1	0.05258
173China	173	China	Asia	2018-2018		1	0.2781
174China	174	China	Asia	2018-2019		2	2.105
175China	175	China	Asia	2015-2015		1	0.725		0.03931	0.01984	0.02917	0.0163				0.01752		0.01345	0.02935	0.01478
42China	42	China	Asia	2018-2019		1	0.04567
43China	43	China	Asia	2017-2018		2	1.07				0.0175	0.0065						0.036		0.011		0.001	0.001	0.0315	0.0125	0.0075			0.0185		0.0365				0.002	0.0145						0.0225
44China	44	China	Asia	2011-2012		1	3.96	0.01		0.01						0.01		0.01	0.01	0.01		0.01									0.01				0.01	0.01		0.01							0.01
45China	45	China	Asia	2018-2018		4	0.210735
46China	46	China	Asia	2019-2019		2	0.437051
47China	47	China	Asia	2010-2010		3	0.00676667		0.000186667	0.000566667	0.00401333	0.000213333				1e-05		0.000276667	0.000846667	0.000653333
48China	48	China	Asia	2010-2010		1	0.014478		0.00097	0.000657	0.000261	0.000631			1e-05	4e-06	4.5e-05	8e-06	0.000112	0.000997		0.000125	0.000177		0.000358	1e-05	0.000542		9.2e-05	0.000931	0.000348			0.00028		8e-06			0.00259
49China	49	China	Asia	2019-2019		1	1.21673
501China, Peoples Republic of	501	China	Asia	2016-2018		5	0.00107708	6.7e-06	1.8e-05	3.05e-05	2.85e-06				4.184e-06	5.90917e-05	6.22383e-05	0.000245	1.42517e-05	7.0635e-05		8.75e-07	1.85e-06	0.000554667	2.7e-09	6.54e-08	7.75e-09		3.56667e-07	2.94333e-07	7.08333e-08				1.775e-07	2.58333e-08				4.425e-07				1.91e-07	4.6e-06
50China	50	China	Asia	2012-2013		2	0.141
51China	51	China	Asia	2011-2011		1	0.13775	0.04948	0.00989		0.01037	0.00582				0.00186		0.00056		0.00555					0.02786			0.00681	0.00293	0.00388	0.00671				6e-05	0.00082					0.00515
52China	52	China	Asia	2018-2019		1	0.07815	0.00275	0.00349	0.00236	0.00152	0.00142				0.00132		0.00077		0.00234		0.00163	0.00302	0.00188	0.00207	0.00384			0.00066	0.00101	0.00255				0.0016	0.00425			0.00445		0.00066
53China	53	China	Asia	2018-2018		3	1.39068		0.00344333	0.0466367	0.0875567	0.00211667						0.0003			0.00015				0.00402667	0.00014					0.00011					0.0157933
54China	54	China	Asia	2015-2016		1	0.08383	0.00043	0.0285	0.0194	0.00636	0.0118			0.00026	0.00166	0.00029	0.00103	0.00038	0.00103		0.00345	0.00631	0.00286					5e-05
55China	55	China	Asia	2016-2016		3	1.88164	0.0372333	0.000940333	0.000617667	0.005	0.00203				0.00114133		0.00101067		0.000226667		0.00272333	0.00291		0.0005		0.00162667		0.01						0.00267	0.00277667			0.00145667		0.00187333
56China	56	China	Asia	2013-2013		1	0.0478		0.002	0.0031	0.0052	0.0062										0.0085			0.0083	0.0014					0.0023				0.0046	0.0062
59China	59	China	Asia	2013-2014		4	5.8475
60China	60	China	Asia	2013-2013		1	28.35		7.52	5.54	1.97	3.53				2.1		0.92	2.76	4.01
61China	61	China	Asia	2012-2012		1	0.01861	0.00092	0.00154	0.00085	0.00132	0.00279	0.0009		0.00115	0.00103	0.00099	0.001	0.00076	0.00077		0.00051	0.00102		0.00271	0.00035
63China	63	China	Asia	2016-2016		2	0.008265		0.001205	0.001675	0.00016	0.000235				0.00378		0.00092	0.00017	0.00012
64China	64	China	Asia	2018-2019		1	0.152
66China	66	China	Asia	2014-2015		1	0.00713		0.00032	0.00555	0.00062	0.00024				0.00019		0.00021
67China	67	China	Asia	2011-2011		1	0.01789		0.00394	0.00142	0.00369	0.00528				0.00039		0.00047	0.00162	0.00108
68China	68	China	Asia	2011-2011		1	0.002894	0.00132	0.00012	0.000805	0.0005	0.000149
69China	69	China	Asia	2011-2011		1	9.28445
70China	70	China	Asia	2013-2013		2	0.0665
71China	71	China	Asia	2010-2010		1	0.00791								0.00019	0.00268	0.00046	0.00014	0.00263	0.00181
73China	73	China	Asia	2019-2019		1	0.0047178	0.000431	5.05e-05	0.000811	0.000455	7.66e-05			0.000177	2.03e-05	0.000215	6.8e-05	9.38e-05	0.000266		5.3e-05	0.000476	4.52e-05	0.000274	0.000151			0.000173	0.000102	0.0005				2.44e-05	5.42e-05			0.000133			4.44e-05	2.34e-05
74China	74	China	Asia	2014-2014		1	0.0543		0.0057	0.0051	0.0039	0.0034				0.0011				0.0037		0.0006	0.0021	0.0011	0.0068	0.0014			0.0009	0.0008	0.0015				0.0045	0.0018			0.0052			0.0014	0.0033
75China	75	China	Asia	2018-2019		1	0.175227
77China	77	China	Asia	2013-2013		1	0.00153		2e-05	3e-05	7e-05	0.00013				6e-05		0.00015	0.00049	0.00058
78China	78	China	Asia	2013-2014		2	0.00832084		0.000521429	0.000690357	0.000379643	0.000878571				5.06294e-05		7.14286e-05		0.00264964		9.28571e-05	0.0001055	0.000390714	0.0009375	9.34167e-05					0.0005475					0.0003925			0.000387473			0.000131678
79China	79	China	Asia	2018-2019		2	0.0134901		0.00431	0.002404	0.00212	0.000398				0.000222		9.06e-05	0.001177	0.001295					0.000371						0.001008					9.45e-05
80China	80	China	Asia	2013-2013		1	0.06061		0.00386	0.00344	0.00167	0.00699				0.00065		0.00241		0.00317		0.00162	0.00185		0.003	0.00184					0.00474					0.00439			0.00923			0.01175
82China	82	China	Asia	2013-2013		1	0.24026
83China	83	China	Asia	2012-2012		1	0.01624	0.00041	0.0018	0.00438	0.00141	0.00125				0.00034		0.0003		0.00138				0.00016	0.00411	6e-05			0.00042	1e-05											0.00021
84China	84	China	Asia	2021-2021		4	0.029315
85China	85	China	Asia	2016-2016		1	0.225
87China	87	China	Asia	2014-2016		3	0.164167		0.02473	0.0605633	0.0169267	0.0124467				0.00151667		0.01085		0.00501667		0.00165333	0.00208667		0.0143333	0.00141333		0.0022			0.00674667					0.00136667			0.00231667
88China	88	China	Asia	2011-2011		1	0.0907898		0.00279	0.00844143	0.00491714	0.00599857				0.0152286		0.00116		0.00283429					0.0118143	0.0109114					0.0111057				0.00490333	0.010685
89China	89	China	Asia	2019-2019		2	8.637
90China	90	China	Asia	2017-2018		1	0.0859
91China	91	China	Asia	2017-2017		3	0.12462
92China	92	China	Asia	2013-2013		1	0.01674		0.00125	0.00333	0.00096	0.00296				0.00064		0.00076		0.0006					0.00325	3e-05					0.00294								2e-05
94China	94	China	Asia	2021-2021		1	0.0631
96China	96	China	Asia	2016-2016		1	0.00161348		0.000203824	0.000220588	6.36364e-05	3.34615e-05				0.000246		0.00016	0.000251111																										0.000434857
97China	97	China	Asia	2014-2016		2	0.01721	0.00814			0.00507									0.001625									8e-05			0.00069								0.001605
99China	99	China	Asia	2012-2012		1	0.19291			0.05141										0.03298				0.03062		0.07547													0.00243
176India	176	India	Asia	2019-2022		7	0.262928		0.006775	0.0170429	0.0578286	0.0231716				0.004025		0.0113857		0.0681429		0.00505	0.011375	0.01185	0.009	0.005825			0.00113175	0.000224	0.00545				0.0024	0.015125			0.00195025			0.002175	0.00300025
177India	177	India	Asia	2011-2012		3	0.818													0.05
178India	178	India	Asia	2019-2019		1	3.2225		0.1266	0.4236	0.0768	0.4602				0.2844						0.2377	0.3781	0.438	0.0542	0.1487					0.0143				0.3214	0.0163						0.2422
179India	179	India	Asia	2015-2015		3	0.511		0.016	0.0133333	0.0416667	0.0223333				0.00533333				0.015		0.0216667	0.0146667	0.00566667	0.178	0.141333					0.036
180India	180	India	Asia	2012-2012		2	0.0622		0.002	0.0017	0.0095	0.01						0.014	0.009	0.00065		0.001	0.0025		0.0075						0.00215				0.0022
181India	181	India	Asia	2020-2021		1	1.925
182India	182	India	Asia	2013-2014		1	74.06															35.21	37.56
184India	184	India	Asia	2010-2011		1	1.11176		0.0186905		0.00854762						0.0750238		0.0627381	0.0997381		0.0723571	0.0626905	0.0803095							0.0733333				0.0675476	0.0755952
185India	185	India	Asia	2014-2016		1	3.582		0.294	0.563	0.026	1.106			0.101	0.049	0.014	0.059	0.091	0.526		0.068	0.055											0.02
186India	186	India	Asia	2017-2017		2	1.648		0.27	0.061	0.9775	0.073				0.066		0.0215		0.028	0.021	0.0045	0.0165	0.01					0.027	0.061									0.011
187India	187	India	Asia	2014-2016		1	4.977		0.3	0.05	0.27	0.13			1.17	0.36	0.06	0.403	0.197	0.859		0.067	0.153	0.11
188India	188	India	Asia	2019-2019		4	0.0518492		0.00191	0.0034375	0.0044375	0.00171333				0.0022275		0.001155		0.00165		0.0015	0.0011875	0.00112	0.002305	0.0154075					0.0032725				0.00385	0.00129333						0.0030825	0.0023
190Indonesia	190	Indonesia	Asia	2014-2015		1	0.591589														0.00059
191Iran	191	Iran	Asia	2020-2020		1	18.818				0.021									0.03	0.03				0.03			0.027			0.03				0.026	0.022			0.021
192Iran	192	Iran	Asia	2010-2011		1	156.417
193Iran	193	Iran	Asia	2011-2011		1	6.32
194Iran	194	Iran	Asia	2016-2016		1	1.29
195Iran	195	Iran	Asia	2019-2019		4	0.91875
196Iran	196	Iran	Asia	2019-2019		1	0.502				0.135									0.01					0.123			0.077							0.081	0.076
197Iran	197	Iran	Asia	2019-2019		1	0.2975				0.0333									0.0333					0.0417			0.0475							0.07	0.0717
198Iran	198	Iran	Asia	2018-2019		2	921.55
501Israel	501	Israel	Asia	2016-2017		2	9.76073e-05	2.6e-06	8.5e-07	1.3e-05	8.2e-06				3.5e-07	1.1e-05	2.8e-07	1.1e-06	1.3e-07	3.1e-07		7.9e-07	1e-05	4.5e-05	1.2e-09	2.125e-07	2.5e-08		1e-08	5.7e-08	1.6e-08				4.4e-07	1.1e-07				6.1e-10				2.5e-08	3.1e-06
199Japan	199	Japan	Asia	2013-2013		1	5.04
202Japan	202	Japan	Asia	2016-2017		1	0.905
229Kazakhstan	229	Kazakhstan	Asia	2015-2015		1	2.34875				0.187																				0.1				2.03625
203Malaysia	203	Malaysia	Asia	2017-2017		1	0.09114
204Malaysia	204	Malaysia	Asia	2015-2015		1	0.0474
205Malaysia	205	Malaysia	Asia	2016-2016		1	0.0748		0.00093	0.00055	0.0005	0.00226				0.00029		0.00031		0.04044		0.00014	0.00322	0.00101	0.00373				0.00076		0.00317				0.00038	0.00278			0.01433
206Malaysia	206	Malaysia	Asia	2018-2018		1	0.0965
207Malaysia	207	Malaysia	Asia	2018-2018		1	1e-05
208Myanmar	208	Myanmar	Asia	2019-2019		1	2.9
209Pakistan	209	Pakistan	Asia	2018-2018		1	0.65648		0.179	0.241	0.007	0.002				0.001		0.001		0.001		0.002	0.005	0.002	0.191				0.0003	9.67e-05	0.002		0.001		0.006				8.35e-05		0.003	0.004	0.008
210Pakistan	210	Pakistan	Asia	2013-2013		2	1.18007	0.0019	0.173892	0.224919	0.018627	0.0281405			0.110346	0.14233	0.0712081	0.079927	0.0901081	0.134314			0.0007		0.0145			0.0044	0.00934865	0.0754135
211Pakistan	211	Pakistan	Asia	2013-2013		1	0.01746	0.00377	0.00161	0.00077	0.00085	8e-05			0.00018	0.00293	0.0004	0.00226	0.00201	0.00129		0.0008	0.00018		0.00016				0.00012											5e-05
212Pakistan	212	Pakistan	Asia	2017-2018		2	0.22815	0.00385	0.00255	0.0026	0.03045	0.0017	0.0008		0.00545	0.01445	0.0051	0.0161	0.0117	0.0412		0.00435	0.0087		0.0024			0.02195	0.01465		0.0025				0.00685	0.00535		0.00175	0.01505	0.00135
213Pakistan	213	Pakistan	Asia	2015-2016		2	0.03184	0.00154	0.000515	0.001035	0.00073	0.00085	0.001025		0.000475	0.00101	0.000715	0.000785	0.00154	0.007625		0.00184	0.001995		0.000605			0.000785	0.00042		0.001745				0.001585	0.00238		0.00082	0.001035	0.000265
214Pakistan	214	Pakistan	Asia	2014-2014		1	1.09e-05	1.57e-06	1e-08	7e-08	9e-08	6e-08	7e-08		2.44e-06	1.2e-07	2e-08	1.5e-07	1.5e-07	2.4e-06	5.1e-07	4.6e-07	1.4e-07		5.3e-07				2e-08	7e-08										3e-08				1.99e-06
215Pakistan	215	Pakistan	Asia	2014-2014		1	5.19e-05	2.26e-06			1.9e-07				2.11e-06	2.989e-05	1.9e-06			9.47e-06		3.53e-06		2.7e-07					2e-07	5e-07					1.32e-06						2.6e-07
216Pakistan	216	Pakistan	Asia	2015-2016		2	0.2285
218Philippines	218	Philippines	Asia	2019-2019		1	0.00542
219Saudi Arabia	219	Saudi Arabia	Asia	2019-2019		1	0.370335
220South Korea	220	South Korea	Asia	2010-2010		1	2.99635	2.42e-05																	3.95e-05	4.88e-05	3.19e-05								9.1e-05				0.1152
221South Korea	221	South Korea	Asia	2014-2014		1	0.0623
222South Korea	222	South Korea	Asia	2017-2017		2	0.143274
224Thailand	224	Thailand	Asia	2010-2010		2	2525.6
225Thailand	225	Thailand	Asia	2018-2018		1	86.81
311Turkey	311	Turkey	Asia	2012-2012		1	0.647		0.01	0.02	0.01	0.015				0.037		0.005		0.005		0.025	0.165	0.015	0.005	0.025			0.005		0.22				0.015	0.015						0.035	0.01
312Turkey	312	Turkey	Asia	2019-2019		1	29.125		0.765278	1.72361	0.127778	1.17639				0.445833		1.83333		0.602778		0.576389	1.71111	0.251389	0.280556	0.722222					0.122222				0.186111	1.00833			0.225			9.72222	7.64444
314Turkey	314	Turkey	Asia	2019-2019		1	0.09866				0.00056
316Turkey	316	Turkey	Asia	2017-2017		6	72.8344
317Turkey	317	Turkey	Asia	2014-2015		1	1.35227									0.319773				1.0325
226Vietnam	226	Vietnam	Asia	2019-2019		2	0.178695
227Vietnam	227	Vietnam	Asia	2011-2015		1	199.69	0.017			0.044														0.011			0.016								0.014
228Vietnam	228	Vietnam	Asia	2013-2013		1	0.87									0.04
230Albania	230	Albania	Europe	2017-2018		2	294.055		179.445	1.665	5.125	8.48	0.79		2.66	3.315	2.475	2.685	0.99	3.58		1.645	1.72	2.665	1.47	2.22	6.655		2.435	2.785		2.435		2.385					5.7	47.01				3.475
237Austria	237	Austria	Europe	2018-2018		1	3.3971
501Austria	501	Austria	Europe	2013-2013		1	0.00013567	6.18e-05							9.3e-07	1.836e-05	1.302e-05	2.116e-05	1.94e-06	3.26e-06																									1.52e-05
231Belgium	231	Belgium	Europe	2013-2013		1	4.2
237Belgium	237	Belgium	Europe	2018-2018		1	94.3467
502Belgium	502	Belgium	Europe	2011-2020		586	1.11089	0.000726674	0.00248774	0.00248626	0.00560575	0.00259099	0.00259099	0.00734374		0.0010156		0.00099766	0.00179805	0.00163494	0.00320631	0.00566523	0.00592495		0.00145774	0.00158214					0.00253034				0.00255362	0.00257475		0.00258552							0.00173283			0.22369
502Bosnia and Herzegovina	502	Bosnia and Herzegovina	Europe	2011-2012		6	7.53421	0.01			0.01											0.01									0.01				0.01	0.01									0.05
501Bulgaria	501	Bulgaria	Europe	2019-2019		4	0.000333843	9.665e-06	2.06e-05	7.75e-05	3.6e-05				2.315e-06	5.16e-05	2.08e-05	5.115e-05	5.35e-06	1.26e-05		4.6325e-07	8.1e-08	1.405e-05	1.284e-06	2.84e-06	1.95e-08		9.4e-07	3.48e-06	9e-07				1.575e-05	1.035e-06				5.425e-09				4.25e-07	4.99e-06
502Bulgaria	502	Bulgaria	Europe	2011-2012		31	0.390387				0.00521826		0.01																		0.00639583				0.00832118	0.006985		0.00593137
232Croatia	232	Croatia	Europe	2014-2014		1	2.327
233Croatia	233	Croatia	Europe	2015-2015		3	0.768333
501Croatia	501	Croatia	Europe	2019-2019		2	0.000322338	1.22e-05	7.49e-06	5.73e-05	5.11e-05				2.01e-06	4.25e-05	2.37e-05	6.65e-05	5.43e-06	7.27e-06		2.07e-06	1.03e-06	7.67e-06	1.9e-09	2.57e-06	1.2e-07		7.1e-07	7.1e-07	1.19e-06				1.54e-05	2.44e-06				2.6e-08				3e-07	1.26e-05
502Croatia	502	Croatia	Europe	2011-2012		54	5.68561	0.00768627	0.00274167	0.00775156	0.00306708			0.0250635		0.00289654		0.00485468		0.00566003	0.00281975				0.00365306						0.00245738				0.00343042	0.00464607		0.00564052							0.104925			0.128724
502Cyprus	502	Cyprus	Europe	2011-2012		36	1.79207	0.000635714	0.0007	0.00107071	0.0003			0.001		0.001		0.0025		0.002	0.0025				0.0015019	0.000785714					0.00112321			0.0225	0.00128571	0.0015												0.125	0.152778
502Czech Republic	502	Czech Republic	Europe	2011-2021		2110	26.3485	0.00142028	0.00125481	0.00142751	0.00127218	0.00126299	0.00103173	0.00212894	0.0013083	0.00125125	0.00135639	0.0013276	0.00171842	0.00163639	0.00351711	0.00141058	0.0020999		0.00144637	0.00370975					0.00144755			0.0148896	0.00178935	0.00188733		0.00155827	0.00152867	0.00183469					0.00122402	0.0545397		0.0925575
234Denmark	234	Denmark	Europe	2010-2010		5	0.1666
235Denmark	235	Denmark	Europe	2021-2021		1	4.2357
237Denmark	237	Denmark	Europe	2018-2018		1	0.2134
502Estonia	502	Estonia	Europe	2013-2014		2	0.05
502Finland	502	Finland	Europe	2011-2012		16	1.91026	0.00935714	0.01	0.01	0.01	0.01			0.01	0.01	0.01	0.01	0.01	0.00967262		0.005	0.005		0.01						0.01	0.05		0.005	0.02	0.02		0.02			0.01				0.01
237France	237	France	Europe	2018-2018		1	1.0617
238France	238	France	Europe	2019-2019		1	59.2485
239France	239	France	Europe	2013-2014		1	1.269
502France	502	France	Europe	2011-2012		2222	2.0622	0.00447415			0.00678658					0.00722444		0.00660103	0.0053785	0.00302734		0.00313116			0.0119176	0.0117488					0.00467817			0.0194875	0.00463449	0.00435127		0.00398779							0.00482916			0.40177
237Germany	237	Germany	Europe	2018-2018		1	0.6631
240Germany	240	Germany	Europe	2010-2010		1	12.9489
242Germany	242	Germany	Europe	2017-2018		3	4.8089
501Germany	501	Germany	Europe	2019-2019		2	0.000133619	1.91e-05	4.235e-07	6.39e-05	3.605e-07				5.9e-07	4.82e-06	9.5e-09	6e-09	1.25e-08	1.35e-08		1.83e-06	7.32e-06	4.45e-09	2.8e-08	4.14e-06	1.95e-08		1.83e-06	1.2e-06	3.3e-07				1.95e-05	1.73e-06				3.2e-08				3.6e-07	6.06e-06
502Germany	502	Germany	Europe	2011-2021		963	5.89003						0.000455455	0.00217621	0.000279231		0.000477692				0.00293704					0.00510459								0.00521027					0.000525								0.0004375
243Greece	243	Greece	Europe	2010-2011		3	0.512118
244Greece	244	Greece	Europe	2019-2019		1	1.8078
245Greece	245	Greece	Europe	2011-2012		1	1.956															0.039	0.61	0.071
246Greece	246	Greece	Europe	2010-2012		3	137.702	0.0346667			0.160667
247Greece	247	Greece	Europe	2010-2012		3	33.8377	0.041	0.032		0.1835											0.049		0.025																0.06
248Greece	248	Greece	Europe	2012-2012		1	0.116
249Greece	249	Greece	Europe	2010-2013		1	13.337	0.012	0.012		0.064	0.039										0.049	0.095	0.018		0.012
250Greece	250	Greece	Europe	2011-2012		10	3.57563	0.025	0.025		0.0256667	0.025				0.025						0.0251667	0.0255	0.025		0.025
501Hungary	501	Hungary	Europe	2019-2019		2	0.000407466	4.189e-05	2.16e-05	6.56e-05	7.55e-05				1.7e-06	3.59e-05	3.015e-05	4.055e-05	3.575e-06	3.705e-06		7.7e-07	6.9e-07	1.34e-05	1.3e-08	1.48e-06	1.2e-07		6.6e-07	4.9e-07	3.8e-07				9.29e-06	1.34e-06				3.25e-09				2.1e-07	5.845e-05
502Ireland	502	Ireland	Europe	2011-2012		75	41.1375																																									0.219966	0.500406
237Italy	237	Italy	Europe	2018-2018		1	1.6643
254Italy	254	Italy	Europe	2018-2018		1	3.977
255Italy	255	Italy	Europe	2020-2021		1	0.04348
257Italy	257	Italy	Europe	2015-2015		24	0.49
258Italy	258	Italy	Europe	2020-2021		1	0.003938		9.5e-05	0.000295	0.000433	5e-05				0.000218		0.000245		0.000158		0.000655	0.000188	0.000318	8.5e-05	0.000368					0.000217				0.00041	9.5e-05			0.000108
260Italy	260	Italy	Europe	2012-2012		2	0.05242
502Italy	502	Italy	Europe	2011-2012		1210	15.1212	0.0175088	0.0281207	0.025394	0.018373	0.0335091		0.026566	0.0113587	0.0196386	0.00820063	0.019721	0.0104924	0.0186658	0.0245664	0.0455212	0.0502179		0.019066	0.0143519		0.00178848			0.0196547			0.0208108	0.0180666	0.0196667		0.0191773		0.01025					0.0274762	0.104895		0.464516
502Latvia	502	Latvia	Europe	2011-2011		5	3.75225	0.0001	0.0003	0.0001	0.0003				0.00025	0.0001	0.00025	0.0001	0.0001	0.0001		0.0001	0.0001								0.00015				0.0001	0.0001
502Lithuania	502	Lithuania	Europe	2011-2012		32	2.53801
502Luxembourg	502	Luxembourg	Europe	2011-2011		3	4.9187	0.01	0.01											0.01	0.01							0.01			0.01				0.01	0.01		0.01							0.01	0.01		0.766667
502Malta	502	Malta	Europe	2011-2012		14	0.266	0.001						0.001						0.001	0.001										0.001				0.001	0.001		0.001							0.001			0.01
237Netherlands	237	Netherlands	Europe	2018-2018		1	0.5223
502Netherlands	502	Netherlands	Europe	2011-2012		64	1.03416	0.000312497	0.000727023	0.000592061	0.000555004	0.000312008				0.000309214		0.000638333	0.00031638	8.88011e-05		0.00068125	0.000570904		0.000448457	0.00044754					0.000480529				0.000405672	0.000687593		0.00041576							3.86853e-05	0.02		0.0113582
261North Macedonia	261	North Macedonia	Europe	2015-2015		12	0.832516
501Norway	501	Norway	Europe	2018-2018		2	0.000459248	1.8e-05	5.6e-05	2e-05	0.00019				1.3e-07	7.4e-06	1.5e-06	5e-06	1.5e-06	5.3e-06		2.9e-07	3.5e-08	0.00012	7.6e-09	3.2e-06	2.5e-08		1e-06	4.5e-07	3.1e-08				2.3e-05	1.1e-06				9e-09				5.7e-07	4.7e-06
502Norway	502	Norway	Europe	2011-2012		18	0.000102847				0.000102847
237Poland	237	Poland	Europe	2018-2018		1	0.6295
262Poland	262	Poland	Europe	2017-2018		1	0.386725
502Poland	502	Poland	Europe	2011-2012		569	18.2893	0.00294137						0.0424552					0.00766128	0.00293315	0.00490625										0.00401218				0.00213742	0.00209642		0.00178396							0.00183418			0.833334
263Portugal	263	Portugal	Europe	2014-2014		1	9.71
264Portugal	264	Portugal	Europe	2011-2012		1	4.98471
265Portugal	265	Portugal	Europe	2018-2019		1	4.52829	0.0464	0.183	0.226	1.085		0.248			0.0128		0.0392	0.024												1.153				0.0192				0.0775
267Portugal	267	Portugal	Europe	2016-2017		8	0.140728
268Portugal	268	Portugal	Europe	2017-2018		8	2.18098
276Portugal	276	Portugal	Europe	2018-2019		4	1.93243	0.000725			0.0092					0.004025		0.004025		0.003025		0.008	0.01825	0.021825	0.0013	0.0028				0.00485	0.008825				0.16445	0.01285	0.00075		0.01465	0.007525					0.014225
277Romania	277	Romania	Europe	2018-2018		1	0.0096
501Romania	501	Romania	Europe	2013-2019		5	0.000816344	6.1074e-05	4.36e-05	0.000169	5.2e-05				8.032e-06	0.00017194	0.00011318	0.00012396	5.528e-06	7.274e-06		1.8e-07	8.1e-08	6.99e-06	4.2e-07	2e-06	1.95e-08		6.7e-07	1.96e-06	1.71e-06				1.58e-05	7.6e-07				3.25e-09				2.4e-07	2.9922e-05
502Romania	502	Romania	Europe	2011-2012		78	28.0278	0.00126969	0.003	0.0036	0.00733467			0.00876812						0.00459709	0.00696667	0.006	0.005								0.00184357				0.100086	0.00338238		0.000980664							0.00301286			5.88882
278Russia	278	Russia	Europe	2013-2013		1	0.0516969		1e-06		7.25e-05				3.15e-05	4.03e-05	1.87e-05	1.8e-05	9.35e-05	9.78e-05																			5.56e-05	0.000168
501Russian	501	Russian Federation	Europe	2014-2014		1	0.00031322	7.49333e-06	4.336e-05	0.000172153	2.95467e-05					1.95067e-05		1.18067e-05		2.57333e-05
279Serbia	279	Serbia	Europe	2011-2011		2	0.03071		0.002	0.002	0.00471	0.002				0.002		0.002		0.002				0.002	0.002	0.002					0.002				0.002	0.002						0.002
280Serbia	280	Serbia	Europe	2014-2014		1	0.0711316	0.000722873	0.000597164	0.000452228						0.000153613		0.000267019
501Serbia	501	Serbia	Europe	2019-2019		4	0.000346034	1.85833e-05	1.4435e-05	7.545e-05	4.695e-05				2.15333e-06	3.71e-05	3.53e-05	5.24e-05	4.21e-06	5.44333e-06		9.2e-07	8.1e-08	5.42e-06	2.65e-08	1.16275e-06	1.055e-07		4.4e-07	5.15e-07	8.165e-07				1.0255e-05	9.9e-07				9.625e-09				1.17e-07	3.315e-05
502Serbia	502	Serbia	Europe	2011-2012		127	0.157458	0.00155105	0.00154368	0.00156539	0.001647					0.00254185		0.00195079	0.001	0.0015648		0.00355252	0.003717		0.00156946	0.00153136					0.00257415				0.00209082	0.00356413		0.00205148	0.00157191						0.000985215
501Slovakia	501	Slovakia	Europe	2019-2019		2	0.000305987	4.504e-05	1.19e-05	4.22e-05	9.41e-05				1.39e-06	3.215e-05	1.4635e-05	2.015e-05	1.185e-06	1.465e-06		1.15e-06	8.1e-08	1.56e-05	1.6e-08	1.07e-06	1.95e-08		5.8e-07	3.4e-07	2.8e-07				8.51e-06	7.2e-07				1.5e-08				2.7e-07	1.312e-05
502Slovakia	502	Slovakia	Europe	2011-2012		69	10.4042	0.00379404			0.00387737				0.01	0.01	0.01	0.01	0.01	0.0041957	0.00300667	0.00207146	0.00237888		0.00821442						0.00265041				0.00437287	0.00623267		0.0020949	0.00937276						0.00358639			0.4
502Slovenia	502	Slovenia	Europe	2011-2011		6	0.006									0.002			0.002												0.002
237Spain	237	Spain	Europe	2018-2018		1	0.7272
281Spain	281	Spain	Europe	2010-2011		2	0.09709
282Spain	282	Spain	Europe	2017-2017		1	2.04
283Spain	283	Spain	Europe	2010-2013		4	0.360453
284Spain	284	Spain	Europe	2010-2010		1	0.7455
285Spain	285	Spain	Europe	2010-2011		2	0.52728
286Spain	286	Spain	Europe	2019-2020		1	0.6298
287Spain	287	Spain	Europe	2011-2014		1	0.006437	5.4e-05	0.00046	7.3e-05	0.000141	2.2e-05				1.6e-05				2.3e-05		1e-05	7e-05	2.8e-05											3.5e-05										8.2e-05
288Spain	288	Spain	Europe	2016-2016		1	3.9789
290Spain	290	Spain	Europe	2010-2010		1	0.74359
291Spain	291	Spain	Europe	2011-2011		1	0.112483
292Spain	292	Spain	Europe	2018-2019		1	40.5255
293Spain	293	Spain	Europe	2010-2010		2	2.53645
294Spain	294	Spain	Europe	2016-2016		2	0.22467
295Spain	295	Spain	Europe	2018-2019		2	0.10005
296Spain	296	Spain	Europe	2016-2017		8	0.334426
297Spain	297	Spain	Europe	2010-2011		2	0.20867
298Spain	298	Spain	Europe	2012-2012		1	0.044																		0.017									0.017
300Spain	300	Spain	Europe	2014-2015		2	0.07456
301Spain	301	Spain	Europe	2011-2011		1	0.14375
302Spain	302	Spain	Europe	2020-2020		1	0.00397
501Spain	501	Spain	Europe	2017-2018		2	0.00045495	1.4e-05	0.00011	2e-05	0.00016				1.8e-07	2.7e-06	1e-06	8.2e-06	3.6e-07	9e-07		4e-06	2.8e-06	0.0001	7e-10	3.2e-06	2e-08		1.1e-06	6.8e-07	1.4e-08				2.2e-05	6.9e-07				5.6e-09				1.1e-06	2e-06
502Spain	502	Spain	Europe	2011-2021		7626	181.652	0.0226245	0.0231137	0.00537026	0.0243372	0.00586733	0.00477682	0.0031496	0.11085	0.345181	0.102732	0.372498	0.0475491	0.123742	0.00110789	0.0515381	0.0445178	0.0616877	0.0561526	0.00740892				0.00411656	0.0771975	0.575		0.104769	0.0433482	0.0412505		0.0382002	0.0103975	0.00180952					0.353403		0.001	1.35545	0.710626
305Sweden	305	Sweden	Europe	2017-2018		1	176.147
306Sweden	306	Sweden	Europe	2013-2013		1	0.4256				0.00075
307Sweden	307	Sweden	Europe	2019-2020		2	0.041355
502Sweden	502	Sweden	Europe	2011-2012		4	1.68829		0.000544445	0.0015625	0.00067361	0.000556945										0.000525	0.000525
504Sweden	504	Sweden	Europe	2010-2020		66	2.78113		0.000365956	0.000411429	0.000408697	0.000382052										0.000168851	0.000168713	0.000174907
308Switzerland	308	Switzerland	Europe	2012-2012		1	22.076
309Switzerland	309	Switzerland	Europe	2012-2012		1	0.0205
310Switzerland	310	Switzerland	Europe	2010-2010		1	1.105
501Switzerland	501	Switzerland	Europe	2016-2018		4	0.000591441	9.1e-06	7.35e-05	1.525e-05	0.000355				4.35e-07	9.65e-06	3.9e-06	1.07e-05	1.13e-06	3.15e-06		2.2e-06	1.255e-05	7.2e-05	9.85e-09	3.2025e-06	1.125e-07		5.5e-07	5.9e-07	7.65e-08				1.48e-05	9.55e-07				1.925e-08				3.6e-07	2.2e-06
502Switzerland	502	Switzerland	Europe	2012-2012		6	0.574416																																									0.00194809
318Ukraine	318	Ukraine	Europe	2019-2019		1	6.87517
237United Kingdom	237	United Kingdom	Europe	2018-2018		1	0.2785
319United Kingdom	319	United Kingdom	Europe	2017-2017		1	0.4163
320United Kingdom	320	United Kingdom	Europe	2013-2014		1	0.0269411
321United Kingdom	321	United Kingdom	Europe	2013-2013		1	0.0649991
322United Kingdom	322	United Kingdom	Europe	2019-2019		1	0.6734
501United Kingdom	501	United Kingdom	Europe	2017-2017		2	0.000151617	6.9e-06	2.1e-05	1.1e-05	7.1e-05				1.5e-07	6.5e-06	3e-06	1.4e-05	7.4e-07	5.3e-06		4.3e-07	2e-06	2.1e-06	6.5e-10	5.345e-07	9e-09		1e-07	3.5e-07	5.2e-08				4.8e-06	1.5e-08				5.7e-09				1.3e-07	1.5e-06
323Barbados	323	Barbados	North America	2013-2013		1	0.01246
324Canada	324	Canada	North America	2010-2010		1	0.02912
325Canada	325	Canada	North America	2013-2013		2	1.3555
326Canada	326	Canada	North America	2013-2018		1	2.41587
327Canada	327	Canada	North America	2016-2016		4	2.01192									0.001
329Canada	329	Canada	North America	2017-2017		1	0.1755
330Canada	330	Canada	North America	2016-2016		1	27.24
331Canada	331	Canada	North America	2012-2012		1	0.00022113		0.0001057		5e-08											5e-08							5e-08	5e-08					5e-08						5e-08
332Canada	332	Canada	North America	2012-2013		2	0.15365
333Canada	333	Canada	North America	2012-2014		15	0.228005
335Canada	335	Canada	North America	2012-2013		1	4.9104
336Canada	336	Canada	North America	2016-2017		8	0.0537375
337Canada	337	Canada	North America	2020-2021		1	19
338Canada	338	Canada	North America	2014-2015		1	0.0847
339Canada	339	Canada	North America	2014-2014		2	0.0632
501Canada	501	Canada	North America	2016-2016		8	0.000122907	7.94e-06	4.7675e-05	1.0625e-05	1.5e-05				1.0375e-07	2.0125e-06	1.19e-06	4.14e-06	2.5825e-07	4.2275e-07		4.125e-07	3e-06	1.92e-05	8.575e-09	3.88687e-06	7.6125e-08		7.6625e-07	1.03e-06	4.375e-08				2.85675e-06	4.1725e-07				2.945e-08				2.7275e-07	1.53975e-06
503Canada	503	Canada	North America	2022-2023		97	58.6326
340Mexico	340	Mexico	North America	2019-2019		1	859.699
341Mexico	341	Mexico	North America	2011-2011		3	0.02571
342Mexico	342	Mexico	North America	2018-2019		1	9.98
343Mexico	343	Mexico	North America	2018-2018		1	0.55966
345USA	345	USA	North America	2020-2020		1	0.09
346USA	346	USA	North America	2013-2017		1	0.834
347USA	347	USA	North America	2012-2013		1	78.9947
348USA	348	USA	North America	2016-2016		1	0.0381
349USA	349	USA	North America	2015-2016		1	27.44																	0.19
350USA	350	USA	North America	2010-2011		1	0.559
351USA	351	USA	North America	2012-2014		2	16.9629									0.0032		0.0111						0.0001305					0.000193	0.000118			2.33e-05		0.000774						6.02e-05
352USA	352	USA	North America	2017-2017		1	0.0323
353USA	353	USA	North America	2016-2017		1	0.032
354USA	354	USA	North America	2010-2014		2	0.692184	9.1e-05	0.00028	0.0015	0.000645	0.0004			0.000606	0.00321	0.000965	0.0004205	4.65e-05	0.000737		0.000335	0.001245	0.000355	5.4e-05	0.0003905			0.000254	0.000114			0.000658		0.0003	0.000528			0.000181	0.0001805	8.5e-05			4.935e-05
355USA	355	USA	North America	2017-2017		3	0.820063
356USA	356	USA	North America	2013-2013		1	1.00107
357USA	357	USA	North America	2013-2015		3	2.36014
358USA	358	USA	North America	2012-2017		1	59.8986
359USA	359	USA	North America	2018-2019		5	116.255
360USA	360	USA	North America	2019-2020		6	0.120833
361USA	361	USA	North America	2011-2014		56	0.0554358
362USA	362	USA	North America	2013-2013		2	39.674
364USA	364	USA	North America	2017-2018		1	0.0284
365USA	365	USA	North America	2015-2016		1	0.4728
366USA	366	USA	North America	2013-2013		1	0.5023
367USA	367	USA	North America	2016-2016		1	0.0889
368USA	368	USA	North America	2012-2014		1	68.84
369USA	369	USA	North America	2019-2019		2	0.01975
370USA	370	USA	North America	2010-2013		2	1.6435
371USA	371	USA	North America	2011-2013		6	0.0129347
372USA	372	USA	North America	2019-2019		22	0.00779136
373USA	373	USA	North America	2017-2017		1	0.08329
374USA	374	USA	North America	2015-2015		1	0.0109167
375USA	375	USA	North America	2019-2019		9	20.9259
376USA	376	USA	North America	2016-2017		1	3.37
505USA	505	USA	North America	2010-2022		55	44.8298		0.004		0.004					0.004195						0.007125		0.01575											0.00862333
377USA, Canada	377	USA, Canada	North America	2011-2011		1	0.0002985	1.7e-05	0.00025							1.1e-06				1.5e-07		6.3e-07				3.8e-06			5.2e-07						2.4e-05						8.6e-07
378USA, Canada	378	USA, Canada	North America	2011-2012		5	0.000406072	1.276e-05	0.00010874		4.976e-05					4.094e-06		2.486e-05	6.588e-06	9.268e-06		1.948e-05	1.165e-05			2.7e-05			1.112e-05	1.1856e-05					7.13e-05	3.7596e-05
379Australia	379	Australia	Oceania	2010-2010		1	6.043	0.002	0.003	0.005	0.002	0.003				0.002		0.002		0.005		0.005	0.005	0.005	0.002	0.002			0.002	0.002	0.003				0.003	0.002								0.002
37Australia	37	Australia	Oceania	2014-2015		2	0.193645	0.017835	0.013	0.0115	0.0116675								0.0348093			0.02519	0.0151658		0.01						0.0267411				0.0137912	0.013945
380Australia	380	Australia	Oceania	2013-2013		1	1.1454
381Australia	381	Australia	Oceania	2017-2018		3	2.06667
382Australia	382	Australia	Oceania	2017-2017		2	0.98
383Argentina	383	Argentina	South America	2012-2012		4	0.635835
384Argentina	384	Argentina	South America	2010-2010		2	0.00771	0.00015		0.00043						0.000195						0.000365		0.003295	0.00242					0.0001						0.000125
385Argentina	385	Argentina	South America	2017-2018		1	304.95
386Argentina	386	Argentina	South America	2014-2015		1	1.9312
387Argentina	387	Argentina	South America	2010-2012		2	0.555
389Argentina	389	Argentina	South America	2010-2011		1	0.714															0.0064	0.0092	0.1067
390Argentina	390	Argentina	South America	2013-2015		1	37.095				0.065							0.023		0.67	0.344						0.315				0.138				5.049	0.29
391Argentina	391	Argentina	South America	2012-2012		1	1.26
392Argentina	392	Argentina	South America	2013-2013		1	183.1															145.1	38
393Argentina	393	Argentina	South America	2015-2015		1	2.94833
394Argentina	394	Argentina	South America	2012-2012		3	6.13333
395Argentina	395	Argentina	South America	2011-2012		1	0.9
396Argentina	396	Argentina	South America	2011-2012		4	0.1265														0.0125
397Argentina	397	Argentina	South America	2014-2015		1	2.9352
398Argentina	398	Argentina	South America	2014-2015		6	0.00310498				0.000102417					8e-07						0.000193283	0.000236167	0.00215733		3.46667e-06				1.4e-06					4.33333e-06
399Argentina	399	Argentina	South America	2011-2015		2	0.63
401Brazil	401	Brazil	South America	2017-2018		1	0.9626
402Brazil	402	Brazil	South America	2011-2014		1	2.934
403Brazil	403	Brazil	South America	2015-2016		1	7.7605
404Brazil	404	Brazil	South America	2010-2011		1	0.4631
405Brazil	405	Brazil	South America	2014-2014		1	0.11907
406Brazil	406	Brazil	South America	2017-2018		1	1625
407Brazil	407	Brazil	South America	2019-2019		1	0.279
408Brazil	408	Brazil	South America	2015-2017		2	3.45
409Brazil	409	Brazil	South America	2010-2015		1	0.433961
410Brazil	410	Brazil	South America	2015-2016		1	3.785															0.06	0.03	0.08
411Brazil	411	Brazil	South America	2015-2016		1	5.92
412Brazil	412	Brazil	South America	2017-2017		2	1.295
413Brazil	413	Brazil	South America	2013-2013		1	0.398
414Brazil	414	Brazil	South America	2014-2014		3	2.81417
415Brazil	415	Brazil	South America	2011-2012		1	3.36
416Brazil	416	Brazil	South America	2021-2022		1	0.0382
417Brazil	417	Brazil	South America	2017-2017		1	3.05
418Brazil	418	Brazil	South America	2013-2014		1	168.4
419Brazil	419	Brazil	South America	2019-2019		1	3.42543				0.005					0.005		0.0428		0.25	0.0167							0.005			0.005				0.0017	0.005
420Brazil	420	Brazil	South America	2017-2017		1	0.16
421Brazil	421	Brazil	South America	2012-2013		1	0.2
422Brazil	422	Brazil	South America	2016-2016		2	0.3498
423Brazil	423	Brazil	South America	2018-2019		1	0.067
425Brazil	425	Brazil	South America	2019-2019		4	0.49905
426Chile	426	Chile	South America	2014-2016		10	6.28557
428Chile	428	Chile	South America	2010-2010		1	0.321
501Chile	501	Chile	South America	2016-2017		2	2.97005e-05	2.5e-06	7e-07	1.05e-05	7.8e-06				4.6e-08	1e-06	1.9e-07	1e-06	1.4e-07	9e-07		2.5e-07	2e-06	1.5e-06	5.2e-09	5.475e-07	1.5e-08		1e-09	4e-08	1e-09				6.5e-08	2.5e-08				3.8e-09				2.1e-08	4.5e-07
429Colombia	429	Colombia	South America	2020-2020		1	0.00161884	1.90014e-05	2.23407e-05	4.06686e-05	5.2e-06	6.16529e-05			1.53714e-06	9.88029e-05	1.94621e-05	7.16893e-05	2.16714e-06	9.82286e-06		1.64929e-06	3.393e-06	1.39893e-05	6.99286e-07	1.51329e-05	3.14286e-08		1.53843e-05	1.64136e-05	1.68046e-05				0.0011731	8.08462e-07		9.14286e-08				8.08333e-07	2.81429e-07	4.50143e-06	3.39929e-06
501Colombia	501	Colombia	South America	2016-2016		2	4.77773e-05	1.1e-06	7.5e-07	1.05e-05	1.7e-05				3.9e-08	1.8e-06	7.2e-07	2.9e-06	1.1e-07	6.2e-07		2e-07	2e-06	9e-06	8.5e-10	1e-07	4.5e-09		1.7e-07	2.8e-07	5.2e-08				5e-08	2e-08				1.2e-08				1.9e-08	3.3e-07
431Ecuador	431	Ecuador	South America	2016-2016		1	4.512
[truncated: 912 more columns]

## Sheet: Table S1
Table S1. Pesticide concentrations in surface freshwater.																			References for Surface water (freshwater and seawater)
No	Country	Continent	Region/Site	Sampling Period	Water type	No. of samples/Values	Pesticide	Category	CAS	Minimum(μg/L)	Maximum(μg/L)	Median(μg/L)	Mean(μg/L)	Limit1	Limit2	Limit Type	Note		No.	Country	Continent	Title/Database	Year (published)	DOI/URL	Journal/Authority	IF(2022)
1	Egypt	Africa	River Nile (Greater Cairo section)	2013 summer	River	7×3	α-HCH	Insecticide	319-84-6				nd	0.005	0.015	LOD/LOQ			1	Egypt	Africa	Monitoring of pesticides water pollution-The Egyptian River Nile	2016	10.1186/s40201-016-0259-6	JOURNAL OF ENVIRONMENTAL HEALTH SCIENCE AND ENGINEERING	3.4
1	Egypt	Africa	River Nile (Greater Cairo section)	2013 summer	River	7×3	γ-HCH(Lindane)	Insecticide	58-89-9				nd	0.004	0.012	LOD/LOQ			2	Egypt	Africa	Occurrence, human health, and ecotoxicological risk assessment of pesticides in surface waters of the River Nile's Rosetta Branch, Egypt	2021	10.1007/s11356-021-14911-5	ENVIRONMENTAL SCIENCE AND POLLUTION RESEARCH	5.8
1	Egypt	Africa	River Nile (Greater Cairo section)	2013 summer	River	7×3	Aldrin	Insecticide	309-00-2				nd	0.003	0.009	LOD/LOQ			3	Egypt	Africa	Detection of persistent OCPs and PCBs congeners in the near-shore coastal waters of Alexandria, Egypt	2015	10.1007/s10661-015-4537-z	ENVIRONMENTAL MONITORING AND ASSESSMENT	3
1	Egypt	Africa	River Nile (Greater Cairo section)	2013 summer	River	7×3	Heptachlor	Insecticide	76-44-8				nd	0.003	0.009	LOD/LOQ			4	Egypt	Africa	Occurrence and possible fate of organochlorine pesticide residues at Manzala Lake in Egypt as a model study	2015	10.1007/s10661-014-4161-3	ENVIRONMENTAL MONITORING AND ASSESSMENT	3
1	Egypt	Africa	River Nile (Greater Cairo section)	2013 summer	River	7×3	Endrin	Insecticide	72-20-8				nd	0.003	0.009	LOD/LOQ			5	Egypt	Africa	Reprotoxicity of 4-nonylphenol to Biomphalaria alexandrina snails at certain temperatures	2019	10.1007/s11356-019-05142-w	ENVIRONMENTAL SCIENCE AND POLLUTION RESEARCH	5.8
1	Egypt	Africa	River Nile (Greater Cairo section)	2013 summer	River	7×3	Heptachlor epoxide	Metabolite	1024-57-3				nd	0.003	0.009	LOD/LOQ			6	Egypt	Africa	Levels of pesticide residues in water, sediment, and fish samples collected from Nile River in Cairo, Egypt	2019	10.1080/15275922.2018.1519735	ENVIRONMENTAL FORENSICS	1.8
1	Egypt	Africa	River Nile (Greater Cairo section)	2013 summer	River	7×3	p,p'-DDE	Metabolite	72-55-9				0.21	0.003	0.009	LOD/LOQ			7	Ethiopia	Africa	Pesticide Contamination of Surface and Groundwater in an Ethiopian Highlands' Watershed	2022	10.3390/w14213446	WATER	3.4
1	Egypt	Africa	River Nile (Greater Cairo section)	2013 summer	River	7×3	Dieldrin	Insecticide	60-57-1				nd	0.002	0.006	LOD/LOQ			8	Ethiopia	Africa	Environmental and Human Health Risks of Pesticide Presence in the Lake Tana Basin (Ethiopia)	2022	10.3390/su142114008	SUSTAINABILITY	3.9
1	Egypt	Africa	River Nile (Greater Cairo section)	2013 summer	River	7×3	p,p'-DDD	Insecticide,Metabolite	72-54-8				nd	0.003	0.009	LOD/LOQ			9	Ghana	Africa	Distribution and risk assessment of banned and other current-use pesticides in surface and groundwaters consumed in an agricultural catchment dominated by cocoa crops in the Ankobra Basin, Ghana	2018	10.1016/j.scitotenv.2018.03.129	SCIENCE OF THE TOTAL ENVIRONMENT	9.8
1	Egypt	Africa	River Nile (Greater Cairo section)	2013 summer	River	7×3	p,p'-DDT	Insecticide	50-29-3				nd	0.004	0.012	LOD/LOQ			10	Ivory Coast	Africa	Ecotoxicological and Human Health Risks of Pesticides in the Waters of Azagny Area (Grand Lahou, Cote d'Ivoire)	2023	10.1007/s42250-023-00631-5	CHEMISTRY AFRICA-A JOURNAL OF THE TUNISIAN CHEMICAL SOCIETY	2.6
1	Egypt	Africa	River Nile (Greater Cairo section)	2013 summer	River	7×3	Σ10 OCPs	-	-				0.21						11	Ivory Coast	Africa	Transboundary river water pesticide pollution in historical agriculture areas in West Africa: a case study in the Comoe, Bia, and Tanoe rivers (Cote d'Ivoire)	2021	10.1007/s12517-021-08294-7	ARABIAN JOURNAL OF GEOSCIENCES	1.827
1	Egypt	Africa	River Nile (Greater Cairo section)	2013 summer	River	7×3	Ethoprophos	Insecticide,Nematicide	13194-48-4				nd	0.005	0.015	LOD/LOQ			12	Kenya	Africa	Impacts of climate-induced changes on the distribution of pesticides residues in water and sediment of Lake Naivasha, Kenya	2013	10.1007/s10661-012-2743-5	ENVIRONMENTAL MONITORING AND ASSESSMENT	3
1	Egypt	Africa	River Nile (Greater Cairo section)	2013 summer	River	7×3	Phorate	Insecticide	298-02-2				nd	0.003	0.009	LOD/LOQ			13	Kenya	Africa	Dissipation of environmental DDT and its metabolites in selected rivers of south-western Kenya	2023	10.2989/16085914.2023.2174930	AFRICAN JOURNAL OF AQUATIC SCIENCE	1.4
1	Egypt	Africa	River Nile (Greater Cairo section)	2013 summer	River	7×3	Diazinon	Insecticide	333-41-5				nd	0.003	0.009	LOD/LOQ			14	Kenya	Africa	Occurrence and risk assessment of organic micropollutants in freshwater systems within the Lake Victoria South Basin, Kenya	2020	10.1016/j.scitotenv.2020.136748	SCIENCE OF THE TOTAL ENVIRONMENT	9.8
1	Egypt	Africa	River Nile (Greater Cairo section)	2013 summer	River	7×3	Dimethoate	Insecticide	60-51-5				nd	0.005	0.015	LOD/LOQ			15	Nigeria	Africa	Gonad pathology and intersex severity in pelagic (Tilapia zilli) and benthic (Neochanna diversus and Clarias gariepinus) species from a pesticide-impacted agrarian catchment, south-south Nigeria	2019	10.1016/j.chemosphere.2019.03.073	CHEMOSPHERE	8.8
1	Egypt	Africa	River Nile (Greater Cairo section)	2013 summer	River	7×3	Pirimiphos methyl	Insecticide	29232-93-7				nd	0.005	0.015	LOD/LOQ			16	Nigeria	Africa	Human Health Risk Associated with Dietary and Non-Dietary Intake of Organochlorine Pesticide Residues from Rice Fields in Edo State Nigeria	2016	10.1007/s12403-015-0182-6	EXPOSURE AND HEALTH	6.7
1	Egypt	Africa	River Nile (Greater Cairo section)	2013 summer	River	7×3	Chlorpyrifos	Insecticide	2921-88-2				nd	0.005	0.015	LOD/LOQ			17	Nigeria	Africa	First report on probabilistic risk assessment of pesticide residues in a riverine ecosystem in South-South Nigeria	2019	10.1016/j.chemosphere.2019.05.105	CHEMOSPHERE	8.8
1	Egypt	Africa	River Nile (Greater Cairo section)	2013 summer	River	7×3	Fenitrothion	Insecticide	122-14-5				nd	0.004	0.012	LOD/LOQ			18	Nigeria	Africa	Risk assessment of agricultural pesticides in water, sediment, and fish from Owan River, Edo State, Nigeria	2015	10.1007/s10661-015-4840-8	ENVIRONMENTAL MONITORING AND ASSESSMENT	3
1	Egypt	Africa	River Nile (Greater Cairo section)	2013 summer	River	7×3	Quinalphos	Insecticide	13593-03-8				1.91	0.005	0.015	LOD/LOQ			19	Nigeria	Africa	Preliminary Studies of Organochlorine Pesticides (OCPs) in Sediment, Water and Fish Samples from Ethiope River, Abraka Axis, Southern Nigeria	2020	10.18052/www.scipress.com/ILNS.80.1	INTERNATIONAL LETTERS OF NATURAL SCIENCES	0.3
1	Egypt	Africa	River Nile (Greater Cairo section)	2013 summer	River	7×3	Prothiofos	Insecticide	34643-46-4				nd	0.005	0.015	LOD/LOQ			20	Nigeria	Africa	Levels, bioaccumulation and biomagnification of pesticide residues in a tropical freshwater food web	2021	10.1007/s13762-021-03212-6	INTERNATIONAL JOURNAL OF ENVIRONMENTAL SCIENCE AND TECHNOLOGY	3.1
1	Egypt	Africa	River Nile (Greater Cairo section)	2013 summer	River	7×3	Ethion	Insecticide	563-12-2				nd	0.005	0.015	LOD/LOQ			21	South Africa	Africa	Assessing acetamiprid and chlorpyrifos pesticide concentrations in water and sediments across macadamia orchard and communal area small reservoirs	2023	10.1080/02757540.2023.2199015	CHEMISTRY AND ECOLOGY	2.5
1	Egypt	Africa	River Nile (Greater Cairo section)	2013 summer	River	7×3	Triazophos	Fungicide	24017-47-8				1.011	0.004	0.012	LOD/LOQ			22	South Africa	Africa	Partition distribution of selected organochlorine pesticides in water, sediment pore water and surface sediment from uMngeni River, KwaZulu-Natal, South Africa	2018	10.4314/wsa.v44i2.09	WATER SA	1.5
1	Egypt	Africa	River Nile (Greater Cairo section)	2013 summer	River	7×3	Fenamiphos	Nematicide	22224-92-6				nd	0.005	0.015	LOD/LOQ			23	South Africa	Africa	Occurrences of Organochlorine Pesticides along the Course of the Buffalo River in the Eastern Cape of South Africa and Its Health Implications	2017	10.3390/ijerph14111372	INTERNATIONAL JOURNAL OF ENVIRONMENTAL RESEARCH AND PUBLIC HEALTH	4.614
1	Egypt	Africa	River Nile (Greater Cairo section)	2013 summer	River	7×3	Σ 12 OPPs	-	-				2.921						24	South Africa	Africa	Organophosphate pesticides in South African eutrophic estuaries: Spatial distribution, seasonal variation, and ecological risk assessment	2022	10.1016/j.envpol.2022.119446	ENVIRONMENTAL POLLUTION	8.9
1	Egypt	Africa	River Nile Delta	2013 summer	River	7×3	α-HCH	Insecticide	319-84-6				nd	0.005	0.015	LOD/LOQ			25	South Africa	Africa	Assessment of bioavailable fraction of POPS in surface water bodies in Johannesburg City, South Africa, using passive samplers: an initial assessment	2014	10.1007/s10661-014-3809-3	ENVIRONMENTAL MONITORING AND ASSESSMENT	3
1	Egypt	Africa	River Nile Delta	2013 summer	River	7×3	γ-HCH(Lindane)	Insecticide	58-89-9				nd	0.004	0.012	LOD/LOQ			26	South Africa	Africa	Occurrence and risk evaluation of organochlorine contaminants in surface water along the course of Swartkops and Sundays River Estuaries, Eastern Cape Province, South Africa	2019	10.1007/s10653-019-00336-0	ENVIRONMENTAL GEOCHEMISTRY AND HEALTH	4.2
1	Egypt	Africa	River Nile Delta	2013 summer	River	7×3	Aldrin	Insecticide	309-00-2				nd	0.003	0.009	LOD/LOQ			27	South Africa	Africa	Organophosphate pesticides sequestered in tissues of a seagrass species- Zostera capensis from a polluted watershed	2021	10.1016/j.jenvman.2021.113657	JOURNAL OF ENVIRONMENTAL MANAGEMENT	8.7
1	Egypt	Africa	River Nile Delta	2013 summer	River	7×3	Heptachlor	Insecticide	76-44-8				nd	0.003	0.009	LOD/LOQ			28	South Africa	Africa	Determination of endocrine disrupting chemicals and antiretroviral compounds in surface water: A disposable sorptive sampler with comprehensive gas chromatography - Time-of-flight mass spectrometry and large volume injection with ultra-high performance liquid chromatography-tandem mass spectrometry	2017	10.1016/j.chroma.2017.03.057	JOURNAL OF CHROMATOGRAPHY A	4.1
1	Egypt	Africa	River Nile Delta	2013 summer	River	7×3	Endrin	Insecticide	72-20-8				nd	0.003	0.009	LOD/LOQ			29	South Africa	Africa	Temporal and spatial variations of organochlorine pesticides (OCPs) and phthalates affecting the quality of water and sediment from Loskop Dam, South Africa	2021	10.17159/wsa/2021.v47.i2.10918	WATER SA	1.5
1	Egypt	Africa	River Nile Delta	2013 summer	River	7×3	Heptachlor epoxide	Metabolite	1024-57-3				nd	0.003	0.009	LOD/LOQ			30	South Africa	Africa	A first assessment of glyphosate, 2,4-D and Cry proteins in surface water of South Africa	2019	10.17159/sajs.2019/5988	SOUTH AFRICAN JOURNAL OF SCIENCE	2.4
1	Egypt	Africa	River Nile Delta	2013 summer	River	7×3	p,p'-DDE	Metabolite	72-55-9				0.982	0.003	0.009	LOD/LOQ			31	South Africa	Africa	Presence and risk assessment of herbicides in the marine environment of Camps Bay (Cape Town, South Africa)	2020	10.1016/j.scitotenv.2020.140346	SCIENCE OF THE TOTAL ENVIRONMENT	9.8
1	Egypt	Africa	River Nile Delta	2013 summer	River	7×3	Dieldrin	Insecticide	60-57-1				nd	0.002	0.006	LOD/LOQ			32	Tunisia	Africa	Determination of Triazole Pesticides in the Surface Water of the Medjerda River, Tunisia	2021	10.1080/00032719.2020.1780250	ANALYTICAL LETTERS	2
1	Egypt	Africa	River Nile Delta	2013 summer	River	7×3	p,p'-DDD	Insecticide,Metabolite	72-54-8				nd	0.003	0.009	LOD/LOQ			33	Tunisia	Africa	Determination of organochlorine pesticides in the surface water from Medjerda river, Tunisia	2020	10.1080/03067319.2020.1849668	INTERNATIONAL JOURNAL OF ENVIRONMENTAL ANALYTICAL CHEMISTRY	2.6
1	Egypt	Africa	River Nile Delta	2013 summer	River	7×3	p,p'-DDT	Insecticide	50-29-3				0.952	0.004	0.012	LOD/LOQ			34	Tunisia	Africa	Evaluating polar pesticide pollution with a combined approach: a survey of agricultural practices and POCIS passive samplers in a Tunisian lagoon watershed	2019	10.1007/s11356-018-3552-3	ENVIRONMENTAL SCIENCE AND POLLUTION RESEARCH	5.8
1	Egypt	Africa	River Nile Delta	2013 summer	River	7×3	Σ10 OCPs	-	-				1.934						35	Tunisia	Africa	Distributions of organochlorine pesticides and polychlorinated biphenyl in surface water from Bizerte Lagoon, Tunisia	2015	10.1080/19443994.2015.1024935	DESALINATION AND WATER TREATMENT	1.1
1	Egypt	Africa	River Nile Delta	2013 summer	River	7×3	Ethoprophos	Insecticide,Nematicide	13194-48-4				0.14	0.005	0.015	LOD/LOQ			36	Tunisia	Africa	Occurrence, origin and potential ecological risk of dissolved polycyclic aromatic hydrocarbons and organochlorines in surface waters of the Gulf of Gabes (Tunisia, Southern Mediterranean Sea)	2022	10.1016/j.marpolbul.2022.113737	MARINE POLLUTION BULLETIN	5.8
1	Egypt	Africa	River Nile Delta	2013 summer	River	7×3	Phorate	Insecticide	298-02-2				nd	0.003	0.009	LOD/LOQ			37	Bangladesh	Asia	Organochlorine Insecticide Residues are Found in Surface, Irrigated Water Samples from Several Districts in Bangladesh	2013	10.1007/s00128-012-0897-z	BULLETIN OF ENVIRONMENTAL CONTAMINATION AND TOXICOLOGY	2.7
1	Egypt	Africa	River Nile Delta	2013 summer	River	7×3	Diazinon	Insecticide	333-41-5				nd	0.003	0.009	LOD/LOQ			38	Bangladesh	Asia	Environmental monitoring and risk assessment of organophosphate pesticides in aquatic ecosystems of north-west Bangladesh	2018	10.1016/j.chemosphere.2018.04.167	CHEMOSPHERE	8.8
1	Egypt	Africa	River Nile Delta	2013 summer	River	7×3	Dimethoate	Insecticide	60-51-5				nd	0.005	0.015	LOD/LOQ			39	Bangladesh	Asia	Occurrence of Organophosphorus and Carbamate Pesticide Residues in Surface Water Samples from the Rangpur District of Bangladesh	2012	10.1007/s00128-012-0641-8	BULLETIN OF ENVIRONMENTAL CONTAMINATION AND TOXICOLOGY	2.7
1	Egypt	Africa	River Nile Delta	2013 summer	River	7×3	Pirimiphos methyl	Insecticide	29232-93-7				nd	0.005	0.015	LOD/LOQ			40	China	Asia	Current-Use Pesticides in the River Waters of Eastern China: Occurrence and Human Health Risk Assessment	2020	10.1007/s12403-020-00362-9	EXPOSURE AND HEALTH	6.7
1	Egypt	Africa	River Nile Delta	2013 summer	River	7×3	Chlorpyrifos	Insecticide	2921-88-2				nd	0.005	0.015	LOD/LOQ			41	China	Asia	Determination of OCPs, OPPs, and 21 SVOCs in water and sediment samples in five rivers of Shenzhen, China, during the period of 2017 and 2018	2021	10.1007/s11356-021-13717-9	ENVIRONMENTAL SCIENCE AND POLLUTION RESEARCH	5.8
1	Egypt	Africa	River Nile Delta	2013 summer	River	7×3	Fenitrothion	Insecticide	122-14-5				0.711	0.004	0.012	LOD/LOQ			42	China	Asia	Occurrence and distribution of organic trace substances in waters from the Three Gorges Reservoir, China	2013	10.1007/s11356-013-1929-x	ENVIRONMENTAL SCIENCE AND POLLUTION RESEARCH	5.8
1	Egypt	Africa	River Nile Delta	2013 summer	River	7×3	Quinalphos	Insecticide	13593-03-8				nd	0.005	0.015	LOD/LOQ			43	China	Asia	Occurrence, source and ecotoxicological risk assessment of pesticides in surface water of Wujin District (northwest of Taihu Lake), China	2020	10.1016/j.envpol.2020.114953	ENVIRONMENTAL POLLUTION	8.9
1	Egypt	Africa	River Nile Delta	2013 summer	River	7×3	Prothiofos	Insecticide	34643-46-4				nd	0.005	0.015	LOD/LOQ			44	China	Asia	Application of Hi-throat/Hi-volume SPE technique in assessing organophosphorus pesticides and their degradation products in surface water from Tai Lake, east China	2022	10.1016/j.jenvman.2021.114346	JOURNAL OF ENVIRONMENTAL MANAGEMENT	8.7
1	Egypt	Africa	River Nile Delta	2013 summer	River	7×3	Ethion	Insecticide	563-12-2				nd	0.005	0.015	LOD/LOQ			45	China	Asia	Identification of Trace Organic Pollutants in Drinking Water and the Associated Human Health Risks in Jiangsu Province, China	2012	10.1007/s00128-012-0619-6	BULLETIN OF ENVIRONMENTAL CONTAMINATION AND TOXICOLOGY	2.7
1	Egypt	Africa	River Nile Delta	2013 summer	River	7×3	Triazophos	Fungicide	24017-47-8				0.102	0.004	0.012	LOD/LOQ			46	China	Asia	Organochlorine pesticides in the lower reaches of Yangtze River: Occurrence, ecological risk and temporal trends	2013	10.1016/j.ecoenv.2012.10.001	ECOTOXICOLOGY AND ENVIRONMENTAL SAFETY	6.8
1	Egypt	Africa	River Nile Delta	2013 summer	River	7×3	Fenamiphos	Nematicide	22224-92-6				nd	0.005	0.015	LOD/LOQ			47	China	Asia	Occurrence, spatiotemporal distribution, and risk assessment of current-use pesticides in surface water: A case study near Taihu Lake, China	2021	10.1016/j.scitotenv.2021.146826	SCIENCE OF THE TOTAL ENVIRONMENT	9.8
1	Egypt	Africa	River Nile Delta	2013 summer	River	7×3	Σ 12 OPPs	-	-				0.953						48	China	Asia	Pesticides in three rural rivers in Guangzhou, China: spatiotemporal distribution and ecological risk	2019	10.1007/s11356-018-3808-y	ENVIRONMENTAL SCIENCE AND POLLUTION RESEARCH	5.8
1	Egypt	Africa	River Nile estuaries	2013 summer	River	6×3	α-HCH	Insecticide	319-84-6				nd	0.005	0.015	LOD/LOQ			49	China	Asia	Organochlorine pesticide residues in surface water from Sichuan Basin to Aba Prefecture profile, east of the Tibetan Plateau	2015	10.1007/s11707-014-0451-x	FRONTIERS OF EARTH SCIENCE	2
1	Egypt	Africa	River Nile estuaries	2013 summer	River	6×3	γ-HCH(Lindane)	Insecticide	58-89-9				nd	0.004	0.012	LOD/LOQ			50	China	Asia	Ecological and health risk assessment of organochlorine pesticides in an urbanized river network of Shanghai, China	2020	10.1186/s12302-020-00322-9	ENVIRONMENTAL SCIENCES EUROPE	5.9
1	Egypt	Africa	River Nile estuaries	2013 summer	River	6×3	Aldrin	Insecticide	309-00-2				nd	0.003	0.009	LOD/LOQ			51	China	Asia	Analysis and Risk Assessment of Organic Pollutants in Surface Water from Xujiahe Basin, China	2020	10.1007/s00128-020-02970-2	BULLETIN OF ENVIRONMENTAL CONTAMINATION AND TOXICOLOGY	2.7
1	Egypt	Africa	River Nile estuaries	2013 summer	River	6×3	Heptachlor	Insecticide	76-44-8				nd	0.003	0.009	LOD/LOQ			52	China	Asia	Organochlorine pesticides and polychlorinated biphenyls in surface water around Beijing	2016	10.1007/s11356-016-7663-4	ENVIRONMENTAL SCIENCE AND POLLUTION RESEARCH	5.8
1	Egypt	Africa	River Nile estuaries	2013 summer	River	6×3	Endrin	Insecticide	72-20-8				0.403	0.003	0.009	LOD/LOQ			53	China	Asia	The profiling of elements and pesticides in surface water in Nanjing, China with global comparisons	2021	10.1016/j.scitotenv.2021.145749	SCIENCE OF THE TOTAL ENVIRONMENT	9.8
1	Egypt	Africa	River Nile estuaries	2013 summer	River	6×3	Heptachlor epoxide	Metabolite	1024-57-3				nd	0.003	0.009	LOD/LOQ			54	China	Asia	Residues of organochlorine pesticides (OCPs) in aquatic environment and risk assessment along Shaying River, China	2018	10.1007/s10653-018-0117-9	ENVIRONMENTAL GEOCHEMISTRY AND HEALTH	4.2
1	Egypt	Africa	River Nile estuaries	2013 summer	River	6×3	p,p'-DDE	Metabolite	72-55-9				nd	0.003	0.009	LOD/LOQ			55	China	Asia	Spatial distribution and seasonal variation of four current-use pesticides (CUPs) in air and surface water of the Bohai Sea, China	2018	10.1016/j.scitotenv.2017.11.282	SCIENCE OF THE TOTAL ENVIRONMENT	9.8
1	Egypt	Africa	River Nile estuaries	2013 summer	River	6×3	Dieldrin	Insecticide	60-57-1				1.081	0.002	0.006	LOD/LOQ			56	China	Asia	Selected current-use and historic-use pesticides in air and seawater of the Bohai and Yellow Seas, China	2014	10.1002/2013JD020951	JOURNAL OF GEOPHYSICAL RESEARCH-ATMOSPHERES	4.4
1	Egypt	Africa	River Nile estuaries	2013 summer	River	6×3	p,p'-DDD	Insecticide,Metabolite	72-54-8				1.209	0.003	0.009	LOD/LOQ			57	China	Asia	Pesticide use in the wheat-maize double cropping systems of the North China Plain: Assessment, field study, and implications	2018	10.1016/j.scitotenv.2017.10.187	SCIENCE OF THE TOTAL ENVIRONMENT	9.8
1	Egypt	Africa	River Nile estuaries	2013 summer	River	6×3	p,p'-DDT	Insecticide	50-29-3				2.268	0.004	0.012	LOD/LOQ			58	China	Asia	Sources, concentrations and risk factors of organochlorine pesticides in soil, water and sediment in the Yellow River estuary	2016	10.1016/j.marpolbul.2015.09.003	MARINE POLLUTION BULLETIN	5.8
1	Egypt	Africa	River Nile estuaries	2013 summer	River	6×3	Σ10 OCPs	-	-				4.961						59	China	Asia	Concentrations, distributions, sources, and risk assessment of organochlorine pesticides in surface water of the East Lake, China	2014	10.1007/s11356-013-2269-6	ENVIRONMENTAL SCIENCE AND POLLUTION RESEARCH	5.8
1	Egypt	Africa	River Nile estuaries	2013 summer	River	6×3	Ethoprophos	Insecticide,Nematicide	13194-48-4				0.936	0.005	0.015	LOD/LOQ			60	China	Asia	Organophosphorus pesticides in southeastern China marginal seas: Land-based export and ocean currents redistribution	2022	10.1016/j.scitotenv.2022.160011	SCIENCE OF THE TOTAL ENVIRONMENT	9.8
1	Egypt	Africa	River Nile estuaries	2013 summer	River	6×3	Phorate	Insecticide	298-02-2				nd	0.003	0.009	LOD/LOQ			61	China	Asia	Polycyclic aromatic hydrocarbons and organochlorine pesticides in surface water from the Yongding River basin, China: Seasonal distribution, source apportionment, and potential risk assessment	2018	10.1016/j.scitotenv.2017.11.066	SCIENCE OF THE TOTAL ENVIRONMENT	9.8
1	Egypt	Africa	River Nile estuaries	2013 summer	River	6×3	Diazinon	Insecticide	333-41-5				nd	0.003	0.009	LOD/LOQ			62	China	Asia	Spatiotemporal partition dynamics of typical herbicides at a turbid river estuary	2022	10.1016/j.marpolbul.2022.113946	MARINE POLLUTION BULLETIN	5.8
1	Egypt	Africa	River Nile estuaries	2013 summer	River	6×3	Dimethoate	Insecticide	60-51-5				nd	0.005	0.015	LOD/LOQ			63	China	Asia	Spatiotemporal variations, surface inventory, and cross regional impact of current-use organoamine pesticides in Chinese Marginal Seas	2023	10.1016/j.jhazmat.2023.131213	JOURNAL OF HAZARDOUS MATERIALS	13.6
1	Egypt	Africa	River Nile estuaries	2013 summer	River	6×3	Pirimiphos methyl	Insecticide	29232-93-7				0.04	0.005	0.015	LOD/LOQ			64	China	Asia	Spatial distribution, source identification, and potential risk assessment of toxic contaminants in surface waters from Yulin, China	2019	10.1007/s10661-019-7441-0	ENVIRONMENTAL MONITORING AND ASSESSMENT	3
1	Egypt	Africa	River Nile estuaries	2013 summer	River	6×3	Chlorpyrifos	Insecticide	2921-88-2				0.578	0.005	0.015	LOD/LOQ			65	China	Asia	Organochlorine pesticides in soil, water and sediment along the Jinjiang River mainstream to Quanzhou Bay, southeast China	2013	10.1016/j.ecoenv.2012.11.014	ECOTOXICOLOGY AND ENVIRONMENTAL SAFETY	6.8
1	Egypt	Africa	River Nile estuaries	2013 summer	River	6×3	Fenitrothion	Insecticide	122-14-5				0.511	0.004	0.012	LOD/LOQ			66	China	Asia	Occurrence and possible sources of organochlorine pesticides (OCPs) and polychlorinated biphenyls (PCBs) along the Chao River, China	2014	10.1016/j.chemosphere.2014.03.095	CHEMOSPHERE	8.8
1	Egypt	Africa	River Nile estuaries	2013 summer	River	6×3	Quinalphos	Insecticide	13593-03-8				nd	0.005	0.015	LOD/LOQ			67	China	Asia	Screening for over 1000 organic micropollutants in surface water and sediments in the Liaohe River watershed	2015	10.1016/j.chemosphere.2015.07.013	CHEMOSPHERE	8.8
1	Egypt	Africa	River Nile estuaries	2013 summer	River	6×3	Prothiofos	Insecticide	34643-46-4				nd	0.005	0.015	LOD/LOQ			68	China	Asia	Biocides in the Yangtze River of China: Spatiotemporal distribution, mass load and risk assessment	2015	10.1016/j.envpol.2015.02.013	ENVIRONMENTAL POLLUTION	8.9
1	Egypt	Africa	River Nile estuaries	2013 summer	River	6×3	Ethion	Insecticide	563-12-2				0.263	ni	ni	LOD/LOQ			69	China	Asia	Evaluating the exchange of DDTs between sediment and water in a major lake in North China	2014	10.1007/s11356-013-2400-8	ENVIRONMENTAL SCIENCE AND POLLUTION RESEARCH	5.8
1	Egypt	Africa	River Nile estuaries	2013 summer	River	6×3	Triazophos	Fungicide	24017-47-8				1.488	0.004	0.012	LOD/LOQ			70	China	Asia	Fate and ecological risks of current-use pesticides in seawater and sediment of the Yellow Sea and East China Sea	2022	10.1016/j.envres.2021.112673	ENVIRONMENTAL RESEARCH	8.3
1	Egypt	Africa	River Nile estuaries	2013 summer	River	6×3	Fenamiphos	Nematicide	22224-92-6				0.111	0.005	0.015	LOD/LOQ			71	China	Asia	Distribution and Potential Sources of OCPs and PAHs in Waters from the Danshui River Basin in Yichang, China	2022	10.3390/ijerph19010263	INTERNATIONAL JOURNAL OF ENVIRONMENTAL RESEARCH AND PUBLIC HEALTH	4.614
1	Egypt	Africa	River Nile estuaries	2013 summer	River	6×3	Σ 12 OPPs	-	-				3.954				Values below LOD excluded from calculation.		72	China	Asia	Organochlorine pesticides and polycyclic aromatic hydrocarbons in water and sediment of the Bosten Lake, Northwest China	2017	10.1007/s40333-017-0008-4	JOURNAL OF ARID LAND	3
2	Egypt	Africa	River Nile’s Rosetta branch	2018.7-2019.6	River	144	Malathion	Insecticide	121-75-5				0.42	0.05		LOQ			73	China	Asia	Determination of pesticides and their degradation products in water samples by solid-phase extraction coupled with liquid chromatography-mass spectrometry	2019	10.1016/j.microc.2019.104013	MICROCHEMICAL JOURNAL	4.8
2	Egypt	Africa	River Nile’s Rosetta branch	2018.7-2019.6	River	144	Chlorpyrifos	Insecticide	2921-88-2				0.183	0.05		LOQ			74	China	Asia	Occurrence, vertical distribution and transport of organic amine pesticides in the seawater from the East China Sea and the South China Sea	2023	10.1016/j.scitotenv.2022.160487	SCIENCE OF THE TOTAL ENVIRONMENT	9.8
2	Egypt	Africa	River Nile’s Rosetta branch	2018.7-2019.6	River	144	Atrazine	Herbicide	1912-24-9				0.084	0.05		LOQ			75	China	Asia	Distribution characteristics of organochlorine pesticides in soil, water, and sediment from the Bahe River, China	2016	10.1080/15275922.2015.1133731	ENVIRONMENTAL FORENSICS	1.8
2	Egypt	Africa	River Nile’s Rosetta branch	2018.7-2019.6	River	144	Carbendazim	Fungicide	10605-21-7				0.082	0.05		LOQ			76	China	Asia	Residues of organochlorine pesticides in surface water of a megacity in central China: seasonal-spatial distribution and fate in Wuhan	2018	10.1007/s11356-016-7956-7	ENVIRONMENTAL SCIENCE AND POLLUTION RESEARCH	5.8
2	Egypt	Africa	River Nile’s Rosetta branch	2018.7-2019.6	River	144	Phenthoate	Insecticide	2597-03-7				1.63	0.05		LOQ			77	China	Asia	Organochlorine Pesticides in Surface Water of Jiuxi Valley, China: Distribution, Source Analysis, and Risk Evaluation	2020	10.1155/2020/5101936	JOURNAL OF CHEMISTRY	3
2	Egypt	Africa	River Nile’s Rosetta branch	2018.7-2019.6	River	144	Diazinon	Insecticide	333-41-5				0.257	0.05		LOQ			78	China	Asia	Composition, Distribution, and Risk Assessment of Organochlorine Pesticides in Drinking Water Sources in South China	2015	10.1007/s12403-014-0147-1	WATER QUALITY EXPOSURE AND HEALTH	1.442
2	Egypt	Africa	River Nile’s Rosetta branch	2018.7-2019.6	River	144	Chlorpropham	Herbicide	101-21-3				0.131	0.05		LOQ			79	China	Asia	Occurrence, distribution and ecological risk assessment of the herbicide simazine: A case study	2018	10.1016/j.chemosphere.2018.04.009	CHEMOSPHERE	8.8
2	Egypt	Africa	River Nile’s Rosetta branch	2018.7-2019.6	River	144	Imidacloprid	Insecticide	138261-41-3				0.312	0.05		LOQ			80	China	Asia	Contamination of organochlorine pesticides in water and sediments from a waterbird-inhabited lake, East Central China	2014	10.1007/s11356-014-2831-x	ENVIRONMENTAL SCIENCE AND POLLUTION RESEARCH	5.8
2	Egypt	Africa	River Nile’s Rosetta branch	2018.7-2019.6	River	144	Permethrin	Insecticide	52645-53-1				0.666	0.05		LOQ			81	China	Asia	Spatiotemporal distribution and fates of neonicotinoid insecticides during the urban water cycle in the lower reaches of the Yangtze River, China	2022	10.1016/j.watres.2022.119232	WATER RESEARCH	12.8
2	Egypt	Africa	River Nile’s Rosetta branch	2018.7-2019.6	River	144	Heptenophos	Insecticide	23560-59-0				0.103	0.05		LOQ			82	China	Asia	Atrazine and its metabolites in surface and well waters in rural area and its human and ecotoxicological risk assessment of Henan province, China	2018	10.1080/10807039.2017.1311768	HUMAN AND ECOLOGICAL RISK ASSESSMENT	4.3
2	Egypt	Africa	River Nile’s Rosetta branch	2018.7-2019.6	River	144	Dicofol	Insecticide	115-32-2				0.083	0.05		LOQ			83	China	Asia	Screening of 484 trace organic contaminants in coastal waters around the Liaodong Peninsula, China: Occurrence, distribution, and ecological risk	2020	10.1016/j.envpol.2020.115436	ENVIRONMENTAL POLLUTION	8.9
2	Egypt	Africa	River Nile’s Rosetta branch	2018.7-2019.6	River	144	Boscalid	Fungicide	188425-85-6				0.1	0.05		LOQ			84	China	Asia	Risk assessment of an organochlorine pesticide mixture in the surface waters of Qingshitan Reservoir in Southwest China	2018	10.1039/c8ra01881b	RSC ADVANCES	3.9
2	Egypt	Africa	River Nile’s Rosetta branch	2018.7-2019.6	River	144	Dimethoate	Insecticide	60-51-5				0.05	0.05		LOQ			85	China	Asia	Distribution and bioaccumulation of organochlorine pesticides (OCPs) in food web of Nansi Lake, China	2014	10.1007/s10661-013-3516-5	ENVIRONMENTAL MONITORING AND ASSESSMENT	3
2	Egypt	Africa	River Nile’s Rosetta branch	2018.7-2019.6	River	144	Lufenuron	Insecticide	103055-07-8				0.06	0.05		LOQ			86	China	Asia	Analysis of Emerging Contaminants in Surface Water, Aquaculture Ponds and Wastewater Treatment Facilities in the Taige Canal Basin	2023	10.1007/s40242-023-3073-6	CHEMICAL RESEARCH IN CHINESE UNIVERSITIES	3.1
2	Egypt	Africa	River Nile’s Rosetta branch	2018.7-2019.6	River	144	Metalaxyl	Fungicide	57837-19-1				<LOQ	0.05		LOQ			87	China	Asia	Neonicotinoid insecticides in the drinking water system - Fate, transportation, and, their contributions to the overall dietary risks	2020	10.1016/j.envpol.2019.113722	ENVIRONMENTAL POLLUTION	8.9
2	Egypt	Africa	River Nile’s Rosetta branch	2018.7-2019.6	River	144	Pyrimethanil	Fungicide	53112-28-0				0.19	0.05		LOQ			88	China	Asia	Occurrence, distribution and seasonal variation of five neonicotinoid insecticides in surface water and sediment of the Pearl Rivers, South China	2019	10.1016/j.chemosphere.2018.11.024	CHEMOSPHERE	8.8
2	Egypt	Africa	River Nile’s Rosetta branch	2018.7-2019.6	River	144	Acetamiprid	Insecticide	135410-20-7				0.04	0.05		LOQ			89	China	Asia	Concentrations, bioaccumulation, and human health risk assessment of organochlorine pesticides and heavy metals in edible fish from Wuhan, China	2015	10.1007/s11356-015-4752-8	ENVIRONMENTAL SCIENCE AND POLLUTION RESEARCH	5.8
2	Egypt	Africa	River Nile’s Rosetta branch	2018.7-2019.6	River	144	Folpet	Fungicide	133-07-3				0.205	0.05		LOQ			90	China	Asia	Distribution of eight organophosphorus pesticides and their oxides in surface water of the East China Sea based on high volume solid phase extraction method	2021	10.1016/j.envpol.2021.116886	ENVIRONMENTAL POLLUTION	8.9
2	Egypt	Africa	River Nile’s Rosetta branch	2018.7-2019.6	River	144	Profenofos	Insecticide	41198-08-7				0.07	0.05		LOQ			91	China	Asia	Occurrence, spatial distribution, and potential risks of organic micropollutants in urban surface waters from qinghai, northwest China	2023	10.1016/j.chemosphere.2023.137819	CHEMOSPHERE	8.8
2	Egypt	Africa	River Nile’s Rosetta branch	2018.7-2019.6	River	144	Tetramethrin	Insecticide	7696-12-0				0.18	0.05		LOQ			92	China	Asia	Development, validation, comparison, and implementation of a highly efficient and effective method using magnetic solid-phase extraction with hydrophilic-lipophilic-balanced materials for LC-MS/MS analysis of pesticides in seawater	2020	10.1016/j.scitotenv.2019.135221	SCIENCE OF THE TOTAL ENVIRONMENT	9.8
4	Egypt	Africa	Manzala Lake	2012.1	Lake	4×5	p,p'-DDT	Insecticide	50-29-3		3.23								93	China	Asia	Risk assessment of organochlorine pesticides in drinking water source of the Yangtze River	2019	10.1016/j.ecoenv.2019.109390	ECOTOXICOLOGY AND ENVIRONMENTAL SAFETY	6.8
4	Egypt	Africa	Manzala Lake	2012.1	Lake	4×5	Heptachlor epoxide	Metabolite	1024-57-3		0.074								94	China	Asia	Analysis of organochlorine pesticides in surface water of the Songhua River using magnetoliposomes as adsorbents coupled with GC-MS/MS detection	2018	10.1016/j.scitotenv.2017.11.046	SCIENCE OF THE TOTAL ENVIRONMENT	9.8
4	Egypt	Africa	Manzala Lake	2012.1	Lake	4×5	Aldrin	Insecticide	309-00-2		0.082								95	China	Asia	Occurrence and partition of organochlorine pesticides (OCPs) in water, sediment, and organisms from the eastern sea area of Shandong Peninsula, Yellow Sea, China	2021	10.1016/j.marpolbul.2020.111906	MARINE POLLUTION BULLETIN	5.8
4	Egypt	Africa	Manzala Lake	2012.1	Lake	4×5	Σ 10OCPs	-	-		3.23								96	China	Asia	The fate of polycyclic aromatic hydrocarbons (PAHs) and organochlorine pesticides (OCPs) in water from Poyang Lake, the largest freshwater lake in China	2015	10.1016/j.chemosphere.2014.09.054	CHEMOSPHERE	8.8
4	Egypt	Africa	Manzala Lake	2013.3	Lake	4×5	p,p'-DDT	Insecticide	50-29-3		3.359								97	China	Asia	Impacts of Seasonal Variation on Organochlorine Pesticides in the East China Sea and Northern South China Sea	2019	10.1021/acs.est.8b00105	ENVIRONMENTAL SCIENCE & TECHNOLOGY	11.4
4	Egypt	Africa	Manzala Lake	2013.3	Lake	4×5	Heptachlor epoxide	Metabolite	1024-57-3		0.086								98	China	Asia	Atmospheric deposition and air-sea gas exchange fluxes of DDT and HCH in the Yangtze River Estuary, East China Sea	2017	10.1002/2016jd026330	JOURNAL OF GEOPHYSICAL RESEARCH-ATMOSPHERES	4.4
4	Egypt	Africa	Manzala Lake	2013.3	Lake	4×5	Aldrin	Insecticide	309-00-2		0.085								99	China	Asia	Transport of neonicotinoid insecticides in a wetland ecosystem: Has the cultivation of different crops become the major sources?	2023	10.1016/j.jenvman.2023.117838	JOURNAL OF ENVIRONMENTAL MANAGEMENT	8.7
4	Egypt	Africa	Manzala Lake	2013.3	Lake	4×5	Σ 10OCPs	-	-		3.359								100	China	Asia	Tracing neonicotinoid insecticides and their transformation products from paddy field to receiving waters using polar organic chemical integrative samplers	2021	10.1016/j.jhazmat.2021.125421	JOURNAL OF HAZARDOUS MATERIALS	13.6
5	Egypt	Africa	Giza Governorate	2015 summer	Drain	3	4-Nonylphenol	Pesticide adjuvant	104-40-5		1600								101	China	Asia	Neonicotinoid insecticides in surface water from the central Yangtze River, China	2019	10.1016/j.chemosphere.2019.05.040	CHEMOSPHERE	8.8
7	Ethiopia	Africa	Lake Tana basin	2018.7-11	Stream	5×3	Dimethoate	Insecticide	60-51-5	nd	1.03			0.0005	0.0017	LOD/LOQ			102	China	Asia	Occurrence and risk of neonicotinoid insecticides in surface water in a rapidly developing region: Application of polar organic chemical integrative samplers	2019	10.1016/j.scitotenv.2018.08.256	SCIENCE OF THE TOTAL ENVIRONMENT	9.8
7	Ethiopia	Africa	Lake Tana basin	2018.7-11	Stream	5×3	Chlorpyrifos	Insecticide	2921-88-2	0.87	7.73			0.0018	0.0058	LOD/LOQ			103	China	Asia	Occurrence, spatial distribution, source, and ecological risk assessment of organochlorine pesticides in Dongting Lake, China	2021	10.1007/s11356-021-12743-x	ENVIRONMENTAL SCIENCE AND POLLUTION RESEARCH	5.8
7	Ethiopia	Africa	Lake Tana basin	2018.7-11	Stream	5×3	Profenofos	Insecticide	41198-08-7	nd	<LOD			0.001	0.0032	LOD/LOQ			104	China	Asia	Distribution and Sources of Organochlorine Pesticides in Taihu Lake, China	2012	10.1007/s00128-012-0854-x	BULLETIN OF ENVIRONMENTAL CONTAMINATION AND TOXICOLOGY	2.7
7	Ethiopia	Africa	Lake Tana basin	2018.7-11	Stream	5×3	α-Endosulfan	Insecticide	959-98-8	0.87	2.61			0.0017	0.0055	LOD/LOQ			105	China	Asia	Residues, Distributions, Sources, and Ecological Risks of OCPs in the Water from Lake Chaohu, China	2012	10.1100/2012/897697	SCIENTIFIC WORLD JOURNAL	1.219
7	Ethiopia	Africa	Lake Tana basin	2018.7-11	Stream	5×3	β-Endosulfan	Insecticide	33213-65-9	0.51	1.71			0.0025	0.0084	LOD/LOQ			106	China	Asia	Comprehensive insights into the occurrence, distribution, risk assessment of typical pesticides and their environmental driving effects in a large drinking water reservoir	2023	10.1016/j.jece.2023.110513	JOURNAL OF ENVIRONMENTAL CHEMICAL ENGINEERING	7.7
8	Ethiopia	Africa	Lake Tana basin	2018.4 dry	River	10	Alachlor	Herbicide	15972-60-8				nd	0.0464828	0.170437	LOD/LOQ			107	China	Asia	Priority screening of contaminant of emerging concern (CECs) in surface water from drinking water sources in the lower reaches of the Yangtze River based on exposure-activity ratios (EARs)	2022	10.1016/j.scitotenv.2022.159016	SCIENCE OF THE TOTAL ENVIRONMENT	9.8
8	Ethiopia	Africa	Lake Tana basin	2018.4 dry	River	10	Bifenthrin	Insecticide	82657-04-3				<LOQ	0.0553633	0.193772	LOD/LOQ			108	China	Asia	Assessment of currently used organochlorine pesticides in surface water and sediments in Xiangjiang river, a drinking water source in China: Occurrence and distribution characteristics under flood events	2022	10.1016/j.envpol.2022.119133	ENVIRONMENTAL POLLUTION	8.9
8	Ethiopia	Africa	Lake Tana basin	2018.4 dry	River	10	Chlorothalonil	Fungicide	1897-45-6				nd	0.0745573	0.260951	LOD/LOQ			109	China	Asia	Screening hundreds of emerging organic pollutants (EOPs) in surface water from the Yangtze River Delta (YRD): Occurrence, distribution, ecological risk	2018	10.1016/j.envpol.2018.05.061	ENVIRONMENTAL POLLUTION	8.9
8	Ethiopia	Africa	Lake Tana basin	2018.4 dry	River	10	Cypermethrin	Insecticide	52315-07-8				nd	0.0441047	0.117612	LOD/LOQ			110	China	Asia	Occurrence, impact variables and potential risk of PPCPs and pesticides in a drinking water reservoir and related drinking water treatment plants in the Yangtze Estuary	2018	10.1039/c8em00029h	ENVIRONMENTAL SCIENCE-PROCESSES & IMPACTS	5.5
8	Ethiopia	Africa	Lake Tana basin	2018.4 dry	River	10	DDE	Metabolite	72-55-9				0.094	0.0117869	0.0589345	LOD/LOQ			111	China	Asia	Ecological risk assessment of the increasing use of the neonicotinoid insecticides along the east coast of China	2019	10.1016/j.envint.2019.04.010	ENVIRONMENT INTERNATIONAL	11.8
8	Ethiopia	Africa	Lake Tana basin	2018.4 dry	River	10	o,p'-DDT	Insecticide	789-02-6				0.316	0.0159261	0.0477783	LOD/LOQ			112	China	Asia	Neonicotinoids in raw, finished, and tap water from Wuhan, Central China: Assessment of human exposure potential	2019	10.1016/j.scitotenv.2019.04.267	SCIENCE OF THE TOTAL ENVIRONMENT	9.8
8	Ethiopia	Africa	Lake Tana basin	2018.4 dry	River	10	p,p'-DDT	Insecticide	50-29-3				nd	0.0881057	0.293686	LOD/LOQ			113	China	Asia	Occurrence and distribution of neonicotinoid insecticides in surface water and sediment of the Guangzhou section of the Pearl River, South China	2019	10.1016/j.envpol.2019.05.062	ENVIRONMENTAL POLLUTION	8.9
8	Ethiopia	Africa	Lake Tana basin	2018.4 dry	River	10	Aldrin	Insecticide	309-00-2				nd	0.0341297	0.170648	LOD/LOQ			114	China	Asia	Contamination of neonicotinoid insecticides in soil-water-sediment systems of the urban and rural areas in a rapidly developing region: Guangzhou, South China	2020	10.1016/j.envint.2020.105719	ENVIRONMENT INTERNATIONAL	11.8
8	Ethiopia	Africa	Lake Tana basin	2018.4 dry	River	10	Endosulfan	Insecticide	115-29-7				nd	0.0153965	0.0769823	LOD/LOQ			115	China	Asia	Research on the distribution of neonicotinoid and fipronil pollution in the Yangtze River by high-performance liquid chromatography	2020	10.1039/d0ay01558j	ANALYTICAL METHODS	3.1
8	Ethiopia	Africa	Lake Tana basin	2018.4 dry	River	10	Dieldrin	Insecticide	60-57-1				nd	0.0679964	0.226655	LOD/LOQ			116	China	Asia	Health risk assessment of heavy metals and pesticides: A case study in,the main drinking water source in Dalian, China	2020	10.1016/j.chemosphere.2019.125113	CHEMOSPHERE	8.8
8	Ethiopia	Africa	Lake Tana basin	2018.4 dry	River	10	β-HCH	Insecticide	319-85-7				nd	0.0369458	0.110837	LOD/LOQ			117	China	Asia	Occurrence and ecological risk of pharmaceutical and personal care products in surface water of the Dongting Lake, China-during rainstorm period	2019	10.1007/s11356-019-06047-4	ENVIRONMENTAL SCIENCE AND POLLUTION RESEARCH	5.8
8	Ethiopia	Africa	Lake Tana basin	2018.4 dry	River	10	HCB	Fungicide	118-74-1				nd	0.0178827	0.0357654	LOD/LOQ			118	China	Asia	Resolution of the Ongoing Challenge of Estimating Nonpoint Source Neonicotinoid Pollution in the Yangtze River Basin Using a Modified Mass Balance Approach	2019	10.1021/acs.est.8b06096	ENVIRONMENTAL SCIENCE & TECHNOLOGY	11.4
8	Ethiopia	Africa	Lake Tana basin	2018.4 dry	River	10	Endrin	Insecticide	72-20-8				nd	0.0500501	0.183517	LOD/LOQ			119	China	Asia	Pollution status, influencing factors and environmental risks of neonicotinoids, fipronil and its metabolites in a typical semi-closed bay in China	2021	10.1016/j.envpol.2021.118210	ENVIRONMENTAL POLLUTION	8.9
8	Ethiopia	Africa	Lake Tana basin	2018.4 dry	River	10	HCB	Fungicide	118-74-1				nd	0.0178827	0.0357654	LOD/LOQ			120	China	Asia	Occurrence, variations, and risk assessment of neonicotinoid insecticides in Harbin section of the Songhua River, northeast China	2021	10.1016/j.ese.2021.100128	ENVIRONMENTAL SCIENCE AND ECOTECHNOLOGY	12.6
8	Ethiopia	Africa	Lake Tana basin	2018.4 dry	River	10	DDD	Insecticide	72-54-8				nd	0.162173	0.547334	LOD/LOQ			121	China	Asia	Occurrences of 29 pesticides in the Huangpu River, China: Highest ecological risk identified in Shanghai metropolitan area	2020	10.1016/j.chemosphere.2020.126411	CHEMOSPHERE	8.8
8	Ethiopia	Africa	Lake Tana basin	2018.4 dry	River	10	β-endosulfan	Insecticide	33213-65-9				nd	0.162173	0.547334	LOD/LOQ			122	China	Asia	Selected antibiotics and current-use pesticides in riverine runoff of an urbanized river system in association with anthropogenic stresses	2020	10.1016/j.scitotenv.2020.140004	SCIENCE OF THE TOTAL ENVIRONMENT	9.8
8	Ethiopia	Africa	Lake Tana basin	2018.4 dry	Lake	8	Alachlor	Herbicide	15972-60-8				nd	0.0464828	0.170437	LOD/LOQ			123	China	Asia	Spatial distribution and ecological risks of neonicotinoid insecticides for an urban tidal stream of Guangzhou City, South China	2023	10.1016/j.ecolind.2022.109836	ECOLOGICAL INDICATORS	6.9
8	Ethiopia	Africa	Lake Tana basin	2018.4 dry	Lake	8	Bifenthrin	Insecticide	82657-04-3				nd	0.0553633	0.193772	LOD/LOQ			124	China	Asia	Glyphosate, aminomethylphosphonic acid, and glufosinate ammonium in agricultural groundwater and surface water in China from 2017 to 2018: Occurrence, main drivers, and environmental risk assessment	2021	10.1016/j.scitotenv.2020.144396	SCIENCE OF THE TOTAL ENVIRONMENT	9.8
8	Ethiopia	Africa	Lake Tana basin	2018.4 dry	Lake	8	Chlorothalonil	Fungicide	1897-45-6				nd	0.0745573	0.260951	LOD/LOQ			125	China	Asia	Tiered probabilistic assessment of organohalogen compounds in the Han River and Danjiangkou Reservoir, central China	2017	10.1016/j.scitotenv.2017.01.194	SCIENCE OF THE TOTAL ENVIRONMENT	9.8
8	Ethiopia	Africa	Lake Tana basin	2018.4 dry	Lake	8	Cypermethrin	Insecticide	52315-07-8				0.545	0.0441047	0.117612	LOD/LOQ			126	China	Asia	Occurrence, source, and ecological risk assessment of organochlorine pesticides and polychlorinated biphenyls in the water-sediment system of Hangzhou Bay and East China Sea	2022	10.1016/j.marpolbul.2022.113735	MARINE POLLUTION BULLETIN	5.8
8	Ethiopia	Africa	Lake Tana basin	2018.4 dry	Lake	8	DDE	Metabolite	72-55-9				0.089	0.0117869	0.0589345	LOD/LOQ			127	China	Asia	Occurrence, sources, and risk assessment of pyrethroid insecticides in surface water and tap water from Taihu Lake, China	2022	10.1016/j.jenvman.2022.116565	JOURNAL OF ENVIRONMENTAL MANAGEMENT	8.7
8	Ethiopia	Africa	Lake Tana basin	2018.4 dry	Lake	8	o,p'-DDT	Insecticide	789-02-6				nd	0.0159261	0.0477783	LOD/LOQ			128	China	Asia	Ecological risk assessment of current-use pesticides in an aquatic system of Shanghai, China	2020	10.1016/j.chemosphere.2020.127222	CHEMOSPHERE	8.8
8	Ethiopia	Africa	Lake Tana basin	2018.4 dry	Lake	8	p,p'-DDT	Insecticide	50-29-3				nd	0.0881057	0.293686	LOD/LOQ			129	China	Asia	Spatial distribution and risk assessment of conazole fungicides in surface seawater of the East China Sea	2023	10.1016/j.marpolbul.2023.114796	MARINE POLLUTION BULLETIN	5.8
8	Ethiopia	Africa	Lake Tana basin	2018.4 dry	Lake	8	Aldrin	Insecticide	309-00-2				nd	0.0341297	0.170648	LOD/LOQ			130	China	Asia	Spatial assessment of triazole organic compounds in surface water from the coastal estuaries to the East China sea	2023	10.1016/j.envpol.2023.121024	ENVIRONMENTAL POLLUTION	8.9
8	Ethiopia	Africa	Lake Tana basin	2018.4 dry	Lake	8	Endosulfan	Insecticide	115-29-7				nd	0.0153965	0.0769823	LOD/LOQ			131	China	Asia	Occurrence, seasonal variations, and eco-risk of currently using organochlorine pesticides in surface seawater of the East China Sea and Western Pacific Ocean	2022	10.1016/j.marpolbul.2022.114300	MARINE POLLUTION BULLETIN	5.8
8	Ethiopia	Africa	Lake Tana basin	2018.4 dry	Lake	8	Dieldrin	Insecticide	60-57-1				nd	0.0679964	0.226655	LOD/LOQ			132	China	Asia	Ecological risk assessment of organochlorine pesticide mixture in South China Sea and East China Sea under the effects of seasonal changes and phase-partitioning	2022	10.1016/j.marpolbul.2022.114329	MARINE POLLUTION BULLETIN	5.8
8	Ethiopia	Africa	Lake Tana basin	2018.4 dry	Lake	8	β-HCH	Insecticide	319-85-7				nd	0.0369458	0.110837	LOD/LOQ			133	China	Asia	Residue level, occurrence characteristics and ecological risk of pesticides in typical farmland-river interlaced area of Baiyang Lake upstream, China	2022	10.1038/s41598-022-16088-4	SCIENTIFIC REPORTS	4.6
8	Ethiopia	Africa	Lake Tana basin	2018.4 dry	Lake	8	HCB	Fungicide	118-74-1				nd	0.0178827	0.0357654	LOD/LOQ			134	China	Asia	Occurrence, spatial distributions, and ecological risk of pyrethroids in coastal regions of South Yellow and East China Seas	2022	10.1016/j.marpolbul.2022.113725	MARINE POLLUTION BULLETIN	5.8
8	Ethiopia	Africa	Lake Tana basin	2018.4 dry	Lake	8	Endrin	Insecticide	72-20-8				nd	0.0500501	0.183517	LOD/LOQ			135	China	Asia	Legacy and emerging persistent organic pollutants in the marginal seas of China: Occurrence and phase partitioning	2022	10.1016/j.scitotenv.2022.154274	SCIENCE OF THE TOTAL ENVIRONMENT	9.8
8	Ethiopia	Africa	Lake Tana basin	2018.4 dry	Lake	8	HCB	Fungicide	118-74-1				nd	0.0178827	0.0357654	LOD/LOQ			136	China	Asia	Suspect and target screening of emerging pesticides and their transformation products in an urban river using LC-QTOF-MS	2021	10.1016/j.scitotenv.2021.147978	SCIENCE OF THE TOTAL ENVIRONMENT	9.8
8	Ethiopia	Africa	Lake Tana basin	2018.4 dry	Lake	8	DDD	Insecticide	72-54-8				nd	0.162173	0.547334	LOD/LOQ			137	China	Asia	Occurrence and risk assessment of currently used organophosphate pesticides in overlying water and surface sediments in Guangzhou urban waterways, China	2021	10.1007/s11356-021-13956-w	ENVIRONMENTAL SCIENCE AND POLLUTION RESEARCH	5.8
8	Ethiopia	Africa	Lake Tana basin	2018.4 dry	Lake	8	β-endosulfan	Insecticide	33213-65-9				nd	0.162173	0.547334	LOD/LOQ			138	China	Asia	Recognition and Prioritization of Chemical Mixtures and Transformation Products in Chinese Estuarine Waters by Suspect Screening Analysis	2021	10.1021/acs.est.0c06773	ENVIRONMENTAL SCIENCE & TECHNOLOGY	11.4
8	Ethiopia	Africa	Lake Tana basin	2018.4 dry	Wetland	9	Alachlor	Herbicide	15972-60-8				0.594	0.0464828	0.170437	LOD/LOQ			139	China	Asia	Profiles and risk assessment of legacy and current use pesticides in urban rivers in Beijing, China	2021	10.1007/s11356-021-13140-0	ENVIRONMENTAL SCIENCE AND POLLUTION RESEARCH	5.8
8	Ethiopia	Africa	Lake Tana basin	2018.4 dry	Wetland	9	Bifenthrin	Insecticide	82657-04-3				nd	0.0553633	0.193772	LOD/LOQ			140	China	Asia	Fates and ecological effects of current-use pesticides (CUPs) in a typical river-estuarine system of Laizhou Bay, North China	2019	10.1016/j.envpol.2019.05.141	ENVIRONMENTAL POLLUTION	8.9
8	Ethiopia	Africa	Lake Tana basin	2018.4 dry	Wetland	9	Chlorothalonil	Fungicide	1897-45-6				nd	0.0745573	0.260951	LOD/LOQ			141	China	Asia	Occurrence and ecological risk of pharmaceuticals and personal care products (PPCPs) and pesticides in typical surface watersheds, China	2019	10.1016/j.ecoenv.2019.01.131	ECOTOXICOLOGY AND ENVIRONMENTAL SAFETY	6.8
8	Ethiopia	Africa	Lake Tana basin	2018.4 dry	Wetland	9	Cypermethrin	Insecticide	52315-07-8				nd	0.0441047	0.117612	LOD/LOQ			142	China	Asia	Occurrence, distribution and ecological risks of antibiotics and pesticides in coastal waters around Liaodong Peninsula, China	2019	10.1016/j.scitotenv.2018.11.449	SCIENCE OF THE TOTAL ENVIRONMENT	9.8
8	Ethiopia	Africa	Lake Tana basin	2018.4 dry	Wetland	9	DDE	Metabolite	72-55-9				0.094	0.0117869	0.0589345	LOD/LOQ			143	China	Asia	Occurrence, spatial distribution, and seasonal variation of emerging trace organic pollutants in source water for Shanghai, China	2018	10.1016/j.scitotenv.2018.05.089	SCIENCE OF THE TOTAL ENVIRONMENT	9.8
8	Ethiopia	Africa	Lake Tana basin	2018.4 dry	Wetland	9	o,p'-DDT	Insecticide	789-02-6				0.168	0.0159261	0.0477783	LOD/LOQ			144	China	Asia	Fast determination of β-endosulfan, α-hexachlorocyclohexane and pentachlorobenzene in the river water from northeast of China	2018	10.1080/03067319.2018.1475563	INTERNATIONAL JOURNAL OF ENVIRONMENTAL ANALYTICAL CHEMISTRY	2.6
8	Ethiopia	Africa	Lake Tana basin	2018.4 dry	Wetland	9	p,p'-DDT	Insecticide	50-29-3				nd	0.0881057	0.293686	LOD/LOQ			145	China	Asia	The occurrence and risk assessment of five organophosphorus pesticides in river water from Shangyu, China	2016	10.1007/s10661-016-5612-9	ENVIRONMENTAL MONITORING AND ASSESSMENT	3
8	Ethiopia	Africa	Lake Tana basin	2018.4 dry	Wetland	9	Aldrin	Insecticide	309-00-2				nd	0.0341297	0.170648	LOD/LOQ			146	China	Asia	Contamination characteristics of organochlorine pesticides in multimatrix sampling of the Hanjiang River Basin, southeast China	2016	10.1016/j.chemosphere.2016.07.040	CHEMOSPHERE	8.8
8	Ethiopia	Africa	Lake Tana basin	2018.4 dry	Wetland	9	Endosulfan	Insecticide	115-29-7				nd	0.0153965	0.0769823	LOD/LOQ			147	China	Asia	Air-Seawater Exchange of Organochlorine Pesticides along the Sediment Plume of a Large Contaminated River	2015	10.1021/es505084j	ENVIRONMENTAL SCIENCE & TECHNOLOGY	11.4
8	Ethiopia	Africa	Lake Tana basin	2018.4 dry	Wetland	9	Dieldrin	Insecticide	60-57-1				nd	0.0679964	0.226655	LOD/LOQ			148	China	Asia	Assessment of Organochlorine Pesticide Residues in Water, Sediment, and Fish of the Songhua River, China	2014	10.1080/15275922.2014.950771	ENVIRONMENTAL FORENSICS	1.8
8	Ethiopia	Africa	Lake Tana basin	2018.4 dry	Wetland	9	β-HCH	Insecticide	319-85-7				nd	0.0369458	0.110837	LOD/LOQ			149	China	Asia	Identification of trace organic pollutants in freshwater sources in Eastern China and estimation of their associated human health risks	2011	10.1007/s10646-011-0671-8	ECOTOXICOLOGY	2.7
8	Ethiopia	Africa	Lake Tana basin	2018.4 dry	Wetland	9	HCB	Fungicide	118-74-1				nd	0.0178827	0.0357654	LOD/LOQ			150	China	Asia	Characteristics and Health Risk Assessment of Organochlorine Pesticides (OCPs) Residues Along Sino-Russian Boundary River	2020	10.1007/s11270-020-04877-4	WATER AIR AND SOIL POLLUTION	2.9
8	Ethiopia	Africa	Lake Tana basin	2018.4 dry	Wetland	9	Endrin	Insecticide	72-20-8				nd	0.0500501	0.183517	LOD/LOQ			151	China	Asia	Triclosan as a surrogate for household biocides: An investigation into biocides in aquatic environments of a highly urbanized region	2014	10.1016/j.watres.2014.03.072	WATER RESEARCH	12.8
8	Ethiopia	Africa	Lake Tana basin	2018.4 dry	Wetland	9	HCB	Fungicide	118-74-1				nd	0.0178827	0.0357654	LOD/LOQ			152	China	Asia	Organohalogenated Contaminants (OHCs) in Surface Sediments and Water of East Dongting Lake and Hong Lake, China	2019	10.1007/s00244-018-0564-4	ARCHIVES OF ENVIRONMENTAL CONTAMINATION AND TOXICOLOGY	4
8	Ethiopia	Africa	Lake Tana basin	2018.4 dry	Wetland	9	DDD	Insecticide	72-54-8				nd	0.162173	0.547334	LOD/LOQ			153	China	Asia	Recognition, possible source, and risk assessment of organic pollutants in surface water from the Yongding River Basin by non-target and target screening	2023	10.1016/j.envpol.2023.121895	ENVIRONMENTAL POLLUTION	8.9
8	Ethiopia	Africa	Lake Tana basin	2018.4 dry	Wetland	9	β-endosulfan	Insecticide	33213-65-9				nd	0.162173	0.547334	LOD/LOQ			154	China	Asia	Occurrence, source, and risk assessment of neonicotinoid insecticides in the Huai River, China	2023	10.1016/j.envpol.2023.122068	ENVIRONMENTAL POLLUTION	8.9
8	Ethiopia	Africa	Lake Tana basin	2018.4 dry	Lake/River/Wetland	27	Alachlor	Herbicide	15972-60-8				0.594	0.0464828	0.170437	LOD/LOQ			155	China	Asia	Occurrence and ecological risk assessment of neonicotinoids and related insecticides in the Bohai Sea and its surrounding rivers, China	2022	10.1016/j.watres.2021.117912	WATER RESEARCH	12.8
8	Ethiopia	Africa	Lake Tana basin	2018.4 dry	Lake/River/Wetland	27	Bifenthrin	Insecticide	82657-04-3				<LOQ	0.0553633	0.193772	LOD/LOQ			156	China	Asia	Occurrence, spatiotemporal dynamics, and ecological risk of fungicides in a reservoir-regulated basin	2023	10.1016/j.envint.2022.107697	ENVIRONMENT INTERNATIONAL	11.8
8	Ethiopia	Africa	Lake Tana basin	2018.4 dry	Lake/River/Wetland	27	Chlorothalonil	Fungicide	1897-45-6				<LOQ	0.0745573	0.260951	LOD/LOQ			157	China	Asia	APPLICATION OF SPECIES SENSITIVITY DISTRIBUTION IN AQUATIC PROBABILISTIC ECOLOGICAL RISK ASSESSMENT OF CYPERMETHRIN: A CASE STUDY IN AN URBAN STREAM IN SOUTH CHINA	2015	10.1002/etc.2851	ENVIRONMENTAL TOXICOLOGY AND CHEMISTRY	4.1
8	Ethiopia	Africa	Lake Tana basin	2018.4 dry	Lake/River/Wetland	27	Cypermethrin	Insecticide	52315-07-8				0.545	0.0441047	0.117612	LOD/LOQ			158	China	Asia	Five degradates of imidacloprid in source water, treated water, and tap water in Wuhan, central China	2020	10.1016/j.scitotenv.2020.140227	SCIENCE OF THE TOTAL ENVIRONMENT	9.8
8	Ethiopia	Africa	Lake Tana basin	2018.4 dry	Lake/River/Wetland	27	DDE	Metabolite	72-55-9				0.096	0.0117869	0.0589345	LOD/LOQ			159	China	Asia	Coming ecological risks of organochlorine pesticides and novel brominated flame retardants in the Yellow River Basin	2022	10.1016/j.scitotenv.2022.159296	SCIENCE OF THE TOTAL ENVIRONMENT	9.8
8	Ethiopia	Africa	Lake Tana basin	2018.4 dry	Lake/River/Wetland	27	o,p'-DDT	Insecticide	789-02-6				0.242	0.0159261	0.0477783	LOD/LOQ			160	China	Asia	Fipronil and its transformation products in the Yangtze River: Assessment for ecological risk and human exposure	2023	10.1016/j.chemosphere.2023.138092	CHEMOSPHERE	8.8
8	Ethiopia	Africa	Lake Tana basin	2018.4 dry	Lake/River/Wetland	27	p,p'-DDT	Insecticide	50-29-3				<LOQ	0.0881057	0.293686	LOD/LOQ			161	China	Asia	Influence of land use type and urbanization level on the distribution of pharmaceuticals and personal care products and risk assessment in Beiyun River, China	2022	10.1016/j.chemosphere.2021.132075	CHEMOSPHERE	8.8
8	Ethiopia	Africa	Lake Tana basin	2018.4 dry	Lake/River/Wetland	27	Aldrin	Insecticide	309-00-2				nd	0.0341297	0.170648	LOD/LOQ			162	China	Asia	Occurrence and source apportionment of pharmaceuticals and personal care products in the Beiyun River of Beijing, China	2015	10.1016/j.chemosphere.2014.08.056	CHEMOSPHERE	8.8
8	Ethiopia	Africa	Lake Tana basin	2018.4 dry	Lake/River/Wetland	27	Endosulfan	Insecticide	115-29-7				nd	0.0153965	0.0769823	LOD/LOQ			163	China	Asia	Pharmaceuticals and personal care products (PPCPs) in urban and suburban rivers of Beijing, China: occurrence, source apportionment and potential ecological risk	2016	10.1039/c6em00018e	ENVIRONMENTAL SCIENCE-PROCESSES & IMPACTS	5.5
8	Ethiopia	Africa	Lake Tana basin	2018.4 dry	Lake/River/Wetland	27	Dieldrin	Insecticide	60-57-1				nd	0.0679964	0.226655	LOD/LOQ			164	China	Asia	Risk assessments of emerging contaminants in various waters and changes of microbial diversity in sediments from Yangtze River chemical contiguous zone, Eastern China	2022	10.1016/j.scitotenv.2021.149982	SCIENCE OF THE TOTAL ENVIRONMENT	9.8
8	Ethiopia	Africa	Lake Tana basin	2018.4 dry	Lake/River/Wetland	27	β-HCH	Insecticide	319-85-7				nd	0.0369458	0.110837	LOD/LOQ			165	China	Asia	The evolution of pollution profile and health risk assessment for three groups SVOCs pollutants along with Beijiang River, China	2017	10.1007/s10653-017-9936-3	ENVIRONMENTAL GEOCHEMISTRY AND HEALTH	4.2
8	Ethiopia	Africa	Lake Tana basin	2018.4 dry	Lake/River/Wetland	27	HCB	Fungicide	118-74-1				nd	0.0178827	0.0357654	LOD/LOQ			166	China	Asia	Azole and strobilurin fungicides in source, treated, and tap water from Wuhan, central China: Assessment of human exposure potential	2021	10.1016/j.scitotenv.2021.149733	SCIENCE OF THE TOTAL ENVIRONMENT	9.8
8	Ethiopia	Africa	Lake Tana basin	2018.4 dry	Lake/River/Wetland	27	Endrin	Insecticide	72-20-8				nd	0.0500501	0.183517	LOD/LOQ			167	China	Asia	First report of organochlorine pesticides (OCPs) in coral tissues and the surrounding air-seawater system from the South China Sea: Distribution, source, and environmental fate	2022	10.1016/j.chemosphere.2021.131711	CHEMOSPHERE	8.8
8	Ethiopia	Africa	Lake Tana basin	2018.4 dry	Lake/River/Wetland	27	HCB	Fungicide	118-74-1				nd	0.0178827	0.0357654	LOD/LOQ			168	China	Asia	Ecological risks of home and personal care products in the riverine environment of a rural region in South China without domestic wastewater treatment facilities	2015	10.1016/j.ecoenv.2015.09.004	ECOTOXICOLOGY AND ENVIRONMENTAL SAFETY	6.8
8	Ethiopia	Africa	Lake Tana basin	2018.4 dry	Lake/River/Wetland	27	DDD	Insecticide	72-54-8				nd	0.162173	0.547334	LOD/LOQ			169	China	Asia	Development of an integral strategy for non-target and target analysis of site-specific potential contaminants in surface water: A case study of Dianshan Lake, China	2020	10.1016/j.chemosphere.2019.125367	CHEMOSPHERE	8.8
8	Ethiopia	Africa	Lake Tana basin	2018.4 dry	Lake/River/Wetland	27	β-endosulfan	Insecticide	33213-65-9				nd	0.162173	0.547334	LOD/LOQ			170	China	Asia	Ultrasound-enhanced air-assisted liquid-liquid microextraction for the UPLC determination of organophosphorus pesticides in river water	2022	10.1016/j.microc.2022.108046	MICROCHEMICAL JOURNAL	4.8
8	Ethiopia	Africa	Lake Tana basin	2018.9 wet	River	10	DDE	Metabolite	72-55-9				0.094	0.0117869	0.0589345	LOD/LOQ			171	China	Asia	Occurrence, distribution and risk assessment of pesticides in a river-reservoir system	2018	10.1016/j.ecoenv.2018.09.107	ECOTOXICOLOGY AND ENVIRONMENTAL SAFETY	6.8
8	Ethiopia	Africa	Lake Tana basin	2018.9 wet	River	10	o,p'-DDT	Insecticide	789-02-6				0.316	0.0159261	0.0477783	LOD/LOQ			172	India	Asia	Risk assessment of persistent pesticide pollution: Development of an indicator integrating site-specific characteristics	2023	10.1016/j.scitotenv.2022.160555	SCIENCE OF THE TOTAL ENVIRONMENT	9.8
8	Ethiopia	Africa	Lake Tana basin	2018.9 wet	River	10	p,p'-DDT	Insecticide	50-29-3				nd	0.0881057	0.293686	LOD/LOQ			173	India	Asia	Comparison of pesticide residues in surface water and ground water of agriculture intensive areas	2014	10.1186/2052-336X-12-11	JOURNAL OF ENVIRONMENTAL HEALTH SCIENCE AND ENGINEERING	3.4
8	Ethiopia	Africa	Lake Tana basin	2018.9 wet	River	10	Aldrin	Insecticide	309-00-2				nd	0.0341297	0.170648	LOD/LOQ			174	India	Asia	Organochlorine pesticides and heavy metals in the zooplankton, fishes, and shrimps of tropical shallow tidal creeks and the associated human health risk	2021	10.1016/j.marpolbul.2021.112170	MARINE POLLUTION BULLETIN	5.8
8	Ethiopia	Africa	Lake Tana basin	2018.9 wet	River	10	Endosulfan	Insecticide	115-29-7				nd	0.0153965	0.0769823	LOD/LOQ			175	India	Asia	Air-water exchange of pesticidal persistent organic pollutants in the lower stretch of the transboundary river Ganga, India	2019	10.1016/j.chemosphere.2019.05.223	CHEMOSPHERE	8.8
8	Ethiopia	Africa	Lake Tana basin	2018.9 wet	River	10	Dieldrin	Insecticide	60-57-1				nd	0.0679964	0.226655	LOD/LOQ			176	India	Asia	Polychlorinated biphenyls and organochlorine pesticides in River Brahmaputra from the outer Himalayan Range and River Hooghly emptying into the Bay of Bengal: Occurrence, sources and ecotoxicological risk assessment	2016	10.1016/j.envpol.2016.06.067	ENVIRONMENTAL POLLUTION	8.9
8	Ethiopia	Africa	Lake Tana basin	2018.9 wet	River	10	β-HCH	Insecticide	319-85-7				nd	0.0369458	0.110837	LOD/LOQ			177	India	Asia	Health Risk Assessment of Pesticide Residues in Drinking Water of Upper Jhelum Region in Kashmir Valley-India by GC-MS/MS	2023	10.1155/2023/6802782	INTERNATIONAL JOURNAL OF ANALYTICAL CHEMISTRY	1.8
8	Ethiopia	Africa	Lake Tana basin	2018.9 wet	River	10	HCB	Fungicide	118-74-1				nd	0.0178827	0.0357654	LOD/LOQ			178	India	Asia	Investigation of pesticide residues in water, sediments and fish samples from Tapi River, India as a case study and its forensic significance	2020	10.1080/15275922.2019.1693441	ENVIRONMENTAL FORENSICS	1.8
8	Ethiopia	Africa	Lake Tana basin	2018.9 wet	River	10	Endrin	Insecticide	72-20-8				nd	0.0500501	0.183517	LOD/LOQ			179	India	Asia	Status of pesticide residues in water, sediment, and fishes of Chilika Lake, India	2020	10.1007/s10661-020-8082-z	ENVIRONMENTAL MONITORING AND ASSESSMENT	3
8	Ethiopia	Africa	Lake Tana basin	2018.9 wet	River	10	HCB	Fungicide	118-74-1				nd	0.0178827	0.0357654	LOD/LOQ			180	India	Asia	Distribution and risk assessment of suspected endocrine-disrupting pesticides in creek water of Mumbai, India	2016	10.1016/j.marpolbul.2015.11.055	MARINE POLLUTION BULLETIN	5.8
8	Ethiopia	Africa	Lake Tana basin	2018.9 wet	River	10	DDD	Insecticide	72-54-8				nd	0.162173	0.547334	LOD/LOQ			181	India	Asia	GC-MS/MS determination and ecological risk assessment of pesticides in aquatic system: A case study in Hooghly River basin in West Bengal, India	2018	10.1016/j.chemosphere.2018.04.168
8	Ethiopia	Africa	Lake Tana basin	2018.9 wet	River	10	β-endosulfan	Insecticide	33213-65-9				nd	0.162173	0.547334	LOD/LOQ			182	India	Asia	First account of spatio-temporal analysis, historical trends, source apportionment and ecological risk assessment of banned organochlorine pesticides along the Ganga River	2020	10.1016/j.envpol.2020.114229	ENVIRONMENTAL POLLUTION	8.9
8	Ethiopia	Africa	Lake Tana basin	2018.9 wet	River	10	Alachlor	Herbicide	15972-60-8				nd	0.0464828	0.170437	LOD/LOQ			183	India	Asia	Assessment of environmental and human health risk from pesticide residues in river Gomti, Northern India	2023	10.1007/s11356-023-28222-4	ENVIRONMENTAL SCIENCE AND POLLUTION RESEARCH	5.8
8	Ethiopia	Africa	Lake Tana basin	2018.9 wet	River	10	Bifenthrin	Insecticide	82657-04-3				nd	0.0553633	0.193772	LOD/LOQ			184	India	Asia	Sediment-water partitioning and risk assessment of organochlorine pesticides along the urban, peri-urban and rural transects of Krishna River Basin, Peninsular India	2023	10.1016/j.scitotenv.2023.162360	SCIENCE OF THE TOTAL ENVIRONMENT	9.8
8	Ethiopia	Africa	Lake Tana basin	2018.9 wet	River	10	Chlorothalonil	Fungicide	1897-45-6				nd	0.0745573	0.260951	LOD/LOQ			185	Indonesia	Asia	Organochlorine pesticides in marine sediments and seawater from Cirebon coastal water, West Java, Indonesia: Concentration, spatial distribution, potential sources, and ecological risk assessment	2022	10.1016/j.marpolbul.2022.113758	MARINE POLLUTION BULLETIN	5.8
8	Ethiopia	Africa	Lake Tana basin	2018.9 wet	River	10	Cypermethrin	Insecticide	52315-07-8				nd	0.0441047	0.117612	LOD/LOQ			186	Indonesia	Asia	Environmental prioritization of pesticide in the Upper Citarum River Basin, Indonesia, using predicted and measured concentrations	2020	10.1016/j.scitotenv.2020.140130	SCIENCE OF THE TOTAL ENVIRONMENT	9.8
8	Ethiopia	Africa	Lake Tana basin	2018.9 wet	River	10	DDE	Metabolite	72-55-9				0.105	0.0117869	0.0589345	LOD/LOQ			187	Iran	Asia	Monitoring of pesticides in surface water, pesticides removal efficiency in drinking water treatment plant and potential health risk to consumers using Monte Carlo simulation in Behbahan City, Iran	2022	10.1016/j.chemosphere.2021.131667	CHEMOSPHERE	8.8
8	Ethiopia	Africa	Lake Tana basin	2018.9 wet	River	10	o,p'-DDT	Insecticide	789-02-6				nd	0.0159261	0.0477783	LOD/LOQ			188	Iran	Asia	Organophosphorous Pesticides in Surface Water of Iran	2012	10.1007/s00128-012-0568-0	BULLETIN OF ENVIRONMENTAL CONTAMINATION AND TOXICOLOGY	2.7
8	Ethiopia	Africa	Lake Tana basin	2018.9 wet	River	10	p,p'-DDT	Insecticide	50-29-3				nd	0.0881057	0.293686	LOD/LOQ			189	Iran	Asia	Determination of Water Sources Contamination to Diazinon and Malathion and Spatial Pollution Patterns in Qazvin, Iran	2013	10.1007/s00128-012-0880-8	BULLETIN OF ENVIRONMENTAL CONTAMINATION AND TOXICOLOGY	2.7
8	Ethiopia	Africa	Lake Tana basin	2018.9 wet	River	10	Aldrin	Insecticide	309-00-2				nd	0.0341297	0.170648	LOD/LOQ			190	Iran	Asia	Investigating on the Residue of Organophosphate Pesticides in the Water of the Hablehrood River, Garmsar, Iran	2020	10.18502/jad.v14i3.4558	JOURNAL OF ARTHROPOD-BORNE DISEASES	0.9
8	Ethiopia	Africa	Lake Tana basin	2018.9 wet	River	10	Endosulfan	Insecticide	115-29-7				nd	0.0153965	0.0769823	LOD/LOQ			191	Iran	Asia	Spatial distribution, ecological and health risk assessment of organophosphorus pesticides identified in the water of Naseri artificial wetland, Iran	2022	10.1016/j.marpolbul.2022.113643	MARINE POLLUTION BULLETIN	5.8
8	Ethiopia	Africa	Lake Tana basin	2018.9 wet	River	10	Dieldrin	Insecticide	60-57-1				nd	0.0679964	0.226655	LOD/LOQ			192	Iran	Asia	Monitoring and risk assessment of exposure to organochlorine pesticides through the water supply system, case of Karkheh River in southwest Iran	2022	10.1007/s40201-022-00828-9	JOURNAL OF ENVIRONMENTAL HEALTH SCIENCE AND ENGINEERING	3.4
8	Ethiopia	Africa	Lake Tana basin	2018.9 wet	River	10	β-HCH	Insecticide	319-85-7				nd	0.0369458	0.110837	LOD/LOQ			193	Iran	Asia	Monitoring and health risk assessment of organochlorine pesticides in Karun River and drinking water Ahvaz city, South West of Iran	2020	10.1080/15569543.2021.1876091	TOXIN REVIEWS	3.1
8	Ethiopia	Africa	Lake Tana basin	2018.9 wet	River	10	HCB	Fungicide	118-74-1				nd	0.0178827	0.0357654	LOD/LOQ			194	Iran	Asia	Human health and ecological risk assessment of pesticides from rice production in the Babol Roud River in Northern Iran	2021	10.1016/j.scitotenv.2020.144729	SCIENCE OF THE TOTAL ENVIRONMENT	9.8
8	Ethiopia	Africa	Lake Tana basin	2018.9 wet	River	10	Endrin	Insecticide	72-20-8				nd	0.0500501	0.183517	LOD/LOQ			195	Japan	Asia	Diuron, Irgarol 1051 and Fenitrothion contamination for a river passing through an agricultural and urban area in Higashi Hiroshima City, Japan	2015	10.1016/j.scitotenv.2015.03.022	SCIENCE OF THE TOTAL ENVIRONMENT	9.8
8	Ethiopia	Africa	Lake Tana basin	2018.9 wet	River	10	HCB	Fungicide	118-74-1				nd	0.0178827	0.0357654	LOD/LOQ			196	Japan	Asia	Contamination, dynamics, and health risk assessment of pesticides in seawater and marine samples from the Seto Inland Sea, Japan	2022	10.1007/s11356-022-20617-z	ENVIRONMENTAL SCIENCE AND POLLUTION RESEARCH	5.8
8	Ethiopia	Africa	Lake Tana basin	2018.9 wet	River	10	DDD	Insecticide	72-54-8				nd	0.162173	0.547334	LOD/LOQ			197	Japan	Asia	Spatio-temporal variations of selected pesticide residues in the Kurose River in Higashi-Hiroshima city, Japan	2019	10.1080/03601234.2018.1473972	JOURNAL OF ENVIRONMENTAL SCIENCE AND HEALTH PART B-PESTICIDES FOOD CONTAMINANTS AND AGRICULTURAL WASTES	2
8	Ethiopia	Africa	Lake Tana basin	2018.9 wet	River	10	β-endosulfan	Insecticide	33213-65-9				nd	0.162173	0.547334	LOD/LOQ			198	Kazakhstan	Asia	Legacy and current pesticide residues in Syr Darya, Kazakhstan: Contamination status, seasonal variation and preliminary ecological risk assessment	2020	10.1016/j.watres.2020.116141	WATER RESEARCH	12.8
8	Ethiopia	Africa	Lake Tana basin	2018.9 wet	Lake	4	Alachlor	Herbicide	15972-60-8				nd	0.0464828	0.170437	LOD/LOQ			199	Malaysia	Asia	Occurrence of pesticides in surface water, pesticides removal efficiency in drinking water treatment plant and potential health risk to consumers in Tengi River Basin, Malaysia	2020	10.1016/j.scitotenv.2020.136540	SCIENCE OF THE TOTAL ENVIRONMENT	9.8
8	Ethiopia	Africa	Lake Tana basin	2018.9 wet	Lake	4	Bifenthrin	Insecticide	82657-04-3				nd	0.0553633	0.193772	LOD/LOQ			200	Malaysia	Asia	Surface Water Organophosphorus Pesticides Concentration and Distribution in the Langat River, Selangor, Malaysia	2016	10.1007/s12403-016-0214-x	EXPOSURE AND HEALTH	6.7
8	Ethiopia	Africa	Lake Tana basin	2018.9 wet	Lake	4	Chlorothalonil	Fungicide	1897-45-6				nd	0.0745573	0.260951	LOD/LOQ			201	Malaysia	Asia	Occurrence of organochlorine pesticides in a tropical lake basin	2017	10.1007/s10661-017-6274-y	ENVIRONMENTAL MONITORING AND ASSESSMENT	3
8	Ethiopia	Africa	Lake Tana basin	2018.9 wet	Lake	4	Cypermethrin	Insecticide	52315-07-8				0.135	0.0441047	0.117612	LOD/LOQ			202	Malaysia	Asia	Occurrence and potential risk of organophosphorus pesticides in urbanised Linggi River, Negeri Sembilan, Malaysia	2020	10.1007/s10653-020-00604-4	ENVIRONMENTAL GEOCHEMISTRY AND HEALTH	4.2
8	Ethiopia	Africa	Lake Tana basin	2018.9 wet	Lake	4	DDE	Metabolite	72-55-9				0.094	0.0117869	0.0589345	LOD/LOQ			203	Malaysia	Asia	Occurrence of multiclass endocrine disrupting compounds in a drinking water supply system and associated risks	2020	10.1038/s41598-020-74061-5	SCIENTIFIC REPORTS	4.6
8	Ethiopia	Africa	Lake Tana basin	2018.9 wet	Lake	4	o,p'-DDT	Insecticide	789-02-6				nd	0.0159261	0.0477783	LOD/LOQ			204	Myanmar	Asia	Environmental risk assessment of floating gardens in Inle Lake, Myanmar	2022	10.1016/j.uclim.2022.101194	URBAN CLIMATE	6.4
8	Ethiopia	Africa	Lake Tana basin	2018.9 wet	Lake	4	p,p'-DDT	Insecticide	50-29-3				nd	0.0881057	0.293686	LOD/LOQ			205	Pakistan	Asia	Assessment of organochlorine pesticides and health risk in tobacco farming associated with River Barandu of Pakistan	2021	10.1007/s11356-021-13142-y	ENVIRONMENTAL SCIENCE AND POLLUTION RESEARCH	5.8
8	Ethiopia	Africa	Lake Tana basin	2018.9 wet	Lake	4	Aldrin	Insecticide	309-00-2				nd	0.0341297	0.170648	LOD/LOQ			206	Pakistan	Asia	Significance of black carbon in the sediment-water partitioning of organochlorine pesticides (OCPs) in the Indus River, Pakistan	2016	10.1016/j.ecoenv.2015.12.024	ECOTOXICOLOGY AND ENVIRONMENTAL SAFETY	6.8
8	Ethiopia	Africa	Lake Tana basin	2018.9 wet	Lake	4	Endosulfan	Insecticide	115-29-7				nd	0.0153965	0.0769823	LOD/LOQ			207	Pakistan	Asia	Levels, distribution pattern and ecological risk assessment of organochlorines pesticides (OCPs) in water and sediments from two tributaries of the Chenab River, Pakistan	2014	10.1007/s10646-014-1332-5	ECOTOXICOLOGY	2.7
8	Ethiopia	Africa	Lake Tana basin	2018.9 wet	Lake	4	Dieldrin	Insecticide	60-57-1				nd	0.0679964	0.226655	LOD/LOQ			208	Pakistan	Asia	Organochlorines in the riverine ecosystem of Punjab province, Pakistan: contamination status, seasonal variation, source apportionment, and ecological risk assessment	2023	10.1007/s11356-022-24528-x	ENVIRONMENTAL SCIENCE AND POLLUTION RESEARCH	5.8
8	Ethiopia	Africa	Lake Tana basin	2018.9 wet	Lake	4	β-HCH	Insecticide	319-85-7				nd	0.0369458	0.110837	LOD/LOQ			209	Pakistan	Asia	Organochlorine pesticides across the tributaries of River Ravi, Pakistan: Human health risk assessment through dermal exposure, ecological risks, source fingerprints and spatio-temporal distribution	2018	10.1016/j.scitotenv.2017.10.234	SCIENCE OF THE TOTAL ENVIRONMENT	9.8
8	Ethiopia	Africa	Lake Tana basin	2018.9 wet	Lake	4	HCB	Fungicide	118-74-1				nd	0.0178827	0.0357654	LOD/LOQ			210	Pakistan	Asia	Assessment of organochlorine pesticides in the Himalayan riverine ecosystems from Pakistan using passive sampling techniques	2019	10.1007/s11356-018-3987-6	ENVIRONMENTAL SCIENCE AND POLLUTION RESEARCH	5.8
8	Ethiopia	Africa	Lake Tana basin	2018.9 wet	Lake	4	Endrin	Insecticide	72-20-8				nd	0.0500501	0.183517	LOD/LOQ			211	Pakistan	Asia	Freely dissolved organochlorine pesticides (OCPs) and polychlorinated biphenyls (PCBs) along the Indus River Pakistan: spatial pattern and risk assessment	2022	10.1007/s11356-022-20418-4	ENVIRONMENTAL SCIENCE AND POLLUTION RESEARCH	5.8
8	Ethiopia	Africa	Lake Tana basin	2018.9 wet	Lake	4	HCB	Fungicide	118-74-1				nd	0.0178827	0.0357654	LOD/LOQ			212	Pakistan	Asia	Monitoring and spatiotemporal variations of pyrethroid insecticides in surface water, sediment, and fish of the river Chenab Pakistan	2018	10.1007/s11356-018-1963-9	ENVIRONMENTAL SCIENCE AND POLLUTION RESEARCH	5.8
8	Ethiopia	Africa	Lake Tana basin	2018.9 wet	Lake	4	DDD	Insecticide	72-54-8				nd	0.162173	0.547334	LOD/LOQ			213	Philippines	Asia	Residues of neonicotinoids in soil, water and people's hair: A case study from three agricultural regions of the Philippines	2021	10.1016/j.scitotenv.2020.143822	SCIENCE OF THE TOTAL ENVIRONMENT	9.8
8	Ethiopia	Africa	Lake Tana basin	2018.9 wet	Lake	4	β-endosulfan	Insecticide	33213-65-9				nd	0.162173	0.547334	LOD/LOQ			214	Saudi Arabia	Asia	A reconnaissance study of pharmaceuticals, pesticides, perfluoroalkyl substances and organophosphorus flame retardants in the aquatic environment, wild plants and vegetables of two Saudi Arabia urban areas: Environmental and human health risk assessment	2021	10.1016/j.scitotenv.2021.145843	SCIENCE OF THE TOTAL ENVIRONMENT	9.8
8	Ethiopia	Africa	Lake Tana basin	2018.9 wet	Wetland	2	Alachlor	Herbicide	15972-60-8				nd	0.0464828	0.170437	LOD/LOQ			215	South Korea	Asia	Occurrence of micropollutants in four major rivers in Korea	2014	10.1016/j.scitotenv.2014.03.025	SCIENCE OF THE TOTAL ENVIRONMENT	9.8
8	Ethiopia	Africa	Lake Tana basin	2018.9 wet	Wetland	2	Bifenthrin	Insecticide	82657-04-3				nd	0.0553633	0.193772	LOD/LOQ			216	South Korea	Asia	Distribution of Heavy Metals and Organic Compounds: Contamination and Associated Risk Assessment in the Han River Watershed, South Korea	2022	10.3390/agronomy12123022	AGRONOMY-BASEL	3.7
8	Ethiopia	Africa	Lake Tana basin	2018.9 wet	Wetland	2	Chlorothalonil	Fungicide	1897-45-6				nd	0.0745573	0.260951	LOD/LOQ			217	South Korea	Asia	Occurrences of microorganic pollutants in the Kumho River by a comprehensive target analysis using LC-Q/TOE-MS with sequential window acquisition of all theoretical fragment ion spectra (SWATH)	2020	10.1016/j.scitotenv.2020.136508	SCIENCE OF THE TOTAL ENVIRONMENT	9.8
8	Ethiopia	Africa	Lake Tana basin	2018.9 wet	Wetland	2	Cypermethrin	Insecticide	52315-07-8				nd	0.0441047	0.117612	LOD/LOQ			218	Thailand	Asia	RESIDUES OF ORGANOPHOSPHATE PESTICIDES USED IN VEGETABLE CULTIVATION IN AMBIENT AIR, SURFACE WATER AND SOIL IN BUENG NIAM SUBDISTRICT, KHON KAEN, THAILAND	2013	Volume:44 Issue:6 Page:1088-1097	SOUTHEAST ASIAN JOURNAL OF TROPICAL MEDICINE AND PUBLIC HEALTH	0.2
8	Ethiopia	Africa	Lake Tana basin	2018.9 wet	Wetland	2	DDE	Metabolite	72-55-9				0.08	0.0117869	0.0589345	LOD/LOQ			219	Thailand	Asia	Agrochemical Usage Inventory and Measured Residues in Streams Within an Off-Season Durian Production Region of Thailand	2021	10.3389/fsufs.2021.731973	FRONTIERS IN SUSTAINABLE FOOD SYSTEMS	4.7
8	Ethiopia	Africa	Lake Tana basin	2018.9 wet	Wetland	2	o,p'-DDT	Insecticide	789-02-6				nd	0.0159261	0.0477783	LOD/LOQ			220	Vietnam	Asia	Neonicotinoids, fipronil, chlorpyrifos, carbendazim, chlorotriazines, chlorophenoxy herbicides, bentazon, and selected pesticide transformation products in surface water and drinking water from northern Vietnam	2021	10.1016/j.scitotenv.2020.141507	SCIENCE OF THE TOTAL ENVIRONMENT	9.8
8	Ethiopia	Africa	Lake Tana basin	2018.9 wet	Wetland	2	p,p'-DDT	Insecticide	50-29-3				nd	0.0881057	0.293686	LOD/LOQ			221	Vietnam	Asia	Land Use Influencing the Distribution of Pesticides in Surface Water: The Case of the Ma River and Its Tributaries in Thanh Hoa Province, Vietnam	2023	10.1007/s00244-023-01018-w	ARCHIVES OF ENVIRONMENTAL CONTAMINATION AND TOXICOLOGY	4
8	Ethiopia	Africa	Lake Tana basin	2018.9 wet	Wetland	2	Aldrin	Insecticide	309-00-2				nd	0.0341297	0.170648	LOD/LOQ			222	Vietnam	Asia	Occurrence of 1153 organic micropollutants in the aquatic environment of Vietnam	2018	10.1007/s11356-015-5060-z	ENVIRONMENTAL SCIENCE AND POLLUTION RESEARCH	5.8
8	Ethiopia	Africa	Lake Tana basin	2018.9 wet	Wetland	2	Endosulfan	Insecticide	115-29-7				nd	0.0153965	0.0769823	LOD/LOQ			223	Albania	Europe	Impact of floods on concentration of persistent organic pollutants in Aoos River, Albania	2022	10.1080/03067319.2020.1756280	INTERNATIONAL JOURNAL OF ENVIRONMENTAL ANALYTICAL	2.6
8	Ethiopia	Africa	Lake Tana basin	2018.9 wet	Wetland	2	Dieldrin	Insecticide	60-57-1				nd	0.0679964	0.226655	LOD/LOQ			224	Austria/Belgium/Germany/Denmark/France/Italy/Netherlands/Poland/Spain/United Kingdom	Europe	Screening of pesticides and veterinary drugs in small streams in the European Union by liquid chromatography high resolution mass spectrometry	2019	10.1016/j.scitotenv.2019.03.207	SCIENCE OF THE TOTAL ENVIRONMENT	9.8
8	Ethiopia	Africa	Lake Tana basin	2018.9 wet	Wetland	2	β-HCH	Insecticide	319-85-7				nd	0.0369458	0.110837	LOD/LOQ			225	Belgium	Europe	Quantification and characterization of glyphosate use and loss in a residential area	2015	10.1016/j.scitotenv.2015.02.040	SCIENCE OF THE TOTAL ENVIRONMENT	9.8
8	Ethiopia	Africa	Lake Tana basin	2018.9 wet	Wetland	2	HCB	Fungicide	118-74-1				nd	0.0178827	0.0357654	LOD/LOQ			226	Croatia	Europe	Herbicide micropollutants in surface, ground and drinking waters within and near the area of Zagreb, Croatia	2017	10.1007/s11356-016-7074-6	ENVIRONMENTAL SCIENCE AND POLLUTION RESEARCH	5.8
8	Ethiopia	Africa	Lake Tana basin	2018.9 wet	Wetland	2	Endrin	Insecticide	72-20-8				nd	0.0500501	0.183517	LOD/LOQ			227	Croatia	Europe	Seasonal distribution of multiclass pesticide residues in the surface waters of northwest Croatia	2022	10.2478/aiht-2021-72-3598	ARHIV ZA HIGIJENU RADA I TOKSIKOLOGIJU-ARCHIVES OF INDUSTRIAL HYGIENE AND TOXICOLOGY	2.1
8	Ethiopia	Africa	Lake Tana basin	2018.9 wet	Wetland	2	HCB	Fungicide	118-74-1				nd	0.0178827	0.0357654	LOD/LOQ			228	Denmark	Europe	Occurrence and behavior of emerging contaminants in surface water and a restored wetland	2012	10.1016/j.chemosphere.2012.04.048	CHEMOSPHERE	8.8
8	Ethiopia	Africa	Lake Tana basin	2018.9 wet	Wetland	2	DDD	Insecticide	72-54-8				nd	0.162173	0.547334	LOD/LOQ			229	Denmark	Europe	Unravelling the occurrence of trace contaminants in surface waters using semi-quantitative suspected non-target screening analyses	2022	10.1016/j.envpol.2022.120346	ENVIRONMENTAL POLLUTION	8.9
8	Ethiopia	Africa	Lake Tana basin	2018.9 wet	Wetland	2	β-endosulfan	Insecticide	33213-65-9				nd	0.162173	0.547334	LOD/LOQ			230	France	Europe	Occurrence of pesticides and their transformation products in headwater streams: Contamination status and effect of ponds on contaminant concentrations	2021	10.1016/j.scitotenv.2021.147715	SCIENCE OF THE TOTAL ENVIRONMENT	9.8
8	Ethiopia	Africa	Lake Tana basin	2018.9 wet	Lake/River/Wetland	16	Alachlor	Herbicide	15972-60-8				<LOQ	0.0464828	0.170437	LOD/LOQ			231	France	Europe	Barrage fishponds: Reduction of pesticide concentration peaks and associated risk of adverse ecological effects in headwater streams	2016	10.1016/j.jenvman.2015.12.035	JOURNAL OF ENVIRONMENTAL MANAGEMENT	8.7
8	Ethiopia	Africa	Lake Tana basin	2018.9 wet	Lake/River/Wetland	16	Bifenthrin	Insecticide	82657-04-3				<LOQ	0.0553633	0.193772	LOD/LOQ			232	Germany	Europe	Entry and toxicity of organic pesticides and copper in vineyard streams: Erosion rills jeopardise the efficiency of riparian buffer strips	2012	10.1016/j.agee.2011.10.010	AGRICULTURE ECOSYSTEMS & ENVIRONMENT	6.6
8	Ethiopia	Africa	Lake Tana basin	2018.9 wet	Lake/River/Wetland	16	Chlorothalonil	Fungicide	1897-45-6				<LOQ	0.0745573	0.260951	LOD/LOQ			233	Germany	Europe	Currently used pesticides, hexachlorobenzene and hexachlorocyclohexanes in the air and seawater of the German Bight (North Sea)	2012	10.1071/EN12065	ENVIRONMENTAL CHEMISTRY	4.3
8	Ethiopia	Africa	Lake Tana basin	2018.9 wet	Lake/River/Wetland	16	Cypermethrin	Insecticide	52315-07-8				0.135	0.0441047	0.117612	LOD/LOQ			234	Germany	Europe	Pesticide dynamics in three small agricultural creeks in Hesse, Germany	2023	10.7717/peerj.15650	PEERJ COMPUTER SCIENCE	3.8
8	Ethiopia	Africa	Lake Tana basin	2018.9 wet	Lake/River/Wetland	16	DDE	Metabolite	72-55-9				0.099	0.0117869	0.0589345	LOD/LOQ			235	Greece	Europe	Part I: Temporal and spatial distribution of multiclass pesticide residues in lake waters of Northern Greece: application of an optimized SPE-UPLC-MS/MS pretreatment and analytical method	2014	10.1007/s11356-014-2793-z	ENVIRONMENTAL SCIENCE AND POLLUTION RESEARCH	5.8
8	Ethiopia	Africa	Lake Tana basin	2018.9 wet	Lake/River/Wetland	16	o,p'-DDT	Insecticide	789-02-6				nd	0.0159261	0.0477783	LOD/LOQ			236	Greece	Europe	Screening of pesticides and emerging contaminants in eighteen Greek lakes by using target and non-target HRMS approaches: Occurrence and ecological risk assessment	2022	10.1016/j.scitotenv.2022.157887	SCIENCE OF THE TOTAL ENVIRONMENT	9.8
8	Ethiopia	Africa	Lake Tana basin	2018.9 wet	Lake/River/Wetland	16	p,p'-DDT	Insecticide	50-29-3				<LOQ	0.0881057	0.293686	LOD/LOQ			237	Greece	Europe	Environmental monitoring and risk assessment of pesticide residues in surface waters of the Louros River (NW Greece)	2019	10.1016/j.scitotenv.2018.09.185	SCIENCE OF THE TOTAL ENVIRONMENT	9.8
8	Ethiopia	Africa	Lake Tana basin	2018.9 wet	Lake/River/Wetland	16	Aldrin	Insecticide	309-00-2				nd	0.0341297	0.170648	LOD/LOQ			238	Greece	Europe	Pesticides in the surface waters of Lake Vistonis Basin, Greece: Occurrence and environmental risk assessment	2015	10.1016/j.scitotenv.2015.07.099	SCIENCE OF THE TOTAL ENVIRONMENT	9.8
8	Ethiopia	Africa	Lake Tana basin	2018.9 wet	Lake/River/Wetland	16	Endosulfan	Insecticide	115-29-7				nd	0.0153965	0.0769823	LOD/LOQ			239	Greece	Europe	Pesticides in the rivers and streams of two river basins in northern Greece	2018	10.1016/j.scitotenv.2017.12.074	SCIENCE OF THE TOTAL ENVIRONMENT	9.8
8	Ethiopia	Africa	Lake Tana basin	2018.9 wet	Lake/River/Wetland	16	Dieldrin	Insecticide	60-57-1				nd	0.0679964	0.226655	LOD/LOQ			240	Greece	Europe	A Multidisciplinary Assessment of River Surface Water Quality in Areas Heavily Influenced by Human Activities	2015	10.1007/s00244-015-0152-9	ARCHIVES OF ENVIRONMENTAL CONTAMINATION AND TOXICOLOGY	4
8	Ethiopia	Africa	Lake Tana basin	2018.9 wet	Lake/River/Wetland	16	β-HCH	Insecticide	319-85-7				nd	0.0369458	0.110837	LOD/LOQ			241	Greece	Europe	Environmental and human risk hierarchy of pesticides: A prioritization method, based on monitoring, hazard assessment and environmental fate	2016	10.1016/j.envint.2016.02.008	ENVIRONMENT INTERNATIONAL	11.8
8	Ethiopia	Africa	Lake Tana basin	2018.9 wet	Lake/River/Wetland	16	HCB	Fungicide	118-74-1				nd	0.0178827	0.0357654	LOD/LOQ			242	Greece	Europe	Assessment and management of pesticide pollution at a river basin level part I: Aquatic ecotoxicological quality indices	2019	10.1016/j.scitotenv.2018.08.240	SCIENCE OF THE TOTAL ENVIRONMENT	9.8
8	Ethiopia	Africa	Lake Tana basin	2018.9 wet	Lake/River/Wetland	16	Endrin	Insecticide	72-20-8				nd	0.0500501	0.183517	LOD/LOQ			243	Italy	Europe	A low transition temperature mixture for the dispersive liquid-liquid microextraction of pesticides from surface waters	2019	10.1016/j.chroma.2019.06.050	JOURNAL OF CHROMATOGRAPHY A	4.1
8	Ethiopia	Africa	Lake Tana basin	2018.9 wet	Lake/River/Wetland	16	HCB	Fungicide	118-74-1				nd	0.0178827	0.0357654	LOD/LOQ			244	Italy	Europe	Occurrence, Distribution, and Risk Assessment of Organophosphorus Pesticides in the Aquatic Environment of the Sele River Estuary, Southern Italy	2022	10.3390/toxics10070377	TOXICS	4.6
8	Ethiopia	Africa	Lake Tana basin	2018.9 wet	Lake/River/Wetland	16	DDD	Insecticide	72-54-8				nd	0.162173	0.547334	LOD/LOQ			245	Italy	Europe	Assessing glyphosate in water, marine particulate matter, and sediments in the Lagoon of Venice	2022	10.1007/s11356-021-16957-x	ENVIRONMENTAL SCIENCE AND POLLUTION RESEARCH	5.8
8	Ethiopia	Africa	Lake Tana basin	2018.9 wet	Lake/River/Wetland	16	β-endosulfan	Insecticide	33213-65-9				nd	0.162173	0.547334	LOD/LOQ			246	Italy	Europe	Herbicides in river water across the northeastern Italy: occurrence and spatial patterns of glyphosate, aminomethylphosphonic acid, and glufosinate ammonium	2018	10.1007/s11356-018-2511-3	ENVIRONMENTAL SCIENCE AND POLLUTION RESEARCH	5.8
9	Ghana	Africa	Ankobra River Basin (Peme River, Ben River and their adjoining streams), Western Ghana	2016.8-10 After planting	River/Stream	11	β-HCH	Insecticide	319-85-7	< LOD	0.01		0.01	0.01~0.011		LOD			247	Italy	Europe	Occurrence and Distribution of Persistent Organic Pollutants (POPs) from Sele River, Southern Italy: Analysis of Polychlorinated Biphenyls and Organochlorine Pesticides in a Water-Sediment System	2022	10.3390/toxics10110662	TOXICS	4.6
9	Ghana	Africa	Ankobra River Basin (Peme River, Ben River and their adjoining streams), Western Ghana	2016.8-10 After planting	River/Stream	11	ΣHCHs	Insecticide	-	<LOD	0.01		0.010						248	Italy	Europe	Fast and Selective Determination of Pesticides in Water by Automated On-Line Solid Phase Extraction Liquid Chromatography Tandem Mass Spectrometry	2013	10.1080/00032719.2013.769263	ANALYTICAL LETTERS	2
9	Ghana	Africa	Ankobra River Basin (Peme River, Ben River and their adjoining streams), Western Ghana	2016.8-10 After planting	River/Stream	11	p,p'-DDE	Metabolite	72-55-9	< LOD	0.02		0.02	0.01~0.011		LOD			249	North Macedonia	Europe	Broad spectrum screening of 463 organic contaminants in rivers in Macedonia	2017	10.1016/j.ecoenv.2016.09.004	ECOTOXICOLOGY AND ENVIRONMENTAL SAFETY	6.8
9	Ghana	Africa	Ankobra River Basin (Peme River, Ben River and their adjoining streams), Western Ghana	2016.8-10 After planting	River/Stream	11	p,p'-DDT	Insecticide	50-29-3	< LOD	0.11		0.029	0.01~0.011		LOD			250	Poland	Europe	Seasonal variation of pesticides in surface water and drinking water wells in the annual cycle in western Poland, and potential health risk assessment	2022	10.1038/s41598-022-07385-z	SCIENTIFIC REPORTS	4.6
9	Ghana	Africa	Ankobra River Basin (Peme River, Ben River and their adjoining streams), Western Ghana	2016.8-10 After planting	River/Stream	11	p,p'-DDD	Insecticide,Metabolite	72-54-8	< LOD	0.05		0.05	0.01~0.011		LOD			251	Portugal	Europe	Evaluation of FOCUS surface water pesticide concentration predictions and risk assessment of field-measured pesticide mixtures-a crop-based approach under Mediterranean conditions	2017	10.1007/s11356-017-9393-7	ENVIRONMENTAL SCIENCE AND POLLUTION RESEARCH	5.8
9	Ghana	Africa	Ankobra River Basin (Peme River, Ben River and their adjoining streams), Western Ghana	2016.8-10 After planting	River/Stream	11	ΣDDTs	Insecticide	-	<LOD	0.08		0.038						252	Portugal	Europe	Risk assessment of pesticides detected in surface water of the Alqueva reservoir (Guadiana basin, southern of Portugal)	2014	10.1016/j.scitotenv2014.04.088	SCIENCE OF THE TOTAL ENVIRONMENT	9.8
9	Ghana	Africa	Ankobra River Basin (Peme River, Ben River and their adjoining streams), Western Ghana	2016.8-10 After planting	River/Stream	11	Dieldrin	Insecticide	60-57-1	< LOD	0.01		0.01	0.01~0.011		LOD			253	Portugal	Europe	Multi-residue analysis of fifty pesticides in river waters and in wastewaters	2021	10.1007/s11356-021-15134-4	ENVIRONMENTAL SCIENCE AND POLLUTION RESEARCH	5.8
9	Ghana	Africa	Ankobra River Basin (Peme River, Ben River and their adjoining streams), Western Ghana	2016.8-10 After planting	River/Stream	11	Endrin	Insecticide	72-20-8	< LOD	0.01		0.01	0.01~0.011		LOD			254	Portugal	Europe	The environmental condition of an estuarine ecosystem disturbed by pesticides	2019	10.1007/s11356-019-05751-5	ENVIRONMENTAL SCIENCE AND POLLUTION RESEARCH	5.8
9	Ghana	Africa	Ankobra River Basin (Peme River, Ben River and their adjoining streams), Western Ghana	2016.8-10 After planting	River/Stream	11	Methoxychlor	Insecticide	72-43-5	< LOD	0.02		0.012	0.01~0.011		LOD			255	Portugal	Europe	Spatial and seasonal occurrence of micropollutants in four Portuguese rivers and a case study for fluorescence excitation-emission matrices	2018	10.1016/j.scitotenv.2018.06.355	SCIENCE OF THE TOTAL ENVIRONMENT	9.8
9	Ghana	Africa	Ankobra River Basin (Peme River, Ben River and their adjoining streams), Western Ghana	2016.8-10 After planting	River/Stream	11	Methamidophos	Insecticide	10265-92-6	< LOD	0.02		0.013	0.01~0.05		LOD			256	Portugal	Europe	Occurrence and risk assessment of pesticides in a Mediterranean Basin with strong agricultural pressure (Guadiana Basin: Southern of Portugal)	2021	10.1016/j.scitotenv.2021.148703	SCIENCE OF THE TOTAL ENVIRONMENT	9.8
9	Ghana	Africa	Ankobra River Basin (Peme River, Ben River and their adjoining streams), Western Ghana	2016.8-10 After planting	River/Stream	11	Allethrin	Insecticide	584-79-2	< LOD	0.12		0.048	0.01~0.05		LOD			257	Portugal	Europe	Occurrence and seasonal loads of pesticides in surface water and suspended particulate matter from a wetland of worldwide interest-the Ria Formosa Lagoon, Portugal	2015	10.1007/s10661-015-4824-8	ENVIRONMENTAL MONITORING AND ASSESSMENT	3
9	Ghana	Africa	Ankobra River Basin (Peme River, Ben River and their adjoining streams), Western Ghana	2016.8-10 After planting	River/Stream	11	Fenpropathrin	Insecticide	39515-41-8	< LOD	0.045		0.03	0.01~0.05		LOD			258	Portugal	Europe	Distribution of micropollutants in estuarine and sea water along the Portuguese coast	2020	10.1016/j.marpolbul.2020.111120	MARINE POLLUTION BULLETIN	5.8
9	Ghana	Africa	Ankobra River Basin (Peme River, Ben River and their adjoining streams), Western Ghana	2016.8-10 After planting	River/Stream	11	Lambda-Cyhalothrin	Insecticide	91465-08-6	<LOD	0.02		0.011	0.01~0.05		LOD			259	Portugal	Europe	Chemical Survey and Risk Assessment of 56 Pesticides in the Sado River Estuary (Iberian Peninsula, Portugal)	2023	10.3390/toxics11050457	TOXICS	4.6
9	Ghana	Africa	Ankobra River Basin (Peme River, Ben River and their adjoining streams), Western Ghana	2016.8-10 After planting	River/Stream	11	Permethrin	Insecticide	52645-53-1	< LOD	0.085		0.048	0.01~0.05		LOD			260	Portugal	Europe	Occurrence and seasonal variation of several endocrine disruptor compounds (pesticides, bisphenols, musks and UV-filters) in water and sediments from the estuaries of Tagus and Douro Rivers (NE Atlantic Ocean coast)	2022	10.1016/j.scitotenv.2022.155814	SCIENCE OF THE TOTAL ENVIRONMENT	9.8
9	Ghana	Africa	Ankobra River Basin (Peme River, Ben River and their adjoining streams), Western Ghana	2016.8-10 After planting	River/Stream	11	Cyfluthrin	Insecticide	68359-37-5	< LOD	0.02		0.013	0.01~0.05		LOD			261	Portugal	Europe	Multi-matrix quantification and risk assessment of pesticides in the longest river of the Iberian peninsula	2016	10.1016/j.scitotenv.2016.07.203	SCIENCE OF THE TOTAL ENVIRONMENT	9.8
9	Ghana	Africa	Ankobra River Basin (Peme River, Ben River and their adjoining streams), Western Ghana	2016.8-10 After planting	River/Stream	11	Cypermethrin	Insecticide	52315-07-8	< LOD	0.925		0.186	0.01~0.05		LOD			262	Portugal	Europe	Seasonal-spatial survey of pesticides in the most significant estuary of the Iberian Peninsula – the Tagus River estuary	2016	10.1016/j.jclepro.2016.03.005	JOURNAL OF CLEANER PRODUCTION	11.1
9	Ghana	Africa	Ankobra River Basin (Peme River, Ben River and their adjoining streams), Western Ghana	2016.8-10 After planting	River/Stream	11	Deltamethrin	Insecticide	52918-63-5	< LOD	0.02		0.02	0.01~0.05		LOD			263	Portugal	Europe	Occurrence of pharmaceutical compounds and pesticides in aquatic systems	2015	10.1016/j.marpolbul.2015.04.029	MARINE POLLUTION BULLETIN	5.8
9	Ghana	Africa	Ankobra River Basin (Peme River, Ben River and their adjoining streams), Western Ghana	2016.8-10 After planting	River/Stream	11	Chlorpyrifos	Insecticide	2921-88-2	0.025	0.785		0.34	0.01~0.05		LOD			264	Portugal	Europe	Chemical monitoring and risk assessment of 56 pesticides in the Ave River and adjoining Atlantic coastline (Iberian Peninsula, Portugal)	2023	10.1016/j.marpolbul.2023.114844	MARINE POLLUTION BULLETIN	5.8
9	Ghana	Africa	Ankobra River Basin (Peme River, Ben River and their adjoining streams), Western Ghana	2016.8-10 After planting	River/Stream	11	Ethoprophos	Insecticide,Nematicide	13194-48-4	< LOD	0.03		0.02	0.01~0.05		LOD			265	Romania	Europe	Occurrence of neonicotinoid residues in Danube River and tributaries	2019	Volume：70 Issue：1 Page：313-318	REVISTA DE CHIMIE	1.755
9	Ghana	Africa	Ankobra River Basin (Peme River, Ben River and their adjoining streams), Western Ghana	2016.8-10 After planting	River/Stream	11	Pirimiphos methyl	Insecticide	29232-93-7	< LOD	0.27		0.162	0.01~0.05		LOD			266	Russia	Europe	Distribution of polychlorinated biphenyls, phthalic acid esters, polycyclic aromatic hydrocarbons and organochlorine substances in the Moscow River, Russia	2016	10.1016/j.envpol.2015.11.034	ENVIRONMENTAL POLLUTION	8.9
9	Ghana	Africa	Ankobra River Basin (Peme River, Ben River and their adjoining streams), Western Ghana	2016.8-10 After planting	River/Stream	11	Malathion	Insecticide	121-75-5	< LOD	0.13		0.13	0.01~0.05		LOD			267	Serbia	Europe	Toxicological profiles assessment of the water and sediments from the Krivaja and Jegrika Rivers, Serbia	2013	10.1080/10934529.2013.776848	JOURNAL OF ENVIRONMENTAL SCIENCE AND HEALTH PART A-TOXIC/HAZARDOUS SUBSTANCES & ENVIRONMENTAL ENGINEERING	2.1
9	Ghana	Africa	Ankobra River Basin (Peme River, Ben River and their adjoining streams), Western Ghana	2016.8-10 After planting	River/Stream	11	Fenitrothion	Insecticide	122-14-5	< LOD	0.035		0.035	0.01~0.05		LOD			268	Serbia	Europe	Survey on the micro-pollutants presence in surface water system of northern Serbia and environmental and health risk assessment	2018	10.1016/j.envres.2018.05.034	ENVIRONMENTAL RESEARCH	8.3
10	Ivory Coast	Africa	Azagny Canal	2019.3-12	River	13	DIA	Metabolite	1007-28-9		2.2			1	3.2	LOD/LOQ			269	Spain	Europe	Screening of currently used pesticides in water, sediments and biota of the Guadalquivir River Basin (Spain)	2013	10.1016/j.jhazmat.2013.09.035	JOURNAL OF HAZARDOUS MATERIALS	13.6
10	Ivory Coast	Africa	Azagny Canal	2019.3-12	River	13	DEA	Metabolite	6190-65-4		nd			1	3.2	LOD/LOQ			270	Spain	Europe	Occurrence of Pesticides Associated with an Agricultural Drainage System in a Mediterranean Environment	2021	10.3390/app112110212	APPLIED SCIENCES-BASEL	2.7
10	Ivory Coast	Africa	Azagny Canal	2019.3-12	River	13	Simazine	Herbicide	122-34-9		1.1			1	3.2	LOD/LOQ			271	Spain	Europe	Spatio-temporal patterns of pesticide residues in the Turia and Jucar Rivers (Spain)	2016	10.1016/j.scitotenv.2015.06.063	SCIENCE OF THE TOTAL ENVIRONMENT	9.8
10	Ivory Coast	Africa	Azagny Canal	2019.3-12	River	13	Cyanazine	Herbicide	21725-46-2		438.2			1	3.2	LOD/LOQ			272	Spain	Europe	Seasonal input of regulated and emerging organic pollutants through surface watercourses to a Mediterranean coastal lagoon	2013	10.1016/j.chemosphere.2012.12.022	CHEMOSPHERE	8.8
10	Ivory Coast	Africa	Azagny Canal	2019.3-12	River	13	Atrazine	Herbicide	1912-24-9		nd			1	3.2	LOD/LOQ			273	Spain	Europe	Pesticide monitoring in the basin of Llobregat River (Catalonia, Spain) and comparison with historical data	2015	10.1016/j.scitotenv.2014.06.095	SCIENCE OF THE TOTAL ENVIRONMENT	9.8
10	Ivory Coast	Africa	Azagny Canal	2019.3-12	River	13	Propazine	Herbicide	139-40-2		2.6			1	3.2	LOD/LOQ			274	Spain	Europe	Water pollution threats in important bird and biodiversity areas from Spain	2023	10.1016/j.jhazmat.2023.130938	JOURNAL OF HAZARDOUS MATERIALS	13.6
10	Ivory Coast	Africa	Azagny Canal	2019.3-12	River	13	Terbuthylazine	Herbicide	5915-41-3		nd			1	3.2	LOD/LOQ			275	Spain	Europe	Evaluation of Airborne Organic Pollutants in a Pyrenean Glacial Lake (The Sabocos Tarn)	2015	10.1007/s11270-015-2648-3	WATER AIR AND SOIL POLLUTION	2.9
10	Ivory Coast	Africa	Azagny Canal	2019.3-12	River	13	Prometryn	Herbicide	7287-19-6		32			1	3.2	LOD/LOQ			276	Spain	Europe	Influence of an intensive agricultural drainage basin on the seasonal distribution of organic pollutants in seawater from a Mediterranean coastal lagoon (Mar Menor, SE Spain)	2014	10.1016/j.marpolbul.2013.09.040	MARINE POLLUTION BULLETIN	5.8
10	Ivory Coast	Africa	Azagny Canal	2019.3-12	River	13	Terbutryn	Herbicide	886-50-0		2.4			1	3.2	LOD/LOQ			277	Spain	Europe	Patterns of presence and concentration of pesticides in fish and waters of the Jucar River (Eastern Spain)	2014	10.1016/j.jhazmat.2013.11.016	JOURNAL OF HAZARDOUS MATERIALS	13.6
10	Ivory Coast	Africa	Azagny Canal	2019.3-12	River	13	Fenuron	Herbicide	101-42-8		nd			0.7	2.2	LOD/LOQ			278	Spain	Europe	Pesticide occurrence in the waters of Jucar River, Spain from different farming landscapes	2017	10.1016/j.scitotenv.2017.06.176	SCIENCE OF THE TOTAL ENVIRONMENT	9.8
10	Ivory Coast	Africa	Azagny Canal	2019.3-12	River	13	Metoxuron	Herbicide	19937-59-8		1.6			0.7	2.2	LOD/LOQ			279	Spain	Europe	Ecological risk assessment of pesticides in the Mijares River (eastern Spain) impacted by citrus production using wide-scope screening and target quantitative analysis	2021	10.1016/j.jhazmat.2021.125277	JOURNAL OF HAZARDOUS MATERIALS	13.6
10	Ivory Coast	Africa	Azagny Canal	2019.3-12	River	13	Monuron	Herbicide	150-68-5		nd			0.7	2.2	LOD/LOQ			280	Spain	Europe	Pyrethroids levels in paddy field water under Mediterranean conditions: measurements and distribution modelling	2017	10.1007/s10333-016-0550-2	PADDY AND WATER ENVIRONMENT	2.2
10	Ivory Coast	Africa	Azagny Canal	2019.3-12	River	13	Methabenzthiazuron	Herbicide	18691-97-9		2.8			0.7	2.2	LOD/LOQ			281	Spain	Europe	Identification of contaminants of concern in the upper Tagus river basin (central Spain). Part 1: Screening, quantitative analysis and comparison of sampling methods (vol 666, pg 1058, 2019)	2020	10.1016/j.scitotenv.2020.138270	SCIENCE OF THE TOTAL ENVIRONMENT	9.8
10	Ivory Coast	Africa	Azagny Canal	2019.3-12	River	13	Chlortoluron	Herbicide	15545-48-9		2.1			0.7	2.2	LOD/LOQ			282	Spain	Europe	Occurrence and distribution of contaminants of legacy and emerging concern in surface waters of two Western Mediterranean coastal areas: Mar Menor Lagoon and Ebro Delta	2023	10.1016/j.marpolbul.2022.114542	MARINE POLLUTION BULLETIN	5.8
10	Ivory Coast	Africa	Azagny Canal	2019.3-12	River	13	Monolinuron	Herbicide	1746-81-2		10			0.7	2.2	LOD/LOQ			283	Spain	Europe	Monitoring of the 17 EU Watch List contaminants of emerging concern in the Ave and the Sousa Rivers	2019	10.1016/j.scitotenv.2018.08.309	SCIENCE OF THE TOTAL ENVIRONMENT	9.8
10	Ivory Coast	Africa	Azagny Canal	2019.3-12	River	13	Isoproturon	Herbicide	34123-59-6		25			0.7	2.2	LOD/LOQ			284	Spain	Europe	Pesticides in the Ebro River basin: Occurrence and risk assessment	2016	10.1016/j.envpol.2015.12.059	ENVIRONMENTAL POLLUTION	8.9
10	Ivory Coast	Africa	Azagny Canal	2019.3-12	River	13	Diuron	Herbicide	330-54-1		nd			0.7	2.2	LOD/LOQ			285	Spain	Europe	Simultaneous determination of 76 micropollutants in water samples by headspace solid phase microextraction and gas chromatography-mass spectrometry	2014	10.1016/j.talanta.2013.07.055	TALANTA	6.1
10	Ivory Coast	Africa	Azagny Canal	2019.3-12	River	13	Metobromuron	Herbicide	3060-89-7		nd			0.7	2.2	LOD/LOQ			286	Spain	Europe	Medium to highly polar pesticides in seawater: Analysis and fate in coastal areas of Catalonia (NE Spain)	2018	10.1016/j.chemosphere.2018.10.049	CHEMOSPHERE	8.8
10	Ivory Coast	Africa	Azagny Canal	2019.3-12	River	13	Buturon	Herbicide	3766-60-7		nd			0.7	2.2	LOD/LOQ			287	Spain	Europe	Development of an analytical method for the simultaneous determination of the 17 EU Watch List compounds in surface waters: a Spanish case study	2018	10.1071/EN18101	ENVIRONMENTAL CHEMISTRY	4.3
10	Ivory Coast	Africa	Azagny Canal	2019.3-12	River	13	Linuron	Herbicide	330-55-2		2.4			0.7	2.2	LOD/LOQ			288	Spain	Europe	Occurrence of phenols and phenoxyacid herbicides in environmental waters using an imprinted polymer as a selective sorbent	2013	10.1016/j.scitotenv.2013.03.029	SCIENCE OF THE TOTAL ENVIRONMENT	9.8
10	Ivory Coast	Africa	Azagny Canal	2019.3-12	River	13	Metamitron	Herbicide	41394-05-2		nd			1	3.2	LOD/LOQ			289	Spain	Europe	Environmental risk assessment of neonicotinoids in surface water	2022	10.1016/j.scitotenv.2021.151161	SCIENCE OF THE TOTAL ENVIRONMENT	9.8
10	Ivory Coast	Africa	Azagny Canal	2019.3-12	River	13	Hexazinone	Herbicide	51235-04-2		nd			1	3.2	LOD/LOQ			290	Spain	Europe	Application of a Developed Method for the Extraction of Triazines in Surface Waters and Storage Prior to Analysis to Seawaters of Galicia (Northwest Spain)	2013	10.1155/2013/536369	SCIENTIFIC WORLD JOURNAL	1.219
10	Ivory Coast	Africa	Azagny Canal	2019.3-12	River	13	Metolachlor	Herbicide	51218-45-2		nd			0.7	2.2	LOD/LOQ			291	Spain, Portugal	Europe	Determination of 54 pesticides in waters of the Iberian Douro River estuary and risk assessment of environmentally relevant mixtures using theoretical approaches and Artemia salina and Daphnia magna bioassays	2017	10.1016/j.ecoenv.2017.07.010	ECOTOXICOLOGY AND ENVIRONMENTAL SAFETY	6.8
10	Ivory Coast	Africa	Azagny Canal	2019.3-12	River	13	Chlorpropham	Herbicide	101-21-3		nd			8	25	LOD/LOQ			292	Sweden	Europe	Greenhouse production contributes to pesticide occurrences in Swedish streams	2022	10.1016/j.scitotenv.2021.152215	SCIENCE OF THE TOTAL ENVIRONMENT	9.8
10	Ivory Coast	Africa	Azagny Canal	2019.3-12	River	13	Metazachlor	Herbicide	67129-08-2		nd			0.7	2.2	LOD/LOQ			293	Sweden	Europe	Assessment of pesticides in surface water samples from Swedish agricultural areas by integrated bioanalysis and chemical analysis	2019	10.1186/s12302-019-0241-x	ENVIRONMENTAL SCIENCES EUROPE	5.9
10	Ivory Coast	Africa	Azagny Canal	2019.3-12	River	13	Parathion methyl	Insecticide	298-00-0		nd			1	3.2	LOD/LOQ			294	Sweden	Europe	Occurrence and mass flows of contaminants of emerging concern (CECs) in Sweden's three largest lakes and associated rivers	2022	10.1016/j.chemosphere.2022.133825	CHEMOSPHERE	8.8
10	Ivory Coast	Africa	Azagny Canal	2019.3-12	River	13	Chlorfenvinphos	Insecticide	470-90-6		2.3			1	3.2	LOD/LOQ			295	Switzerland	Europe	How a Complete Pesticide Screening Changes the Assessment of Surface Water Quality	2014	10.1021/es500371t	ENVIRONMENTAL SCIENCE & TECHNOLOGY	11.4
10	Ivory Coast	Africa	Azagny Canal	2019.3-12	River	13	Parathion-ethyl	Insecticide	56-38-2		nd			1	3.2	LOD/LOQ			296	Switzerland	Europe	Online solid phase extraction LC-MS/MS method for the analysis of succinate dehydrogenase inhibitor fungicides and its applicability to surface water samples	2014	10.1007/s00216-014-8073-4	ANALYTICAL AND BIOANALYTICAL CHEMISTRY	4.3
10	Ivory Coast	Africa	Azagny Canal	2019.3-12	River	13	Aldicarb	Insecticide	116-06-3		nd			8	25	LOD/LOQ			297	Switzerland	Europe	The herbicide glyphosate and its metabolite AMPA in the Lavaux vineyard area, western Switzerland: Proof of widespread export to surface waters. Part I: Method validation in different water matrices	2013	10.1080/03601234.2013.780535	JOURNAL OF ENVIRONMENTAL SCIENCE AND HEALTH PART B-PESTICIDES FOOD CONTAMINANTS AND AGRICULTURAL WASTES	2
10	Ivory Coast	Africa	Azagny Canal	2019.3-12	River	13	Vinclozolin	Fungicide	50471-44-8		nd			1	2.2	LOD/LOQ			298	Turkey	Europe	Levels of Organochlorine Pesticides and Heavy Metals in Surface Waters of Konya Closed Basin, Turkey	2011	10.2478/v10098-011-0004-x	JOURNAL OF HYDROLOGY AND HYDROMECHANICS	1.9
10	Ivory Coast	Africa	Azagny Canal	2019.3-12	River	13	Crimidine	Rodenticide	535-89-7		nd			9	23	LOD/LOQ			299	Turkey	Europe	Accumulation of organochlorine pesticide (OCP) residues in surface water and sediment from the Iznik Lake in Turkey	2022	10.1007/s10661-022-10505-x	ENVIRONMENTAL MONITORING AND ASSESSMENT	3
10	Ivory Coast	Africa	Bandama River	2019.3-12	River	10	DIA	Metabolite	1007-28-9		14.6			1	3.2	LOD/LOQ			300	Turkey	Europe	Determination of Selected Endocrine Disrupting Chemicals in Lake Van, Turkey	2013	10.1007/s00128-013-1036-1	BULLETIN OF ENVIRONMENTAL CONTAMINATION AND TOXICOLOGY	2.7
10	Ivory Coast	Africa	Bandama River	2019.3-12	River	10	DEA	Metabolite	6190-65-4		24.3			1	3.2	LOD/LOQ			301	Turkey	Europe	Determination of 117 endocrine disruptors (EDCs) in water using SBSE TD-GC-MS/MS under the European Water Framework Directive	2020	10.1007/s00216-020-02553-4	ANALYTICAL AND BIOANALYTICAL CHEMISTRY	4.3
10	Ivory Coast	Africa	Bandama River	2019.3-12	River	10	Simazine	Herbicide	122-34-9		26			1	3.2	LOD/LOQ			302	Turkey	Europe	Pesticide Accumulation in Turkey’s Meric River Basinwater and Sediment	2020	10.15244/pjoes/101618	POLISH JOURNAL OF ENVIRONMENTAL STUDIES	1.8
10	Ivory Coast	Africa	Bandama River	2019.3-12	River	10	Cyanazine	Herbicide	21725-46-2		nd			1	3.2	LOD/LOQ			303	Turkey	Europe	Selected persistent organic pollutants levels in the Ankara River by months	2018	10.1007/s10661-018-7072-x	ENVIRONMENTAL MONITORING AND ASSESSMENT	3
10	Ivory Coast	Africa	Bandama River	2019.3-12	River	10	Atrazine	Herbicide	1912-24-9		nd			1	3.2	LOD/LOQ			304	Ukraine	Europe	Assessment of the chemical pollution status of the Dniester River Basin by wide-scope target and suspect screening using mass spectrometric techniques	2020	10.1007/s00216-020-02648-y	ANALYTICAL AND BIOANALYTICAL CHEMISTRY	4.3
10	Ivory Coast	Africa	Bandama River	2019.3-12	River	10	Propazine	Herbicide	139-40-2		nd			1	3.2	LOD/LOQ			305	United Kingdom	Europe	Multi-residue analysis of pesticides in surface water by liquid chromatography quadrupole-Orbitrap high resolution tandem mass spectrometry	2018	10.1016/j.aca.2018.04.026	ANALYTICA CHIMICA ACTA	6.8
10	Ivory Coast	Africa	Bandama River	2019.3-12	River	10	Terbuthylazine	Herbicide	5915-41-3		nd			1	3.2	LOD/LOQ			306	United Kingdom	Europe	Effects of season and sediment-water exchange processes on the partitioning of pesticides in the catchment environment: Implications for pesticides monitoring	2020	10.1016/j.scitotenv.2019.134228	SCIENCE OF THE TOTAL ENVIRONMENT	9.8
10	Ivory Coast	Africa	Bandama River	2019.3-12	River	10	Prometryn	Herbicide	7287-19-6		nd			1	3.2	LOD/LOQ			307	United Kingdom	Europe	Simultaneous extraction and determination of various pesticides in environmental waters	2014	10.1002/jssc.201400855	JOURNAL OF SEPARATION SCIENCE	3.1
10	Ivory Coast	Africa	Bandama River	2019.3-12	River	10	Terbutryn	Herbicide	886-50-0		nd			1	3.2	LOD/LOQ			308	United Kingdom	Europe	Multicompartment and cross-species monitoring of contaminants of emerging concern in an estuarine habitat	2021	10.1016/j.envpol.2020.116300	ENVIRONMENTAL POLLUTION	8.9
10	Ivory Coast	Africa	Bandama River	2019.3-12	River	10	Fenuron	Herbicide	101-42-8		32			0.7	2.2	LOD/LOQ			309	Uruguay	Europe	Multicompartmental monitoring of legacy and currently used pesticides in a subtropical lake used as a drinking water source (Laguna del Cisne, Uruguay)	2023	10.1016/j.scitotenv.2023.162310	SCIENCE OF THE TOTAL ENVIRONMENT	9.8
10	Ivory Coast	Africa	Bandama River	2019.3-12	River	10	Metoxuron	Herbicide	19937-59-8		42			0.7	2.2	LOD/LOQ			310	Australia	Oceania	Pesticide and trace metal occurrence and aquatic benchmark exceedances in surface waters and sediments of urban wetlands and retention ponds in Melbourne, Australia	2015	10.1007/s11356-015-4206-3	ENVIRONMENTAL SCIENCE AND POLLUTION RESEARCH	5.8
10	Ivory Coast	Africa	Bandama River	2019.3-12	River	10	Monuron	Herbicide	150-68-5		79			0.7	2.2	LOD/LOQ			311	Australia	Oceania	Detection and analysis of neonicotinoids in river waters - Development of a passive sampler for three commonly used insecticides	2014	10.1016/j.chemosphere.2013.10.051	CHEMOSPHERE	8.8
10	Ivory Coast	Africa	Bandama River	2019.3-12	River	10	Methabenzthiazuron	Herbicide	18691-97-9		5.6			0.7	2.2	LOD/LOQ			312	Australia	Oceania	Glyphosate and aminomethylphosphonic acid (AMPA) are commonly found in urban streams and wetlands of Melbourne, Australia	2020	10.1016/j.watres.2019.115139	WATER RESEARCH	12.8
10	Ivory Coast	Africa	Bandama River	2019.3-12	River	10	Chlortoluron	Herbicide	15545-48-9		nd			0.7	2.2	LOD/LOQ			313	Australia	Oceania	A simple and rapid direct injection method for the determination of glyphosate and AMPA in environmental water samples	2019	10.1007/s00216-018-1490-z	ANALYTICAL AND BIOANALYTICAL CHEMISTRY	4.3
10	Ivory Coast	Africa	Bandama River	2019.3-12	River	10	Monolinuron	Herbicide	1746-81-2		nd			0.7	2.2	LOD/LOQ			314	Barbados	North America	Contaminants of emerging concern in surface waters in Barbados, West Indies	2017	10.1007/s10661-017-6341-4	ENVIRONMENTAL MONITORING AND ASSESSMENT	3
10	Ivory Coast	Africa	Bandama River	2019.3-12	River	10	Isoproturon	Herbicide	34123-59-6		nd			0.7	2.2	LOD/LOQ			315	Canada	North America	Occurrence and Distribution of Carbamate Pesticides and Metalaxyl in Southern Ontario Surface Waters 2007-2010	2016	10.1007/s00128-015-1719-x	BULLETIN OF ENVIRONMENTAL CONTAMINATION AND TOXICOLOGY	2.7
10	Ivory Coast	Africa	Bandama River	2019.3-12	River	10	Diuron	Herbicide	330-54-1		1			0.7	2.2	LOD/LOQ			316	Canada	North America	Neonicotinoid insecticide residues in subsurface drainage and open ditch water around maize fields in southwestern Ontario	2019	10.1371/journal.pone.0214787	PLOS ONE	3.7
10	Ivory Coast	Africa	Bandama River	2019.3-12	River	10	Metobromuron	Herbicide	3060-89-7		nd			0.7	2.2	LOD/LOQ			317	Canada	North America	Temporal and Spatial Analysis of Surface Water Pesticide Occurrences in the Maritime Region of Canada	2020	10.1007/s00244-020-00742-x	ARCHIVES OF ENVIRONMENTAL CONTAMINATION AND TOXICOLOGY	4
10	Ivory Coast	Africa	Bandama River	2019.3-12	River	10	Buturon	Herbicide	3766-60-7		0.1			0.7	2.2	LOD/LOQ			318	Canada	North America	Pesticide Mixtures in the Water-Column Versus Bottom-Sediments of Prairie Rivers	2021	10.1007/s00128-021-03254-z	BULLETIN OF ENVIRONMENTAL CONTAMINATION AND TOXICOLOGY	2.7
10	Ivory Coast	Africa	Bandama River	2019.3-12	River	10	Linuron	Herbicide	330-55-2		nd			0.7	2.2	LOD/LOQ			319	Canada	North America	Current-use pesticides in seawater and their bioaccumulation in polar bear-ringed seal food chains of the Canadian Arctic	2016	10.1002/etc.3427	ENVIRONMENTAL TOXICOLOGY AND CHEMISTRY	4.1
10	Ivory Coast	Africa	Bandama River	2019.3-12	River	10	Metamitron	Herbicide	41394-05-2		nd			1	3.2	LOD/LOQ			320	Canada	North America	Widespread occurrence and spatial distribution of glyphosate, atrazine, and neonicotinoids pesticides in the St. Lawrence and tributary rivers	2019	10.1016/j.envpol.2019.03.125	ENVIRONMENTAL POLLUTION	8.9
10	Ivory Coast	Africa	Bandama River	2019.3-12	River	10	Hexazinone	Herbicide	51235-04-2		nd			1	3.2	LOD/LOQ			321	Canada	North America	Pesticides related to land use in watersheds of the Great Lakes basin	2019	10.1016/j.scitotenv.2018.08.169	SCIENCE OF THE TOTAL ENVIRONMENT	9.8
10	Ivory Coast	Africa	Bandama River	2019.3-12	River	10	Metolachlor	Herbicide	51218-45-2		nd			0.7	2.2	LOD/LOQ			322	Canada	North America	Current use pesticide and legacy organochlorine pesticide dynamics at the ocean-sea ice-atmosphere interface in resolute passage, Canadian Arctic, during winter-summer transition	2017	10.1016/j.scitotenv.2016.12.122	SCIENCE OF THE TOTAL ENVIRONMENT	9.8
10	Ivory Coast	Africa	Bandama River	2019.3-12	River	10	Chlorpropham	Herbicide	101-21-3		373.1			8	25	LOD/LOQ			323	Canada	North America	Ecological and Landscape Drivers of Neonicotinoid Insecticide Detections and Concentrations in Canada's Prairie Wetlands	2015	10.1021/acs.est.5b01287	ENVIRONMENTAL SCIENCE & TECHNOLOGY	11.4
10	Ivory Coast	Africa	Bandama River	2019.3-12	River	10	Metazachlor	Herbicide	67129-08-2		314.2			0.7	2.2	LOD/LOQ			324	Canada	North America	Factors influencing the occurrence and distribution of neonicotinoid insecticides in surface waters of southern Ontario, Canada	2017	10.1016/j.chemosphere.2016.11.036	CHEMOSPHERE	8.8
10	Ivory Coast	Africa	Bandama River	2019.3-12	River	10	Parathion methyl	Insecticide	298-00-0		nd			1	3.2	LOD/LOQ			325	Canada	North America	Longitudinal and vertical variations of waterborne emerging contaminants in the St. Lawrence Estuary and Gulf during winter conditions	2021	10.1016/j.scitotenv.2021.146073	SCIENCE OF THE TOTAL ENVIRONMENT	9.8
10	Ivory Coast	Africa	Bandama River	2019.3-12	River	10	Chlorfenvinphos	Insecticide	470-90-6		nd			1	3.2	LOD/LOQ			326	Canada	North America	Widespread Use and Frequent Detection of Neonicotinoid Insecticides in Wetlands of Canada's Prairie Pothole Region	2014	10.1371/journal.pone.0092821	PLOS ONE	3.7
10	Ivory Coast	Africa	Bandama River	2019.3-12	River	10	Parathion-ethyl	Insecticide	56-38-2		nd			1	3.2	LOD/LOQ			327	Canada	North America	Evaluation of on-line concentration coupled to liquid chromatography tandem mass spectrometry for the quantification of neonicotinoids and fipronil in surface water and tap water	2018	10.1007/s00216-018-0957-2	ANALYTICAL AND BIOANALYTICAL CHEMISTRY	4.3
10	Ivory Coast	Africa	Bandama River	2019.3-12	River	10	Aldicarb	Insecticide	116-06-3		nd			8	25	LOD/LOQ			328	Canada	North America	Low detection of glyphosate in rivers following application in forestry	2023	10.1002/ps.7473	PEST MANAGEMENT SCIENCE	4.1
10	Ivory Coast	Africa	Bandama River	2019.3-12	River	10	Vinclozolin	Fungicide	50471-44-8		nd			1	2.2	LOD/LOQ			329	Canada	North America	Inputs, source apportionment, and transboundary transport of pesticides and other polar organic contaminants along the lower Red River, Manitoba, Canada	2018	10.1016/j.scitotenv.2018.04.128	SCIENCE OF THE TOTAL ENVIRONMENT	9.8
10	Ivory Coast	Africa	Bandama River	2019.3-12	River	10	Crimidine	Rodenticide	535-89-7		nd			9	23	LOD/LOQ			330	Canada	North America	Snowmelt transport of neonicotinoid insecticides to Canadian Prairie wetlands	2016	10.1016/j.agee.2015.09.011	AGRICULTURE ECOSYSTEMS & ENVIRONMENT	6.6
10	Ivory Coast	Africa	Mangrove Canal	2019.3-12	River	9	DIA	Metabolite	1007-28-9		22			1	3.2	LOD/LOQ			331	Canada	North America	High-Throughput Quantitation of Neonicotinoids in Lyophilized Surface Water by LC-APCI-MS/MS	2018	10.5740/jaoacint.17-0486	JOURNAL OF AOAC INTERNATIONAL	1.6
10	Ivory Coast	Africa	Mangrove Canal	2019.3-12	River	9	DEA	Metabolite	6190-65-4		nd			1	3.2	LOD/LOQ			332	Mexico	North America	Pesticide Contamination in Drinking and Surface Water in the Cienega, Jalisco, Mexico	2021	10.1007/s11270-021-04990-y	WATER AIR AND SOIL POLLUTION	2.9
10	Ivory Coast	Africa	Mangrove Canal	2019.3-12	River	9	Simazine	Herbicide	122-34-9		1.1			1	3.2	LOD/LOQ			333	Mexico	North America	The relationship between the bioactivation and detoxification of diazinon and chlorpyrifos, and the inhibition of acetylcholinesterase activity in Chirostoma jordani from three lakes with low to high organophosphate pesticides contamination	2014	10.1007/s10646-014-1216-8	ECOTOXICOLOGY	2.7
10	Ivory Coast	Africa	Mangrove Canal	2019.3-12	River	9	Cyanazine	Herbicide	21725-46-2		1			1	3.2	LOD/LOQ			334	Mexico	North America	PESTICIDE DISTRIBUTION AND ECOTOXICOLOGICAL RISK IN THE AYUQUILA-ARMERIA RIVER	2022	10.20937/RICA.54180	REVISTA INTERNACIONAL DE CONTAMINACION AMBIENTAL	0.6
10	Ivory Coast	Africa	Mangrove Canal	2019.3-12	River	9	Atrazine	Herbicide	1912-24-9		nd			1	3.2	LOD/LOQ			335	Mexico	North America	Occurrence and Risk Assessment of Atrazine and Diuron in Well and Surface Water of a Cornfield Rural Region	2022	10.3390/w14223790	WATER	3.4
10	Ivory Coast	Africa	Mangrove Canal	2019.3-12	River	9	Propazine	Herbicide	139-40-2		nd			1	3.2	LOD/LOQ			336	USA	North America	Pyrethroid insecticides in urban catch basins: A potential secondary contamination source for urban aquatic systems	2022	10.1016/j.envpol.2022.120220	ENVIRONMENTAL POLLUTION	8.9
10	Ivory Coast	Africa	Mangrove Canal	2019.3-12	River	9	Terbuthylazine	Herbicide	5915-41-3		nd			1	3.2	LOD/LOQ			337	USA	North America	Pesticides in US Rivers: Regional differences in use, occurrence, and environmental toxicity, 2013 to 2017	2021	10.1016/j.scitotenv.2021.147147	SCIENCE OF THE TOTAL ENVIRONMENT	9.8
10	Ivory Coast	Africa	Mangrove Canal	2019.3-12	River	9	Prometryn	Herbicide	7287-19-6		nd			1	3.2	LOD/LOQ			338	USA	North America	Pesticide concentrations in frog tissue and wetland habitats in a landscape dominated by agriculture	2015	10.1016/j.scitotenv.2014.08.114	SCIENCE OF THE TOTAL ENVIRONMENT	9.8
10	Ivory Coast	Africa	Mangrove Canal	2019.3-12	River	9	Terbutryn	Herbicide	886-50-0		nd			1	3.2	LOD/LOQ			339	USA	North America	An investigation of environmental concentrations of atrazine, chlorothalonil, and fipronil in a Mississippi River-influenced marsh in southern Louisiana	2019	10.1016/j.microc.2019.01.060	MICROCHEMICAL JOURNAL	4.8
10	Ivory Coast	Africa	Mangrove Canal	2019.3-12	River	9	Fenuron	Herbicide	101-42-8		nd			0.7	2.2	LOD/LOQ			340	USA	North America	Analysis of pesticides in surface water, stemflow, and throughfall in an agricultural area in South Georgia, USA	2018	10.1016/j.chemosphere.2018.06.116	CHEMOSPHERE	8.8
10	Ivory Coast	Africa	Mangrove Canal	2019.3-12	River	9	Metoxuron	Herbicide	19937-59-8		nd			0.7	2.2	LOD/LOQ			341	USA	North America	Detections of the Neonicotinoid Insecticide Imidacloprid in Surface Waters of Three Agricultural Regions of California, USA, 2010-2011	2012	10.1007/s00128-011-0515-5	BULLETIN OF ENVIRONMENTAL CONTAMINATION AND TOXICOLOGY	2.7
10	Ivory Coast	Africa	Mangrove Canal	2019.3-12	River	9	Monuron	Herbicide	150-68-5		nd			0.7	2.2	LOD/LOQ			342	USA	North America	Expanded Target-Chemical Analysis Reveals Extensive Mixed Organic-Contaminant Exposure in US Streams	2017	10.1021/acs.est.7b00012	ENVIRONMENTAL SCIENCE & TECHNOLOGY	11.4
10	Ivory Coast	Africa	Mangrove Canal	2019.3-12	River	9	Methabenzthiazuron	Herbicide	18691-97-9		nd			0.7	2.2	LOD/LOQ			343	USA	North America	Distribution and Concentration of Neonicotinoid Insecticides on Waterfowl Production Areas in West Central Minnesota	2019	10.1007/s13157-018-1090-x	WETLANDS	2
10	Ivory Coast	Africa	Mangrove Canal	2019.3-12	River	9	Chlortoluron	Herbicide	15545-48-9		4.3			0.7	2.2	LOD/LOQ			344	USA	North America	Factors Influencing Neonicotinoid Insecticide Concentrations in Floodplain Wetland Sediments across Missouri	2019	10.1021/acs.est.9b01799	ENVIRONMENTAL SCIENCE & TECHNOLOGY	11.4
10	Ivory Coast	Africa	Mangrove Canal	2019.3-12	River	9	Monolinuron	Herbicide	1746-81-2		nd			0.7	2.2	LOD/LOQ			345	USA	North America	Identifying Chemicals and Mixtures of Potential Biological Concern Detected in Passive Samplers from Great Lakes Tributaries Using High-Throughput Data and Biological Pathways	2021	10.1002/etc.5118	ENVIRONMENTAL TOXICOLOGY AND CHEMISTRY	4.1
10	Ivory Coast	Africa	Mangrove Canal	2019.3-12	River	9	Isoproturon	Herbicide	34123-59-6		nd			0.7	2.2	LOD/LOQ			346	USA	North America	Groundwater discharges as a source of phytoestrogens and other agriculturally derived contaminants to streams	2021	10.1016/j.scitotenv.2020.142873	SCIENCE OF THE TOTAL ENVIRONMENT	9.8
10	Ivory Coast	Africa	Mangrove Canal	2019.3-12	River	9	Diuron	Herbicide	330-54-1		nd			0.7	2.2	LOD/LOQ			347	USA	North America	The Effects of the Landguard™ A900 Enzyme on the Macroinvertebrate Community in the Salinas River, California, United States of America	2016	10.1007/s00244-015-0177-0	ARCHIVES OF ENVIRONMENTAL CONTAMINATION AND TOXICOLOGY	4
10	Ivory Coast	Africa	Mangrove Canal	2019.3-12	River	9	Metobromuron	Herbicide	3060-89-7		nd			0.7	2.2	LOD/LOQ			348	USA	North America	A regional assessment of chemicals of concern in surface waters of four Midwestern United States national parks	2017	10.1016/j.scitotenv.2016.11.114	SCIENCE OF THE TOTAL ENVIRONMENT	9.8
10	Ivory Coast	Africa	Mangrove Canal	2019.3-12	River	9	Buturon	Herbicide	3766-60-7		nd			0.7	2.2	LOD/LOQ			349	USA	North America	Environmental and anthropogenic drivers of contaminants in agricultural watersheds with implications for land management	2021	10.1016/j.scitotenv.2021.145687	SCIENCE OF THE TOTAL ENVIRONMENT	9.8
10	Ivory Coast	Africa	Mangrove Canal	2019.3-12	River	9	Linuron	Herbicide	330-55-2		nd			0.7	2.2	LOD/LOQ			350	USA	North America	Suspect and non-target screening of contaminants of emerging concern in streams in agricultural watersheds	2021	10.1016/j.scitotenv.2021.148826	SCIENCE OF THE TOTAL ENVIRONMENT	9.8
10	Ivory Coast	Africa	Mangrove Canal	2019.3-12	River	9	Metamitron	Herbicide	41394-05-2		nd			1	3.2	LOD/LOQ			351	USA	North America	Exposure and Transport of Alkaloids and Phytoestrogens from Soybeans to Agricultural Soils and Streams in the Midwestern United States	2021	10.1021/acs.est.1c01477	ENVIRONMENTAL SCIENCE & TECHNOLOGY	11.4
10	Ivory Coast	Africa	Mangrove Canal	2019.3-12	River	9	Hexazinone	Herbicide	51235-04-2		nd			1	3.2	LOD/LOQ			352	USA	North America	First national-scale reconnaissance of neonicotinoid insecticides in streams across the USA	2016	10.1071/EN15061	ENVIRONMENTAL CHEMISTRY	4.3
10	Ivory Coast	Africa	Mangrove Canal	2019.3-12	River	9	Metolachlor	Herbicide	51218-45-2		nd			0.7	2.2	LOD/LOQ			353	USA	North America	Complex mixtures of dissolved pesticides show potential aquatic toxicity in a synoptic study of Midwestern US streams	2018	10.1016/j.scitotenv.2017.06.156	SCIENCE OF THE TOTAL ENVIRONMENT	9.8
10	Ivory Coast	Africa	Mangrove Canal	2019.3-12	River	9	Chlorpropham	Herbicide	101-21-3		nd			8	25	LOD/LOQ			354	USA	North America	Temporal pattern in levels of the neonicotinoid insecticide, imidacloprid, in an urban stream	2019	10.1016/j.chemosphere.2019.01.165	CHEMOSPHERE	8.8
10	Ivory Coast	Africa	Mangrove Canal	2019.3-12	River	9	Metazachlor	Herbicide	67129-08-2		nd			0.7	2.2	LOD/LOQ			355	USA	North America	Year-round presence of neonicotinoid insecticides in tributaries to the Great Lakes, USA	2018	10.1016/j.envpol.2018.01.013	ENVIRONMENTAL POLLUTION	8.9
10	Ivory Coast	Africa	Mangrove Canal	2019.3-12	River	9	Parathion methyl	Insecticide	298-00-0		nd			1	3.2	LOD/LOQ			356	USA	North America	Widespread occurrence of neonicotinoid insecticides in streams in a high corn and soybean producing region, USA	2014	10.1016/j.envpol.2014.06.033	ENVIRONMENTAL POLLUTION	8.9
10	Ivory Coast	Africa	Mangrove Canal	2019.3-12	River	9	Chlorfenvinphos	Insecticide	470-90-6		nd			1	3.2	LOD/LOQ			357	USA	North America	Bioanalytical and chemical-specific screening of contaminants of concern in three California (USA) watersheds	2022	10.1016/j.heliyon.2022.e09534	HELIYON	4
10	Ivory Coast	Africa	Mangrove Canal	2019.3-12	River	9	Parathion-ethyl	Insecticide	56-38-2		nd			1	3.2	LOD/LOQ			358	USA	North America	Pesticides, Including Neonicotinoids, in Drained Wetlands of Iowa's Prairie Pothole Region	2018	10.1007/s13157-016-0796-x	WETLANDS	2
10	Ivory Coast	Africa	Mangrove Canal	2019.3-12	River	9	Aldicarb	Insecticide	116-06-3		nd			8	25	LOD/LOQ			359	USA	North America	Comprehensive assessment of chemical residues in surface and wastewater using passive sampling, chemical, biological, and fish behavioral assays	2022	10.1016/j.scitotenv.2022.154176	SCIENCE OF THE TOTAL ENVIRONMENT	9.8
10	Ivory Coast	Africa	Mangrove Canal	2019.3-12	River	9	Vinclozolin	Fungicide	50471-44-8		nd			1	2.2	LOD/LOQ			360	USA	North America	Organic contaminants in Great Lakes tributaries: Prevalence and potential aquatic toxicity	2016	10.1016/j.scitotenv.2016.02.137	SCIENCE OF THE TOTAL ENVIRONMENT	9.8
10	Ivory Coast	Africa	Mangrove Canal	2019.3-12	River	9	Crimidine	Rodenticide	535-89-7		8.9			9	23	LOD/LOQ			361	USA	North America	Fiproles as a proxy for ecological risk assessment of mixture of fipronil and its degradates in effluent-dominated surface waters	2021	10.1016/j.watres.2020.116510	WATER RESEARCH	12.8
11	Ivory Coast	Africa	Estuary of the Comoe, Bia, and Tanoe Rivers (southeastern Ivory Coast)	2019-2020	River	30	Atrazine	Herbicide	1912-24-9		1.1								362	USA	North America	Neonicotinoid Insecticides in Surface Water, Groundwater, and Wastewater Across Land-Use Gradients and Potential Effects	2021	10.1002/etc.4959	ENVIRONMENTAL TOXICOLOGY AND CHEMISTRY	4.1
11	Ivory Coast	Africa	Estuary of the Comoe, Bia, and Tanoe Rivers (southeastern Ivory Coast)	2019-2020	River	30	Buturon	Herbicide	3766-60-7		1								363	USA	North America	Neonicotinoid insecticide concentrations in agricultural wetlands and associations with aquatic invertebrate communities	2020	10.1016/j.agee.2019.106678	AGRICULTURE ECOSYSTEMS & ENVIRONMENT	6.6
11	Ivory Coast	Africa	Estuary of the Comoe, Bia, and Tanoe Rivers (southeastern Ivory Coast)	2019-2020	River	30	Chlortoluron	Herbicide	15545-48-9		1								364	USA	North America	Agricultural surface water, imidacloprid, and chlorantraniliprole result in altered gene expression and receptor activation in Pimephales promelas	2022	10.1016/j.scitotenv.2021.150920	SCIENCE OF THE TOTAL ENVIRONMENT	9.8
11	Ivory Coast	Africa	Estuary of the Comoe, Bia, and Tanoe Rivers (southeastern Ivory Coast)	2019-2020	River	30	Cyanazine	Herbicide	21725-46-2		1								365	USA	North America	Widespread Micropollutant Monitoring in the Hudson River Estuary Reveals Spatiotemporal Micropollutant Clusters and Their Sources	2018	10.1021/acs.est.8b00945	ENVIRONMENTAL SCIENCE & TECHNOLOGY	11.4
11	Ivory Coast	Africa	Estuary of the Comoe, Bia, and Tanoe Rivers (southeastern Ivory Coast)	2019-2020	River	30	DEA	Metabolite	6190-65-4		1.5								366	Argentina	South America	Presence of pesticides in surface water from four sub-basins in Argentina	2014	10.1016/j.chemosphere.2014.01.039	CHEMOSPHERE	8.8
11	Ivory Coast	Africa	Estuary of the Comoe, Bia, and Tanoe Rivers (southeastern Ivory Coast)	2019-2020	River	30	DIA	Metabolite	1007-28-9		64.2								367	Argentina	South America	Dynamics of Organochlorine Contaminants in Surface Water and in Myriophyllum aquaticum Plants of the River Xanaes in Central Argentina During the Annual Dry Season	2013	10.1007/s00244-013-9929-x	ARCHIVES OF ENVIRONMENTAL CONTAMINATION AND TOXICOLOGY	4
11	Ivory Coast	Africa	Estuary of the Comoe, Bia, and Tanoe Rivers (southeastern Ivory Coast)	2019-2020	River	30	Fenuron	Herbicide	101-42-8		1								368	Argentina	South America	Quality of the surface water of a basin affected by the expansion of the agricultural frontier over the native forest in the Argentine Espinal region	2022	10.1007/s11356-022-19760-4	ENVIRONMENTAL SCIENCE AND POLLUTION RESEARCH	5.8
11	Ivory Coast	Africa	Estuary of the Comoe, Bia, and Tanoe Rivers (southeastern Ivory Coast)	2019-2020	River	30	Linuron	Herbicide	330-55-2		0.3								369	Argentina	South America	Spatial and temporal trends and flow dynamics of glyphosate and other pesticides within an agricultural watershed in Argentina	2017	10.1002/etc.3897	ENVIRONMENTAL SCIENCE & TECHNOLOGY	11.4
11	Ivory Coast	Africa	Estuary of the Comoe, Bia, and Tanoe Rivers (southeastern Ivory Coast)	2019-2020	River	30	Metamitron	Herbicide	41394-05-2		8								370	Argentina	South America	Occurrence and fate of pesticides in the Argentine stretch of the Paraguay-Parana basin	2017	10.1007/s10661-017-5773-1	ENVIRONMENTAL MONITORING AND ASSESSMENT	3
11	Ivory Coast	Africa	Estuary of the Comoe, Bia, and Tanoe Rivers (southeastern Ivory Coast)	2019-2020	River	30	Metazachlor	Herbicide	67129-08-2		5								371	Argentina	South America	Determination of priority pesticides in water samples combining SPE and SPME coupled to GC-MS. A case study: Suquia River basin (Argentina)	2013	10.1016/j.chemosphere.2012.10.007	CHEMOSPHERE	8.8
11	Ivory Coast	Africa	Estuary of the Comoe, Bia, and Tanoe Rivers (southeastern Ivory Coast)	2019-2020	River	30	Methabenzthiazuron	Herbicide	18691-97-9		1.1								372	Argentina	South America	Pesticide survey in water and suspended solids from the Uruguay River Basin, Argentina	2017	10.1007/s10661-017-5956-9	ENVIRONMENTAL MONITORING AND ASSESSMENT	3
11	Ivory Coast	Africa	Estuary of the Comoe, Bia, and Tanoe Rivers (southeastern Ivory Coast)	2019-2020	River	30	Metobromuron	Herbicide	3060-89-7		0.9								373	Argentina	South America	Glyphosate and AMPA, "pseudo-persistent" pollutants under real world agricultural management practices in the Mesopotamic Pampas agroecosystem, Argentina	2017	10.1016/j.envpol.2017.06.006	ENVIRONMENTAL POLLUTION	8.9
11	Ivory Coast	Africa	Estuary of the Comoe, Bia, and Tanoe Rivers (southeastern Ivory Coast)	2019-2020	River	30	Metolachlor	Herbicide	51218-45-2		3								374	Argentina	South America	Levels of organochlorine pesticides in soils, mesofauna and streamwater from an agricultural watershed in Argentina	2019	10.1007/s12665-019-8579-3	ENVIRONMENTAL EARTH SCIENCES	2.8
11	Ivory Coast	Africa	Estuary of the Comoe, Bia, and Tanoe Rivers (southeastern Ivory Coast)	2019-2020	River	30	Metoxuron	Herbicide	19937-59-8		7								375	Argentina	South America	Occurrence and levels of glyphosate and AMPA in shallow lakes from the Pampean and Patagonian regions of Argentina	2018	10.1016/j.chemosphere.2018.02.103	CHEMOSPHERE	8.8
11	Ivory Coast	Africa	Estuary of the Comoe, Bia, and Tanoe Rivers (southeastern Ivory Coast)	2019-2020	River	30	Monolinuron	Herbicide	1746-81-2		9								376	Argentina	South America	Environmental fate of glyphosate and aminomethylphosphonic acid in surface waters and soil of agricultural basins	2013	10.1016/j.chemosphere.2013.06.041	CHEMOSPHERE	8.8
11	Ivory Coast	Africa	Estuary of the Comoe, Bia, and Tanoe Rivers (southeastern Ivory Coast)	2019-2020	River	30	Monuron	Herbicide	150-68-5		5.6								377	Argentina	South America	Water quality of the main tributaries of the Parana Basin: glyphosate and AMPA in surface water and bottom sediments	2016	10.1007/s10661-016-5467-0	ENVIRONMENTAL MONITORING AND ASSESSMENT	3
11	Ivory Coast	Africa	Estuary of the Comoe, Bia, and Tanoe Rivers (southeastern Ivory Coast)	2019-2020	River	30	Prometryn	Herbicide	7287-19-6		6								378	Argentina	South America	Water and sediment quality assessment in the Colastine-Corralito stream system (Santa Fe, Argentina): impact of industry and agriculture on aquatic ecosystems	2018	10.1007/s11356-017-0911-4	ENVIRONMENTAL SCIENCE AND POLLUTION RESEARCH	5.8
11	Ivory Coast	Africa	Estuary of the Comoe, Bia, and Tanoe Rivers (southeastern Ivory Coast)	2019-2020	River	30	Propazine	Herbicide	139-40-2		1								379	Argentina	South America	Ecological risk assessment of current-use pesticides and biocides in soils, sediments and surface water of a mixed land-use basin of the Pampas region, Argentina	2021	10.1016/j.chemosphere.2020.128061	CHEMOSPHERE	8.8
11	Ivory Coast	Africa	Estuary of the Comoe, Bia, and Tanoe Rivers (southeastern Ivory Coast)	2019-2020	River	30	Simazine	Herbicide	122-34-9		120.7								380	Argentina	South America	Passive sampling of pesticides and polychlorinated biphenyls along the Quequen Grande River watershed, Argentina	2019	10.1002/etc.4325	ENVIRONMENTAL TOXICOLOGY AND CHEMISTRY	4.1
11	Ivory Coast	Africa	Estuary of the Comoe, Bia, and Tanoe Rivers (southeastern Ivory Coast)	2019-2020	River	30	Terbuthylazine	Herbicide	5915-41-3		1								381	Argentina	South America	Monitoring of Atrazine Pollution and its Spatial-Seasonal Variation on Surface Water Sources of an Agricultural River Basin	2021	10.1007/s00128-021-03264-x	BULLETIN OF ENVIRONMENTAL CONTAMINATION AND TOXICOLOGY	2.7
11	Ivory Coast	Africa	Estuary of the Comoe, Bia, and Tanoe Rivers (southeastern Ivory Coast)	2019-2020	River	30	Aldicarb	Insecticide	116-06-3		47.4								382	Brazil	South America	Pesticide concentrations in frog tissue and wetland habitats in a landscape dominated by agriculture	2022	10.1016/j.chemosphere.2022.136400	CHEMOSPHERE	8.8
11	Ivory Coast	Africa	Estuary of the Comoe, Bia, and Tanoe Rivers (southeastern Ivory Coast)	2019-2020	River	30	Chlorfenvinphos	Insecticide	470-90-6		1.2								383	Brazil	South America	Occurrence of Pesticides and PPCPs in Surface and Drinking Water in Southern Brazil: Data on 4-Year Monitoring	2019	10.21577/0103-5053.20180154	JOURNAL OF THE BRAZILIAN CHEMICAL SOCIETY	1.4
11	Ivory Coast	Africa	Estuary of the Comoe, Bia, and Tanoe Rivers (southeastern Ivory Coast)	2019-2020	River	30	Parathion-ethyl	Insecticide	56-38-2		8								384	Brazil	South America	Occurrence of pesticides in waters from the largest sugar cane plantation region in the world	2021	10.1007/s11356-020-11428-1	ENVIRONMENTAL SCIENCE AND POLLUTION RESEARCH	5.8
11	Ivory Coast	Africa	Estuary of the Comoe, Bia, and Tanoe Rivers (southeastern Ivory Coast)	2019-2020	River	30	Parathion methyl	Insecticide	298-00-0		1.1								385	Brazil	South America	Determination of pharmaceuticals, personal care products, and pesticides in surface and treated waters: method development and survey	2013	10.1007/s11356-013-1650-9	ENVIRONMENTAL SCIENCE AND POLLUTION RESEARCH	5.8
11	Ivory Coast	Africa	Estuary of the Comoe, Bia, and Tanoe Rivers (southeastern Ivory Coast)	2019-2020	River	30	Vinclozolin	Fungicide	50471-44-8		9								386	Brazil	South America	Method development for simultaneous determination of polar and nonpolar pesticides in surface water by low-temperature partitioning extraction (LTPE) followed by HPLC-ESI-MS/MS	2019	10.1007/s11356-019-06286-5	ENVIRONMENTAL SCIENCE AND POLLUTION RESEARCH	5.8
11	Ivory Coast	Africa	Estuary of the Comoe, Bia, and Tanoe Rivers (southeastern Ivory Coast)	2019-2020	River	30	Crimidine	Rodenticide	535-89-7		4								387	Brazil	South America	Analysis of the concentration of pesticides in a watershed for public water supply in Brazil	2023	10.1007/s40899-023-00841-2	SUSTAINABLE WATER RESOURCES MANAGEMENT	2.1
12	Kenya	Africa	Lake Naivasha	2010.11-12 dry	Lake	12	Chlorpyrifos	Insecticide	2921-88-2		11.5		8.0	0.11		LOD			388	Brazil	South America	Biomarkers' Responses in Neotropical Freshwater Fish Living in Southern Brazil: Agricultural Activity or Seasonal Interference?	2022	10.1007/s11270-022-05956-4	RSC ADVANCES	3.9
12	Kenya	Africa	Lake Naivasha	2010.11-12 dry	Lake	12	Diazinon	Insecticide	333-41-5		nd		nd	0.14		LOD			389	Brazil	South America	Determination of glyphosate, AMPA and glufosinate by high performance liquid chromatography with fluorescence detection in waters of the Santarem Plateau, Brazilian Amazon	2020	10.1080/03601234.2020.1784668	JOURNAL OF ENVIRONMENTAL SCIENCE AND HEALTH PART B-PESTICIDES FOOD CONTAMINANTS AND AGRICULTURAL WASTES	2
12	Kenya	Africa	Lake Naivasha	2010.11-12 dry	Lake	12	Carbofuran	Insecticide	1563-66-2		nd		nd	0.11		LOD			390	Brazil	South America	Ten Years-Snapshot of the Occurrence of Emerging Contaminants in Drinking, Surface and Ground Waters and Wastewaters from Sao Paulo State, Brazil	2019	10.21577/0103-5053.20180232	JOURNAL OF THE BRAZILIAN CHEMICAL SOCIETY	1.4
12	Kenya	Africa	Lake Naivasha	2010.6-7 rainy	Lake	12	Chlorpyrifos	Insecticide	2921-88-2		20.1		14.8	0.11		LOD			391	Brazil	South America	Grab and passive sampling applied to pesticide analysis in the SAo Lourenco river headwater in Campo Verde - MT, Brazil	2018	10.1080/03601234.2017.1410412	JOURNAL OF ENVIRONMENTAL SCIENCE AND HEALTH PART B-PESTICIDES FOOD CONTAMINANTS AND AGRICULTURAL WASTES	2
12	Kenya	Africa	Lake Naivasha	2010.6-7 rainy	Lake	12	Diazinon	Insecticide	333-41-5		nd		nd	0.14		LOD			392	Brazil	South America	Pesticides in the surface waters of the Camanducaia River watershed, Brazil	2019	10.1080/03601234.2019.1693835	JOURNAL OF ENVIRONMENTAL SCIENCE AND HEALTH PART B-PESTICIDES FOOD CONTAMINANTS AND AGRICULTURAL WASTES	2
12	Kenya	Africa	Lake Naivasha	2010.6-7 rainy	Lake	12	Carbofuran	Insecticide	1563-66-2		nd		nd	0.11		LOD			393	Brazil	South America	Comprehensive investigation of pesticides in Brazilian surface water by high resolution mass spectrometry screening and gas chromatography-mass spectrometry quantitative analysis	2019	10.1016/j.scitotenv.2019.02.354	SCIENCE OF THE TOTAL ENVIRONMENT	9.8
13	Kenya	Africa	Kuja River, south-western Kenya	2016.10-2017.4 wet	River/Stream	8×3	p,p'-DDE	Metabolite	72-55-9		1.0654						Maximum in mean values		394	Brazil	South America	Trace analysis of pesticides and an assessment of their occurrence in surface and drinking waters from the State of Sao Paulo (Brazil)	2014	10.1039/c4ay00782d	ANALYTICAL METHODS	3.1
13	Kenya	Africa	Kuja River, south-western Kenya	2016.10-2017.4	River/Stream	8×3	p,p'-DDD	Insecticide,Metabolite	72-54-8		0.327						Maximum in mean values		395	Brazil	South America	Multi-residue method for determination of 58 pesticides, pharmaceuticals and personal care products in water using solvent demulsification dispersive liquid-liquid microextraction combined with liquid chromatography-tandem mass spectrometry	2015	10.1016/j.talanta.2015.06.047	TALANTA	6.1
13	Kenya	Africa	Kuja River, south-western Kenya	2016.10-2017.4	River/Stream	8×3	p,p'-DDT	Insecticide	50-29-3		1.1113						Maximum in mean values		396	Brazil	South America	Environmentally Relevant Concentrations of Atrazine and Ametrine Induce Micronuclei Formation and Nuclear Abnormalities in Erythrocytes of Fish	2015	10.1007/s00244-015-0171-6	ARCHIVES OF ENVIRONMENTAL CONTAMINATION AND TOXICOLOGY	4
13	Kenya	Africa	Kuja River, south-western Kenya	2016.10-2017.4 dry	River/Stream	8×3	p,p'-DDE	Metabolite	72-55-9		0.8513						Maximum in mean values		397	Brazil	South America	An ultrasensitive LC-MS/MS method for the determination of glyphosate, AMPA and glufosinate in water-analysis of surface and groundwater from a hydrographic basin in the Midwestern region of Brazil	2023	10.1016/j.scitotenv.2023.162499	SCIENCE OF THE TOTAL ENVIRONMENT	9.8
13	Kenya	Africa	Kuja River, south-western Kenya	2016.10-2017.4 dry	River/Stream	8×3	p,p'-DDD	Insecticide,Metabolite	72-54-8		0.9823						Maximum in mean values		398	Brazil	South America	Glyphosate and AMPA occurrence in agricultural watershed: the case of Parana Basin 3, Brazil	2020	10.1080/03601234.2020.1794703	JOURNAL OF ENVIRONMENTAL SCIENCE AND HEALTH PART B-PESTICIDES FOOD CONTAMINANTS AND AGRICULTURAL WASTES	2
13	Kenya	Africa	Kuja River, south-western Kenya	2016.10-2017.4 dry	River/Stream	8×3	p,p'-DDT	Insecticide	50-29-3		2.0071						Maximum in mean values		399	Brazil	South America	Assessing glyphosate concentrations in six reservoirs of Paraíba do Sul and Guandu River Basins in southeast Brazil	2021	10.4136/ambi-agua.2615	Revista Ambiente & Água	-
14	Kenya	Africa	Lake Victoria South Catchment area	2017.9-10	River/Dam/Field/Channel/Lake	48	2,4-D	Herbicide	94-75-7		0.523	0.017	0.0619444				Values below MDL were considered as zeros		400	Brazil	South America	Pharmaceuticals, pesticides and metals/metalloids in Lake Guaiba in Southern Brazil: Spatial and temporal evaluation and a chemometrics approach	2021	10.1016/j.scitotenv.2021.148561	SCIENCE OF THE TOTAL ENVIRONMENT	9.8
14	Kenya	Africa	Lake Victoria South Catchment area	2017.9-10	River/Dam/Field/Channel/Lake	48	2-Hydroxyatrazine	Metabolite	2163-68-0		0.078	0.02	0.0283636				Values below MDL were considered as zeros		401	Brazil	South America	Determination of atrazine and main metabolites in natural waters based on a simple method of QuEChERS and liquid chromatography coupled to a diode-array detector	2021	10.1016/j.microc.2021.106392	MICROCHEMICAL JOURNAL	4.8
14	Kenya	Africa	Lake Victoria South Catchment area	2017.9-10	River/Dam/Field/Channel/Lake	48	Acetamiprid	Insecticide	135410-20-7		0.019	0.007	0.00925				Values below MDL were considered as zeros		402	Brazil	South America	Monitoring the Genotoxic and Cytotoxic Potential and the Presence of Pesticides and Hydrocarbons in Water of the Sinos River Basin, Southern Brazil	2017	10.1007/s00244-016-0334-0	ARCHIVES OF ENVIRONMENTAL CONTAMINATION AND TOXICOLOGY	4
14	Kenya	Africa	Lake Victoria South Catchment area	2017.9-10	River/Dam/Field/Channel/Lake	48	Ametryn	Herbicide	834-12-8		0.589	0.323	0.293				Values below MDL were considered as zeros		403	Brazil	South America	Emerging contaminants in Brazilian rivers: Occurrence and effects on gene expression in zebrafish (Danio rerio) embryos	2018	10.1016/j.chemosphere.2018.06.046	CHEMOSPHERE	8.8
14	Kenya	Africa	Lake Victoria South Catchment area	2017.9-10	River/Dam/Field/Channel/Lake	48	Atrazine	Herbicide	1912-24-9		0.013	0.007	0.0068				Values below MDL were considered as zeros		404	Brazil	South America	Determination of Carbamates and Thiocarbamates in Water, Soil and Sediment of the Formoso River, TO, Brazil	2020	10.1002/cbdv.201900717	CHEMISTRY & BIODIVERSITY	2.9
14	Kenya	Africa	Lake Victoria South Catchment area	2017.9-10	River/Dam/Field/Channel/Lake	48	Azoxystrobin	Fungicide	131860-33-8		0.002	0.002	0.002				Values below MDL were considered as zeros		405	Brazil	South America	Antifouling biocides as a continuous threat to the aquatic environment: Sources, temporal trends and ecological risk assessment in an impacted region of Brazil	2020	10.1016/j.scitotenv.2020.139026	SCIENCE OF THE TOTAL ENVIRONMENT	9.8
14	Kenya	Africa	Lake Victoria South Catchment area	2017.9-10	River/Dam/Field/Channel/Lake	48	Bendiocarb	Insecticide	22781-23-3		0.664	0.081	0.130966				Values below MDL were considered as zeros		406	Brazil	South America	Ecological risk assessment of pesticides in urban streams of the Brazilian Amazon	2022	10.1016/j.chemosphere.2021.132821	CHEMOSPHERE	8.8
14	Kenya	Africa	Lake Victoria South Catchment area	2017.9-10	River/Dam/Field/Channel/Lake	48	Carbendazim	Fungicide	10605-21-7		1.077	0.011	0.139				Values below MDL were considered as zeros		407	Chile	South America	DETERMINATION OF PESTICIDES IN RIVER SURFACE WATERS OF CENTRAL CHILE USING SPE-GC-MS MULTI-RESIDUE METHOD	2018	10.4067/s0717-97072018000204023	JOURNAL OF THE CHILEAN CHEMICAL SOCIETY	1.6
14	Kenya	Africa	Lake Victoria South Catchment area	2017.9-10	River/Dam/Field/Channel/Lake	48	Chlormequat	Plant Growth Regulator	7003-89-6		0.012	0.012	0.012				Values below MDL were considered as zeros		408	Chile	South America	Multi-determination of organic pollutants in water by gas chromatography coupled to triple quadrupole mass spectrometry	2011	10.1080/03067319.2011.637195	INTERNATIONAL JOURNAL OF ENVIRONMENTAL ANALYTICAL CHEMISTRY	2.6
14	Kenya	Africa	Lake Victoria South Catchment area	2017.9-10	River/Dam/Field/Channel/Lake	48	Chlorothalonil-4-hydroxy	Metabolite	28343-61-5		0.001	0.001	0.001				Values below MDL were considered as zeros		409	Colombia	South America	Occurrence, sources, and spatial variation of POPs in a mountainous tropical drinking water supply basin by passive sampling	2022	10.1016/j.envpol.2022.120904	ENVIRONMENTAL POLLUTION	8.9
14	Kenya	Africa	Lake Victoria South Catchment area	2017.9-10	River/Dam/Field/Channel/Lake	48	DEET	Insecticide	134-62-3		0.028	0.01	0.0129474				Values below MDL were considered as zeros		410	Ecuador	South America	Polluted paradise: Occurrence of pesticide residues within the urban coastal zones of Santa Cruz and Isabela (Galapagos, Ecuador)	2021	10.1016/j.scitotenv.2020.142956	SCIENCE OF THE TOTAL ENVIRONMENT	9.8
14	Kenya	Africa	Lake Victoria South Catchment area	2017.9-10	River/Dam/Field/Channel/Lake	48	DEA	Metabolite	6190-65-4		0.013	0.004	0.00527273				Values below MDL were considered as zeros		411	Ecuador	South America	Distribution of agricultural pesticides in the freshwater environment of the Guayas river basin (Ecuador)	2019	10.1016/j.scitotenv.2018.07.185	SCIENCE OF THE TOTAL ENVIRONMENT	9.8
14	Kenya	Africa	Lake Victoria South Catchment area	2017.9-10	River/Dam/Field/Channel/Lake	48	DIA	Metabolite	1007-28-9		0.012	0.008	0.0082				Values below MDL were considered as zeros		412	International waters	#N/A	Contaminants of emerging concern in the open sea waters of the Western Mediterranean	2017	10.1016/j.envpol.2017.07.082	ENVIRONMENTAL POLLUTION	8.9
14	Kenya	Africa	Lake Victoria South Catchment area	2017.9-10	River/Dam/Field/Channel/Lake	48	Diazinon	Insecticide	333-41-5		0.02	0.004	0.00556522				Values below MDL were considered as zeros		413	International waters	#N/A	Dynamic passive sampling of hydrophobic organic compounds in surface seawater along the South Atlantic Ocean east-to-west transect and across the Black Sea	2021	10.1016/j.marpolbul.2021.112375	MARINE POLLUTION BULLETIN	5.8
14	Kenya	Africa	Lake Victoria South Catchment area	2017.9-10	River/Dam/Field/Channel/Lake	48	Diuron	Herbicide	330-54-1		0.01	0.004	0.0054				Values below MDL were considered as zeros		414	International waters	#N/A	Air-Seawater Exchange of Organochlorine Pesticides in the Southern Ocean between Australia and Antarctica	2016	10.1021/acs.est.6b01970	ENVIRONMENTAL SCIENCE & TECHNOLOGY	11.4
14	Kenya	Africa	Lake Victoria South Catchment area	2017.9-10	River/Dam/Field/Channel/Lake	48	Dodemorph	Fungicide	1593-77-7		0.126	0.039	0.0491935				Values below MDL were considered as zeros		415	International waters	#N/A	Ocean current redistributed the currently using Organoamine Pesticides in Arctic summer water	2023	10.1016/j.scitotenv.2023.163979	SCIENCE OF THE TOTAL ENVIRONMENT	9.8
14	Kenya	Africa	Lake Victoria South Catchment area	2017.9-10	River/Dam/Field/Channel/Lake	48	Ethofumesate	Herbicide	26225-79-6		0.109	0.0235	0.0405714				Values below MDL were considered as zeros		416	International waters	#N/A	Organic polar pollutants in surface waters of inland seas	2015	10.1016/j.scitotenv.2016.01.146	SCIENCE OF THE TOTAL ENVIRONMENT	9.8
14	Kenya	Africa	Lake Victoria South Catchment area	2017.9-10	River/Dam/Field/Channel/Lake	48	Fenuron	Herbicide	101-42-8		0.002	0.002	0.002				Values below MDL were considered as zeros		417	International waters	#N/A	Seasonal Variation of Legacy Organochlorine Pesticides (OCPs) From East Asia to the Arctic Ocean	2020	10.1029/2020GL089775	GEOPHYSICAL RESEARCH LETTERS	5.2
14	Kenya	Africa	Lake Victoria South Catchment area	2017.9-10	River/Dam/Field/Channel/Lake	48	Hexadecylpyridinium	Biocide	7773-52-6		0.108	0.104	0.104				Values below MDL were considered as zeros		418	International waters	#N/A	Organochlorine pesticides and polychlorinated biphenyls along an east-to-west gradient in subtropical North Atlantic surface water	2017	10.1007/s11356-016-7429-z	ENVIRONMENTAL SCIENCE AND POLLUTION RESEARCH	5.8
14	Kenya	Africa	Lake Victoria South Catchment area	2017.9-10	River/Dam/Field/Channel/Lake	48	Hexazinone	Herbicide	51235-04-2		1.531	0.104	0.316733				Values below MDL were considered as zeros		419	International waters	#N/A	Distribution and air-sea exchange of organochlorine pesticides in the North Pacific and the Arctic	2012	10.1029/2011jd016910	JOURNAL OF GEOPHYSICAL RESEARCH-ATMOSPHERES	4.4
14	Kenya	Africa	Lake Victoria South Catchment area	2017.9-10	River/Dam/Field/Channel/Lake	48	Icaridin	Insect repellent	119515-38-7		0.067	0.005	0.0096087				Values below MDL were considered as zeros		420	International waters	#N/A	20 Years of Air-Water Gas Exchange Observations for Pesticides in the Western Arctic Ocean	2015	10.1021/acs.est.5b01303	ENVIRONMENTAL SCIENCE & TECHNOLOGY	11.4
14	Kenya	Africa	Lake Victoria South Catchment area	2017.9-10	River/Dam/Field/Channel/Lake	48	Imidacloprid	Insecticide	138261-41-3		0.032	0.005	0.00966667				Values below MDL were considered as zeros		421	International waters	#N/A	Distribution and Air-Sea Exchange of Current-Use Pesticides (CUPs) from East Asia to the High Arctic Ocean	2012	10.1021/es202655k	ENVIRONMENTAL SCIENCE & TECHNOLOGY	11.4
14	Kenya	Africa	Lake Victoria South Catchment area	2017.9-10	River/Dam/Field/Channel/Lake	48	Imidacloprid-guanidine	Metabolite	-		0.152	0.007	0.0226923				Values below MDL were considered as zeros		422	International waters	#N/A	Spatial Distributions and Seasonal Changes of Current-Use Pesticides from the North Pacific to the Arctic Oceans	2019	10.1029/2018JD030186	JOURNAL OF GEOPHYSICAL RESEARCH-ATMOSPHERES	4.4
14	Kenya	Africa	Lake Victoria South Catchment area	2017.9-10	River/Dam/Field/Channel/Lake	48	MCPA	Herbicide	94-74-6		0.013	0.013	0.013				Values below MDL were considered as zeros
14	Kenya	Africa	Lake Victoria South Catchment area	2017.9-10	River/Dam/Field/Channel/Lake	48	Mepiquat	Herbicide	15302-91-7		0.047	0.014	0.0206667				Values below MDL were considered as zeros		Official monitoring databases
14	Kenya	Africa	Lake Victoria South Catchment area	2017.9-10	River/Dam/Field/Channel/Lake	48	Metalaxyl	Fungicide	57837-19-1		0.137	0.003	0.0166923				Values below MDL were considered as zeros		501	-	Global Monitoring Plan Data Warehouse of the Stockholm Convention on Persistent Organic Pollutants	2023	https://www.pops-gmp.org	Masaryk University	-
14	Kenya	Africa	Lake Victoria South Catchment area	2017.9-10	River/Dam/Field/Channel/Lake	48	Metolachlor	Herbicide	51218-45-2		0.047	0.003	0.007				Values below MDL were considered as zeros		502	Europe	Waterbase - Water Quality ICM, 2022	2022	https://sdi.eea.europa.eu/catalogue/srv/api/records/bdeadea2-cfaf-4724-b002-816d71c7e361	European Environment Agency	-
14	Kenya	Africa	Lake Victoria South Catchment area	2017.9-10	River/Dam/Field/Channel/Lake	48	Metribuzin	Herbicide	21087-64-9		0.187	0.076	0.083375				Values below MDL were considered as zeros		503	Canada	National Water Monitoring Program for Pesticides (NWMPP) Data	2023	https://data-donnees.ec.gc.ca/data/sites/assess/national-water-monitoring-program-for-pesticides-nwmpp-data/?lang=en	Government of Canada	-
14	Kenya	Africa	Lake Victoria South Catchment area	2017.9-10	River/Dam/Field/Channel/Lake	48	Pirimiphos methyl	Insecticide	29232-93-7		0.013	0.003	0.0048				Values below MDL were considered as zeros		504	Sweden	Database SLU Agricultural water version 2022:3 (2022-02-17)	2022	https://jordbruksvatten.slu.se/pesticider_start.cfm	Department of Land and Environment	-
14	Kenya	Africa	Lake Victoria South Catchment area	2017.9-10	River/Dam/Field/Channel/Lake	48	Simazine	Herbicide	122-34-9		0.161	0.0395	0.0472619				Values below MDL were considered as zeros		505	USA/Canada	The Water Quality Portal (WQP)	2023	https://www.waterqualitydata.us/	United States Geological Survey (USGS)	-
14	Kenya	Africa	Lake Victoria South Catchment area	2017.9-10	River/Dam/Field/Channel/Lake	48	Terbuthylazine	Herbicide	5915-41-3		0.024	0.001	0.0056				Values below MDL were considered as zeros
14	Kenya	Africa	Lake Victoria South Catchment area	2017.9-10	River/Dam/Field/Channel/Lake	48	Triclocarban	Biocide	101-20-2		0.028	0.0045	0.0081				Values below MDL were considered as zeros
14	Kenya	Africa	Lake Victoria South Catchment area	2017.9-10	River/Dam/Field/Channel/Lake	48	Triclosan	Biocide	3380-34-5		0.04	0.0255	0.0255				Values below MDL were considered as zeros
15	Nigeria	Africa	Owan River	2016.8-2018.10	River	216	α-HCH	Insecticide	319-84-6				0.64
15	Nigeria	Africa	Owan River	2016.8-2018.10	River	216	γ-HCH(Lindane)	Insecticide	58-89-9				0.197
15	Nigeria	Africa	Owan River	2016.8-2018.10	River	216	β-HCH	Insecticide	319-85-7				0.61
15	Nigeria	Africa	Owan River	2016.8-2018.10	River	216	Heptachlor	Insecticide	76-44-8				0.73
15	Nigeria	Africa	Owan River	2016.8-2018.10	River	216	Heptachlor epoxide	Metabolite	1024-57-3				0.13
15	Nigeria	Africa	Owan River	2016.8-2018.10	River	216	Aldrin	Insecticide	309-00-2				0.0081
15	Nigeria	Africa	Owan River	2016.8-2018.10	River	216	Dieldrin	Insecticide	60-57-1				0.0095
15	Nigeria	Africa	Owan River	2016.8-2018.10	River	216	Endrin	Insecticide	72-20-8				0.005
15	Nigeria	Africa	Owan River	2016.8-2018.10	River	216	DDT	Insecticide	50-29-3				0.0092
15	Nigeria	Africa	Owan River	2016.8-2018.10	River	216	α-Endosulfan	Insecticide	959-98-8				0.22
15	Nigeria	Africa	Owan River	2016.8-2018.10	River	216	β-Endosulfan	Insecticide	33213-65-9				0.117
15	Nigeria	Africa	Owan River	2016.8-2018.10	River	216	Σ11 Pesticides	-	-				3.95
16	Nigeria	Africa	Illushi River Basin, Edo State	2012.1-2013.6	River	216	α-HCH	Insecticide	319-84-6		0.75		0.27	0.005		MDL
16	Nigeria	Africa	Illushi River Basin, Edo State	2012.1-2013.6	River	216	γ-HCH(Lindane)	Insecticide	58-89-9		0.65		0.19	0.005		MDL
16	Nigeria	Africa	Illushi River Basin, Edo State	2012.1-2013.6	River	216	β-HCH	Insecticide	319-85-7		0.85		0.26	0.005		MDL
16	Nigeria	Africa	Illushi River Basin, Edo State	2012.1-2013.6	River	216	Heptachlor	Insecticide	76-44-8		0.6		0.24	0.005		MDL
16	Nigeria	Africa	Illushi River Basin, Edo State	2012.1-2013.6	River	216	Heptachlor epoxide	Metabolite	1024-57-3		0.8		0.19	0.005		MDL
16	Nigeria	Africa	Illushi River Basin, Edo State	2012.1-2013.6	River	216	Aldrin	Insecticide	309-00-2		1.3		0.23	0.005		MDL
16	Nigeria	Africa	Illushi River Basin, Edo State	2012.1-2013.6	River	216	Dieldrin	Insecticide	60-57-1		1.55		0.16	0.005		MDL
16	Nigeria	Africa	Illushi River Basin, Edo State	2012.1-2013.6	River	216	Endrin	Insecticide	72-20-8		0.2		0.03	0.005		MDL
16	Nigeria	Africa	Illushi River Basin, Edo State	2012.1-2013.6	River	216	DDT	Insecticide	50-29-3		0.65		0.09	0.005		MDL
16	Nigeria	Africa	Illushi River Basin, Edo State	2012.1-2013.6	River	216	α-Endosulfan	Insecticide	959-98-8		0.7		0.16	0.005		MDL
16	Nigeria	Africa	Illushi River Basin, Edo State	2012.1-2013.6	River	216	β-Endosulfan	Insecticide	33213-65-9		1		0.13	0.005		MDL
16	Nigeria	Africa	Illushi River Basin, Edo State	2012.1-2013.6	River	216	Endosulfan aldehyde	Metabolite	-		0.75		0.09	0.005		MDL
16	Nigeria	Africa	Illushi River Basin, Edo State	2012.1-2013.6	River	216	Endosulfan sulfate	Metabolite	1031-07-8		nd		0.005	0.005		MDL
17	Nigeria	Africa	Ikpoba River, Benin City, Edo State	2016.1-6	River	8×6×3	α-HCH	Insecticide	319-84-6				0.235
17	Nigeria	Africa	Ikpoba River, Benin City, Edo State	2016.1-6	River	8×6×3	β-HCH	Insecticide	319-85-7				0.196
17	Nigeria	Africa	Ikpoba River, Benin City, Edo State	2016.1-6	River	8×6×3	δ-HCH	Insecticide	319-86-8				0.163
17	Nigeria	Africa	Ikpoba River, Benin City, Edo State	2016.1-6	River	8×6×3	ΣHCHs (α-HCH, β-HCH, γ-HCH, δ-HCH)	Insecticide	-				0.593
17	Nigeria	Africa	Ikpoba River, Benin City, Edo State	2016.1-6	River	8×6×3	α-chlordane	Insecticide	5103-71-9				0.041
17	Nigeria	Africa	Ikpoba River, Benin City, Edo State	2016.1-6	River	8×6×3	p,p'-DDD	Insecticide,Metabolite	72-54-8				0.150
17	Nigeria	Africa	Ikpoba River, Benin City, Edo State	2016.1-6	River	8×6×3	ΣDDTs (p,p'-DDD, p,p'-DDE, p,p'-DDT)	Insecticide	-				0.15
18	Nigeria	Africa	Owan River, Edo State	2012.1-2013.6	River	72	α-HCH	Insecticide	319-84-6				0.38
18	Nigeria	Africa	Owan River, Edo State	2012.1-2013.6	River	72	γ-HCH(Lindane)	Insecticide	58-89-9				0.22
18	Nigeria	Africa	Owan River, Edo State	2012.1-2013.6	River	72	β-HCH	Insecticide	319-85-7				0.32
18	Nigeria	Africa	Owan River, Edo State	2012.1-2013.6	River	72	Heptachlor	Insecticide	76-44-8				0.14
18	Nigeria	Africa	Owan River, Edo State	2012.1-2013.6	River	72	Heptachlor epoxide	Metabolite	1024-57-3				0.43
18	Nigeria	Africa	Owan River, Edo State	2012.1-2013.6	River	72	Aldrin	Insecticide	309-00-2				0.21
18	Nigeria	Africa	Owan River, Edo State	2012.1-2013.6	River	72	Dieldrin	Insecticide	60-57-1				0.14
18	Nigeria	Africa	Owan River, Edo State	2012.1-2013.6	River	72	Endrin	Insecticide	72-20-8				0.06
18	Nigeria	Africa	Owan River, Edo State	2012.1-2013.6	River	72	DDT	Insecticide	50-29-3				0.12
18	Nigeria	Africa	Owan River, Edo State	2012.1-2013.6	River	72	α-Endosulfan	Insecticide	959-98-8				0.22
18	Nigeria	Africa	Owan River, Edo State	2012.1-2013.6	River	72	β-Endosulfan	Insecticide	33213-65-9				0.08
18	Nigeria	Africa	Owan River, Edo State	2012.1-2013.6	River	72	Endosulfan aldehyde	Metabolite	-				0.23
18	Nigeria	Africa	Owan River, Edo State	2012.1-2013.6	River	72	Endosulfan sulfate	Metabolite	1031-07-8				0.01
18	Nigeria	Africa	Owan River, Edo State	2012.1-2013.6	River	72	Phospho methylglycine	Herbicide	1071-83-6				0.27
18	Nigeria	Africa	Owan River, Edo State	2012.1-2013.6	River	72	Atrazine	Herbicide	1912-24-9				0.15
18	Nigeria	Africa	Owan River, Edo State	2012.1-2013.6	River	72	Carbofuran	Insecticide	1563-66-2				0.03
19	Nigeria	Africa	Ethiope River, Abraka Axis, Southern Nigeria	2012.10-2013.1 dry	River	3	δ-HCH	Insecticide	319-86-8				0.01
19	Nigeria	Africa	Ethiope River, Abraka Axis, Southern Nigeria	2012.10-2013.1 dry	River	3	γ-HCH(Lindane)	Insecticide	58-89-9				0.16
19	Nigeria	Africa	Ethiope River, Abraka Axis, Southern Nigeria	2012.10-2013.1 dry	River	3	ΣHCHs (α-HCH, β-HCH, γ-HCH, δ-HCH, ε-HCH)	Insecticide	-				0.17
19	Nigeria	Africa	Ethiope River, Abraka Axis, Southern Nigeria	2012.10-2013.1 dry	River	3	Endrin	Insecticide	72-20-8				0.02
19	Nigeria	Africa	Ethiope River, Abraka Axis, Southern Nigeria	2012.10-2013.1 dry	River	3	Heptachlor	Insecticide	76-44-8				0.09
19	Nigeria	Africa	Ethiope River, Abraka Axis, Southern Nigeria	2012.10-2013.1 dry	River	3	γ-Heptachlor	-	-				0.027
19	Nigeria	Africa	Ethiope River, Abraka Axis, Southern Nigeria	2012.10-2013.1 dry	River	3	Aldrin	Insecticide	309-00-2				0.512
19	Nigeria	Africa	Ethiope River, Abraka Axis, Southern Nigeria	2012.10-2013.1 dry	River	3	Dieldrin	Insecticide	60-57-1				0.037
19	Nigeria	Africa	Ethiope River, Abraka Axis, Southern Nigeria	2012.10-2013.1 dry	River	3	o,p'-DDD	Insecticide	53-19-0				0.03
19	Nigeria	Africa	Ethiope River, Abraka Axis, Southern Nigeria	2012.10-2013.1 dry	River	3	p,p'-DDD	Insecticide,Metabolite	72-54-8				0.02
19	Nigeria	Africa	Ethiope River, Abraka Axis, Southern Nigeria	2012.10-2013.1 dry	River	3	p,p'-DDE	Metabolite	72-55-9				0.053
19	Nigeria	Africa	Ethiope River, Abraka Axis, Southern Nigeria	2012.10-2013.1 dry	River	3	o,p'-DDT	Insecticide	789-02-6				0.143
19	Nigeria	Africa	Ethiope River, Abraka Axis, Southern Nigeria	2012.10-2013.1 dry	River	3	p,p'-DDT	Insecticide	50-29-3				0.02
19	Nigeria	Africa	Ethiope River, Abraka Axis, Southern Nigeria	2012.10-2013.1 dry	River	3	ΣDDTs (p,p'-DDT, p,p'-DDE, p,p'-DDD,o,p'-DDT,o,p'-DDE, o,p'-DDD)	Insecticide	-				0.266
19	Nigeria	Africa	Ethiope River, Abraka Axis, Southern Nigeria	2012.10-2013.1 dry	River	3	Endrin aldehyde	Metabolite	7421-93-4				0.01
19	Nigeria	Africa	Ethiope River, Abraka Axis, Southern Nigeria	2012.10-2013.1 dry	River	3	Endrin ketone	Metabolite	53494-70-5				0.02
19	Nigeria	Africa	Ethiope River, Abraka Axis, Southern Nigeria	2012.10-2013.1 dry	River	3	Σ 19OCPs	-	-				1.152
19	Nigeria	Africa	Ethiope River, Abraka Axis, Southern Nigeria	2013.3-9 rainy	River	3	γ-HCH(Lindane)	Insecticide	58-89-9				0.62
19	Nigeria	Africa	Ethiope River, Abraka Axis, Southern Nigeria	2013.3-9 rainy	River	3	ΣHCHs (α-HCH, β-HCH, γ-HCH, δ-HCH, ε-HCH)	Insecticide	-				0.62
19	Nigeria	Africa	Ethiope River, Abraka Axis, Southern Nigeria	2013.3-9 rainy	River	3	Endrin	Insecticide	72-20-8				0.02
19	Nigeria	Africa	Ethiope River, Abraka Axis, Southern Nigeria	2013.3-9 rainy	River	3	Heptachlor	Insecticide	76-44-8				0.02
19	Nigeria	Africa	Ethiope River, Abraka Axis, Southern Nigeria	2013.3-9 rainy	River	3	γ-Heptachlor	-	-				0.02
19	Nigeria	Africa	Ethiope River, Abraka Axis, Southern Nigeria	2013.3-9 rainy	River	3	Aldrin	Insecticide	309-00-2				0.411
19	Nigeria	Africa	Ethiope River, Abraka Axis, Southern Nigeria	2013.3-9 rainy	River	3	o,p'-DDD	Insecticide	53-19-0				0.05
19	Nigeria	Africa	Ethiope River, Abraka Axis, Southern Nigeria	2013.3-9 rainy	River	3	p,p'-DDD	Insecticide,Metabolite	72-54-8				0.02
19	Nigeria	Africa	Ethiope River, Abraka Axis, Southern Nigeria	2013.3-9 rainy	River	3	p,p'-DDE	Metabolite	72-55-9				0.03
19	Nigeria	Africa	Ethiope River, Abraka Axis, Southern Nigeria	2013.3-9 rainy	River	3	o,p'-DDT	Insecticide	789-02-6				0.17
19	Nigeria	Africa	Ethiope River, Abraka Axis, Southern Nigeria	2013.3-9 rainy	River	3	p,p'-DDT	Insecticide	50-29-3				0.02
19	Nigeria	Africa	Ethiope River, Abraka Axis, Southern Nigeria	2013.3-9 rainy	River	3	ΣDDTs (p,p'-DDT, p,p'-DDE, p,p'-DDD,o,p'-DDT,o,p'-DDE, o,p'-DDD)	Insecticide	-				0.29
19	Nigeria	Africa	Ethiope River, Abraka Axis, Southern Nigeria	2013.3-9 rainy	River	3	Endrin aldehyde	Metabolite	7421-93-4				0.01
19	Nigeria	Africa	Ethiope River, Abraka Axis, Southern Nigeria	2013.3-9 rainy	River	3	Endrin ketone	Metabolite	53494-70-5				0.011
19	Nigeria	Africa	Ethiope River, Abraka Axis, Southern Nigeria	2013.3-9 rainy	River	3	Σ 19OCPs	-	-				1.402
20	Nigeria	Africa	Ikpoba River, Edo State	2017.2-4	River	18	α-HCH	Insecticide	319-84-6				0.0001	1e-05		MDL
20	Nigeria	Africa	Ikpoba River, Edo State	2017.2-4	River	18	γ-HCH(Lindane)	Insecticide	58-89-9				0.00035	3e-05		MDL
20	Nigeria	Africa	Ikpoba River, Edo State	2017.2-4	River	18	β-HCH	Insecticide	319-85-7				0.0001	0.0001		MDL
20	Nigeria	Africa	Ikpoba River, Edo State	2017.2-4	River	18	Glyphosate	Herbicide	1071-83-6				2e-05	3e-05		MDL
20	Nigeria	Africa	Ikpoba River, Edo State	2017.2-4	River	18	Heptachlor	Insecticide	76-44-8				0.00015	0.0001		MDL
20	Nigeria	Africa	Ikpoba River, Edo State	2017.2-4	River	18	Aldrin	Insecticide	309-00-2				0.01405	0.002		MDL
20	Nigeria	Africa	Ikpoba River, Edo State	2017.2-4	River	18	Heptachlor epoxide	Metabolite	1024-57-3				0.00025	0.0005		MDL
20	Nigeria	Africa	Ikpoba River, Edo State	2017.2-4	River	18	Atrazine	Herbicide	1912-24-9				0.00015	8e-05		MDL
20	Nigeria	Africa	Ikpoba River, Edo State	2017.2-4	River	18	α-Endosulfan	Insecticide	959-98-8				0.00025	0.0002		MDL
20	Nigeria	Africa	Ikpoba River, Edo State	2017.2-4	River	18	dieldrin	Insecticide	60-57-1				0.0002	0.0002		MDL
20	Nigeria	Africa	Ikpoba River, Edo State	2017.2-4	River	18	Endrin	Insecticide	72-20-8				0.0001	0.0002		MDL
20	Nigeria	Africa	Ikpoba River, Edo State	2017.2-4	River	18	Carbofuran	Insecticide	1563-66-2				0.0001	0.0002		MDL
20	Nigeria	Africa	Ikpoba River, Edo State	2017.2-4	River	18	β-Endosulfan	Insecticide	33213-65-9				0.0001	0.0002		MDL
20	Nigeria	Africa	Ikpoba River, Edo State	2017.2-4	River	18	Diazinon	Insecticide	333-41-5				2e-05	3e-05		MDL
20	Nigeria	Africa	Ikpoba River, Edo State	2017.2-4	River	18	p,p'-DDT	Insecticide	50-29-3				0.00115	0.001		MDL
20	Nigeria	Africa	Ikpoba River, Edo State	2017.2-4	River	18	Endosulfan Aldehyde	Metabolite	-				0.001	0.002		MDL
20	Nigeria	Africa	Ikpoba River, Edo State	2017.2-4	River	18	Endosulfan sulfate	Metabolite	1031-07-8				0.0022	0.001		MDL
20	Nigeria	Africa	Ikpoba River, Edo State	2017.2-4	River	18	Σ17 Pesticides	-	-				0.02028
32	Tunisia	Africa	Medjerda River, North Africa	2019 winter	River	8×3	Mesosulfuron methyl	Herbicide	208465-21-8		nd	nd	nd	0.01		LOD	Values below LOD excluded from calculation.
32	Tunisia	Africa	Medjerda River, North Africa	2019 winter	River	8×3	Dimethoate	Insecticide	60-51-5		0.00011	0.00011	0.00011	0.01		LOD	Values below LOD excluded from calculation.
32	Tunisia	Africa	Medjerda River, North Africa	2019 winter	River	8×3	Penconazole	Fungicide	66246-88-6		0.00088	0.00088	0.00088	0.01		LOD	Values below LOD excluded from calculation.
32	Tunisia	Africa	Medjerda River, North Africa	2019 winter	River	8×3	Triadimenol	Fungicide	55219-65-3		0.00074	0.000545	0.000545	0.01		LOD	Values below LOD excluded from calculation.
32	Tunisia	Africa	Medjerda River, North Africa	2019 winter	River	8×3	Hexaconazole	Fungicide	79983-71-4		0.00043	0.00043	0.00043	0.01		LOD	Values below LOD excluded from calculation.
32	Tunisia	Africa	Medjerda River, North Africa	2019 winter	River	8×3	Fludioxonile	Fungicide	131341-86-1		6e-05	4.5e-05	4.5e-05	0.01		LOD	Values below LOD excluded from calculation.
32	Tunisia	Africa	Medjerda River, North Africa	2019 winter	River	8×3	Cyproconazole	Fungicide	94361-06-5		0.00314	0.001955	0.001955	0.01		LOD	Values below LOD excluded from calculation.
32	Tunisia	Africa	Medjerda River, North Africa	2019 winter	River	8×3	Propiconazole	Fungicide	60207-90-1		0.00083	0.00083	0.00083	0.01		LOD	Values below LOD excluded from calculation.
32	Tunisia	Africa	Medjerda River, North Africa	2019 winter	River	8×3	Tebuconazole	Fungicide	107534-96-3		0.00983	0.002825	0.00403125	0.01		LOD	Values below LOD excluded from calculation.
32	Tunisia	Africa	Medjerda River, North Africa	2019 winter	River	8×3	Epoxyconazole	Fungicide	135319-73-2		0.00514	0.00514	0.00514	0.01		LOD	Values below LOD excluded from calculation.
32	Tunisia	Africa	Medjerda River, North Africa	2019 winter	River	8×3	Fenoxycarbe	Insecticide	79127-80-3		nd	nd	nd	0.01		LOD	Values below LOD excluded from calculation.
32	Tunisia	Africa	Medjerda River, North Africa	2019 winter	River	8×3	Bromuconazole	Fungicide	116255-48-2		0.00306	0.0003	0.001072	0.01		LOD	Values below LOD excluded from calculation.
32	Tunisia	Africa	Medjerda River, North Africa	2019 winter	River	8×3	Triticonazole	Fungicide	131983-72-7		0.0068	0.002135	0.00278833	0.01		LOD	Values below LOD excluded from calculation.
32	Tunisia	Africa	Medjerda River, North Africa	2019 winter	River	8×3	Myclobutanil	Fungicide	88671-89-0		0.00013	0.00013	0.00013	0.01		LOD	Values below LOD excluded from calculation.
32	Tunisia	Africa	Medjerda River, North Africa	2019 winter	River	8×3	Fluquinconazole	Fungicide	136426-54-5		0.00696	0.00379	0.00395333	0.01		LOD	Values below LOD excluded from calculation.
32	Tunisia	Africa	Medjerda River, North Africa	2019 winter	River	8×3	Σ 14 Triazole pesticides	-	-		0.02427	0.01161	0.0116825	0.01		LOD	Values below LOD excluded from calculation.
33	Tunisia	Africa	Medjerda River, North Africa	2019 summer	River	8	HCB	Fungicide	118-74-1	2e-05	0.00038	6.5e-05	0.00011	2e-06	3e-06	LOD/LOQ	Values below LOD excluded from calculation.
33	Tunisia	Africa	Medjerda River, North Africa	2019 summer	River	8	γ-HCH(Lindane)	Insecticide	58-89-9	nd	0.0001	2.5e-05	4e-05	5e-06	9e-06	LOD/LOQ	Values below LOD excluded from calculation.
33	Tunisia	Africa	Medjerda River, North Africa	2019 summer	River	8	heptachlor	Insecticide	76-44-8	nd	4e-05	4e-05	4e-05	2e-06	3e-06	LOD/LOQ	Values below LOD excluded from calculation.
33	Tunisia	Africa	Medjerda River, North Africa	2019 summer	River	8	aldrin	Insecticide	309-00-2	nd	0.00021	0.0001	0.00011	4e-06	8e-06	LOD/LOQ	Values below LOD excluded from calculation.
33	Tunisia	Africa	Medjerda River, North Africa	2019 summer	River	8	Dieldrin	Insecticide	60-57-1	nd	0.00069	0.0002	0.000266	4e-06	8e-06	LOD/LOQ	Values below LOD excluded from calculation.
33	Tunisia	Africa	Medjerda River, North Africa	2019 summer	River	8	endrin	Insecticide	72-20-8	nd	0.00113	0.000225	0.0004225	3e-06	7e-06	LOD/LOQ	Values below LOD excluded from calculation.
33	Tunisia	Africa	Medjerda River, North Africa	2019 summer	River	8	p,p'-DDE	Metabolite	72-55-9	nd	0.00535	0.001055	0.00168333	1e-05	1.9e-05	LOD/LOQ	Values below LOD excluded from calculation.
33	Tunisia	Africa	Medjerda River, North Africa	2019 summer	River	8	p,p'-DDD	Insecticide,Metabolite	72-54-8	0.00065	0.00816	0.00203	0.00270125	2.8e-05	5.5e-05	LOD/LOQ	Values below LOD excluded from calculation.
33	Tunisia	Africa	Medjerda River, North Africa	2019 summer	River	8	p,p'-DDT	Insecticide	50-29-3	0.00145	0.01324	0.00356	0.004995	3e-05	6.1e-05	LOD/LOQ	Values below LOD excluded from calculation.
33	Tunisia	Africa	Medjerda River, North Africa	2019 summer	River	8	ΣDDTs (p,p'-DDD, p,p'-DDE, p,p'-DDT)	Insecticide	-	0.00254	0.02675	0.00559	0.0089575	-	-	LOD/LOQ	Values below LOD excluded from calculation.
33	Tunisia	Africa	Medjerda River, North Africa	2019 summer	River	8	Σ9OCPs	-	-	0.00256	0.02904	0.005755	0.00952125	-	-	LOD/LOQ	Values below LOD excluded from calculation.
33	Tunisia	Africa	Medjerda River, North Africa	2019 summer	River	8	DDT/(DDE+DDD)	-	-		4.71	1.67	1.93375
21	South Africa	Africa	Limpopo province	2021.11	Reservoir		Chlorpyrifos	Insecticide	2921-88-2				6.51
22	South Africa	Africa	uMngeni River, KwaZulu-Natal	2013.7	River		HCB	Fungicide	118-74-1	0.00041	0.00104		0.00063	2.5e-05	0.00058	LOD/LOQ
22	South Africa	Africa	uMngeni River, KwaZulu-Natal	2013.7	River		ΣHCHs	Insecticide	-	0.0005	0.00197		0.00082	6e-05	0.0001	LOD/LOQ
22	South Africa	Africa	uMngeni River, KwaZulu-Natal	2013.7	River		Heptachlor	Insecticide	76-44-8	0.00032	0.00207		0.00066	3e-05	0.0001	LOD/LOQ
22	South Africa	Africa	uMngeni River, KwaZulu-Natal	2013.7	River		Aldrin	Insecticide	309-00-2	1e-05	0.00273		0.0012	4.5e-05	0.000155	LOD/LOQ
22	South Africa	Africa	uMngeni River, KwaZulu-Natal	2013.7	River		o,p'-DDE	Insecticide	3424-82-6	0.00121	0.00232		0.0015	6e-05	0.00019	LOD/LOQ
22	South Africa	Africa	uMngeni River, KwaZulu-Natal	2013.7	River		p,p'-DDE	Metabolite	72-55-9	0.00134	0.00201		0.00162	7e-05	0.000125	LOD/LOQ
22	South Africa	Africa	uMngeni River, KwaZulu-Natal	2013.7	River		o,p'-DDD/dieldrin	Insecticide	-	0.00141	0.00199		0.00169	3.5e-05	0.000205	LOD/LOQ
22	South Africa	Africa	uMngeni River, KwaZulu-Natal	2013.7	River		Endrin	Insecticide	72-20-8	0.00088	0.00348		0.00139	6e-05	0.000205	LOD/LOQ
22	South Africa	Africa	uMngeni River, KwaZulu-Natal	2013.7	River		p,p'-DDD/o,p'-DDT	Insecticide	-	0.00123	0.00172		0.00139	7.5e-05	0.000245	LOD/LOQ
22	South Africa	Africa	uMngeni River, KwaZulu-Natal	2013.7	River		Mirex	Insecticide	2385-85-5	0.00074	0.00174		0.00102	7e-05	0.00023	LOD/LOQ
22	South Africa	Africa	uMngeni River, KwaZulu-Natal	2013.7	River		ΣOCPs	-	-	0.00804	0.02106		0.01192			LOD/LOQ
23	South Africa	Africa	Buffalo River, Eastern Cape	2015.12-2016.5	River	12×3	α-HCH	Insecticide	319-84-6	0.039	0.313
23	South Africa	Africa	Buffalo River, Eastern Cape	2015.12-2016.5	River	12×3	γ-HCH(Lindane)	Insecticide	58-89-9	nd	0.063
23	South Africa	Africa	Buffalo River, Eastern Cape	2015.12-2016.5	River	12×3	β-HCH	Insecticide	319-85-7	0.053	0.13
23	South Africa	Africa	Buffalo River, Eastern Cape	2015.12-2016.5	River	12×3	Heptachlor	Insecticide	76-44-8	nd	0.127
23	South Africa	Africa	Buffalo River, Eastern Cape	2015.12-2016.5	River	12×3	Aldrin	Insecticide	309-00-2	nd	0.143
23	South Africa	Africa	Buffalo River, Eastern Cape	2015.12-2016.5	River	12×3	Heptachlor epoxide	Metabolite	1024-57-3	nd	0.086
23	South Africa	Africa	Buffalo River, Eastern Cape	2015.12-2016.5	River	12×3	α-Endosulfan	Insecticide	959-98-8	nd	0.06
23	South Africa	Africa	Buffalo River, Eastern Cape	2015.12-2016.5	River	12×3	p,p'-DDE	Metabolite	72-55-9	nd	0.201
23	South Africa	Africa	Buffalo River, Eastern Cape	2015.12-2016.5	River	12×3	p,p'-DDD	Insecticide,Metabolite	72-54-8	nd	0.079
23	South Africa	Africa	Buffalo River, Eastern Cape	2015.12-2016.5	River	12×3	β-Endosulfan	Insecticide	33213-65-9	nd	0.222
23	South Africa	Africa	Buffalo River, Eastern Cape	2015.12-2016.5	River	12×3	p,p'-DDT	Insecticide	50-29-3	nd	0.044
23	South Africa	Africa	Buffalo River, Eastern Cape	2015.12-2016.5	River	12×3	Endosulfan sulfate	Metabolite	1031-07-8	nd	0.048
23	South Africa	Africa	Buffalo River, Eastern Cape	2015.12-2016.5	River	12×3	Methoxychlor	Insecticide	72-43-5	nd	0.252
23	South Africa	Africa	Buffalo River, Eastern Cape	2015.12-2016.5	River	12×3	ΣOCPs	-	-	0.183	0.978
23	South Africa	Africa	Buffalo River, Eastern Cape	2015.12-2016.5	River	12×3	α-HCH	Insecticide	319-84-6	nd	1.476
23	South Africa	Africa	Buffalo River, Eastern Cape	2015.12-2016.5	River	12×3	γ-HCH(Lindane)	Insecticide	58-89-9	nd	0.127
23	South Africa	Africa	Buffalo River, Eastern Cape	2015.12-2016.5	River	12×3	β-HCH	Insecticide	319-85-7	nd	4.403
23	South Africa	Africa	Buffalo River, Eastern Cape	2015.12-2016.5	River	12×3	Heptachlor	Insecticide	76-44-8	nd	0.079
23	South Africa	Africa	Buffalo River, Eastern Cape	2015.12-2016.5	River	12×3	δ-HCH	Insecticide	319-86-8	nd	0.078
23	South Africa	Africa	Buffalo River, Eastern Cape	2015.12-2016.5	River	12×3	Aldrin	Insecticide	309-00-2	0.1	0.253
23	South Africa	Africa	Buffalo River, Eastern Cape	2015.12-2016.5	River	12×3	Heptachlor epoxide	Metabolite	1024-57-3	0.05	0.292
23	South Africa	Africa	Buffalo River, Eastern Cape	2015.12-2016.5	River	12×3	α-Endosulfan	Insecticide	959-98-8	nd	0.389
23	South Africa	Africa	Buffalo River, Eastern Cape	2015.12-2016.5	River	12×3	p,p'-DDE	Metabolite	72-55-9	nd	0.234
23	South Africa	Africa	Buffalo River, Eastern Cape	2015.12-2016.5	River	12×3	Dieldrin	Insecticide	60-57-1	nd	0.086
23	South Africa	Africa	Buffalo River, Eastern Cape	2015.12-2016.5	River	12×3	p,p'-DDD	Insecticide,Metabolite	72-54-8	nd	0.494
23	South Africa	Africa	Buffalo River, Eastern Cape	2015.12-2016.5	River	12×3	β-Endosulfan	Insecticide	33213-65-9	nd	0.06
23	South Africa	Africa	Buffalo River, Eastern Cape	2015.12-2016.5	River	12×3	p,p'-DDT	Insecticide	50-29-3	nd	0.218
23	South Africa	Africa	Buffalo River, Eastern Cape	2015.12-2016.5	River	12×3	Endrin aldehyde	Metabolite	7421-93-4	nd	0.208
23	South Africa	Africa	Buffalo River, Eastern Cape	2015.12-2016.5	River	12×3	Endosulfan sulfate	Metabolite	1031-07-8	nd	0.571
23	South Africa	Africa	Buffalo River, Eastern Cape	2015.12-2016.5	River	12×3	Methoxychlor	Insecticide	72-43-5	nd	2.08
23	South Africa	Africa	Buffalo River, Eastern Cape	2015.12-2016.5	River	12×3	ΣOCPs	-	-	0.435	5.094
25	South Africa	Africa	Airport River, Johannesburg City	2011	River	1×3	α-HCH	Insecticide	319-84-6				5.1e-05				POCIS
25	South Africa	Africa	Airport River, Johannesburg City	2011	River	1×3	β-HCH	Insecticide	319-85-7				3.1e-05				POCIS
25	South Africa	Africa	Airport River, Johannesburg City	2011	River	1×3	γ-HCH(Lindane)	Insecticide	58-89-9				6.4e-05				POCIS
25	South Africa	Africa	Airport River, Johannesburg City	2011	River	1×3	ΣHCHs (α-HCH, β-HCH, γ-HCH, δ-HCH, ε-HCH)	Insecticide	-				0.000146				POCIS
25	South Africa	Africa	Airport River, Johannesburg City	2011	River	1×3	p,p'-DDE	Metabolite	72-55-9				1e-05				POCIS
25	South Africa	Africa	Airport River, Johannesburg City	2011	River	1×3	o,p'-DDD	Insecticide	53-19-0				3e-06				POCIS
25	South Africa	Africa	Airport River, Johannesburg City	2011	River	1×3	p,p'-DDD	Insecticide,Metabolite	72-54-8				7e-06				POCIS
25	South Africa	Africa	Airport River, Johannesburg City	2011	River	1×3	o,p'-DDT	Insecticide	789-02-6				3e-06				POCIS
25	South Africa	Africa	Airport River, Johannesburg City	2011	River	1×3	p,p'-DDT	Insecticide	50-29-3				3e-06				POCIS
25	South Africa	Africa	Airport River, Johannesburg City	2011	River	1×3	ΣDDTs (p,p'-DDT, p,p'-DDE, p,p'-DDD,o,p'-DDT,o,p'-DDE, o,p'-DDD)	Insecticide	-				2.6e-05				POCIS
25	South Africa	Africa	Airport River, Johannesburg City	2011	River	1×3	ΣOCPs	Insecticide	-				0.000172				POCIS
25	South Africa	Africa	Eagles (Hartbeespoort Dam), Johannesburg City	2011	Dam	1×3	α-HCH	Insecticide	319-84-6				0.001832				POCIS
25	South Africa	Africa	Eagles (Hartbeespoort Dam), Johannesburg City	2011	Dam	1×3	β-HCH	Insecticide	319-85-7				0.005116				POCIS
25	South Africa	Africa	Eagles (Hartbeespoort Dam), Johannesburg City	2011	Dam	1×3	γ-HCH(Lindane)	Insecticide	58-89-9				0.000313				POCIS
25	South Africa	Africa	Eagles (Hartbeespoort Dam), Johannesburg City	2011	Dam	1×3	δ-HCH	Insecticide	319-86-8				3.9e-05				POCIS
25	South Africa	Africa	Eagles (Hartbeespoort Dam), Johannesburg City	2011	Dam	1×3	ε-HCH	Insecticide	6108-10-7				0.000336				POCIS
25	South Africa	Africa	Eagles (Hartbeespoort Dam), Johannesburg City	2011	Dam	1×3	ΣHCHs (α-HCH, β-HCH, γ-HCH, δ-HCH, ε-HCH)	Insecticide	-				0.007635				POCIS
25	South Africa	Africa	Eagles (Hartbeespoort Dam), Johannesburg City	2011	Dam	1×3	o,p'-DDE	Insecticide	3424-82-6				3e-06				POCIS
25	South Africa	Africa	Eagles (Hartbeespoort Dam), Johannesburg City	2011	Dam	1×3	p,p'-DDE	Metabolite	72-55-9				2.6e-05				POCIS
25	South Africa	Africa	Eagles (Hartbeespoort Dam), Johannesburg City	2011	Dam	1×3	o,p'-DDD	Insecticide	53-19-0				0.000133				POCIS
25	South Africa	Africa	Eagles (Hartbeespoort Dam), Johannesburg City	2011	Dam	1×3	p,p'-DDD	Insecticide,Metabolite	72-54-8				0.000227				POCIS
25	South Africa	Africa	Eagles (Hartbeespoort Dam), Johannesburg City	2011	Dam	1×3	o,p'-DDT	Insecticide	789-02-6				9e-06				POCIS
25	South Africa	Africa	Eagles (Hartbeespoort Dam), Johannesburg City	2011	Dam	1×3	p,p'-DDT	Insecticide	50-29-3				3e-06				POCIS
25	South Africa	Africa	Eagles (Hartbeespoort Dam), Johannesburg City	2011	Dam	1×3	ΣDDTs (p,p'-DDT, p,p'-DDE, p,p'-DDD,o,p'-DDT,o,p'-DDE, o,p'-DDD)	Insecticide	-				0.000401				POCIS
25	South Africa	Africa	Eagles (Hartbeespoort Dam), Johannesburg City	2011	Dam	1×3	ΣOCPs	Insecticide	-				0.008036				POCIS
25	South Africa	Africa	Homestead Lake, Johannesburg City	2011	Lake	1×3	α-HCH	Insecticide	319-84-6				9.2e-05				POCIS
25	South Africa	Africa	Homestead Lake, Johannesburg City	2011	Lake	1×3	β-HCH	Insecticide	319-85-7				9.4e-05				POCIS
25	South Africa	Africa	Homestead Lake, Johannesburg City	2011	Lake	1×3	γ-HCH(Lindane)	Insecticide	58-89-9				0.00017				POCIS
25	South Africa	Africa	Homestead Lake, Johannesburg City	2011	Lake	1×3	ΣHCHs (α-HCH, β-HCH, γ-HCH, δ-HCH, ε-HCH)	Insecticide	-				0.000356				POCIS
25	South Africa	Africa	Homestead Lake, Johannesburg City	2011	Lake	1×3	o,p'-DDE	Insecticide	3424-82-6				1e-05				POCIS
25	South Africa	Africa	Homestead Lake, Johannesburg City	2011	Lake	1×3	p,p'-DDE	Metabolite	72-55-9				4.8e-05				POCIS
25	South Africa	Africa	Homestead Lake, Johannesburg City	2011	Lake	1×3	o,p'-DDD	Insecticide	53-19-0				1e-05				POCIS
25	South Africa	Africa	Homestead Lake, Johannesburg City	2011	Lake	1×3	p,p'-DDD	Insecticide,Metabolite	72-54-8				4.8e-05				POCIS
25	South Africa	Africa	Homestead Lake, Johannesburg City	2011	Lake	1×3	o,p'-DDT	Insecticide	789-02-6				3e-05				POCIS
25	South Africa	Africa	Homestead Lake, Johannesburg City	2011	Lake	1×3	ΣDDTs (p,p'-DDT, p,p'-DDE, p,p'-DDD,o,p'-DDT,o,p'-DDE, o,p'-DDD)	Insecticide	-				0.000146				POCIS
25	South Africa	Africa	Homestead Lake, Johannesburg City	2011	Lake	1×3	ΣOCPs	Insecticide	-				0.000502				POCIS
25	South Africa	Africa	Ifafi (Hartbeespoort Dam), Johannesburg City	2011	Dam	1×3	α-HCH	Insecticide	319-84-6				0.001884				POCIS
25	South Africa	Africa	Ifafi (Hartbeespoort Dam), Johannesburg City	2011	Dam	1×3	β-HCH	Insecticide	319-85-7				0.005737				POCIS
25	South Africa	Africa	Ifafi (Hartbeespoort Dam), Johannesburg City	2011	Dam	1×3	γ-HCH(Lindane)	Insecticide	58-89-9				0.000371				POCIS
25	South Africa	Africa	Ifafi (Hartbeespoort Dam), Johannesburg City	2011	Dam	1×3	δ-HCH	Insecticide	319-86-8				4.6e-05				POCIS
25	South Africa	Africa	Ifafi (Hartbeespoort Dam), Johannesburg City	2011	Dam	1×3	ε-HCH	Insecticide	6108-10-7				0.000301				POCIS
25	South Africa	Africa	Ifafi (Hartbeespoort Dam), Johannesburg City	2011	Dam	1×3	ΣHCHs (α-HCH, β-HCH, γ-HCH, δ-HCH, ε-HCH)	Insecticide	-				0.008339				POCIS
25	South Africa	Africa	Ifafi (Hartbeespoort Dam), Johannesburg City	2011	Dam	1×3	o,p'-DDE	Insecticide	3424-82-6				4e-06				POCIS
25	South Africa	Africa	Ifafi (Hartbeespoort Dam), Johannesburg City	2011	Dam	1×3	p,p'-DDE	Metabolite	72-55-9				4.8e-05				POCIS
25	South Africa	Africa	Ifafi (Hartbeespoort Dam), Johannesburg City	2011	Dam	1×3	o,p'-DDD	Insecticide	53-19-0				0.000129				POCIS
25	South Africa	Africa	Ifafi (Hartbeespoort Dam), Johannesburg City	2011	Dam	1×3	p,p'-DDD	Insecticide,Metabolite	72-54-8				0.000354				POCIS
25	South Africa	Africa	Ifafi (Hartbeespoort Dam), Johannesburg City	2011	Dam	1×3	o,p'-DDT	Insecticide	789-02-6				1e-05				POCIS
25	South Africa	Africa	Ifafi (Hartbeespoort Dam), Johannesburg City	2011	Dam	1×3	p,p'-DDT	Insecticide	50-29-3				4e-06				POCIS
25	South Africa	Africa	Ifafi (Hartbeespoort Dam), Johannesburg City	2011	Dam	1×3	ΣDDTs (p,p'-DDT, p,p'-DDE, p,p'-DDD,o,p'-DDT,o,p'-DDE, o,p'-DDD)	Insecticide	-				0.000549				POCIS
25	South Africa	Africa	Ifafi (Hartbeespoort Dam), Johannesburg City	2011	Dam	1×3	ΣOCPs	Insecticide	-				0.008888				POCIS
25	South Africa	Africa	Juskei River, Johannesburg City	2011	River	2×3	α-HCH	Insecticide	319-84-6				0.005341				POCIS
25	South Africa	Africa	Juskei River, Johannesburg City	2011	River	2×3	β-HCH	Insecticide	319-85-7				0.0281785				POCIS
25	South Africa	Africa	Juskei River, Johannesburg City	2011	River	2×3	γ-HCH(Lindane)	Insecticide	58-89-9				0.0007975				POCIS
25	South Africa	Africa	Juskei River, Johannesburg City	2011	River	2×3	δ-HCH	Insecticide	319-86-8				0.0009425				POCIS
25	South Africa	Africa	Juskei River, Johannesburg City	2011	River	2×3	ε-HCH	Insecticide	6108-10-7				0.000901				POCIS
25	South Africa	Africa	Juskei River, Johannesburg City	2011	River	2×3	ΣHCHs (α-HCH, β-HCH, γ-HCH, δ-HCH, ε-HCH)	Insecticide	-				0.036161				POCIS
25	South Africa	Africa	Juskei River, Johannesburg City	2011	River	2×3	o,p'-DDE	Insecticide	3424-82-6				5e-06				POCIS
25	South Africa	Africa	Juskei River, Johannesburg City	2011	River	2×3	p,p'-DDE	Metabolite	72-55-9				4.75e-05				POCIS
25	South Africa	Africa	Juskei River, Johannesburg City	2011	River	2×3	o,p'-DDD	Insecticide	53-19-0				1.8e-05				POCIS
25	South Africa	Africa	Juskei River, Johannesburg City	2011	River	2×3	p,p'-DDD	Insecticide,Metabolite	72-54-8				9.6e-05				POCIS
25	South Africa	Africa	Juskei River, Johannesburg City	2011	River	2×3	o,p'-DDT	Insecticide	789-02-6				1.15e-05				POCIS
25	South Africa	Africa	Juskei River, Johannesburg City	2011	River	2×3	p,p'-DDT	Insecticide	50-29-3				3.35e-05				POCIS
25	South Africa	Africa	Juskei River, Johannesburg City	2011	River	2×3	ΣDDTs (p,p'-DDT, p,p'-DDE, p,p'-DDD,o,p'-DDT,o,p'-DDE, o,p'-DDD)	Insecticide	-				0.0002115				POCIS
25	South Africa	Africa	Juskei River, Johannesburg City	2011	River	2×3	ΣOCPs	Insecticide	-				0.0363725				POCIS
28	South Africa	Africa	Albasini Dam, Limpopo Province	2015.8	River	1	4-tert-Amylphenol	Herbicide	80-46-6		<LOD			9.8e-05	0.00033	LOD/LOQ
28	South Africa	Africa	Albasini Dam, Limpopo Province	2015.8	River	1	Atrazine	Microbiocide	1912-24-9		<LOD			7.6e-05	0.00025	LOD/LOQ
28	South Africa	Africa	Albasini Dam, Limpopo Province	2015.8	River	1	γ-HCH(Lindane)	Insecticide	58-89-9		<LOD			8.8e-06	2.9e-05	LOD/LOQ
28	South Africa	Africa	Albasini Dam, Limpopo Province	2015.8	River	1	Terbuthylazine	Herbicide	5915-41-3		<LOD			1.7e-06	5.5e-06	LOD/LOQ
28	South Africa	Africa	Albasini Dam, Limpopo Province	2015.8	River	1	Terbutryn	Herbicide	886-50-0		<LOD			1.2e-05	3.9e-05	LOD/LOQ
28	South Africa	Africa	Albasini Dam, Limpopo Province	2015.8	River	1	Chlorpyrifos	Insecticide	2921-88-2		0.00014			3.6e-05	0.00012	LOD/LOQ
28	South Africa	Africa	Albasini Dam, Limpopo Province	2015.8	River	1	Metolachlor	Herbicide	51218-45-2		<LOD			1e-06	3e-06	LOD/LOQ
28	South Africa	Africa	Rietvlei Nature Reserve, Gauteng Province	2016.3	River	6	4-tert-Amylphenol	Microbiocide	80-46-6		0.0067			9.8e-05	0.00033	LOD/LOQ
28	South Africa	Africa	Rietvlei Nature Reserve, Gauteng Province	2016.3	River	6	Atrazine	Herbicide	1912-24-9		0.00041			7.6e-05	0.00025	LOD/LOQ
28	South Africa	Africa	Rietvlei Nature Reserve, Gauteng Province	2016.3	River	6	γ-HCH(Lindane)	Insecticide	58-89-9		0.00038			8.8e-06	2.9e-05	LOD/LOQ
28	South Africa	Africa	Rietvlei Nature Reserve, Gauteng Province	2016.3	River	6	Terbuthylazine	Herbicide	5915-41-3		0.0038			1.7e-06	5.5e-06	LOD/LOQ
28	South Africa	Africa	Rietvlei Nature Reserve, Gauteng Province	2016.3	River	6	Terbutryn	Herbicide	886-50-0		0.00016			1.2e-05	3.9e-05	LOD/LOQ
28	South Africa	Africa	Rietvlei Nature Reserve, Gauteng Province	2016.3	River	6	Chlorpyrifos	Insecticide	2921-88-2		0.00024			3.6e-05	0.00012	LOD/LOQ
28	South Africa	Africa	Rietvlei Nature Reserve, Gauteng Province	2016.3	River	6	Metolachlor	Herbicide	51218-45-2		0.00054			1e-06	3e-06	LOD/LOQ
29	South Africa	Africa	Loskop Dam, Mpumalanga	2015-2017	Dam	16	p,p'-DDD	Insecticide,Metabolite	72-54-8				9.5	0.0063	0.021	LOD/LOQ
29	South Africa	Africa	Loskop Dam, Mpumalanga	2015-2017	Dam	16	p,p'-DDE	Metabolite	72-55-9				4.7	0.011	0.037	LOD/LOQ
29	South Africa	Africa	Loskop Dam, Mpumalanga	2015-2017	Dam	16	p,p'-DDT	Insecticide	50-29-3				9.2	0.011	0.036	LOD/LOQ
29	South Africa	Africa	Loskop Dam, Mpumalanga	2015-2017	Dam	16	Aldrin	Insecticide	309-00-2				1.8	0.011	0.036	LOD/LOQ
29	South Africa	Africa	Loskop Dam, Mpumalanga	2015-2017	Dam	16	Dieldrin	Insecticide	60-57-1				2.4	0.0089	0.03	LOD/LOQ
29	South Africa	Africa	Loskop Dam, Mpumalanga	2015-2017	Dam	16	α-Endosulfan	Insecticide	959-98-8				12	0.0071	0.024	LOD/LOQ
29	South Africa	Africa	Loskop Dam, Mpumalanga	2015-2017	Dam	16	β-Endosulfan	Insecticide	33213-65-9				1.2	0.011	0.036	LOD/LOQ
29	South Africa	Africa	Loskop Dam, Mpumalanga	2015-2017	Dam	16	Endosulfan sulfate	Metabolite	1031-07-8				5	0.012	0.04	LOD/LOQ
29	South Africa	Africa	Loskop Dam, Mpumalanga	2015-2017	Dam	16	Endrin	Insecticide	72-20-8				1.6	0.0091	0.03	LOD/LOQ
29	South Africa	Africa	Loskop Dam, Mpumalanga	2015-2017	Dam	16	Endrin aldehyde	Metabolite	7421-93-4				1.2	0.012	0.04	LOD/LOQ
29	South Africa	Africa	Loskop Dam, Mpumalanga	2015-2017	Dam	16	Endrin ketone	Metabolite	53494-70-5				1.4	0.0094	0.031	LOD/LOQ
29	South Africa	Africa	Loskop Dam, Mpumalanga	2015-2017	Dam	16	Heptachlor	Insecticide	76-44-8				1.2	0.0092	0.03	LOD/LOQ
29	South Africa	Africa	Loskop Dam, Mpumalanga	2015-2017	Dam	16	Heptachlor epoxide	Metabolite	1024-57-3				1.3	0.0094	0.031	LOD/LOQ
29	South Africa	Africa	Loskop Dam, Mpumalanga	2015-2017	Dam	16	Methoxychlor	Insecticide	72-43-5				1.2	0.011	0.036	LOD/LOQ
29	South Africa	Africa	Loskop Dam, Mpumalanga	2015-2017	Dam	16	α-HCH	Insecticide	319-84-6				1.4	0.0099	0.033	LOD/LOQ
29	South Africa	Africa	Loskop Dam, Mpumalanga	2015-2017	Dam	16	β-HCH	Insecticide	319-85-7				1.1	0.0072	0.024	LOD/LOQ
29	South Africa	Africa	Loskop Dam, Mpumalanga	2015-2017	Dam	16	γ-HCH(Lindane)	Insecticide	58-89-9				1.9	0.0063	0.021	LOD/LOQ
29	South Africa	Africa	Loskop Dam, Mpumalanga	2015-2017	Dam	16	δ-HCH	Insecticide	319-86-8				1.6	0.011	0.036	LOD/LOQ
30	South Africa	Africa	Renoster River	2014-2015	River	3	Glyphosate	Herbicide	1071-83-6		<LOD			0.2	0.4	LOD/LOQ
30	South Africa	Africa	Renoster River	2014-2015	River	3	2,4-D	Herbicide	94-75-7		0.93			0.2	0.7	LOD/LOQ
30	South Africa	Africa	Vaal River	2014-2015	River	3	Glyphosate	Herbicide	1071-83-6		<LOD		<LOD	0.2	0.4	LOD/LOQ
30	South Africa	Africa	Vaal River	2014-2015	River	3	2,4-D	Herbicide	94-75-7		1.02		0.96	0.2	0.7	LOD/LOQ
34	Tunisia	Africa	Chegui oued, Garaa oued, Garaa oued, Tinja oued	2015-2016	Stream	3×3×3	Acetochlor	Herbicide	34256-82-1		0.005			0.0016		LOQ	POCIS
34	Tunisia	Africa	Chegui oued, Garaa oued, Garaa oued, Tinja oued	2015-2016	Stream	3×3×3	Alachlor	Herbicide	15972-60-8		<LOQ			0.0007		LOQ	POCIS
34	Tunisia	Africa	Chegui oued, Garaa oued, Garaa oued, Tinja oued	2015-2016	Stream	3×3×3	Atrazine	Herbicide	1912-24-9		<LOQ			0.0003		LOQ	POCIS
34	Tunisia	Africa	Chegui oued, Garaa oued, Garaa oued, Tinja oued	2015-2016	Stream	3×3×3	Chlortoluron	Herbicide	15545-48-9		0.017			0.0004		LOQ	POCIS
34	Tunisia	Africa	Chegui oued, Garaa oued, Garaa oued, Tinja oued	2015-2016	Stream	3×3×3	DCPMU	Metabolite	3567-62-2		<LOD			0.0006		LOQ	POCIS
34	Tunisia	Africa	Chegui oued, Garaa oued, Garaa oued, Tinja oued	2015-2016	Stream	3×3×3	DCPU	Metabolite	2327-02-8		0.001			0.0006		LOQ	POCIS
34	Tunisia	Africa	Chegui oued, Garaa oued, Garaa oued, Tinja oued	2015-2016	Stream	3×3×3	DEA	Metabolite	6190-65-4		<LOQ			0.0013		LOQ	POCIS
34	Tunisia	Africa	Chegui oued, Garaa oued, Garaa oued, Tinja oued	2015-2016	Stream	3×3×3	DET	Metabolite	30125-63-4		0.005			0.0003		LOQ	POCIS
34	Tunisia	Africa	Chegui oued, Garaa oued, Garaa oued, Tinja oued	2015-2016	Stream	3×3×3	DIA	Metabolite	1007-28-9		0.192			0.0024		LOQ	POCIS
34	Tunisia	Africa	Chegui oued, Garaa oued, Garaa oued, Tinja oued	2015-2016	Stream	3×3×3	Diuron	Herbicide	330-54-1		<LOQ			0.0004		LOQ	POCIS
34	Tunisia	Africa	Chegui oued, Garaa oued, Garaa oued, Tinja oued	2015-2016	Stream	3×3×3	Isoproturon	Herbicide	34123-59-6		0.0044			0.0006		LOQ	POCIS
34	Tunisia	Africa	Chegui oued, Garaa oued, Garaa oued, Tinja oued	2015-2016	Stream	3×3×3	Linuron	Herbicide	330-55-2		<LOD			0.001		LOQ	POCIS
34	Tunisia	Africa	Chegui oued, Garaa oued, Garaa oued, Tinja oued	2015-2016	Stream	3×3×3	Metolachlor	Herbicide	51218-45-2		<LOQ			0.0002		LOQ	POCIS
34	Tunisia	Africa	Chegui oued, Garaa oued, Garaa oued, Tinja oued	2015-2016	Stream	3×3×3	Oxadixyl	Fungicide	77732-09-3		<LOQ			0.0007		LOQ	POCIS
34	Tunisia	Africa	Chegui oued, Garaa oued, Garaa oued, Tinja oued	2015-2016	Stream	3×3×3	Propyzamide	Herbicide	23950-58-5		<LOQ			0.0006		LOQ	POCIS
34	Tunisia	Africa	Chegui oued, Garaa oued, Garaa oued, Tinja oued	2015-2016	Stream	3×3×3	Prosulfocarb	Herbicide	52888-80-9		<LOQ			0.001		LOQ	POCIS
34	Tunisia	Africa	Chegui oued, Garaa oued, Garaa oued, Tinja oued	2015-2016	Stream	3×3×3	Simazine	Herbicide	122-34-9		0.4316			0.0001		LOQ	POCIS
34	Tunisia	Africa	Chegui oued, Garaa oued, Garaa oued, Tinja oued	2015-2016	Stream	3×3×3	Terbuthylazine	Herbicide	5915-41-3		<LOD			0.0003		LOQ	POCIS
34	Tunisia	Africa	Chegui oued, Garaa oued, Garaa oued, Tinja oued	2015-2016	Stream	3×3×3	Azoxystrobin	Fungicide	131860-33-8		0.008			0.001		LOQ	POCIS
34	Tunisia	Africa	Chegui oued, Garaa oued, Garaa oued, Tinja oued	2015-2016	Stream	3×3×3	Carbendazim	Fungicide	10605-21-7		<LOD			0.0003		LOQ	POCIS
34	Tunisia	Africa	Chegui oued, Garaa oued, Garaa oued, Tinja oued	2015-2016	Stream	3×3×3	Dimethomorph	Fungicide	110488-70-5		<LOD			0.0002		LOQ	POCIS
34	Tunisia	Africa	Chegui oued, Garaa oued, Garaa oued, Tinja oued	2015-2016	Stream	3×3×3	Epoxiconazole	Fungicide	135319-73-2		0.046			0.0004		LOQ	POCIS
34	Tunisia	Africa	Chegui oued, Garaa oued, Garaa oued, Tinja oued	2015-2016	Stream	3×3×3	Metalaxyl	Fungicide	57837-19-1		<LOD			0.0005		LOQ	POCIS
34	Tunisia	Africa	Chegui oued, Garaa oued, Garaa oued, Tinja oued	2015-2016	Stream	3×3×3	Penconazole	Fungicide	66246-88-6		<LOD			0.0006		LOQ	POCIS
34	Tunisia	Africa	Chegui oued, Garaa oued, Garaa oued, Tinja oued	2015-2016	Stream	3×3×3	Prochloraz	Fungicide	67747-09-5		<LOD			0.0004		LOQ	POCIS
34	Tunisia	Africa	Chegui oued, Garaa oued, Garaa oued, Tinja oued	2015-2016	Stream	3×3×3	Pyrimethanil	Fungicide	53112-28-0		<LOD			0.0007		LOQ	POCIS
34	Tunisia	Africa	Chegui oued, Garaa oued, Garaa oued, Tinja oued	2015-2016	Stream	3×3×3	Tebuconazole	Fungicide	107534-96-3		0.1905			0.0004		LOQ	POCIS
34	Tunisia	Africa	Chegui oued, Garaa oued, Garaa oued, Tinja oued	2015-2016	Stream	3×3×3	Imidacloprid	Insecticide	138261-41-3		<LOD			0.0009		LOQ	POCIS
37	Bangladesh	Asia	22 districts (Feni, Noakhali, Laxmipur, Nawabganj, Rajshahi Sadar, Putia, Naogaon, Natore, Chandpu, Comilla, Brahmanbaria, Bandarban, Khagrachari, Chittagong Hill tract, Rangamati, Moulovibazr, Habiganj, Sylhet, Sunamganj, Madaripur, Faridpur and Rajbari )	2011	Irrigated surface water	25	Aldrin	Insecticide	309-00-2		nd			0.01		LOD	Values of none detects were excluded from calculation.
37	Bangladesh	Asia	22 districts (Feni, Noakhali, Laxmipur, Nawabganj, Rajshahi Sadar, Putia, Naogaon, Natore, Chandpu, Comilla, Brahmanbaria, Bandarban, Khagrachari, Chittagong Hill tract, Rangamati, Moulovibazr, Habiganj, Sylhet, Sunamganj, Madaripur, Faridpur and Rajbari )	2011	Irrigated surface water	25	Dieldrin	Insecticide	60-57-1		nd			0.01		LOD	Values of none detects were excluded from calculation.
37	Bangladesh	Asia	22 districts (Feni, Noakhali, Laxmipur, Nawabganj, Rajshahi Sadar, Putia, Naogaon, Natore, Chandpu, Comilla, Brahmanbaria, Bandarban, Khagrachari, Chittagong Hill tract, Rangamati, Moulovibazr, Habiganj, Sylhet, Sunamganj, Madaripur, Faridpur and Rajbari )	2011	Irrigated surface water	25	DDE	Metabolite	72-55-9		4.06			0.01		LOD	Values of none detects were excluded from calculation.
37	Bangladesh	Asia	22 districts (Feni, Noakhali, Laxmipur, Nawabganj, Rajshahi Sadar, Putia, Naogaon, Natore, Chandpu, Comilla, Brahmanbaria, Bandarban, Khagrachari, Chittagong Hill tract, Rangamati, Moulovibazr, Habiganj, Sylhet, Sunamganj, Madaripur, Faridpur and Rajbari )	2011	Irrigated surface water	25	DDD	Insecticide,Metabolite	72-54-8		nd			0.01		LOD	Values of none detects were excluded from calculation.
37	Bangladesh	Asia	22 districts (Feni, Noakhali, Laxmipur, Nawabganj, Rajshahi Sadar, Putia, Naogaon, Natore, Chandpu, Comilla, Brahmanbaria, Bandarban, Khagrachari, Chittagong Hill tract, Rangamati, Moulovibazr, Habiganj, Sylhet, Sunamganj, Madaripur, Faridpur and Rajbari )	2011	Irrigated surface water	25	DDT	Insecticide	50-29-3		8.29			0.01		LOD	Values of none detects were excluded from calculation.
37	Bangladesh	Asia	22 districts (Feni, Noakhali, Laxmipur, Nawabganj, Rajshahi Sadar, Putia, Naogaon, Natore, Chandpu, Comilla, Brahmanbaria, Bandarban, Khagrachari, Chittagong Hill tract, Rangamati, Moulovibazr, Habiganj, Sylhet, Sunamganj, Madaripur, Faridpur and Rajbari )	2011	Irrigated surface water	25	Endrin	Insecticide	72-20-8		nd			0.01		LOD	Values of none detects were excluded from calculation.
37	Bangladesh	Asia	22 districts (Feni, Noakhali, Laxmipur, Nawabganj, Rajshahi Sadar, Putia, Naogaon, Natore, Chandpu, Comilla, Brahmanbaria, Bandarban, Khagrachari, Chittagong Hill tract, Rangamati, Moulovibazr, Habiganj, Sylhet, Sunamganj, Madaripur, Faridpur and Rajbari )	2011	Irrigated surface water	25	γ-HCH(Lindane)	Insecticide	58-89-9		nd			0.01		LOD	Values of none detects were excluded from calculation.
37	Bangladesh	Asia	22 districts (Feni, Noakhali, Laxmipur, Nawabganj, Rajshahi Sadar, Putia, Naogaon, Natore, Chandpu, Comilla, Brahmanbaria, Bandarban, Khagrachari, Chittagong Hill tract, Rangamati, Moulovibazr, Habiganj, Sylhet, Sunamganj, Madaripur, Faridpur and Rajbari )	2011	Irrigated surface water	25	Heptachlor	Insecticide	76-44-8		5.24			0.01		LOD	Values of none detects were excluded from calculation.
38	Bangladesh	Asia	Baitkamari and Pirijpur ,Islampur upazila area	2016.8 wet	Beel	30	Acephate	Insecticide	30560-19-1		3.4		0.843143	0.001	<0.001	LOD/LOQ
38	Bangladesh	Asia	Baitkamari and Pirijpur ,Islampur upazila area	2016.8 wet	Beel	30	Chlorpyrifos	Insecticide	2921-88-2		9.1		2.4125	0.02	0.07	LOD/LOQ
38	Bangladesh	Asia	Baitkamari and Pirijpur ,Islampur upazila area	2016.8 wet	Beel	30	Diazinon	Insecticide	333-41-5		9		2.573	0.01	0.03	LOD/LOQ
38	Bangladesh	Asia	Baitkamari and Pirijpur ,Islampur upazila area	2016.8 wet	Beel	30	Dimethoate	Insecticide	60-51-5		3		1.34222	0.03	0.09	LOD/LOQ
38	Bangladesh	Asia	Baitkamari and Pirijpur ,Islampur upazila area	2016.8 wet	Beel	30	Ethion	Insecticide	563-12-2		2.1		0.9	0.09	0.29	LOD/LOQ
38	Bangladesh	Asia	Baitkamari and Pirijpur ,Islampur upazila area	2016.8 wet	Beel	30	Fenitrothion	Insecticide	122-14-5		4.9		1.52	0.02	0.06	LOD/LOQ
38	Bangladesh	Asia	Baitkamari and Pirijpur ,Islampur upazila area	2016.8 wet	Beel	30	Fenthion	Insecticide	55-38-9		2		0.96625	0.01	0.03	LOD/LOQ
38	Bangladesh	Asia	Baitkamari and Pirijpur ,Islampur upazila area	2016.8 wet	Beel	30	Malathion	Insecticide	121-75-5		3.2		1.5625	0.08	0.26	LOD/LOQ
38	Bangladesh	Asia	Baitkamari and Pirijpur ,Islampur upazila area	2016.8 wet	Beel	30	Parathion methyl	Insecticide	298-00-0		3		0.892857	0.01	0.03	LOD/LOQ
38	Bangladesh	Asia	Baitkamari and Pirijpur ,Islampur upazila area	2016.8 wet	Beel	30	Quinalphos	Insecticide	13593-03-8		5.4		1.99231	0.07	0.23	LOD/LOQ
38	Bangladesh	Asia	Baitkamari and Pirijpur ,Islampur upazila area	2017.1 dry	Beel	30	Acephate	Insecticide	30560-19-1		2		0.942857	0.001	<0.001	LOD/LOQ
38	Bangladesh	Asia	Baitkamari and Pirijpur ,Islampur upazila area	2017.1 dry	Beel	30	Chlorpyrifos	Insecticide	2921-88-2		5.6		2.12	0.02	0.07	LOD/LOQ
38	Bangladesh	Asia	Baitkamari and Pirijpur ,Islampur upazila area	2017.1 dry	Beel	30	Diazinon	Insecticide	333-41-5		6.9		2.41818	0.01	0.03	LOD/LOQ
38	Bangladesh	Asia	Baitkamari and Pirijpur ,Islampur upazila area	2017.1 dry	Beel	30	Dimethoate	Insecticide	60-51-5		2.1		1.25	0.03	0.09	LOD/LOQ
38	Bangladesh	Asia	Baitkamari and Pirijpur ,Islampur upazila area	2017.1 dry	Beel	30	Ethion	Insecticide	563-12-2		2.3		0.688889	0.09	0.29	LOD/LOQ
38	Bangladesh	Asia	Baitkamari and Pirijpur ,Islampur upazila area	2017.1 dry	Beel	30	Fenitrothion	Insecticide	122-14-5		4.9		2.52778	0.02	0.06	LOD/LOQ
38	Bangladesh	Asia	Baitkamari and Pirijpur ,Islampur upazila area	2017.1 dry	Beel	30	Fenthion	Insecticide	55-38-9		2.9		1.04545	0.01	0.03	LOD/LOQ
38	Bangladesh	Asia	Baitkamari and Pirijpur ,Islampur upazila area	2017.1 dry	Beel	30	Malathion	Insecticide	121-75-5		3.2		1.55556	0.08	0.26	LOD/LOQ
38	Bangladesh	Asia	Baitkamari and Pirijpur ,Islampur upazila area	2017.1 dry	Beel	30	Parathion methyl	Insecticide	298-00-0		2.4		1.09	0.01	0.03	LOD/LOQ
38	Bangladesh	Asia	Baitkamari and Pirijpur ,Islampur upazila area	2017.1 dry	Beel	30	Quinalphos	Insecticide	13593-03-8		7.1		2.57143	0.07	0.23	LOD/LOQ
39	Bangladesh	Asia	Pirgacha Thana, Rangpur District	2010.5-7	Paddy field	12	Chlorpyrifos	Insecticide	2921-88-2	nd	1.189	0.53	0.639857	0.01		LOD
39	Bangladesh	Asia	Pirgacha Thana, Rangpur District	2010.5-7	Paddy field	12	Carbofuran	Insecticide	1563-66-2	nd	3.395	1.037	1.61871	0.01		LOD
39	Bangladesh	Asia	Pirgacha Thana, Rangpur District	2010.5-7	Paddy field	12	Carbaryl	Insecticide	63-25-2	nd	0.163	0.109	0.109	0.01		LOD
39	Bangladesh	Asia	Pirgacha Thana, Rangpur District	2010.5-7	Lake	5	Chlorpyrifos	Insecticide	2921-88-2	0.544	0.895	0.699	0.7014	0.01		LOD
39	Bangladesh	Asia	Pirgacha Thana, Rangpur District	2010.5-7	Lake	5	Carbofuran	Insecticide	1563-66-2	0.949	1.671	1.278	1.3238	0.01		LOD
39	Bangladesh	Asia	Pirgacha Thana, Rangpur District	2010.5-7	Lake	5	Carbaryl	Insecticide	63-25-2	nd	0.195	0.195	0.195	0.01		LOD
40	China	Asia	Shanghai(River waters)	2018.12-2019.2	River	53	Mevinphos	Insecticide	7786-34-7	nd	0.01724		0.00194				Dissolved phase
40	China	Asia	Shanghai(River waters)	2018.12-2019.2	River	53	Ethoprop	Insecticide,Nematicide	13194-48-4	nd	0.00459		0.0006				Dissolved phase
40	China	Asia	Shanghai(River waters)	2018.12-2019.2	River	53	Dichlorvos	Insecticide	62-73-7	nd	0.01311		0.0012				Dissolved phase
40	China	Asia	Shanghai(River waters)	2018.12-2019.2	River	53	Tetrachlorvinphos	Insecticide	22248-79-9	nd	0.01982		0.00297				Dissolved phase
40	China	Asia	Shanghai(River waters)	2018.12-2019.2	River	53	Chlorpyrifos	Insecticide	2921-88-2	nd	0.02918		0.00445				Dissolved phase
40	China	Asia	Shanghai(River waters)	2018.12-2019.2	River	53	Atrazine	Herbicide	1912-24-9	nd	0.04007		0.00422				Dissolved phase
40	China	Asia	Shanghai(River waters)	2018.12-2019.2	River	53	Propazine	Herbicide	139-40-2	nd	0.0297		0.00274				Dissolved phase
40	China	Asia	Shanghai(River waters)	2018.12-2019.2	River	53	Ametryn	Herbicide	834-12-8	nd	0.03158		0.00316				Dissolved phase
40	China	Asia	Shanghai(River waters)	2018.12-2019.2	River	53	Prometryn	Herbicide	7287-19-6	nd	0.01835		0.00222				Dissolved phase
40	China	Asia	Shanghai(River waters)	2018.12-2019.2	River	53	Terbutryn	Herbicide	886-50-0	nd	0.00669		0.00092				Dissolved phase
40	China	Asia	Shanghai(River waters)	2018.12-2019.2	River	53	EPTC	Herbicide	759-94-4	nd	0.00976		0.00137				Dissolved phase
40	China	Asia	Shanghai(River waters)	2018.12-2019.2	River	53	Vernolate	-	1929-77-7	nd	0.00806		0.00109				Dissolved phase
40	China	Asia	Shanghai(River waters)	2018.12-2019.2	River	53	Butylate	Herbicide	2008-41-5	nd	0.01504		0.00178				Dissolved phase
40	China	Asia	Shanghai(River waters)	2018.12-2019.2	River	53	Butachlor	Herbicide	23184-66-9	nd	0.00807		0.00092				Dissolved phase
40	China	Asia	Shanghai(River waters)	2018.12-2019.2	River	53	Triadimefon	Fungicide	43121-43-3	nd	0.01652		0.00202				Dissolved phase
40	China	Asia	Shanghai(River waters)	2018.12-2019.2	River	53	Fenarimol	Fungicide	60168-88-9	nd	0.01986		0.00245				Dissolved phase
40	China	Asia	Shanghai(River waters)	2018.12-2019.2	River	53	Napropamide	Herbicide	15299-99-7	nd	0.07661		0.00953				Dissolved phase
40	China	Asia	Shanghai(River waters)	2018.12-2019.2	River	53	MGK 264	-	113-48-4	nd	0.01592		0.00209				Dissolved phase
40	China	Asia	Shanghai(River waters)	2018.12-2019.2	River	53	Σ18CUPs	-	-	0.03611	0.2167		0.00121				Dissolved phase
41	China	Asia	Shenzhen,Guangdong (Maozhou River, Guanlan River, Buji River, Longgan River, and Pingshan River)	2017.9	River	32×3	γ-HCH(Lindane)	Insecticide	58-89-9		0.077	0.014		0.1~1.5		LOD	Values below the LOD and values of none detects were set to zero, and results below LOQ were given a value of 0.5 LOQ
41	China	Asia	Shenzhen,Guangdong (Maozhou River, Guanlan River, Buji River, Longgan River, and Pingshan River)	2017.9	River	32×3	δ-HCH	Insecticide	319-86-8		0.037	0.006		0.1~1.5		LOD	Values below the LOD and values of none detects were set to zero, and results below LOQ were given a value of 0.5 LOQ
41	China	Asia	Shenzhen,Guangdong (Maozhou River, Guanlan River, Buji River, Longgan River, and Pingshan River)	2017.9	River	32×3	α-Chlordane	Insecticide	5103-71-9		0.106	0.024		0.1~1.5		LOD	Values below the LOD and values of none detects were set to zero, and results below LOQ were given a value of 0.5 LOQ
41	China	Asia	Shenzhen,Guangdong (Maozhou River, Guanlan River, Buji River, Longgan River, and Pingshan River)	2017.9	River	32×3	γ-Chlordane	Insecticide	5566-34-7		0.136	0.016		0.1~1.5		LOD	Values below the LOD and values of none detects were set to zero, and results below LOQ were given a value of 0.5 LOQ
41	China	Asia	Shenzhen,Guangdong (Maozhou River, Guanlan River, Buji River, Longgan River, and Pingshan River)	2017.9	River	32×3	p,p'-DDD	Insecticide,Metabolite	72-54-8		0.35	0.048		0.1~1.5		LOD	Values below the LOD and values of none detects were set to zero, and results below LOQ were given a value of 0.5 LOQ
41	China	Asia	Shenzhen,Guangdong (Maozhou River, Guanlan River, Buji River, Longgan River, and Pingshan River)	2017.9	River	32×3	p,p'-DDT	Insecticide	50-29-3		0.099	0.015		0.1~1.5		LOD	Values below the LOD and values of none detects were set to zero, and results below LOQ were given a value of 0.5 LOQ
41	China	Asia	Shenzhen,Guangdong (Maozhou River, Guanlan River, Buji River, Longgan River, and Pingshan River)	2017.9	River	32×3	Heptachlor	Insecticide	76-44-8		0.083	0.013		0.1~1.5		LOD	Values below the LOD and values of none detects were set to zero, and results below LOQ were given a value of 0.5 LOQ
41	China	Asia	Shenzhen,Guangdong (Maozhou River, Guanlan River, Buji River, Longgan River, and Pingshan River)	2017.9	River	32×3	Aldrin	Insecticide	309-00-2		0.264	0.047		0.1~1.5		LOD	Values below the LOD and values of none detects were set to zero, and results below LOQ were given a value of 0.5 LOQ
41	China	Asia	Shenzhen,Guangdong (Maozhou River, Guanlan River, Buji River, Longgan River, and Pingshan River)	2017.9	River	32×3	Heptachlor epoxide	Metabolite	1024-57-3		0.041	0.006		0.1~1.5		LOD	Values below the LOD and values of none detects were set to zero, and results below LOQ were given a value of 0.5 LOQ
41	China	Asia	Shenzhen,Guangdong (Maozhou River, Guanlan River, Buji River, Longgan River, and Pingshan River)	2017.9	River	32×3	Endrin	Insecticide	72-20-8		0.033	0.007		0.1~1.5		LOD	Values below the LOD and values of none detects were set to zero, and results below LOQ were given a value of 0.5 LOQ
41	China	Asia	Shenzhen,Guangdong (Maozhou River, Guanlan River, Buji River, Longgan River, and Pingshan River)	2017.9	River	32×3	Endrin aldehyde	Metabolite	7421-93-4		0.204	0.019		0.1~1.5		LOD	Values below the LOD and values of none detects were set to zero, and results below LOQ were given a value of 0.5 LOQ
41	China	Asia	Shenzhen,Guangdong (Maozhou River, Guanlan River, Buji River, Longgan River, and Pingshan River)	2017.9	River	32×3	Endosulfan sulfate	Metabolite	1031-07-8		0.219	0.039		0.1~1.5		LOD	Values below the LOD and values of none detects were set to zero, and results below LOQ were given a value of 0.5 LOQ
41	China	Asia	Shenzhen,Guangdong (Maozhou River, Guanlan River, Buji River, Longgan River, and Pingshan River)	2017.9	River	32×3	DDVP	Insecticide	62-73-7		1.635	0.139		0.1~1.5		LOD	Values below the LOD and values of none detects were set to zero, and results below LOQ were given a value of 0.5 LOQ
41	China	Asia	Shenzhen,Guangdong (Maozhou River, Guanlan River, Buji River, Longgan River, and Pingshan River)	2017.9	River	32×3	Dimethoate	Insecticide	60-51-5		0.135	0.027		0.1~1.5		LOD	Values below the LOD and values of none detects were set to zero, and results below LOQ were given a value of 0.5 LOQ
41	China	Asia	Shenzhen,Guangdong (Maozhou River, Guanlan River, Buji River, Longgan River, and Pingshan River)	2017.9	River	32×3	Diazinon	Insecticide	333-41-5		2.067	0.477		0.1~1.5		LOD	Values below the LOD and values of none detects were set to zero, and results below LOQ were given a value of 0.5 LOQ
41	China	Asia	Shenzhen,Guangdong (Maozhou River, Guanlan River, Buji River, Longgan River, and Pingshan River)	2017.9	River	32×3	Malathion	Insecticide	121-75-5		0.446	0.083		0.1~1.5		LOD	Values below the LOD and values of none detects were set to zero, and results below LOQ were given a value of 0.5 LOQ
41	China	Asia	Shenzhen,Guangdong (Maozhou River, Guanlan River, Buji River, Longgan River, and Pingshan River)	2017.9	River	32×3	Fenthion	Insecticide	55-38-9		1.097	0.177		0.1~1.5		LOD	Values below the LOD and values of none detects were set to zero, and results below LOQ were given a value of 0.5 LOQ
41	China	Asia	Shenzhen,Guangdong (Maozhou River, Guanlan River, Buji River, Longgan River, and Pingshan River)	2017.9	River	32×3	Ethion	Insecticide	563-12-2		1.065	0.14		0.1~1.5		LOD	Values below the LOD and values of none detects were set to zero, and results below LOQ were given a value of 0.5 LOQ
41	China	Asia	Shenzhen,Guangdong (Maozhou River, Guanlan River, Buji River, Longgan River, and Pingshan River)	2018.9	River	32×3	γ-HCH(Lindane)	Insecticide	58-89-9		0.316	0.021		0.1~1.5		LOD	Values below the LOD and values of none detects were set to zero, and results below LOQ were given a value of 0.5 LOQ
41	China	Asia	Shenzhen,Guangdong (Maozhou River, Guanlan River, Buji River, Longgan River, and Pingshan River)	2018.9	River	32×3	δ-HCH	Insecticide	319-86-8		0.054	0.007		0.1~1.5		LOD	Values below the LOD and values of none detects were set to zero, and results below LOQ were given a value of 0.5 LOQ
41	China	Asia	Shenzhen,Guangdong (Maozhou River, Guanlan River, Buji River, Longgan River, and Pingshan River)	2018.9	River	32×3	α-Chlordane	Insecticide	5103-71-9		0.064	0.013		0.1~1.5		LOD	Values below the LOD and values of none detects were set to zero, and results below LOQ were given a value of 0.5 LOQ
41	China	Asia	Shenzhen,Guangdong (Maozhou River, Guanlan River, Buji River, Longgan River, and Pingshan River)	2018.9	River	32×3	γ-Chlordane	Insecticide	5566-34-7		0.105	0.008		0.1~1.5		LOD	Values below the LOD and values of none detects were set to zero, and results below LOQ were given a value of 0.5 LOQ
41	China	Asia	Shenzhen,Guangdong (Maozhou River, Guanlan River, Buji River, Longgan River, and Pingshan River)	2018.9	River	32×3	p,p'-DDD	Insecticide,Metabolite	72-54-8		0.137	0.024		0.1~1.5		LOD	Values below the LOD and values of none detects were set to zero, and results below LOQ were given a value of 0.5 LOQ
41	China	Asia	Shenzhen,Guangdong (Maozhou River, Guanlan River, Buji River, Longgan River, and Pingshan River)	2018.9	River	32×3	p,p'-DDT	Insecticide	50-29-3		0.084	0.007		0.1~1.5		LOD	Values below the LOD and values of none detects were set to zero, and results below LOQ were given a value of 0.5 LOQ
41	China	Asia	Shenzhen,Guangdong (Maozhou River, Guanlan River, Buji River, Longgan River, and Pingshan River)	2018.9	River	32×3	Heptachlor	Insecticide	76-44-8		0.074	0.012		0.1~1.5		LOD	Values below the LOD and values of none detects were set to zero, and results below LOQ were given a value of 0.5 LOQ
41	China	Asia	Shenzhen,Guangdong (Maozhou River, Guanlan River, Buji River, Longgan River, and Pingshan River)	2018.9	River	32×3	Aldrin	Insecticide	309-00-2		0.184	0.026		0.1~1.5		LOD	Values below the LOD and values of none detects were set to zero, and results below LOQ were given a value of 0.5 LOQ
41	China	Asia	Shenzhen,Guangdong (Maozhou River, Guanlan River, Buji River, Longgan River, and Pingshan River)	2018.9	River	32×3	Heptachlor epoxide	Metabolite	1024-57-3		0.131	0.009		0.1~1.5		LOD	Values below the LOD and values of none detects were set to zero, and results below LOQ were given a value of 0.5 LOQ
41	China	Asia	Shenzhen,Guangdong (Maozhou River, Guanlan River, Buji River, Longgan River, and Pingshan River)	2018.9	River	32×3	α-Endosulfan	Insecticide	959-98-8		0.004	0.001		0.1~1.5		LOD	Values below the LOD and values of none detects were set to zero, and results below LOQ were given a value of 0.5 LOQ
41	China	Asia	Shenzhen,Guangdong (Maozhou River, Guanlan River, Buji River, Longgan River, and Pingshan River)	2018.9	River	32×3	β-Endosulfan	Insecticide	33213-65-9		0.015	0.001		0.1~1.5		LOD	Values below the LOD and values of none detects were set to zero, and results below LOQ were given a value of 0.5 LOQ
41	China	Asia	Shenzhen,Guangdong (Maozhou River, Guanlan River, Buji River, Longgan River, and Pingshan River)	2018.9	River	32×3	Dieldrin	Insecticide	60-57-1		0.054	0.002		0.1~1.5		LOD	Values below the LOD and values of none detects were set to zero, and results below LOQ were given a value of 0.5 LOQ
41	China	Asia	Shenzhen,Guangdong (Maozhou River, Guanlan River, Buji River, Longgan River, and Pingshan River)	2018.9	River	32×3	Endrin	Insecticide	72-20-8		0.199	0.022		0.1~1.5		LOD	Values below the LOD and values of none detects were set to zero, and results below LOQ were given a value of 0.5 LOQ
41	China	Asia	Shenzhen,Guangdong (Maozhou River, Guanlan River, Buji River, Longgan River, and Pingshan River)	2018.9	River	32×3	Endrin aldehyde	Metabolite	7421-93-4		0.154	0.026		0.1~1.5		LOD	Values below the LOD and values of none detects were set to zero, and results below LOQ were given a value of 0.5 LOQ
41	China	Asia	Shenzhen,Guangdong (Maozhou River, Guanlan River, Buji River, Longgan River, and Pingshan River)	2018.9	River	32×3	Endosulfan sulfate	Metabolite	1031-07-8		0.106	0.024		0.1~1.5		LOD	Values below the LOD and values of none detects were set to zero, and results below LOQ were given a value of 0.5 LOQ
41	China	Asia	Shenzhen,Guangdong (Maozhou River, Guanlan River, Buji River, Longgan River, and Pingshan River)	2018.9	River	32×3	DDVP	Insecticide	62-73-7		0.308	0.061		0.1~1.5		LOD	Values below the LOD and values of none detects were set to zero, and results below LOQ were given a value of 0.5 LOQ
41	China	Asia	Shenzhen,Guangdong (Maozhou River, Guanlan River, Buji River, Longgan River, and Pingshan River)	2018.9	River	32×3	Dimethoate	Insecticide	60-51-5		0.092	0.012		0.1~1.5		LOD	Values below the LOD and values of none detects were set to zero, and results below LOQ were given a value of 0.5 LOQ
41	China	Asia	Shenzhen,Guangdong (Maozhou River, Guanlan River, Buji River, Longgan River, and Pingshan River)	2018.9	River	32×3	Diazinon	Insecticide	333-41-5		0.957	0.344		0.1~1.5		LOD	Values below the LOD and values of none detects were set to zero, and results below LOQ were given a value of 0.5 LOQ
41	China	Asia	Shenzhen,Guangdong (Maozhou River, Guanlan River, Buji River, Longgan River, and Pingshan River)	2018.9	River	32×3	Malathion	Insecticide	121-75-5		0.954	0.156		0.1~1.5		LOD	Values below the LOD and values of none detects were set to zero, and results below LOQ were given a value of 0.5 LOQ
41	China	Asia	Shenzhen,Guangdong (Maozhou River, Guanlan River, Buji River, Longgan River, and Pingshan River)	2018.9	River	32×3	Fenthion	Insecticide	55-38-9		0.28	0.027		0.1~1.5		LOD	Values below the LOD and values of none detects were set to zero, and results below LOQ were given a value of 0.5 LOQ
41	China	Asia	Shenzhen,Guangdong (Maozhou River, Guanlan River, Buji River, Longgan River, and Pingshan River)	2018.9	River	32×3	Ethion	Insecticide	563-12-2		0.26	0.036		0.1~1.5		LOD	Values below the LOD and values of none detects were set to zero, and results below LOQ were given a value of 0.5 LOQ
42	China	Asia	Three Gorges Reservoir and tributaries	2011-2012	River	42	Metalaxyl	Fungicide	57837-19-1	<LOD	<LOD	<LOD		0.07		LOD
42	China	Asia	Three Gorges Reservoir and tributaries	2011-2012	River	58	HCB	Fungicide	118-74-1		<LOD	<LOD		0.01		LOD
42	China	Asia	Three Gorges Reservoir and tributaries	2011-2012	River	16	Carbendazim	Fungicide	10605-21-7	<LOD	<LOD	<LOD		0.05		LOD
42	China	Asia	Three Gorges Reservoir and tributaries	2011-2012	River	42	Triadimefon	Fungicide	43121-43-3	<LOD	<LOD	<LOD		0.07		LOD
42	China	Asia	Three Gorges Reservoir and tributaries	2011-2012	River	42	Iprodione	Fungicide	36734-19-7	<LOD	<LOD	<LOD		0.07		LOD
42	China	Asia	Three Gorges Reservoir and tributaries	2011-2012	River	42	Anilazine	Fungicide	101-05-3	<LOD	<LOD	<LOD		0.07		LOD
42	China	Asia	Three Gorges Reservoir and tributaries	2011-2012	River	58	PeCB	Metabolite	608-93-5	<LOD	<LOD	<LOD		0.01		LOD
42	China	Asia	Three Gorges Reservoir and tributaries	2011-2012	River	58	Pencycuron	Fungicide	66063-05-6	<LOD	<LOD	<LOD		0.04		LOD
42	China	Asia	Three Gorges Reservoir and tributaries	2011-2012	River	42	Propyzamide	Herbicide	23950-58-5	<LOD	<LOD	<LOD		0.07		LOD
42	China	Asia	Three Gorges Reservoir and tributaries	2011-2012	River	42	Propanil	Herbicide	709-98-8	<LOD	<LOD	<LOD		0.05		LOD
42	China	Asia	Three Gorges Reservoir and tributaries	2011-2012	River	57	Fenoxaprop	Metabolite	95617-09-7	<LOD	<LOD	<LOD		0.05		LOD
42	China	Asia	Three Gorges Reservoir and tributaries	2011-2012	River	42	Haloxyfop-Ethoxyethyl-Ether+Quizalofop-Ethyl	Herbicide	-	<LOD	<LOD	<LOD		0.05		LOD
42	China	Asia	Three Gorges Reservoir and tributaries	2011-2012	River	58	Ethofumesate	Herbicide	26225-79-6	<LOD	<LOD	<LOD		0.05		LOD
42	China	Asia	Three Gorges Reservoir and tributaries	2011-2012	River	42	Benzthiazuron	Herbicide	1929-88-0	<LOD	<LOD	<LOD		0.04		LOD
42	China	Asia	Three Gorges Reservoir and tributaries	2011-2012	River	58	Methabenzthiazuron	Herbicide	18691-97-9	<LOD	<LOD	<LOD		0.04		LOD
42	China	Asia	Three Gorges Reservoir and tributaries	2011-2012	River	58	Karbutilate	Carbamate pesticide	4849-32-5	<LOD	<LOD	<LOD		0.04		LOD
42	China	Asia	Three Gorges Reservoir and tributaries	2011-2012	River	42	Carbetamide	Herbicide	16118-49-3	<LOD	<LOD	<LOD		0.05		LOD
42	China	Asia	Three Gorges Reservoir and tributaries	2011-2012	River	42	Chlorpropham	Herbicide	101-21-3	<LOD	<LOD	<LOD		0.01		LOD
42	China	Asia	Three Gorges Reservoir and tributaries	2011-2012	River	58	Alachlor	Herbicide	15972-60-8	<LOD	<LOD	<LOD		0.01		LOD
42	China	Asia	Three Gorges Reservoir and tributaries	2011-2012	River	42	Propachlor	Herbicide	1918-16-7	<LOD	<LOD	<LOD		0.2		LOD
42	China	Asia	Three Gorges Reservoir and tributaries	2011-2012	River	58	Atrazine	Herbicide	1912-24-9	0.02	0.06	0.03		0.01		LOD
42	China	Asia	Three Gorges Reservoir and tributaries	2011-2012	River	58	Simazine	Herbicide	122-34-9	<LOD	<LOD	<LOD		0.01		LOD
42	China	Asia	Three Gorges Reservoir and tributaries	2011-2012	River	42	Propazine	Herbicide	139-40-2	<LOD	<LOD	<LOD		0.02		LOD
42	China	Asia	Three Gorges Reservoir and tributaries	2011-2012	River	58	Trifluralin	Herbicide	1582-09-8	<LOD	<LOD	<LOD		0.01		LOD
42	China	Asia	Three Gorges Reservoir and tributaries	2011-2012	River	57	Dinoseb	Herbicide	88-85-7	<LOD	<LOD	<LOD		0.01		LOD
42	China	Asia	Three Gorges Reservoir and tributaries	2011-2012	River	16	Dalapon	Herbicide	75-99-0	<LOD	<LOD	<LOD		0.05		LOD
42	China	Asia	Three Gorges Reservoir and tributaries	2011-2012	River	57	Bromoxynil	Herbicide	1689-84-5	<LOD	<LOD	<LOD		0.01		LOD
42	China	Asia	Three Gorges Reservoir and tributaries	2011-2012	River	57	Ioxynil	Herbicide	1689-83-4	<LOD	<LOD	<LOD		0.01		LOD
42	China	Asia	Three Gorges Reservoir and tributaries	2011-2012	River	57	Mecoprop	Herbicide	7085-19-0	<LOD	<LOD	<LOD		0.02		LOD
42	China	Asia	Three Gorges Reservoir and tributaries	2011-2012	River	57	Clopyralid	Herbicide	1702-17-6	0.04	3.5	0.38		0.03		LOD
42	China	Asia	Three Gorges Reservoir and tributaries	2011-2012	River	57	Picloram	Herbicide	1918-02-1	0.04	2.1	0.24		0.03		LOD
42	China	Asia	Three Gorges Reservoir and tributaries	2011-2012	River	57	Triclopyr	Herbicide	55335-06-3	0.25	0.29	0.27		0.08		LOD
42	China	Asia	Three Gorges Reservoir and tributaries	2011-2012	River	57	MCPA	Herbicide	94-74-6	<LOD	<LOD	<LOD		0.02		LOD
42	China	Asia	Three Gorges Reservoir and tributaries	2011-2012	River	57	MCPB	Herbicide	94-81-5	<LOD	<LOD	<LOD		0.04		LOD
42	China	Asia	Three Gorges Reservoir and tributaries	2011-2012	River	57	2,4-D	Herbicide	94-75-7	<LOD	<LOD	<LOD		0.01		LOD
42	China	Asia	Three Gorges Reservoir and tributaries	2011-2012	River	57	2,4,5-Trichlorophenoxyacetic Acid	Herbicide	93-76-5	<LOD	<LOD	<LOD		0.01		LOD
42	China	Asia	Three Gorges Reservoir and tributaries	2011-2012	River	57	2,4-Dichlorophenoxybutyric Acid	Herbicide	94-82-6	<LOD	<LOD	<LOD		0.01		LOD
42	China	Asia	Three Gorges Reservoir and tributaries	2011-2012	River	57	Dichlorprop	Herbicide	120-36-5	<LOD	<LOD	<LOD		0.03		LOD
42	China	Asia	Three Gorges Reservoir and tributaries	2011-2012	River	57	Fenoprop	Herbicide	93-72-1	<LOD	<LOD	<LOD		0.03		LOD
42	China	Asia	Three Gorges Reservoir and tributaries	2011-2012	River	57	Dicamba	Herbicide	1918-00-9	<LOD	<LOD	<LOD		0.01		LOD
42	China	Asia	Three Gorges Reservoir and tributaries	2011-2012	River	58	Nitrofen	Herbicide	1836-75-5	<LOD	<LOD	<LOD		0.04		LOD
42	China	Asia	Three Gorges Reservoir and tributaries	2011-2012	River	58	Fenuron	Herbicide	101-42-8	0.22	0.33	0.28		0.04		LOD
42	China	Asia	Three Gorges Reservoir and tributaries	2011-2012	River	42	Difenoxuron	Herbicide	14214-32-5	<LOD	<LOD	<LOD		0.04		LOD
42	China	Asia	Three Gorges Reservoir and tributaries	2011-2012	River	42	Siduron	Herbicide	1982-49-6	<LOD	<LOD	<LOD		0.04		LOD
42	China	Asia	Three Gorges Reservoir and tributaries	2011-2012	River	58	Diuron	Herbicide	330-54-1	<LOD	<LOD	<LOD		0.03		LOD
42	China	Asia	Three Gorges Reservoir and tributaries	2011-2012	River	58	Isoproturon	Herbicide	34123-59-6	<LOD	<LOD	<LOD		0.03		LOD
42	China	Asia	Three Gorges Reservoir and tributaries	2011-2012	River	58	Metoxuron	Herbicide	19937-59-8	<LOD	<LOD	<LOD		0.04		LOD
42	China	Asia	Three Gorges Reservoir and tributaries	2011-2012	River	58	Neburon	Herbicide	555-37-3	<LOD	<LOD	<LOD		0.04		LOD
42	China	Asia	Three Gorges Reservoir and tributaries	2011-2012	River	58	Monuron	Herbicide	150-68-5	<LOD	<LOD	<LOD		0.04		LOD
42	China	Asia	Three Gorges Reservoir and tributaries	2011-2012	River	58	Monolinuron	Herbicide	1746-81-2	<LOD	<LOD	<LOD		0.04		LOD
42	China	Asia	Three Gorges Reservoir and tributaries	2011-2012	River	42	Chloridazon	Herbicide	1698-60-8	<LOD	<LOD	<LOD		0.04		LOD
42	China	Asia	Three Gorges Reservoir and tributaries	2011-2012	River	57	Fluroxypyr	Herbicide	69377-81-7	0.06	0.2	0.07		0.05		LOD
42	China	Asia	Three Gorges Reservoir and tributaries	2011-2012	River	42	Fluroxypyr-1-Methylheptyl Ester	Pyridine pesticide	81406-37-3	<LOD	<LOD	<LOD		0.05		LOD
42	China	Asia	Three Gorges Reservoir and tributaries	2011-2012	River	57	Quinmerac	Herbicide	90717-03-6	<LOD	<LOD	<LOD		0.05		LOD
42	China	Asia	Three Gorges Reservoir and tributaries	2011-2012	River	58	Ethidimuron	Herbicide	30043-49-3	<LOD	<LOD	<LOD		0.04		LOD
42	China	Asia	Three Gorges Reservoir and tributaries	2011-2012	River	58	Thiazafluron	Herbicide	25366-23-8	<LOD	<LOD	<LOD		0.04		LOD
42	China	Asia	Three Gorges Reservoir and tributaries	2011-2012	River	42	Tebuthiuron	Herbicide	34014-18-1	<LOD	<LOD	<LOD		0.04		LOD
42	China	Asia	Three Gorges Reservoir and tributaries	2011-2012	River	42	Hexazinone	Herbicide	51235-04-2	<LOD	<LOD	<LOD		0.05		LOD
42	China	Asia	Three Gorges Reservoir and tributaries	2011-2012	River	42	Metamitron	Herbicide	41394-05-2	<LOD	<LOD	<LOD		0.04		LOD
42	China	Asia	Three Gorges Reservoir and tributaries	2011-2012	River	42	Flurochloridone	Herbicide	61213-25-0	<LOD	<LOD	<LOD		0.05		LOD
42	China	Asia	Three Gorges Reservoir and tributaries	2011-2012	River	57	Bentazon	Herbicide	25057-89-0	<LOD	<LOD	<LOD		0.02		LOD
42	China	Asia	Three Gorges Reservoir and tributaries	2011-2012	River	42	Bromacil	Herbicide	314-40-9	<LOD	<LOD	<LOD		0.04		LOD
42	China	Asia	Three Gorges Reservoir and tributaries	2011-2012	River	42	Lenacil	Herbicide	2164-08-1	<LOD	<LOD	<LOD		0.08		LOD
42	China	Asia	Three Gorges Reservoir and tributaries	2011-2012	River	42	Terbacil	Herbicide	5902-51-2	<LOD	<LOD	<LOD		0.08		LOD
42	China	Asia	Three Gorges Reservoir and tributaries	2011-2012	River	42	Carbofuran	Insecticide	1563-66-2	<LOD	<LOD	<LOD		0.04		LOD
42	China	Asia	Three Gorges Reservoir and tributaries	2011-2012	River	16	Methomyl	Insecticide	16752-77-5	<LOD	<LOD	<LOD		0.05		LOD
42	China	Asia	Three Gorges Reservoir and tributaries	2011-2012	River	58	Aldrin	Insecticide	309-00-2	<LOD	<LOD	<LOD		0.01		LOD
42	China	Asia	Three Gorges Reservoir and tributaries	2011-2012	River	58	Isodrin	Insecticide	465-73-6	<LOD	<LOD	<LOD		0.01		LOD
42	China	Asia	Three Gorges Reservoir and tributaries	2011-2012	River	58	Endrin	Insecticide	72-20-8	<LOD	<LOD	<LOD		0.01		LOD
42	China	Asia	Three Gorges Reservoir and tributaries	2011-2012	River	58	Dieldrin	Insecticide	60-57-1	<LOD	<LOD	<LOD		0.01		LOD
42	China	Asia	Three Gorges Reservoir and tributaries	2011-2012	River	58	α-Endosulfan	Insecticide	959-98-8	<LOD	<LOD	<LOD		0.01		LOD
42	China	Asia	Three Gorges Reservoir and tributaries	2011-2012	River	58	ΣHCHs(α-HCH, γ-HCH, δ-HCH)	Insecticide	-	<LOD	<LOD	<LOD		0.01		LOD
42	China	Asia	Three Gorges Reservoir and tributaries	2011-2012	River	58	β-HCH	Insecticide	319-85-7	<LOD	<LOD	<LOD		0.01		LOD
42	China	Asia	Three Gorges Reservoir and tributaries	2011-2012	River	58	o,p'-DDT	Insecticide	789-02-6	<LOD	<LOD	<LOD		0.01		LOD
42	China	Asia	Three Gorges Reservoir and tributaries	2011-2012	River	58	p,p'-DDD	Insecticide,Metabolite	72-54-8	<LOD	<LOD	<LOD		0.01		LOD
42	China	Asia	Three Gorges Reservoir and tributaries	2011-2012	River	58	p,p'-DDT	Insecticide	50-29-3	<LOD	<LOD	<LOD		0.01		LOD
42	China	Asia	Three Gorges Reservoir and tributaries	2011-2012	River	58	p,p'-DDE	Metabolite	72-55-9	<LOD	<LOD	<LOD		0.01		LOD
42	China	Asia	Three Gorges Reservoir and tributaries	2011-2012	River	57	PCP	Insecticide, Herbicide, Fungicide	87-86-5	<LOD	<LOD	<LOD		0.01		LOD
42	China	Asia	Three Gorges Reservoir and tributaries	2011-2012	River	58	Chlorfenvinphos	Insecticide	470-90-6	<LOD	<LOD	<LOD		0.02		LOD
42	China	Asia	Three Gorges Reservoir and tributaries	2011-2012	River	58	Chlorpyrifos ethyl	Insecticide	2921-88-2	<LOD	<LOD	<LOD		0.02		LOD
42	China	Asia	Three Gorges Reservoir and tributaries	2011-2012	River	16	Malathion	Insecticide	121-75-5	<LOD	<LOD	<LOD		0.08		LOD
42	China	Asia	Three Gorges Reservoir and tributaries	2011-2012	River	58	Diflubenzuron	Insecticide	35367-38-5	<LOD	<LOD	<LOD		0.04		LOD
42	China	Asia	Three Gorges Reservoir and tributaries	2011-2012	River	42	Teflubenzuron	Insecticide	83121-18-0	<LOD	<LOD	<LOD		0.04		LOD
42	China	Asia	Three Gorges Reservoir and tributaries	2011-2012	River	58	1,2,3-Trichlorobenzene	Pestcide Solvent	87-61-6	<LOD	<LOD	<LOD		0.01		LOD
42	China	Asia	Three Gorges Reservoir and tributaries	2011-2012	River	58	1,3,5-Trichlorobenzene	Pestcide Solvent	108-70-3	<LOD	<LOD	<LOD		0.01		LOD
42	China	Asia	Three Gorges Reservoir and tributaries	2011-2012	River	58	1,2,4-Trichlorobenzene	Pestcide Solvent	120-82-1	<LOD	<LOD	<LOD		0.01		LOD
43	China	Asia	Wujin District,Jiangsu (northwest of Taihu Lake)	2018.11	River/Lake	316	Dichlorvos	Insecticide	62-73-7	nd	0.0615	0.00793	0.0101	0.0002	0.0007	LOD/LOQ	Values below the LOD were counted as half of LOD
43	China	Asia	Wujin District,Jiangsu (northwest of Taihu Lake)	2018.11	River/Lake	316	Dimethoate	Insecticide	60-51-5	nd	0.00388	nd	0.00043	0.0002	0.0007	LOD/LOQ	Values below the LOD were counted as half of LOD
43	China	Asia	Wujin District,Jiangsu (northwest of Taihu Lake)	2018.11	River/Lake	316	Isocarbophos	Insecticide	24353-61-5	nd	nd	nd	nd	0.0002	0.0007	LOD/LOQ	Values below the LOD were counted as half of LOD
43	China	Asia	Wujin District,Jiangsu (northwest of Taihu Lake)	2018.11	River/Lake	316	Parathion	Insecticide	56-38-2	nd	0.0211	0.00748	0.00631	0.0002	0.0007	LOD/LOQ	Values below the LOD were counted as half of LOD
43	China	Asia	Wujin District,Jiangsu (northwest of Taihu Lake)	2018.11	River/Lake	316	Parathion methyl	Insecticide	298-00-0	nd	nd	nd	nd	0.0002	0.0007	LOD/LOQ	Values below the LOD were counted as half of LOD
43	China	Asia	Wujin District,Jiangsu (northwest of Taihu Lake)	2018.11	River/Lake	316	Phoxim	Biocide	14816-18-3	nd	0.0109	0.0088	0.0088	0.0002	0.0007	LOD/LOQ	Values below the LOD were counted as half of LOD
43	China	Asia	Wujin District,Jiangsu (northwest of Taihu Lake)	2018.11	River/Lake	316	Triazophos	Fungicide	24017-47-8	nd	0.0083	0.00057	0.00081	0.0002	0.0007	LOD/LOQ	Values below the LOD were counted as half of LOD
43	China	Asia	Wujin District,Jiangsu (northwest of Taihu Lake)	2018.11	River/Lake	316	Acetamiprid	Insecticide	135410-20-7	nd	0.00265	0.00101	0.00087	0.0002	0.0007	LOD/LOQ	Values below the LOD were counted as half of LOD
43	China	Asia	Wujin District,Jiangsu (northwest of Taihu Lake)	2018.11	River/Lake	316	Imidacloprid	Insecticide	138261-41-3	nd	0.0783	0.00686	0.00724	0.0002	0.0007	LOD/LOQ	Values below the LOD were counted as half of LOD
43	China	Asia	Wujin District,Jiangsu (northwest of Taihu Lake)	2018.11	River/Lake	316	Thiamethoxam	Insecticide	153719-23-4	nd	0.0162	nd	0.00124	0.0002	0.0007	LOD/LOQ	Values below the LOD were counted as half of LOD
43	China	Asia	Wujin District,Jiangsu (northwest of Taihu Lake)	2018.11	River/Lake	316	Methomyl	Insecticide	16752-77-5	nd	nd	nd	nd	0.0002	0.0007	LOD/LOQ	Values below the LOD were counted as half of LOD
43	China	Asia	Wujin District,Jiangsu (northwest of Taihu Lake)	2018.11	River/Lake	316	Azoxystrobin	Fungicide	131860-33-8	nd	0.00378	0.00126	0.00145	0.0002	0.0007	LOD/LOQ	Values below the LOD were counted as half of LOD
43	China	Asia	Wujin District,Jiangsu (northwest of Taihu Lake)	2018.11	River/Lake	316	Carbendazim	Fungicide	10605-21-7	0.0073	0.0187	0.0115	0.0113	0.0002	0.0007	LOD/LOQ	Values below the LOD were counted as half of LOD
43	China	Asia	Wujin District,Jiangsu (northwest of Taihu Lake)	2018.11	River/Lake	316	Difenoconazole	Fungicide	119446-68-3	nd	nd	nd	nd	0.0002	0.0007	LOD/LOQ	Values below the LOD were counted as half of LOD
43	China	Asia	Wujin District,Jiangsu (northwest of Taihu Lake)	2018.11	River/Lake	316	Dimethomorph	Fungicide	110488-70-5	nd	nd	nd	nd	0.0002	0.0007	LOD/LOQ	Values below the LOD were counted as half of LOD
43	China	Asia	Wujin District,Jiangsu (northwest of Taihu Lake)	2018.11	River/Lake	316	Triadimefon	Fungicide	43121-43-3	nd	0.00505	nd	0.00013	0.0002	0.0007	LOD/LOQ	Values below the LOD were counted as half of LOD
43	China	Asia	Wujin District,Jiangsu (northwest of Taihu Lake)	2018.11	River/Lake	316	3-Hydroxycarbofuran	Metabolite	16655-82-6	nd	nd	nd	nd	0.0002	0.0007	LOD/LOQ	Values below the LOD were counted as half of LOD
43	China	Asia	Wujin District,Jiangsu (northwest of Taihu Lake)	2018.11	River/Lake	316	Aldicarb	Insecticide	116-06-3	nd	nd	nd	nd	0.0002	0.0007	LOD/LOQ	Values below the LOD were counted as half of LOD
43	China	Asia	Wujin District,Jiangsu (northwest of Taihu Lake)	2018.11	River/Lake	316	Aldicarb Sulfone	Insecticide	1646-88-4	nd	nd	nd	nd	0.0002	0.0007	LOD/LOQ	Values below the LOD were counted as half of LOD
43	China	Asia	Wujin District,Jiangsu (northwest of Taihu Lake)	2018.11	River/Lake	316	Aldicarb sulfoxide	Metabolite	1646-87-3	nd	nd	nd	nd	0.0002	0.0007	LOD/LOQ	Values below the LOD were counted as half of LOD
43	China	Asia	Wujin District,Jiangsu (northwest of Taihu Lake)	2018.11	River/Lake	316	Carbaryl	Insecticide	63-25-2	nd	nd	nd	nd	0.0002	0.0007	LOD/LOQ	Values below the LOD were counted as half of LOD
43	China	Asia	Wujin District,Jiangsu (northwest of Taihu Lake)	2018.11	River/Lake	316	Carbofuran	Insecticide	1563-66-2	nd	nd	nd	nd	0.0002	0.0007	LOD/LOQ	Values below the LOD were counted as half of LOD
43	China	Asia	Wujin District,Jiangsu (northwest of Taihu Lake)	2018.11	River/Lake	316	Chlorobenzuron	Insecticide	57160-47-1	nd	nd	nd	nd	0.0002	0.0007	LOD/LOQ	Values below the LOD were counted as half of LOD
43	China	Asia	Wujin District,Jiangsu (northwest of Taihu Lake)	2018.11	River/Lake	316	Chlorpyrifos	Insecticide	2921-88-2	nd	nd	nd	nd	0.0002	0.0007	LOD/LOQ	Values below the LOD were counted as half of LOD
43	China	Asia	Wujin District,Jiangsu (northwest of Taihu Lake)	2018.11	River/Lake	316	Diazinon	Insecticide	333-41-5	nd	nd	nd	nd	0.0002	0.0007	LOD/LOQ	Values below the LOD were counted as half of LOD
43	China	Asia	Wujin District,Jiangsu (northwest of Taihu Lake)	2018.11	River/Lake	316	Diflubenzuron	Insecticide	35367-38-5	nd	nd	nd	nd	0.0002	0.0007	LOD/LOQ	Values below the LOD were counted as half of LOD
43	China	Asia	Wujin District,Jiangsu (northwest of Taihu Lake)	2018.11	River/Lake	316	Emamectin Benzoate	Insecticide	155569-91-8	nd	nd	nd	nd	0.0002	0.0007	LOD/LOQ	Values below the LOD were counted as half of LOD
43	China	Asia	Wujin District,Jiangsu (northwest of Taihu Lake)	2018.11	River/Lake	316	Fenpropathrin	Insecticide	39515-41-8	nd	nd	nd	nd	0.0002	0.0007	LOD/LOQ	Values below the LOD were counted as half of LOD
43	China	Asia	Wujin District,Jiangsu (northwest of Taihu Lake)	2018.11	River/Lake	316	Fenthion	Insecticide	55-38-9	nd	nd	nd	nd	0.0002	0.0007	LOD/LOQ	Values below the LOD were counted as half of LOD
43	China	Asia	Wujin District,Jiangsu (northwest of Taihu Lake)	2018.11	River/Lake	316	Fipronil	Insecticide	120068-37-3	nd	nd	nd	nd	0.0002	0.0007	LOD/LOQ	Values below the LOD were counted as half of LOD
43	China	Asia	Wujin District,Jiangsu (northwest of Taihu Lake)	2018.11	River/Lake	316	Malathion	Insecticide	121-75-5	nd	nd	nd	nd	0.0002	0.0007	LOD/LOQ	Values below the LOD were counted as half of LOD
43	China	Asia	Wujin District,Jiangsu (northwest of Taihu Lake)	2018.11	River/Lake	316	Methamidophos	Insecticide	10265-92-6	nd	nd	nd	nd	0.0002	0.0007	LOD/LOQ	Values below the LOD were counted as half of LOD
43	China	Asia	Wujin District,Jiangsu (northwest of Taihu Lake)	2018.11	River/Lake	316	Omethoate	Insecticide	1113-02-6	nd	nd	nd	nd	0.0002	0.0007	LOD/LOQ	Values below the LOD were counted as half of LOD
43	China	Asia	Wujin District,Jiangsu (northwest of Taihu Lake)	2018.11	River/Lake	316	Phosalone	Insecticide	2310-17-0	nd	nd	nd	nd	0.0002	0.0007	LOD/LOQ	Values below the LOD were counted as half of LOD
43	China	Asia	Wujin District,Jiangsu (northwest of Taihu Lake)	2018.11	River/Lake	316	Prochloraz	Fungicide	67747-09-5	nd	nd	nd	nd	0.0002	0.0007	LOD/LOQ	Values below the LOD were counted as half of LOD
43	China	Asia	Wujin District,Jiangsu (northwest of Taihu Lake)	2018.11	River/Lake	316	Profenofos	Insecticide	41198-08-7	nd	nd	nd	nd	0.0002	0.0007	LOD/LOQ	Values below the LOD were counted as half of LOD
43	China	Asia	Wujin District,Jiangsu (northwest of Taihu Lake)	2018.11	River/Lake	316	Pyridaben	Insecticide	96489-71-3	nd	nd	nd	nd	0.0002	0.0007	LOD/LOQ	Values below the LOD were counted as half of LOD
43	China	Asia	Wujin District,Jiangsu (northwest of Taihu Lake)	2018.11	River/Lake	316	Pyrimethanil	Fungicide	53112-28-0	nd	nd	nd	nd	0.0002	0.0007	LOD/LOQ	Values below the LOD were counted as half of LOD
43	China	Asia	Wujin District,Jiangsu (northwest of Taihu Lake)	2018.3	River/Lake	316	Dichlorvos	Insecticide	62-73-7	nd	nd	nd	nd	0.0002	0.0006	LOD/LOQ	Values below the LOD were counted as half of LOD
43	China	Asia	Wujin District,Jiangsu (northwest of Taihu Lake)	2018.3	River/Lake	316	Dimethoate	Insecticide	60-51-5	nd	0.031	0.00645	0.00786	0.0002	0.0006	LOD/LOQ	Values below the LOD were counted as half of LOD
43	China	Asia	Wujin District,Jiangsu (northwest of Taihu Lake)	2018.3	River/Lake	316	Isocarbophos	Insecticide	24353-61-5	nd	0.145	0.0414	0.0468	0.0002	0.0006	LOD/LOQ	Values below the LOD were counted as half of LOD
43	China	Asia	Wujin District,Jiangsu (northwest of Taihu Lake)	2018.3	River/Lake	316	Parathion	Insecticide	56-38-2	nd	0.05	0.0104	0.0125	0.0002	0.0006	LOD/LOQ	Values below the LOD were counted as half of LOD
43	China	Asia	Wujin District,Jiangsu (northwest of Taihu Lake)	2018.3	River/Lake	316	Parathion methyl	Insecticide	298-00-0	nd	0.00336	0.00336	0.00336	0.0002	0.0006	LOD/LOQ	Values below the LOD were counted as half of LOD
43	China	Asia	Wujin District,Jiangsu (northwest of Taihu Lake)	2018.3	River/Lake	316	Phoxim	Biocide	14816-18-3	nd	0.0142	0.0142	0.0142	0.0002	0.0006	LOD/LOQ	Values below the LOD were counted as half of LOD
43	China	Asia	Wujin District,Jiangsu (northwest of Taihu Lake)	2018.3	River/Lake	316	Triazophos	Fungicide	24017-47-8	nd	0.00346	0.00155	0.00144	0.0002	0.0006	LOD/LOQ	Values below the LOD were counted as half of LOD
43	China	Asia	Wujin District,Jiangsu (northwest of Taihu Lake)	2018.3	River/Lake	316	Acetamiprid	Insecticide	135410-20-7	nd	0.038	0.00825	0.00883	0.0002	0.0006	LOD/LOQ	Values below the LOD were counted as half of LOD
43	China	Asia	Wujin District,Jiangsu (northwest of Taihu Lake)	2018.3	River/Lake	316	Imidacloprid	Insecticide	138261-41-3	nd	0.236	0.0658	0.0702	0.0002	0.0006	LOD/LOQ	Values below the LOD were counted as half of LOD
43	China	Asia	Wujin District,Jiangsu (northwest of Taihu Lake)	2018.3	River/Lake	316	Thiamethoxam	Insecticide	153719-23-4	nd	0.0534	0.01	0.012	0.0002	0.0006	LOD/LOQ	Values below the LOD were counted as half of LOD
43	China	Asia	Wujin District,Jiangsu (northwest of Taihu Lake)	2018.3	River/Lake	316	Methomyl	Insecticide	16752-77-5	nd	0.0222	nd	0.00359	0.0002	0.0006	LOD/LOQ	Values below the LOD were counted as half of LOD
43	China	Asia	Wujin District,Jiangsu (northwest of Taihu Lake)	2018.3	River/Lake	316	Azoxystrobin	Fungicide	131860-33-8	nd	0.0341	0.01	0.0107	0.0002	0.0006	LOD/LOQ	Values below the LOD were counted as half of LOD
43	China	Asia	Wujin District,Jiangsu (northwest of Taihu Lake)	2018.3	River/Lake	316	Carbendazim	Fungicide	10605-21-7	0.00145	0.151	0.0737	0.0727	0.0002	0.0006	LOD/LOQ	Values below the LOD were counted as half of LOD
43	China	Asia	Wujin District,Jiangsu (northwest of Taihu Lake)	2018.3	River/Lake	316	Difenoconazole	Fungicide	119446-68-3	nd	0.0108	nd	0.002	0.0002	0.0006	LOD/LOQ	Values below the LOD were counted as half of LOD
43	China	Asia	Wujin District,Jiangsu (northwest of Taihu Lake)	2018.3	River/Lake	316	Dimethomorph	Fungicide	110488-70-5	nd	0.0946	0.0261	0.0303	0.0002	0.0006	LOD/LOQ	Values below the LOD were counted as half of LOD
43	China	Asia	Wujin District,Jiangsu (northwest of Taihu Lake)	2018.3	River/Lake	316	Triadimefon	Fungicide	43121-43-3	nd	0.00672	nd	0.00011	0.0002	0.0006	LOD/LOQ	Values below the LOD were counted as half of LOD
43	China	Asia	Wujin District,Jiangsu (northwest of Taihu Lake)	2018.3	River/Lake	316	3-Hydroxycarbofuran	Metabolite	16655-82-6	nd	nd	nd	nd	0.0002	0.0006	LOD/LOQ	Values below the LOD were counted as half of LOD
43	China	Asia	Wujin District,Jiangsu (northwest of Taihu Lake)	2018.3	River/Lake	316	Aldicarb	Insecticide	116-06-3	nd	nd	nd	nd	0.0002	0.0006	LOD/LOQ	Values below the LOD were counted as half of LOD
43	China	Asia	Wujin District,Jiangsu (northwest of Taihu Lake)	2018.3	River/Lake	316	Aldicarb Sulfone	Insecticide	1646-88-4	nd	nd	nd	nd	0.0002	0.0006	LOD/LOQ	Values below the LOD were counted as half of LOD
43	China	Asia	Wujin District,Jiangsu (northwest of Taihu Lake)	2018.3	River/Lake	316	Aldicarb sulfoxide	Metabolite	1646-87-3	nd	nd	nd	nd	0.0002	0.0006	LOD/LOQ	Values below the LOD were counted as half of LOD
43	China	Asia	Wujin District,Jiangsu (northwest of Taihu Lake)	2018.3	River/Lake	316	Carbaryl	Insecticide	63-25-2	nd	nd	nd	nd	0.0002	0.0006	LOD/LOQ	Values below the LOD were counted as half of LOD
43	China	Asia	Wujin District,Jiangsu (northwest of Taihu Lake)	2018.3	River/Lake	316	Carbofuran	Insecticide	1563-66-2	nd	nd	nd	nd	0.0002	0.0006	LOD/LOQ	Values below the LOD were counted as half of LOD
43	China	Asia	Wujin District,Jiangsu (northwest of Taihu Lake)	2018.3	River/Lake	316	Chlorobenzuron	Insecticide	57160-47-1	nd	nd	nd	nd	0.0002	0.0006	LOD/LOQ	Values below the LOD were counted as half of LOD
43	China	Asia	Wujin District,Jiangsu (northwest of Taihu Lake)	2018.3	River/Lake	316	Chlorpyrifos	Insecticide	2921-88-2	nd	nd	nd	nd	0.0002	0.0006	LOD/LOQ	Values below the LOD were counted as half of LOD
43	China	Asia	Wujin District,Jiangsu (northwest of Taihu Lake)	2018.3	River/Lake	316	Diazinon	Insecticide	333-41-5	nd	nd	nd	nd	0.0002	0.0006	LOD/LOQ	Values below the LOD were counted as half of LOD
43	China	Asia	Wujin District,Jiangsu (northwest of Taihu Lake)	2018.3	River/Lake	316	Diflubenzuron	Insecticide	35367-38-5	nd	nd	nd	nd	0.0002	0.0006	LOD/LOQ	Values below the LOD were counted as half of LOD
43	China	Asia	Wujin District,Jiangsu (northwest of Taihu Lake)	2018.3	River/Lake	316	Emamectin Benzoate	Insecticide	155569-91-8	nd	nd	nd	nd	0.0002	0.0006	LOD/LOQ	Values below the LOD were counted as half of LOD
43	China	Asia	Wujin District,Jiangsu (northwest of Taihu Lake)	2018.3	River/Lake	316	Fenpropathrin	Insecticide	39515-41-8	nd	nd	nd	nd	0.0002	0.0006	LOD/LOQ	Values below the LOD were counted as half of LOD
43	China	Asia	Wujin District,Jiangsu (northwest of Taihu Lake)	2018.3	River/Lake	316	Fenthion	Insecticide	55-38-9	nd	nd	nd	nd	0.0002	0.0006	LOD/LOQ	Values below the LOD were counted as half of LOD
43	China	Asia	Wujin District,Jiangsu (northwest of Taihu Lake)	2018.3	River/Lake	316	Fipronil	Insecticide	120068-37-3	nd	nd	nd	nd	0.0002	0.0006	LOD/LOQ	Values below the LOD were counted as half of LOD
43	China	Asia	Wujin District,Jiangsu (northwest of Taihu Lake)	2018.3	River/Lake	316	Malathion	Insecticide	121-75-5	nd	nd	nd	nd	0.0002	0.0006	LOD/LOQ	Values below the LOD were counted as half of LOD
43	China	Asia	Wujin District,Jiangsu (northwest of Taihu Lake)	2018.3	River/Lake	316	Methamidophos	Insecticide	10265-92-6	nd	nd	nd	nd	0.0002	0.0006	LOD/LOQ	Values below the LOD were counted as half of LOD
43	China	Asia	Wujin District,Jiangsu (northwest of Taihu Lake)	2018.3	River/Lake	316	Omethoate	Insecticide	1113-02-6	nd	nd	nd	nd	0.0002	0.0006	LOD/LOQ	Values below the LOD were counted as half of LOD
43	China	Asia	Wujin District,Jiangsu (northwest of Taihu Lake)	2018.3	River/Lake	316	Phosalone	Insecticide	2310-17-0	nd	nd	nd	nd	0.0002	0.0006	LOD/LOQ	Values below the LOD were counted as half of LOD
43	China	Asia	Wujin District,Jiangsu (northwest of Taihu Lake)	2018.3	River/Lake	316	Prochloraz	Fungicide	67747-09-5	nd	nd	nd	nd	0.0002	0.0006	LOD/LOQ	Values below the LOD were counted as half of LOD
43	China	Asia	Wujin District,Jiangsu (northwest of Taihu Lake)	2018.3	River/Lake	316	Profenofos	Insecticide	41198-08-7	nd	nd	nd	nd	0.0002	0.0006	LOD/LOQ	Values below the LOD were counted as half of LOD
43	China	Asia	Wujin District,Jiangsu (northwest of Taihu Lake)	2018.3	River/Lake	316	Pyridaben	Insecticide	96489-71-3	nd	nd	nd	nd	0.0002	0.0006	LOD/LOQ	Values below the LOD were counted as half of LOD
43	China	Asia	Wujin District,Jiangsu (northwest of Taihu Lake)	2018.3	River/Lake	316	Pyrimethanil	Fungicide	53112-28-0	nd	nd	nd	nd	0.0002	0.0006	LOD/LOQ	Values below the LOD were counted as half of LOD
43	China	Asia	Wujin District,Jiangsu (northwest of Taihu Lake)	2018.6	River/Lake	316	Dichlorvos	Insecticide	62-73-7	nd	nd	nd	nd	0.0006	0.002	LOD/LOQ	Values below the LOD were counted as half of LOD
43	China	Asia	Wujin District,Jiangsu (northwest of Taihu Lake)	2018.6	River/Lake	316	Dimethoate	Insecticide	60-51-5	nd	0.0102	0.00355	0.00367	0.0006	0.002	LOD/LOQ	Values below the LOD were counted as half of LOD
43	China	Asia	Wujin District,Jiangsu (northwest of Taihu Lake)	2018.6	River/Lake	316	Isocarbophos	Insecticide	24353-61-5	nd	0.067	nd	0.00978	0.0006	0.002	LOD/LOQ	Values below the LOD were counted as half of LOD
43	China	Asia	Wujin District,Jiangsu (northwest of Taihu Lake)	2018.6	River/Lake	316	Parathion	Insecticide	56-38-2	nd	0.0217	nd	0.00335	0.0006	0.002	LOD/LOQ	Values below the LOD were counted as half of LOD
43	China	Asia	Wujin District,Jiangsu (northwest of Taihu Lake)	2018.6	River/Lake	316	Parathion methyl	Insecticide	298-00-0	nd	0.00141	0.00103	0.00095	0.0006	0.002	LOD/LOQ	Values below the LOD were counted as half of LOD
43	China	Asia	Wujin District,Jiangsu (northwest of Taihu Lake)	2018.6	River/Lake	316	Phoxim	Biocide	14816-18-3	nd	nd	nd	nd	0.0006	0.002	LOD/LOQ	Values below the LOD were counted as half of LOD
43	China	Asia	Wujin District,Jiangsu (northwest of Taihu Lake)	2018.6	River/Lake	316	Triazophos	Fungicide	24017-47-8	nd	0.00238	nd	0.00015	0.0006	0.002	LOD/LOQ	Values below the LOD were counted as half of LOD
43	China	Asia	Wujin District,Jiangsu (northwest of Taihu Lake)	2018.6	River/Lake	316	Acetamiprid	Insecticide	135410-20-7	0.00176	0.0212	0.00873	0.00907	0.0006	0.002	LOD/LOQ	Values below the LOD were counted as half of LOD
43	China	Asia	Wujin District,Jiangsu (northwest of Taihu Lake)	2018.6	River/Lake	316	Imidacloprid	Insecticide	138261-41-3	0.0113	0.438	0.037	0.0483	0.0006	0.002	LOD/LOQ	Values below the LOD were counted as half of LOD
43	China	Asia	Wujin District,Jiangsu (northwest of Taihu Lake)	2018.6	River/Lake	316	Thiamethoxam	Insecticide	153719-23-4	nd	0.0246	nd	0.00289	0.0006	0.002	LOD/LOQ	Values below the LOD were counted as half of LOD
43	China	Asia	Wujin District,Jiangsu (northwest of Taihu Lake)	2018.6	River/Lake	316	Methomyl	Insecticide	16752-77-5	nd	0.07	nd	0.00357	0.0006	0.002	LOD/LOQ	Values below the LOD were counted as half of LOD
43	China	Asia	Wujin District,Jiangsu (northwest of Taihu Lake)	2018.6	River/Lake	316	Azoxystrobin	Fungicide	131860-33-8	0.00082	0.0123	0.00405	0.00505	0.0006	0.002	LOD/LOQ	Values below the LOD were counted as half of LOD
43	China	Asia	Wujin District,Jiangsu (northwest of Taihu Lake)	2018.6	River/Lake	316	Carbendazim	Fungicide	10605-21-7	0.029	0.134	0.0745	0.0712	0.0006	0.002	LOD/LOQ	Values below the LOD were counted as half of LOD
43	China	Asia	Wujin District,Jiangsu (northwest of Taihu Lake)	2018.6	River/Lake	316	Difenoconazole	Fungicide	119446-68-3	0.00013	0.0045	0.00105	0.00132	0.0006	0.002	LOD/LOQ	Values below the LOD were counted as half of LOD
43	China	Asia	Wujin District,Jiangsu (northwest of Taihu Lake)	2018.6	River/Lake	316	Dimethomorph	Fungicide	110488-70-5	0.00232	0.065	0.0131	0.018	0.0006	0.002	LOD/LOQ	Values below the LOD were counted as half of LOD
43	China	Asia	Wujin District,Jiangsu (northwest of Taihu Lake)	2018.6	River/Lake	316	Triadimefon	Fungicide	43121-43-3	nd	nd	nd	nd	0.0006	0.002	LOD/LOQ	Values below the LOD were counted as half of LOD
43	China	Asia	Wujin District,Jiangsu (northwest of Taihu Lake)	2018.6	River/Lake	316	3-Hydroxycarbofuran	Metabolite	16655-82-6	nd	nd	nd	nd	0.0006	0.002	LOD/LOQ	Values below the LOD were counted as half of LOD
43	China	Asia	Wujin District,Jiangsu (northwest of Taihu Lake)	2018.6	River/Lake	316	Aldicarb	Insecticide	116-06-3	nd	nd	nd	nd	0.0006	0.002	LOD/LOQ	Values below the LOD were counted as half of LOD
43	China	Asia	Wujin District,Jiangsu (northwest of Taihu Lake)	2018.6	River/Lake	316	Aldicarb Sulfone	Insecticide	1646-88-4	nd	nd	nd	nd	0.0006	0.002	LOD/LOQ	Values below the LOD were counted as half of LOD
43	China	Asia	Wujin District,Jiangsu (northwest of Taihu Lake)	2018.6	River/Lake	316	Aldicarb sulfoxide	Metabolite	1646-87-3	nd	nd	nd	nd	0.0006	0.002	LOD/LOQ	Values below the LOD were counted as half of LOD
43	China	Asia	Wujin District,Jiangsu (northwest of Taihu Lake)	2018.6	River/Lake	316	Carbaryl	Insecticide	63-25-2	nd	nd	nd	nd	0.0006	0.002	LOD/LOQ	Values below the LOD were counted as half of LOD
43	China	Asia	Wujin District,Jiangsu (northwest of Taihu Lake)	2018.6	River/Lake	316	Carbofuran	Insecticide	1563-66-2	nd	nd	nd	nd	0.0006	0.002	LOD/LOQ	Values below the LOD were counted as half of LOD
43	China	Asia	Wujin District,Jiangsu (northwest of Taihu Lake)	2018.6	River/Lake	316	Chlorobenzuron	Insecticide	57160-47-1	nd	nd	nd	nd	0.0006	0.002	LOD/LOQ	Values below the LOD were counted as half of LOD
43	China	Asia	Wujin District,Jiangsu (northwest of Taihu Lake)	2018.6	River/Lake	316	Chlorpyrifos	Insecticide	2921-88-2	nd	nd	nd	nd	0.0006	0.002	LOD/LOQ	Values below the LOD were counted as half of LOD
43	China	Asia	Wujin District,Jiangsu (northwest of Taihu Lake)	2018.6	River/Lake	316	Diazinon	Insecticide	333-41-5	nd	nd	nd	nd	0.0006	0.002	LOD/LOQ	Values below the LOD were counted as half of LOD
43	China	Asia	Wujin District,Jiangsu (northwest of Taihu Lake)	2018.6	River/Lake	316	Diflubenzuron	Insecticide	35367-38-5	nd	nd	nd	nd	0.0006	0.002	LOD/LOQ	Values below the LOD were counted as half of LOD
43	China	Asia	Wujin District,Jiangsu (northwest of Taihu Lake)	2018.6	River/Lake	316	Emamectin Benzoate	Insecticide	155569-91-8	nd	nd	nd	nd	0.0006	0.002	LOD/LOQ	Values below the LOD were counted as half of LOD
43	China	Asia	Wujin District,Jiangsu (northwest of Taihu Lake)	2018.6	River/Lake	316	Fenpropathrin	Insecticide	39515-41-8	nd	nd	nd	nd	0.0006	0.002	LOD/LOQ	Values below the LOD were counted as half of LOD
43	China	Asia	Wujin District,Jiangsu (northwest of Taihu Lake)	2018.6	River/Lake	316	Fenthion	Insecticide	55-38-9	nd	nd	nd	nd	0.0006	0.002	LOD/LOQ	Values below the LOD were counted as half of LOD
43	China	Asia	Wujin District,Jiangsu (northwest of Taihu Lake)	2018.6	River/Lake	316	Fipronil	Insecticide	120068-37-3	nd	nd	nd	nd	0.0006	0.002	LOD/LOQ	Values below the LOD were counted as half of LOD
43	China	Asia	Wujin District,Jiangsu (northwest of Taihu Lake)	2018.6	River/Lake	316	Malathion	Insecticide	121-75-5	nd	nd	nd	nd	0.0006	0.002	LOD/LOQ	Values below the LOD were counted as half of LOD
43	China	Asia	Wujin District,Jiangsu (northwest of Taihu Lake)	2018.6	River/Lake	316	Methamidophos	Insecticide	10265-92-6	nd	nd	nd	nd	0.0006	0.002	LOD/LOQ	Values below the LOD were counted as half of LOD
43	China	Asia	Wujin District,Jiangsu (northwest of Taihu Lake)	2018.6	River/Lake	316	Omethoate	Insecticide	1113-02-6	nd	nd	nd	nd	0.0006	0.002	LOD/LOQ	Values below the LOD were counted as half of LOD
43	China	Asia	Wujin District,Jiangsu (northwest of Taihu Lake)	2018.6	River/Lake	316	Phosalone	Insecticide	2310-17-0	nd	nd	nd	nd	0.0006	0.002	LOD/LOQ	Values below the LOD were counted as half of LOD
43	China	Asia	Wujin District,Jiangsu (northwest of Taihu Lake)	2018.6	River/Lake	316	Prochloraz	Fungicide	67747-09-5	nd	nd	nd	nd	0.0006	0.002	LOD/LOQ	Values below the LOD were counted as half of LOD
43	China	Asia	Wujin District,Jiangsu (northwest of Taihu Lake)	2018.6	River/Lake	316	Profenofos	Insecticide	41198-08-7	nd	nd	nd	nd	0.0006	0.002	LOD/LOQ	Values below the LOD were counted as half of LOD
43	China	Asia	Wujin District,Jiangsu (northwest of Taihu Lake)	2018.6	River/Lake	316	Pyridaben	Insecticide	96489-71-3	nd	nd	nd	nd	0.0006	0.002	LOD/LOQ	Values below the LOD were counted as half of LOD
43	China	Asia	Wujin District,Jiangsu (northwest of Taihu Lake)	2018.6	River/Lake	316	Pyrimethanil	Fungicide	53112-28-0	nd	nd	nd	nd	0.0006	0.002	LOD/LOQ	Values below the LOD were counted as half of LOD
43	China	Asia	Wujin District,Jiangsu (northwest of Taihu Lake)	2018.8	River/Lake	316	Dichlorvos	Insecticide	62-73-7	nd	0.0418	nd	0.0007	0.0006	0.0021	LOD/LOQ	Values below the LOD were counted as half of LOD
43	China	Asia	Wujin District,Jiangsu (northwest of Taihu Lake)	2018.8	River/Lake	316	Dimethoate	Insecticide	60-51-5	nd	0.00535	0.0022	0.00231	0.0006	0.0021	LOD/LOQ	Values below the LOD were counted as half of LOD
43	China	Asia	Wujin District,Jiangsu (northwest of Taihu Lake)	2018.8	River/Lake	316	Isocarbophos	Insecticide	24353-61-5	nd	nd	nd	nd	0.0006	0.0021	LOD/LOQ	Values below the LOD were counted as half of LOD
43	China	Asia	Wujin District,Jiangsu (northwest of Taihu Lake)	2018.8	River/Lake	316	Parathion	Insecticide	56-38-2	nd	0.00548	nd	0.00017	0.0006	0.0021	LOD/LOQ	Values below the LOD were counted as half of LOD
43	China	Asia	Wujin District,Jiangsu (northwest of Taihu Lake)	2018.8	River/Lake	316	Parathion methyl	Insecticide	298-00-0	nd	nd	nd	nd	0.0006	0.0021	LOD/LOQ	Values below the LOD were counted as half of LOD
43	China	Asia	Wujin District,Jiangsu (northwest of Taihu Lake)	2018.8	River/Lake	316	Phoxim	Biocide	14816-18-3	nd	nd	nd	nd	0.0006	0.0021	LOD/LOQ	Values below the LOD were counted as half of LOD
43	China	Asia	Wujin District,Jiangsu (northwest of Taihu Lake)	2018.8	River/Lake	316	Triazophos	Fungicide	24017-47-8	nd	nd	nd	nd	0.0006	0.0021	LOD/LOQ	Values below the LOD were counted as half of LOD
43	China	Asia	Wujin District,Jiangsu (northwest of Taihu Lake)	2018.8	River/Lake	316	Acetamiprid	Insecticide	135410-20-7	0.00018	0.0161	0.00416	0.00469	0.0006	0.0021	LOD/LOQ	Values below the LOD were counted as half of LOD
43	China	Asia	Wujin District,Jiangsu (northwest of Taihu Lake)	2018.8	River/Lake	316	Imidacloprid	Insecticide	138261-41-3	0.00925	0.29	0.0306	0.0456	0.0006	0.0021	LOD/LOQ	Values below the LOD were counted as half of LOD
43	China	Asia	Wujin District,Jiangsu (northwest of Taihu Lake)	2018.8	River/Lake	316	Thiamethoxam	Insecticide	153719-23-4	nd	0.00453	nd	0.0004	0.0006	0.0021	LOD/LOQ	Values below the LOD were counted as half of LOD
43	China	Asia	Wujin District,Jiangsu (northwest of Taihu Lake)	2018.8	River/Lake	316	Methomyl	Insecticide	16752-77-5	nd	nd	nd	nd	0.0006	0.0021	LOD/LOQ	Values below the LOD were counted as half of LOD
43	China	Asia	Wujin District,Jiangsu (northwest of Taihu Lake)	2018.8	River/Lake	316	Azoxystrobin	Fungicide	131860-33-8	0.0116	0.0536	0.0298	0.0285	0.0006	0.0021	LOD/LOQ	Values below the LOD were counted as half of LOD
43	China	Asia	Wujin District,Jiangsu (northwest of Taihu Lake)	2018.8	River/Lake	316	Carbendazim	Fungicide	10605-21-7	0.105	0.508	0.165	0.195	0.0006	0.0021	LOD/LOQ	Values below the LOD were counted as half of LOD
43	China	Asia	Wujin District,Jiangsu (northwest of Taihu Lake)	2018.8	River/Lake	316	Difenoconazole	Fungicide	119446-68-3	nd	nd	nd	nd	0.0006	0.0021	LOD/LOQ	Values below the LOD were counted as half of LOD
43	China	Asia	Wujin District,Jiangsu (northwest of Taihu Lake)	2018.8	River/Lake	316	Dimethomorph	Fungicide	110488-70-5	nd	nd	nd	nd	0.0006	0.0021	LOD/LOQ	Values below the LOD were counted as half of LOD
43	China	Asia	Wujin District,Jiangsu (northwest of Taihu Lake)	2018.8	River/Lake	316	Triadimefon	Fungicide	43121-43-3	nd	nd	nd	nd	0.0006	0.0021	LOD/LOQ	Values below the LOD were counted as half of LOD
43	China	Asia	Wujin District,Jiangsu (northwest of Taihu Lake)	2018.8	River/Lake	316	3-Hydroxycarbofuran	Metabolite	16655-82-6	nd	nd	nd	nd	0.0006	0.0021	LOD/LOQ	Values below the LOD were counted as half of LOD
43	China	Asia	Wujin District,Jiangsu (northwest of Taihu Lake)	2018.8	River/Lake	316	Aldicarb	Insecticide	116-06-3	nd	nd	nd	nd	0.0006	0.0021	LOD/LOQ	Values below the LOD were counted as half of LOD
43	China	Asia	Wujin District,Jiangsu (northwest of Taihu Lake)	2018.8	River/Lake	316	Aldicarb Sulfone	Insecticide	1646-88-4	nd	nd	nd	nd	0.0006	0.0021	LOD/LOQ	Values below the LOD were counted as half of LOD
43	China	Asia	Wujin District,Jiangsu (northwest of Taihu Lake)	2018.8	River/Lake	316	Aldicarb sulfoxide	Metabolite	1646-87-3	nd	nd	nd	nd	0.0006	0.0021	LOD/LOQ	Values below the LOD were counted as half of LOD
43	China	Asia	Wujin District,Jiangsu (northwest of Taihu Lake)	2018.8	River/Lake	316	Carbaryl	Insecticide	63-25-2	nd	nd	nd	nd	0.0006	0.0021	LOD/LOQ	Values below the LOD were counted as half of LOD
43	China	Asia	Wujin District,Jiangsu (northwest of Taihu Lake)	2018.8	River/Lake	316	Carbofuran	Insecticide	1563-66-2	nd	nd	nd	nd	0.0006	0.0021	LOD/LOQ	Values below the LOD were counted as half of LOD
43	China	Asia	Wujin District,Jiangsu (northwest of Taihu Lake)	2018.8	River/Lake	316	Chlorobenzuron	Insecticide	57160-47-1	nd	nd	nd	nd	0.0006	0.0021	LOD/LOQ	Values below the LOD were counted as half of LOD
43	China	Asia	Wujin District,Jiangsu (northwest of Taihu Lake)	2018.8	River/Lake	316	Chlorpyrifos	Insecticide	2921-88-2	nd	nd	nd	nd	0.0006	0.0021	LOD/LOQ	Values below the LOD were counted as half of LOD
43	China	Asia	Wujin District,Jiangsu (northwest of Taihu Lake)	2018.8	River/Lake	316	Diazinon	Insecticide	333-41-5	nd	nd	nd	nd	0.0006	0.0021	LOD/LOQ	Values below the LOD were counted as half of LOD
43	China	Asia	Wujin District,Jiangsu (northwest of Taihu Lake)	2018.8	River/Lake	316	Diflubenzuron	Insecticide	35367-38-5	nd	nd	nd	nd	0.0006	0.0021	LOD/LOQ	Values below the LOD were counted as half of LOD
43	China	Asia	Wujin District,Jiangsu (northwest of Taihu Lake)	2018.8	River/Lake	316	Emamectin Benzoate	Insecticide	155569-91-8	nd	nd	nd	nd	0.0006	0.0021	LOD/LOQ	Values below the LOD were counted as half of LOD
43	China	Asia	Wujin District,Jiangsu (northwest of Taihu Lake)	2018.8	River/Lake	316	Fenpropathrin	Insecticide	39515-41-8	nd	nd	nd	nd	0.0006	0.0021	LOD/LOQ	Values below the LOD were counted as half of LOD
43	China	Asia	Wujin District,Jiangsu (northwest of Taihu Lake)	2018.8	River/Lake	316	Fenthion	Insecticide	55-38-9	nd	nd	nd	nd	0.0006	0.0021	LOD/LOQ	Values below the LOD were counted as half of LOD
43	China	Asia	Wujin District,Jiangsu (northwest of Taihu Lake)	2018.8	River/Lake	316	Fipronil	Insecticide	120068-37-3	nd	nd	nd	nd	0.0006	0.0021	LOD/LOQ	Values below the LOD were counted as half of LOD
43	China	Asia	Wujin District,Jiangsu (northwest of Taihu Lake)	2018.8	River/Lake	316	Malathion	Insecticide	121-75-5	nd	nd	nd	nd	0.0006	0.0021	LOD/LOQ	Values below the LOD were counted as half of LOD
43	China	Asia	Wujin District,Jiangsu (northwest of Taihu Lake)	2018.8	River/Lake	316	Methamidophos	Insecticide	10265-92-6	nd	nd	nd	nd	0.0006	0.0021	LOD/LOQ	Values below the LOD were counted as half of LOD
43	China	Asia	Wujin District,Jiangsu (northwest of Taihu Lake)	2018.8	River/Lake	316	Omethoate	Insecticide	1113-02-6	nd	nd	nd	nd	0.0006	0.0021	LOD/LOQ	Values below the LOD were counted as half of LOD
43	China	Asia	Wujin District,Jiangsu (northwest of Taihu Lake)	2018.8	River/Lake	316	Phosalone	Insecticide	2310-17-0	nd	nd	nd	nd	0.0006	0.0021	LOD/LOQ	Values below the LOD were counted as half of LOD
43	China	Asia	Wujin District,Jiangsu (northwest of Taihu Lake)	2018.8	River/Lake	316	Prochloraz	Fungicide	67747-09-5	nd	nd	nd	nd	0.0006	0.0021	LOD/LOQ	Values below the LOD were counted as half of LOD
43	China	Asia	Wujin District,Jiangsu (northwest of Taihu Lake)	2018.8	River/Lake	316	Profenofos	Insecticide	41198-08-7	nd	nd	nd	nd	0.0006	0.0021	LOD/LOQ	Values below the LOD were counted as half of LOD
43	China	Asia	Wujin District,Jiangsu (northwest of Taihu Lake)	2018.8	River/Lake	316	Pyridaben	Insecticide	96489-71-3	nd	nd	nd	nd	0.0006	0.0021	LOD/LOQ	Values below the LOD were counted as half of LOD
43	China	Asia	Wujin District,Jiangsu (northwest of Taihu Lake)	2018.8	River/Lake	316	Pyrimethanil	Fungicide	53112-28-0	nd	nd	nd	nd	0.0006	0.0021	LOD/LOQ	Values below the LOD were counted as half of LOD
44	China	Asia	Tai Lake and its tributaries, Jiangsu	2019.9	Lake	37	Paraoxon methyl	Insecticide	950-35-6	0.051	0.48		0.148	0.00015		LOD
44	China	Asia	Tai Lake and its tributaries, Jiangsu	2019.9	Lake	37	Parathion	Insecticide	56-38-2	0.008	0.506		0.188	0.0001		LOD
44	China	Asia	Tai Lake and its tributaries, Jiangsu	2019.9	Lake	37	Carbophenothion	Insecticide	786-19-6	nd	0.166		0.0324	0.0002		LOD
44	China	Asia	Tai Lake and its tributaries, Jiangsu	2019.9	Lake	37	Famphur	Insecticide	52-85-7	0.00632	0.0854		0.028	7e-05		LOD
44	China	Asia	Tai Lake and its tributaries, Jiangsu	2019.9	Lake	37	Tolclofos methyl	Fungicide	57018-04-9	0.00701	0.05		0.0209	5e-06		LOD
44	China	Asia	Tai Lake and its tributaries, Jiangsu	2019.9	Lake	37	EPN	Insecticide	2104-64-5	nd	0.0443		0.0101	0.00024		LOD
44	China	Asia	Tai Lake and its tributaries, Jiangsu	2019.9	Lake	37	Paraoxon	Insecticide	311-45-5	nd	0.0236		0.00652	0.00025		LOD
44	China	Asia	Tai Lake and its tributaries, Jiangsu	2019.9	Lake	37	Fonofos	Insecticide	944-22-9	0.000659	0.0143		0.00402	2e-05		LOD
44	China	Asia	Tai Lake and its tributaries, Jiangsu	2019.9	Lake	37	Iprobenfos	Insecticide	26087-47-8	nd	0.0453		0.00296	9e-05		LOD
44	China	Asia	Tai Lake and its tributaries, Jiangsu	2019.9	Lake	37	Bromfenvinphos	Insecticide	33399-00-7	nd	0.00254		0.000715	2e-06		LOD
44	China	Asia	Tai Lake and its tributaries, Jiangsu	2019.9	Lake	37	Parathion methyl	Insecticide	298-00-0	nd	0.0066		0.00104	3e-05		LOD
44	China	Asia	Tai Lake and its tributaries, Jiangsu	2019.9	Lake	37	Chlorthiophos	Insecticide	60238-56-4	nd	0.00644		0.000529	2e-05		LOD
44	China	Asia	Tai Lake and its tributaries, Jiangsu	2019.9	Lake	37	Leptophos	Insecticide	21609-90-5	nd	0.00226		0.000882	2e-05		LOD
44	China	Asia	Tai Lake and its tributaries, Jiangsu	2019.9	Lake	37	Tetrachlorvinphos	Insecticide	22248-79-9	6.6e-05	0.00407		0.000993	5e-05		LOD
44	China	Asia	Tai Lake and its tributaries, Jiangsu	2019.9	Lake	37	Chlorfenvinphos	Insecticide	470-90-6	nd	0.00151		0.00021	2e-05		LOD
44	China	Asia	Tai Lake and its tributaries, Jiangsu	2019.9	Lake	37	Profenofos	Insecticide	41198-08-7	nd	0.00786		0.000407	7.5e-05		LOD
44	China	Asia	Tai Lake and its tributaries, Jiangsu	2019.9	Lake	37	Edifenphos	Insecticide	17109-49-8	nd	0.000355		6.49e-05	0.0001		LOD
44	China	Asia	Tai Lake and its tributaries, Jiangsu	2019.9	Lake	37	Bromophos ethyl	Insecticide	4824-78-6	nd	0.000166		7.23e-05	2e-05		LOD
44	China	Asia	Tai Lake and its tributaries, Jiangsu	2019.9	Lake	37	Fenchlorphos	Insecticide	299-84-3	nd	0.000303		6.45e-05	1e-05		LOD
44	China	Asia	Tai Lake and its tributaries, Jiangsu	2019.9	Lake	37	Trichloronate	Insecticide	327-98-0	nd	3.4e-05		7.5e-06	2.2e-05		LOD
44	China	Asia	Tai Lake and its tributaries, Jiangsu	2019.9	Lake	37	Fensulfothion	Insecticide	115-90-2	nd	0.0167		0.000547	0.00015		LOD
44	China	Asia	Tai Lake and its tributaries, Jiangsu	2019.9	Lake	37	Fenthion	Insecticide	55-38-9	0.00187	0.205		0.0651	5e-06		LOD
44	China	Asia	Tai Lake and its tributaries, Jiangsu	2019.9	Lake	37	Fenthion Sulfone	Metabolite	3761-42-0	nd	0.00216		0.000429	0.00025		LOD
44	China	Asia	Tai Lake and its tributaries, Jiangsu	2019.9	Lake	37	Fenthion Sulfoxide	Insecticide	3761-41-9	nd	0.0993		0.0138	0.0002		LOD
44	China	Asia	Tai Lake and its tributaries, Jiangsu	2019.9	Lake	37	Naled	Insecticide	300-76-5	0.00108	0.016		0.00653	9e-05		LOD
44	China	Asia	Tai Lake and its tributaries, Jiangsu	2019.9	Lake	37	Dicrotophos	Insecticide	141-66-2	0.00267	0.0121		0.00583	0.00011		LOD
44	China	Asia	Tai Lake and its tributaries, Jiangsu	2019.9	Lake	37	Phosphamidon	Insecticide	13171-21-6	nd	0.00964		0.00295	0.00023		LOD
44	China	Asia	Tai Lake and its tributaries, Jiangsu	2019.9	Lake	37	Mevinphos	Insecticide	7786-34-7	nd	0.155		0.0294	1.4e-05		LOD
44	China	Asia	Tai Lake and its tributaries, Jiangsu	2019.9	Lake	37	Methacrifos	Insecticide	62610-77-9	nd	0.0688		0.0163	4e-06		LOD
44	China	Asia	Tai Lake and its tributaries, Jiangsu	2019.9	Lake	37	Dimethoate	Insecticide	60-51-5	nd	0.000588		0.000144	2.2e-05		LOD
44	China	Asia	Tai Lake and its tributaries, Jiangsu	2019.9	Lake	37	Malaoxon	Insecticide	1634-78-2	0.000114	0.0274		0.00858	0.00025		LOD
44	China	Asia	Tai Lake and its tributaries, Jiangsu	2019.9	Lake	37	Malathion	Insecticide	121-75-5	nd	0.000986		0.000269	9e-05		LOD
44	China	Asia	Tai Lake and its tributaries, Jiangsu	2019.9	Lake	37	Ethoprophos	Insecticide,Nematicide	13194-48-4	nd	0.0302		0.00384	2.5e-05		LOD
44	China	Asia	Tai Lake and its tributaries, Jiangsu	2019.9	Lake	37	Sulfotep	Insecticide	3689-24-5	nd	0.00353		0.000589	9e-06		LOD
44	China	Asia	Tai Lake and its tributaries, Jiangsu	2019.9	Lake	37	Ethion	Insecticide	563-12-2	0.000154	0.00614		0.00164	3.5e-05		LOD
44	China	Asia	Tai Lake and its tributaries, Jiangsu	2019.9	Lake	37	Terbufos	Insecticide, Nematicide	13071-79-9	0.00013	0.00453		0.00133	4.4e-05		LOD
44	China	Asia	Tai Lake and its tributaries, Jiangsu	2019.9	Lake	37	Terbufos Sulfone	Insecticide	56070-16-7	nd	0.0227		0.00327	7.5e-05		LOD
44	China	Asia	Tai Lake and its tributaries, Jiangsu	2019.9	Lake	37	Phorate	Insecticide	298-02-2	nd	0.000478		9.2e-05	0.0001		LOD
44	China	Asia	Tai Lake and its tributaries, Jiangsu	2019.9	Lake	37	Phorate Sulfone	Insecticide	2588-04-7	9.4e-05	0.00489		0.000959	7e-05		LOD
44	China	Asia	Tai Lake and its tributaries, Jiangsu	2019.9	Lake	37	Phorate Sulfoxide	Insecticide	2588-03-6	nd	0.00927		0.00242	0.00013		LOD
44	China	Asia	Tai Lake and its tributaries, Jiangsu	2019.9	Lake	37	Bromophos	Insecticide	2104-96-3	nd	nd		nd	1e-07		LOD
44	China	Asia	Tai Lake and its tributaries, Jiangsu	2019.9	Lake	37	Anilofos	Herbicide	64249-01-0	nd	nd		nd	0.0003		LOD
44	China	Asia	Tai Lake and its tributaries, Jiangsu	2019.9	Lake	37	Fenitrothion	Insecticide	122-14-5	nd	nd		nd	3.5e-05		LOD
44	China	Asia	Tai Lake and its tributaries, Jiangsu	2019.9	Lake	37	Prothiophos	Insecticide	34643-46-4	nd	nd		nd	4e-05		LOD
44	China	Asia	Tai Lake and its tributaries, Jiangsu	2019.9	Lake	37	Formothion	Insecticide	2540-82-1	nd	nd		nd	4e-05		LOD
44	China	Asia	Tai Lake and its tributaries, Jiangsu	2019.9	Lake	37	Σ45 OPPs	Insecticide	-	0.1455	1.53		0.6096	-		LOD
44	China	Asia	Inflowing Rivers of Tai Lake, Jiangsu	2019.9	River	15	Paraoxon methyl	Insecticide	950-35-6	0.037	0.2033		0.0874	0.00015		LOD
44	China	Asia	Inflowing Rivers of Tai Lake, Jiangsu	2019.9	River	15	Parathion	Insecticide	56-38-2	0.00588	0.224		0.0812	0.0001		LOD
44	China	Asia	Inflowing Rivers of Tai Lake, Jiangsu	2019.9	River	15	Carbophenothion	Insecticide	786-19-6	nd	0.0544		0.0112	0.0002		LOD
44	China	Asia	Inflowing Rivers of Tai Lake, Jiangsu	2019.9	River	15	Famphur	Insecticide	52-85-7	0.00209	0.0238		0.00824	7e-05		LOD
44	China	Asia	Inflowing Rivers of Tai Lake, Jiangsu	2019.9	River	15	Tolclofos methyl	Fungicide	57018-04-9	0.00428	0.0195		0.0089	5e-06		LOD
44	China	Asia	Inflowing Rivers of Tai Lake, Jiangsu	2019.9	River	15	EPN	Insecticide	2104-64-5	nd	0.0342		0.00624	0.00024		LOD
44	China	Asia	Inflowing Rivers of Tai Lake, Jiangsu	2019.9	River	15	Paraoxon	Insecticide	311-45-5	nd	0.0233		0.00317	0.00025		LOD
44	China	Asia	Inflowing Rivers of Tai Lake, Jiangsu	2019.9	River	15	Fonofos	Insecticide	944-22-9	0.000505	0.00315		0.00162	2e-05		LOD
44	China	Asia	Inflowing Rivers of Tai Lake, Jiangsu	2019.9	River	15	Iprobenfos	Insecticide	26087-47-8	nd	0.00471		0.00101	9e-05		LOD
44	China	Asia	Inflowing Rivers of Tai Lake, Jiangsu	2019.9	River	15	Bromfenvinphos	Insecticide	33399-00-7	nd	0.00476		0.000736	2e-06		LOD
44	China	Asia	Inflowing Rivers of Tai Lake, Jiangsu	2019.9	River	15	Parathion methyl	Insecticide	298-00-0	nd	0.000744		0.000147	3e-05		LOD
44	China	Asia	Inflowing Rivers of Tai Lake, Jiangsu	2019.9	River	15	Chlorthiophos	Insecticide	60238-56-4	nd	0.00171		0.000238	2e-05		LOD
44	China	Asia	Inflowing Rivers of Tai Lake, Jiangsu	2019.9	River	15	Leptophos	Insecticide	21609-90-5	nd	0.00113		0.000393	2e-05		LOD
44	China	Asia	Inflowing Rivers of Tai Lake, Jiangsu	2019.9	River	15	Tetrachlorvinphos	Insecticide	22248-79-9	1.5e-06	0.0014		0.000296	5e-05		LOD
44	China	Asia	Inflowing Rivers of Tai Lake, Jiangsu	2019.9	River	15	Chlorfenvinphos	Insecticide	470-90-6	nd	0.000727		0.000113	2e-05		LOD
44	China	Asia	Inflowing Rivers of Tai Lake, Jiangsu	2019.9	River	15	Edifenphos	Insecticide	17109-49-8	nd	0.00111		0.000145	0.0001		LOD
44	China	Asia	Inflowing Rivers of Tai Lake, Jiangsu	2019.9	River	15	Bromophos ethyl	Insecticide	4824-78-6	nd	8.2e-05		3.95e-05	2e-05		LOD
44	China	Asia	Inflowing Rivers of Tai Lake, Jiangsu	2019.9	River	15	Fenchlorphos	Insecticide	299-84-3	nd	5.5e-05		2.13e-05	1e-05		LOD
44	China	Asia	Inflowing Rivers of Tai Lake, Jiangsu	2019.9	River	15	Trichloronate	Insecticide	327-98-0	nd	4.05e-05		1.25e-05	2.2e-05		LOD
44	China	Asia	Inflowing Rivers of Tai Lake, Jiangsu	2019.9	River	15	Fenthion	Insecticide	55-38-9	0.000635	0.0427		0.0166	5e-06		LOD
44	China	Asia	Inflowing Rivers of Tai Lake, Jiangsu	2019.9	River	15	Fenthion Sulfone	Metabolite	3761-42-0	nd	0.000553		0.000147	0.00025		LOD
44	China	Asia	Inflowing Rivers of Tai Lake, Jiangsu	2019.9	River	15	Fenthion Sulfoxide	Insecticide	3761-41-9	nd	0.0205		0.0068	0.0002		LOD
44	China	Asia	Inflowing Rivers of Tai Lake, Jiangsu	2019.9	River	15	Naled	Insecticide	300-76-5	0.000848	0.00498		0.00263	9e-05		LOD
44	China	Asia	Inflowing Rivers of Tai Lake, Jiangsu	2019.9	River	15	Dicrotophos	Insecticide	141-66-2	0.00218	0.00982		0.00346	0.00011		LOD
44	China	Asia	Inflowing Rivers of Tai Lake, Jiangsu	2019.9	River	15	Phosphamidon	Insecticide	13171-21-6	nd	0.00372		0.00137	0.00023		LOD
44	China	Asia	Inflowing Rivers of Tai Lake, Jiangsu	2019.9	River	15	Mevinphos	Insecticide	7786-34-7	0.00185	0.0348		0.0123	1.4e-05		LOD
44	China	Asia	Inflowing Rivers of Tai Lake, Jiangsu	2019.9	River	15	Methacrifos	Insecticide	62610-77-9	nd	0.0119		0.00192	4e-06		LOD
44	China	Asia	Inflowing Rivers of Tai Lake, Jiangsu	2019.9	River	15	Dimethoate	Insecticide	60-51-5	nd	0.000561		0.000141	2.2e-05		LOD
44	China	Asia	Inflowing Rivers of Tai Lake, Jiangsu	2019.9	River	15	Malaoxon	Insecticide	1634-78-2	nd	0.0134		0.0039	0.00025		LOD
44	China	Asia	Inflowing Rivers of Tai Lake, Jiangsu	2019.9	River	15	Malathion	Insecticide	121-75-5	nd	0.000279		5.5e-05	9e-05		LOD
44	China	Asia	Inflowing Rivers of Tai Lake, Jiangsu	2019.9	River	15	Ethoprophos	Insecticide,Nematicide	13194-48-4	nd	0.00126		0.00022	2.5e-05		LOD
44	China	Asia	Inflowing Rivers of Tai Lake, Jiangsu	2019.9	River	15	Sulfotep	Insecticide	3689-24-5	nd	0.00596		0.0011	9e-06		LOD
44	China	Asia	Inflowing Rivers of Tai Lake, Jiangsu	2019.9	River	15	Ethion	Insecticide	563-12-2	nd	0.00125		0.000487	3.5e-05		LOD
44	China	Asia	Inflowing Rivers of Tai Lake, Jiangsu	2019.9	River	15	Terbufos	Insecticide, Nematicide	13071-79-9	0.000277	0.00191		0.000656	4.4e-05		LOD
44	China	Asia	Inflowing Rivers of Tai Lake, Jiangsu	2019.9	River	15	Terbufos Sulfone	Insecticide	56070-16-7	nd	0.00108		7.3e-05	7.5e-05		LOD
44	China	Asia	Inflowing Rivers of Tai Lake, Jiangsu	2019.9	River	15	Phorate	Insecticide	298-02-2	nd	0.000362		0.000104	0.0001		LOD
44	China	Asia	Inflowing Rivers of Tai Lake, Jiangsu	2019.9	River	15	Phorate Sulfone	Insecticide	2588-04-7	nd	0.00112		0.000356	7e-05		LOD
44	China	Asia	Inflowing Rivers of Tai Lake, Jiangsu	2019.9	River	15	Phorate Sulfoxide	Insecticide	2588-03-6	nd	0.00196		0.000289	0.00013		LOD
44	China	Asia	Inflowing Rivers of Tai Lake, Jiangsu	2019.9	River	15	Bromophos	Insecticide	2104-96-3	nd	nd		nd	1e-07		LOD
44	China	Asia	Inflowing Rivers of Tai Lake, Jiangsu	2019.9	River	15	Anilofos	Herbicide	64249-01-0		nd		nd	0.0003		LOD
44	China	Asia	Inflowing Rivers of Tai Lake, Jiangsu	2019.9	River	15	Fenitrothion	Insecticide	122-14-5		nd		nd	3.5e-05		LOD
44	China	Asia	Inflowing Rivers of Tai Lake, Jiangsu	2019.9	River	15	Prothiophos	Insecticide	34643-46-4		nd		nd	4e-05		LOD
44	China	Asia	Inflowing Rivers of Tai Lake, Jiangsu	2019.9	River	15	Formothion	Insecticide	2540-82-1		nd		nd	4e-05		LOD
44	China	Asia	Inflowing Rivers of Tai Lake, Jiangsu	2019.9	River	15	Σ45 OPPs	Insecticide	-	0.1013	0.6986		0.2639	-		LOD
45	China	Asia	Binhu, Jiangsu	2010.1	Surface fresh water	1	α-HCH	Insecticide	319-84-6				0.0002	1e-05		LOD
45	China	Asia	Binhu, Jiangsu	2010.1	Surface fresh water	1	β-HCH	Insecticide	319-85-7				0.00103	1e-05		LOD
45	China	Asia	Binhu, Jiangsu	2010.1	Surface fresh water	1	γ-HCH(Lindane)	Insecticide	58-89-9				0.00528	1e-05		LOD
45	China	Asia	Binhu, Jiangsu	2010.1	Surface fresh water	1	δ-HCH	Insecticide	319-86-8				0.00023	1e-05		LOD
45	China	Asia	Binhu, Jiangsu	2010.1	Surface fresh water	1	p,p'-DDE	Metabolite	72-55-9				nd	1e-05		LOD
45	China	Asia	Binhu, Jiangsu	2010.1	Surface fresh water	1	o,p'-DDT	Insecticide	789-02-6				5e-05	1e-05		LOD
45	China	Asia	Binhu, Jiangsu	2010.1	Surface fresh water	1	p,p'-DDD	Insecticide,Metabolite	72-54-8				0.00011	1e-05		LOD
45	China	Asia	Binhu, Jiangsu	2010.1	Surface fresh water	1	p,p'-DDT	Insecticide	50-29-3				8e-05	1e-05		LOD
45	China	Asia	Chanshu, Jiangsu	2010.1	Surface fresh water	1	α-HCH	Insecticide	319-84-6				nd	1e-05		LOD
45	China	Asia	Chanshu, Jiangsu	2010.1	Surface fresh water	1	β-HCH	Insecticide	319-85-7				5e-05	1e-05		LOD
45	China	Asia	Chanshu, Jiangsu	2010.1	Surface fresh water	1	γ-HCH(Lindane)	Insecticide	58-89-9				0.00422	1e-05		LOD
45	China	Asia	Chanshu, Jiangsu	2010.1	Surface fresh water	1	δ-HCH	Insecticide	319-86-8				5e-05	1e-05		LOD
45	China	Asia	Chanshu, Jiangsu	2010.1	Surface fresh water	1	p,p'-DDE	Metabolite	72-55-9				nd	1e-05		LOD
45	China	Asia	Chanshu, Jiangsu	2010.1	Surface fresh water	1	o,p'-DDT	Insecticide	789-02-6				0.00011	1e-05		LOD
45	China	Asia	Chanshu, Jiangsu	2010.1	Surface fresh water	1	p,p'-DDD	Insecticide,Metabolite	72-54-8				0.00063	1e-05		LOD
45	China	Asia	Chanshu, Jiangsu	2010.1	Surface fresh water	1	p,p'-DDT	Insecticide	50-29-3				7e-05	1e-05		LOD
45	China	Asia	Wojin, Jiangsu	2010.1	Surface fresh water	1	α-HCH	Insecticide	319-84-6				0.00035	1e-05		LOD
45	China	Asia	Wojin, Jiangsu	2010.1	Surface fresh water	1	β-HCH	Insecticide	319-85-7				0.00062	1e-05		LOD
45	China	Asia	Wojin, Jiangsu	2010.1	Surface fresh water	1	γ-HCH(Lindane)	Insecticide	58-89-9				0.00254	1e-05		LOD
45	China	Asia	Wojin, Jiangsu	2010.1	Surface fresh water	1	δ-HCH	Insecticide	319-86-8				0.00036	1e-05		LOD
45	China	Asia	Wojin, Jiangsu	2010.1	Surface fresh water	1	p,p'-DDE	Metabolite	72-55-9				nd	1e-05		LOD
45	China	Asia	Wojin, Jiangsu	2010.1	Surface fresh water	1	o,p'-DDT	Insecticide	789-02-6				0.00238	1e-05		LOD
45	China	Asia	Wojin, Jiangsu	2010.1	Surface fresh water	1	p,p'-DDD	Insecticide,Metabolite	72-54-8				9e-05	1e-05		LOD
45	China	Asia	Wojin, Jiangsu	2010.1	Surface fresh water	1	p,p'-DDT	Insecticide	50-29-3				0.00181	1e-05		LOD
46	China	Asia	Yangtze River(downstream section), Jiangsu	2010.9	River	20	α-HCH	Insecticide	319-84-6	<0.00001	0.00238		0.00097
46	China	Asia	Yangtze River(downstream section), Jiangsu	2010.9	River	20	β-HCH	Insecticide	319-85-7	6e-05	0.00181		0.000657
46	China	Asia	Yangtze River(downstream section), Jiangsu	2010.9	River	20	γ-HCH(Lindane)	Insecticide	58-89-9	<0.00001	0.00056		0.000261
46	China	Asia	Yangtze River(downstream section), Jiangsu	2010.9	River	20	δ-HCH	Insecticide	319-86-8	<0.00001	0.00217		0.000631
46	China	Asia	Yangtze River(downstream section), Jiangsu	2010.9	River	20	ΣHCHs	Insecticide	-	0.00071	0.00454		0.00252
46	China	Asia	Yangtze River(downstream section), Jiangsu	2010.9	River	20	p,p'-DDT	Insecticide	50-29-3	<0.00004	0.00392		0.000997
46	China	Asia	Yangtze River(downstream section), Jiangsu	2010.9	River	20	o,p'-DDT	Insecticide	789-02-6	<0.00003	0.00084		0.000112
46	China	Asia	Yangtze River(downstream section), Jiangsu	2010.9	River	20	p,p'-DDD	Insecticide,Metabolite	72-54-8	<0.00001	9e-05		8e-06
46	China	Asia	Yangtze River(downstream section), Jiangsu	2010.9	River	20	o,p'-DDD	Insecticide	53-19-0	<0.00001	0.00049		4.5e-05
46	China	Asia	Yangtze River(downstream section), Jiangsu	2010.9	River	20	p,p'-DDE	Metabolite	72-55-9	<0.00001	4e-05		4e-06
46	China	Asia	Yangtze River(downstream section), Jiangsu	2010.9	River	20	o,p'-DDE	Insecticide	3424-82-6	<0.00001	<0.00001		<0.00001
46	China	Asia	Yangtze River(downstream section), Jiangsu	2010.9	River	20	ΣDDTs	Insecticide	-	0.00028	0.00485		0.00117
46	China	Asia	Yangtze River(downstream section), Jiangsu	2010.9	River	20	DBP	Insecticide	189400-20-2	<0.00002	0.00717		0.000757
46	China	Asia	Yangtze River(downstream section), Jiangsu	2010.9	River	20	DDM	Insecticide	-	<0.20005	0.013		0.00411
46	China	Asia	Yangtze River(downstream section), Jiangsu	2010.9	River	20	DDMU	Insecticide	1022-22-6	<0.00002	0.00359		0.000455
46	China	Asia	Yangtze River(downstream section), Jiangsu	2010.9	River	20	Dicofol	Insecticide	115-32-2	<0.00028	<0.00028		<0.00028
46	China	Asia	Yangtze River(downstream section), Jiangsu	2010.9	River	20	α-Endosulfan	Insecticide	959-98-8	<0.00001	0.0008		0.000125
46	China	Asia	Yangtze River(downstream section), Jiangsu	2010.9	River	20	β-Endosulfan	Insecticide	33213-65-9	<0.00001	0.00137		0.000177
46	China	Asia	Yangtze River(downstream section), Jiangsu	2010.9	River	20	α-chlordane	Insecticide	5103-71-9	<0.00001	0.00046		9.2e-05
46	China	Asia	Yangtze River(downstream section), Jiangsu	2010.9	River	20	γ-chlordane	Insecticide	5566-34-7	<0.00001	0.00321		0.000931
46	China	Asia	Yangtze River(downstream section), Jiangsu	2010.9	River	20	Heptachlor epoxide A	Insecticide	28044-83-9	0.00026	0.00097		0.000542
46	China	Asia	Yangtze River(downstream section), Jiangsu	2010.9	River	20	Heptachlor Expoxide B	Insecticide	1024-57-3	<0.00001	<0.00001		<0.00001
46	China	Asia	Yangtze River(downstream section), Jiangsu	2010.9	River	20	Aldrin	Insecticide	309-00-2	<0.00002	0.00062		0.000348
46	China	Asia	Yangtze River(downstream section), Jiangsu	2010.9	River	20	Heptachlor	Insecticide	76-44-8	<0.00001	0.00095		0.000358
46	China	Asia	Yangtze River(downstream section), Jiangsu	2010.9	River	20	Endrin	Insecticide	72-20-8	<0.00001	<0.00028		8e-06
46	China	Asia	Yangtze River(downstream section), Jiangsu	2010.9	River	20	Methoxychlor	Insecticide	72-43-5	<0.00007	0.00734		0.00259
46	China	Asia	Yangtze River(downstream section), Jiangsu	2010.9	River	20	Σ 24 OCPs	Insecticide	-	0.00307	0.0237		0.0142
47	China	Asia	Taihu Lake (Northwestern region) ,Jiangsu	2019.3-12	Lake	208	Paclobutrazol	Plant growth regulator	76738-62-0	0.0006	0.263	0.0088	0.015
47	China	Asia	Taihu Lake (Northwestern region) ,Jiangsu	2019.3-12	Lake	208	Acetochlor	Herbicide	34256-82-1	<LOD	0.083	0.0079	0.011
47	China	Asia	Taihu Lake (Northwestern region) ,Jiangsu	2019.3-12	Lake	208	Butachlor	Herbicide	23184-66-9	<LOD	0.043	<LOD	0.0015
47	China	Asia	Taihu Lake (Northwestern region) ,Jiangsu	2019.3-12	Lake	208	Metolachlor	Herbicide	51218-45-2	0.0031	0.467	0.04	0.073
47	China	Asia	Taihu Lake (Northwestern region) ,Jiangsu	2019.3-12	Lake	208	Pretilachlor	Herbicide	51218-49-6	<LOD	0.031	0.0002	0.0026
47	China	Asia	Taihu Lake (Northwestern region) ,Jiangsu	2019.3-12	Lake	208	Ametryn	Herbicide	834-12-8	<LOD	0.179	0.0013	0.0069
47	China	Asia	Taihu Lake (Northwestern region) ,Jiangsu	2019.3-12	Lake	208	Atrazine	Herbicide	1912-24-9	<LOD	0.077	0.013	0.016
47	China	Asia	Taihu Lake (Northwestern region) ,Jiangsu	2019.3-12	Lake	208	DEA	Metabolite	6190-65-4	<LOD	0.0032	<LOD	4e-05
47	China	Asia	Taihu Lake (Northwestern region) ,Jiangsu	2019.3-12	Lake	208	DIA	Metabolite	1007-28-9	<LOD	0.0029	<LOD	0.0001
47	China	Asia	Taihu Lake (Northwestern region) ,Jiangsu	2019.3-12	Lake	208	Prometryn	Herbicide	7287-19-6	<LOD	0.244	0.0067	0.012
47	China	Asia	Taihu Lake (Northwestern region) ,Jiangsu	2019.3-12	Lake	208	Simazine	Herbicide	122-34-9	<LOD	0.035	<LOD	0.0011
47	China	Asia	Taihu Lake (Northwestern region) ,Jiangsu	2019.3-12	Lake	208	Terbuthylazine	Herbicide	5915-41-3	<LOD	0.032	0.0002	0.0015
47	China	Asia	Taihu Lake (Northwestern region) ,Jiangsu	2019.3-12	Lake	208	Terbutryn	Herbicide	886-50-0	<LOD	0.352	<LOD	0.008
47	China	Asia	Taihu Lake (Northwestern region) ,Jiangsu	2019.3-12	Lake	208	Bensulfuron methyl	Herbicide	83055-99-6	<LOD	0.073	0.0083	0.011
47	China	Asia	Taihu Lake (Northwestern region) ,Jiangsu	2019.3-12	Lake	208	Ethametsulfuron-Methyl	Herbicide	97780-06-8	<LOD	0.0046	7e-05	0.0003
47	China	Asia	Taihu Lake (Northwestern region) ,Jiangsu	2019.3-12	Lake	208	Nicosulfuron	Herbicide	111991-09-4	<LOD	0.834	0.0042	0.012
47	China	Asia	Taihu Lake (Northwestern region) ,Jiangsu	2019.3-12	Lake	208	Pyrazosulfuron-Ethyl	Herbicide	93697-74-6	<LOD	0.044	0.0011	0.0028
47	China	Asia	Taihu Lake (Northwestern region) ,Jiangsu	2019.3-12	Lake	208	Tribenuron Methyl	Herbicide	101200-48-0	<LOD	0.387	<LOD	0.022
47	China	Asia	Taihu Lake (Northwestern region) ,Jiangsu	2019.3-12	Lake	208	Diuron	Herbicide	330-54-1	<LOD	0.089	0.0062	0.0086
47	China	Asia	Taihu Lake (Northwestern region) ,Jiangsu	2019.3-12	Lake	208	Isoproturon	Herbicide	34123-59-6	<LOD	0.709	0.0035	0.034
47	China	Asia	Taihu Lake (Northwestern region) ,Jiangsu	2019.3-12	Lake	208	Chlortoluron	Herbicide	15545-48-9	<LOD	0.0068	<LOD	0.0003
47	China	Asia	Taihu Lake (Northwestern region) ,Jiangsu	2019.3-12	Lake	208	Flufenacet	Herbicide	142459-58-3	<LOD	0.004	<LOD	0.0002
47	China	Asia	Taihu Lake (Northwestern region) ,Jiangsu	2019.3-12	Lake	208	Mefenacet	Herbicide	73250-68-7	<LOD	0.022	0.0005	0.0011
47	China	Asia	Taihu Lake (Northwestern region) ,Jiangsu	2019.3-12	Lake	208	Imazethapyr	Herbicide	81335-77-5	<LOD	0.047	0.0002	0.001
47	China	Asia	Taihu Lake (Northwestern region) ,Jiangsu	2019.3-12	Lake	208	Fluroxypyr	Herbicide	69377-81-7	<LOD	0.127	0.0039	0.014
47	China	Asia	Taihu Lake (Northwestern region) ,Jiangsu	2019.3-12	Lake	208	Metribuzin	Herbicide	21087-64-9	<LOD	0.0025	<LOD	8e-05
47	China	Asia	Taihu Lake (Northwestern region) ,Jiangsu	2019.3-12	Lake	208	Amicarbazone	Herbicide	129909-90-6	<LOD	0.0046	<LOD	0.0001
47	China	Asia	Taihu Lake (Northwestern region) ,Jiangsu	2019.3-12	Lake	208	Oxadiazon	Herbicide	19666-30-9	<LOD	0.0052	0.0005	0.0007
47	China	Asia	Taihu Lake (Northwestern region) ,Jiangsu	2019.3-12	Lake	208	Florasulam	Herbicide	145701-23-1	<LOD	0.03	<LOD	0.0009
47	China	Asia	Taihu Lake (Northwestern region) ,Jiangsu	2019.3-12	Lake	208	Penoxsulam	Herbicide	219714-96-2	<LOD	0.072	0.0023	0.004
47	China	Asia	Taihu Lake (Northwestern region) ,Jiangsu	2019.3-12	Lake	208	Mesotrione	Herbicide	104206-82-8	<LOD	0.022	<LOD	0.0004
47	China	Asia	Taihu Lake (Northwestern region) ,Jiangsu	2019.3-12	Lake	208	Fomesafen	Herbicide	72178-02-0	<LOD	0.066	0.0096	0.014
47	China	Asia	Taihu Lake (Northwestern region) ,Jiangsu	2019.3-12	Lake	208	2,4-D	Herbicide	94-75-7	<LOD	1.59	0.012	0.056
47	China	Asia	Taihu Lake (Northwestern region) ,Jiangsu	2019.3-12	Lake	208	MCPA	Herbicide	94-74-6	<LOD	0.221	0.014	0.023
47	China	Asia	Taihu Lake (Northwestern region) ,Jiangsu	2019.3-12	Lake	208	Bentazon	Herbicide	25057-89-0	0.0012	0.892	0.024	0.077
47	China	Asia	Taihu Lake (Northwestern region) ,Jiangsu	2019.3-12	Lake	208	Propoxur	Insecticide	114-26-1	<LOD	0.027	0.0016	0.002
47	China	Asia	Taihu Lake (Northwestern region) ,Jiangsu	2019.3-12	Lake	208	Carbofuran	Insecticide	1563-66-2	<LOD	0.05	0.0028	0.0064
47	China	Asia	Taihu Lake (Northwestern region) ,Jiangsu	2019.3-12	Lake	208	Diethofencarb	Fungicide	87130-20-9	<LOD	0.0007	<LOD	2e-05
47	China	Asia	Taihu Lake (Northwestern region) ,Jiangsu	2019.3-12	Lake	208	Fenobucarb	Insecticide	3766-81-2	<LOD	0.0076	0.0005	0.0011
47	China	Asia	Taihu Lake (Northwestern region) ,Jiangsu	2019.3-12	Lake	208	Indoxacarb	Insecticide	173584-44-6	<LOD	0.092	<LOD	0.0008
47	China	Asia	Taihu Lake (Northwestern region) ,Jiangsu	2019.3-12	Lake	208	Isoprocarb	Insecticide	2631-40-5	<LOD	0.406	0.0013	0.0052
47	China	Asia	Taihu Lake (Northwestern region) ,Jiangsu	2019.3-12	Lake	208	Methomyl	Insecticide	16752-77-5	<LOD	0.012	<LOD	0.0007
47	China	Asia	Taihu Lake (Northwestern region) ,Jiangsu	2019.3-12	Lake	208	Pirimicarb	Insecticide	23103-98-2	<LOD	0.0027	<LOD	0.0001
47	China	Asia	Taihu Lake (Northwestern region) ,Jiangsu	2019.3-12	Lake	208	Acetamiprid	Insecticide	135410-20-7	0.0003	0.368	0.011	0.018
47	China	Asia	Taihu Lake (Northwestern region) ,Jiangsu	2019.3-12	Lake	208	Clothianidin	Insecticide	210880-92-5	<LOD	0.391	<LOD	0.004
47	China	Asia	Taihu Lake (Northwestern region) ,Jiangsu	2019.3-12	Lake	208	Dinotefuran	Insecticide	165252-70-0	<LOD	0.228	0.0016	0.0065
47	China	Asia	Taihu Lake (Northwestern region) ,Jiangsu	2019.3-12	Lake	208	Imidacloprid	Insecticide	138261-41-3	<LOD	0.907	0.031	0.041
47	China	Asia	Taihu Lake (Northwestern region) ,Jiangsu	2019.3-12	Lake	208	Thiacloprid	Insecticide	111988-49-9	<LOD	0.015	<LOD	0.0003
47	China	Asia	Taihu Lake (Northwestern region) ,Jiangsu	2019.3-12	Lake	208	Thiamethoxam	Insecticide	153719-23-4	<LOD	0.952	0.0098	0.026
47	China	Asia	Taihu Lake (Northwestern region) ,Jiangsu	2019.3-12	Lake	208	Diazinon	Insecticide	333-41-5	<LOD	0.045	0.0002	0.0011
47	China	Asia	Taihu Lake (Northwestern region) ,Jiangsu	2019.3-12	Lake	208	Chlorpyrifos	Insecticide	2921-88-2	<LOD	0.0089	0.0003	0.0005
47	China	Asia	Taihu Lake (Northwestern region) ,Jiangsu	2019.3-12	Lake	208	Dichlorvos	Insecticide	62-73-7	<LOD	0.263	<LOD	0.0042
47	China	Asia	Taihu Lake (Northwestern region) ,Jiangsu	2019.3-12	Lake	208	Dimethoate	Insecticide	60-51-5	<LOD	0.0071	0.0002	0.0008
47	China	Asia	Taihu Lake (Northwestern region) ,Jiangsu	2019.3-12	Lake	208	Isofenphos-Methyl	Insecticide	99675-03-3	<LOD	0.0083	<LOD	0.0002
47	China	Asia	Taihu Lake (Northwestern region) ,Jiangsu	2019.3-12	Lake	208	Malathion	Insecticide	121-75-5	<LOD	0.0028	<LOD	0.0001
47	China	Asia	Taihu Lake (Northwestern region) ,Jiangsu	2019.3-12	Lake	208	Omethoate	Insecticide	1113-02-6	<LOD	0.0083	<LOD	0.0005
47	China	Asia	Taihu Lake (Northwestern region) ,Jiangsu	2019.3-12	Lake	208	Tebufenozide	Insecticide	112410-23-8	<LOD	0.045	<LOD	0.0006
47	China	Asia	Taihu Lake (Northwestern region) ,Jiangsu	2019.3-12	Lake	208	Methoxyfenozide	Insecticide	161050-58-4	<LOD	0.293	0.0057	0.02
47	China	Asia	Taihu Lake (Northwestern region) ,Jiangsu	2019.3-12	Lake	208	Cyproconazole	Fungicide	94361-06-5	<LOD	0.016	0.0004	0.0011
47	China	Asia	Taihu Lake (Northwestern region) ,Jiangsu	2019.3-12	Lake	208	Difenoconazole	Fungicide	119446-68-3	<LOD	0.034	0.0016	0.0033
47	China	Asia	Taihu Lake (Northwestern region) ,Jiangsu	2019.3-12	Lake	208	Diniconazole	Fungicide	83657-24-3	<LOD	0.0072	<LOD	0.0002
47	China	Asia	Taihu Lake (Northwestern region) ,Jiangsu	2019.3-12	Lake	208	Epoxiconazole	Fungicide	135319-73-2	<LOD	0.193	0.0005	0.0046
47	China	Asia	Taihu Lake (Northwestern region) ,Jiangsu	2019.3-12	Lake	208	Flusilazole	Fungicide	85509-19-9	<LOD	0.0042	<LOD	6e-05
47	China	Asia	Taihu Lake (Northwestern region) ,Jiangsu	2019.3-12	Lake	208	Myclobutanil	Fungicide	88671-89-0	<LOD	0.037	0.0005	0.001
47	China	Asia	Taihu Lake (Northwestern region) ,Jiangsu	2019.3-12	Lake	208	Propiconazol	Fungicide	60207-90-1	<LOD	2.7	0.0078	0.051
47	China	Asia	Taihu Lake (Northwestern region) ,Jiangsu	2019.3-12	Lake	208	Tebuconazole	Fungicide	107534-96-3	<LOD	2.04	0.014	0.057
47	China	Asia	Taihu Lake (Northwestern region) ,Jiangsu	2019.3-12	Lake	208	Triadimefon	Fungicide	43121-43-3	<LOD	0.035	0.0009	0.0019
47	China	Asia	Taihu Lake (Northwestern region) ,Jiangsu	2019.3-12	Lake	208	Triadimenol	Fungicide	55219-65-3	0.0008	0.129	0.0055	0.0095
47	China	Asia	Taihu Lake (Northwestern region) ,Jiangsu	2019.3-12	Lake	208	Triazophos	Fungicide	24017-47-8	<LOD	0.028	0.0009	0.0016
47	China	Asia	Taihu Lake (Northwestern region) ,Jiangsu	2019.3-12	Lake	208	Tricyclazole	Fungicide	41814-78-2	<LOD	10.6	0.038	0.225
47	China	Asia	Taihu Lake (Northwestern region) ,Jiangsu	2019.3-12	Lake	208	Azoxystrobin	Fungicide	131860-33-8	7e-05	2.18	0.0063	0.04
47	China	Asia	Taihu Lake (Northwestern region) ,Jiangsu	2019.3-12	Lake	208	Kresoxim methyl	Fungicide	143390-89-0	<LOD	0.0091	<LOD	8e-05
47	China	Asia	Taihu Lake (Northwestern region) ,Jiangsu	2019.3-12	Lake	208	Picoxystrobin	Fungicide	117428-22-5	<LOD	0.027	<LOD	0.0002
47	China	Asia	Taihu Lake (Northwestern region) ,Jiangsu	2019.3-12	Lake	208	Pyraclostrobin	Fungicide	175013-18-0	<LOD	0.0017	<LOD	5e-05
47	China	Asia	Taihu Lake (Northwestern region) ,Jiangsu	2019.3-12	Lake	208	Trifloxystrobin	Fungicide	141517-21-7	<LOD	0.013	<LOD	0.0001
47	China	Asia	Taihu Lake (Northwestern region) ,Jiangsu	2019.3-12	Lake	208	Prochloraz	Fungicide	67747-09-5	<LOD	0.016	0.0003	0.0008
47	China	Asia	Taihu Lake (Northwestern region) ,Jiangsu	2019.3-12	Lake	208	Pyrimethanil	Fungicide	53112-28-0	<LOD	0.262	0.0003	0.004
47	China	Asia	Taihu Lake (Northwestern region) ,Jiangsu	2019.3-12	Lake	208	Carbendazim	Fungicide	10605-21-7	0.016	0.853	0.135	0.157
47	China	Asia	Taihu Lake (Northwestern region) ,Jiangsu	2019.3-12	Lake	208	Thiophanate methyl	Fungicide	23564-05-8	<LOD	0.031	<LOD	0.0004
47	China	Asia	Taihu Lake (Northwestern region) ,Jiangsu	2019.3-12	Lake	208	Boscalid	Fungicide	188425-85-6	<LOD	0.0049	<LOD	0.0004
47	China	Asia	Taihu Lake (Northwestern region) ,Jiangsu	2019.3-12	Lake	208	Dimethomorph	Fungicide	110488-70-5	<LOD	0.235	0.013	0.021
47	China	Asia	Taihu Lake (Northwestern region) ,Jiangsu	2019.3-12	Lake	208	Metalaxyl	Fungicide	57837-19-1	<LOD	0.034	0.0046	0.0061
47	China	Asia	Taihu Lake (Northwestern region) ,Jiangsu	2019.3-12	Lake	208	Isoprothiolane	Fungicide, Insecticide	50512-35-1	0.0003	3.06	0.016	0.058
48	China	Asia	Three rivers in Guangzhou, Guangdong	2012-2013 wet	River	14	Acetochlor	Herbicide	34256-82-1		0.116		0.01	0.041	0.137	LOD/LOQ
48	China	Asia	Three rivers in Guangzhou, Guangdong	2012-2013 wet	River	14	Butachlor	Herbicide	23184-66-9		0.312		0.014	0.031	0.103	LOD/LOQ
48	China	Asia	Three rivers in Guangzhou, Guangdong	2012-2013 wet	River	14	Chlorpyrifos	Insecticide	2921-88-2		0.414		0.019	0.023	0.077	LOD/LOQ
48	China	Asia	Three rivers in Guangzhou, Guangdong	2012-2013 wet	River	14	Malathion	Insecticide	121-75-5		0.078		0.004	0.034	0.113	LOD/LOQ
48	China	Asia	Three rivers in Guangzhou, Guangdong	2012-2013 wet	River	14	Quinalphos	Insecticide	13593-03-8		0.062		0.009	0.018	0.06	LOD/LOQ
48	China	Asia	Three rivers in Guangzhou, Guangdong	2012-2013 wet	River	14	Dimethoate	Insecticide	60-51-5		1.318		0.058	0.028	0.093	LOD/LOQ
48	China	Asia	Three rivers in Guangzhou, Guangdong	2012-2013 wet	River	14	Isoprothiolane	Fungicide, Insecticide	50512-35-1		nd		0.001	0.042	0.14	LOD/LOQ
48	China	Asia	Three rivers in Guangzhou, Guangdong	2012-2013 wet	River	14	Procymidone	Fungicide	32809-16-8		0.175		0.009	0.044	0.147	LOD/LOQ
48	China	Asia	Three rivers in Guangzhou, Guangdong	2012-2013 wet	River	14	Cypermethrin	Insecticide	52315-07-8		0.052		0.005	0.02	0.067	LOD/LOQ
48	China	Asia	Three rivers in Guangzhou, Guangdong	2012-2013 wet	River	14	Cyfluthrin	Insecticide	68359-37-5		0.026		0.004	0.063	0.21	LOD/LOQ
48	China	Asia	Three rivers in Guangzhou, Guangdong	2012-2013 wet	River	14	Fenvalerate	Insecticide	51630-58-1		0.052		0.006	0.031	0.103	LOD/LOQ
48	China	Asia	Three rivers in Guangzhou, Guangdong	2012-2013 dry	River	14	Acetochlor	Herbicide	34256-82-1		0.087		0.003	0.041	0.137	LOD/LOQ
48	China	Asia	Three rivers in Guangzhou, Guangdong	2012-2013 dry	River	14	Butachlor	Herbicide	23184-66-9		0.107		0.012	0.031	0.103	LOD/LOQ
48	China	Asia	Three rivers in Guangzhou, Guangdong	2012-2013 dry	River	14	Chlorpyrifos	Insecticide	2921-88-2		0.104		0.011	0.023	0.077	LOD/LOQ
48	China	Asia	Three rivers in Guangzhou, Guangdong	2012-2013 dry	River	14	Malathion	Insecticide	121-75-5		0.058		0.004	0.034	0.113	LOD/LOQ
48	China	Asia	Three rivers in Guangzhou, Guangdong	2012-2013 dry	River	14	Quinalphos	Insecticide	13593-03-8		0.067		0.007	0.018	0.06	LOD/LOQ
48	China	Asia	Three rivers in Guangzhou, Guangdong	2012-2013 dry	River	14	Dimethoate	Insecticide	60-51-5		0.456		0.019	0.028	0.093	LOD/LOQ
48	China	Asia	Three rivers in Guangzhou, Guangdong	2012-2013 dry	River	14	Isoprothiolane	Fungicide, Insecticide	50512-35-1		0.039		0.002	0.042	0.14	LOD/LOQ
48	China	Asia	Three rivers in Guangzhou, Guangdong	2012-2013 dry	River	14	Procymidone	Fungicide	32809-16-8		0.093		0.007	0.044	0.147	LOD/LOQ
48	China	Asia	Three rivers in Guangzhou, Guangdong	2012-2013 dry	River	14	Cypermethrin	Insecticide	52315-07-8		0.087		0.007	0.02	0.067	LOD/LOQ
48	China	Asia	Three rivers in Guangzhou, Guangdong	2012-2013 dry	River	14	Cyfluthrin	Insecticide	68359-37-5		nd		nd	0.063	0.21	LOD/LOQ
48	China	Asia	Three rivers in Guangzhou, Guangdong	2012-2013 dry	River	14	Fenvalerate	Insecticide	51630-58-1		0.056		0.008	0.031	0.103	LOD/LOQ
49	China	Asia	Sichuan (Rivers from the Sichuan Basin to Aba Prefecture profile)	2011.3	River	11	α-HCH	Insecticide	319-84-6	0.00279	0.02358		0.00989
49	China	Asia	Sichuan (Rivers from the Sichuan Basin to Aba Prefecture profile)	2011.3	River	11	γ-HCH(Lindane)	Insecticide	58-89-9	nd	0.03222		0.01037
49	China	Asia	Sichuan (Rivers from the Sichuan Basin to Aba Prefecture profile)	2011.3	River	11	δ-HCH	Insecticide	319-86-8	0.00276	0.01371		0.00582
49	China	Asia	Sichuan (Rivers from the Sichuan Basin to Aba Prefecture profile)	2011.3	River	11	ΣHCHs (α-HCH, β-HCH, γ-HCH, δ-HCH)	Insecticide	-	0.00879	0.04654		0.02608
49	China	Asia	Sichuan (Rivers from the Sichuan Basin to Aba Prefecture profile)	2011.3	River	11	p,p'-DDT	Insecticide	50-29-3	nd	0.02839		0.00555
49	China	Asia	Sichuan (Rivers from the Sichuan Basin to Aba Prefecture profile)	2011.3	River	11	p,p'-DDD	Insecticide,Metabolite	72-54-8	nd	0.00612		0.00056
49	China	Asia	Sichuan (Rivers from the Sichuan Basin to Aba Prefecture profile)	2011.3	River	11	p,p'-DDE	Metabolite	72-55-9	nd	0.00427		0.00186
49	China	Asia	Sichuan (Rivers from the Sichuan Basin to Aba Prefecture profile)	2011.3	River	11	ΣDDTs(p,p'-DDT, o,p'-DDT, p,p'-DDD, p,p'-DDE)	Insecticide	-	nd	0.03866		0.00797
49	China	Asia	Sichuan (Rivers from the Sichuan Basin to Aba Prefecture profile)	2011.3	River	11	Aldrin	Insecticide	309-00-2	0.00163	0.029		0.00671
49	China	Asia	Sichuan (Rivers from the Sichuan Basin to Aba Prefecture profile)	2011.3	River	11	Dieldrin	Insecticide	60-57-1	nd	0.00066		6e-05
49	China	Asia	Sichuan (Rivers from the Sichuan Basin to Aba Prefecture profile)	2011.3	River	11	Endrin	Insecticide	72-20-8	nd	0.00538		0.00082
49	China	Asia	Sichuan (Rivers from the Sichuan Basin to Aba Prefecture profile)	2011.3	River	11	ΣDrins (Aldrin, Dieldrin, Endrin)	Insecticide	-	0.00163	0.02966		0.00759
49	China	Asia	Sichuan (Rivers from the Sichuan Basin to Aba Prefecture profile)	2011.3	River	11	HCB	Fungicide	118-74-1	0.00188	0.1756		0.04948
49	China	Asia	Sichuan (Rivers from the Sichuan Basin to Aba Prefecture profile)	2011.3	River	11	Heptachlor	Insecticide	76-44-8	nd	0.16984		0.02786
49	China	Asia	Sichuan (Rivers from the Sichuan Basin to Aba Prefecture profile)	2011.3	River	11	γ-Chlordane	Insecticide	5566-34-7	nd	0.03114		0.00388
49	China	Asia	Sichuan (Rivers from the Sichuan Basin to Aba Prefecture profile)	2011.3	River	11	α-Chlordane	Insecticide	5103-71-9	nd	0.01846		0.00293
49	China	Asia	Sichuan (Rivers from the Sichuan Basin to Aba Prefecture profile)	2011.3	River	11	Chlordane	Insecticide	57-74-9	nd	0.0496		0.00681
49	China	Asia	Sichuan (Rivers from the Sichuan Basin to Aba Prefecture profile)	2011.3	River	11	Trans-Nonachlor	Insecticide	39765-80-5	nd	0.02269		0.00515
49	China	Asia	Sichuan (Rivers from the Sichuan Basin to Aba Prefecture profile)	2011.3	River	11	Σ 15 OCPs	Insecticide	-	0.02229	0.27428		0.13094
50	China	Asia	Shanghai (River network)	2018.12-2019.1	River	53	Etridiazole	Insecticide	2593-15-9		0.01367		0.00368				Dissolved phase
50	China	Asia	Shanghai (River network)	2018.12-2019.1	River	53	Chloroneb	Insecticide	2675-77-6		0.03615		0.01308				Dissolved phase
50	China	Asia	Shanghai (River network)	2018.12-2019.1	River	53	Propachlor	Herbicide	1918-16-7		0.01287		0.00316				Dissolved phase
50	China	Asia	Shanghai (River network)	2018.12-2019.1	River	53	α-HCH	Insecticide	319-84-6		0.02149		0.00349				Dissolved phase
50	China	Asia	Shanghai (River network)	2018.12-2019.1	River	53	β-HCH	Insecticide	319-85-7		0.01975		0.00236				Dissolved phase
50	China	Asia	Shanghai (River network)	2018.12-2019.1	River	53	γ-HCH(Lindane)	Insecticide	58-89-9		0.00781		0.00152				Dissolved phase
50	China	Asia	Shanghai (River network)	2018.12-2019.1	River	53	δ-HCH	Insecticide	319-86-8		0.00851		0.00142				Dissolved phase
50	China	Asia	Shanghai (River network)	2018.12-2019.1	River	53	HCB	Fungicide	118-74-1		0.01167		0.00275				Dissolved phase
50	China	Asia	Shanghai (River network)	2018.12-2019.1	River	53	Chlorothalonil	Fungicide	1897-45-6		0.0172		0.00595				Dissolved phase
50	China	Asia	Shanghai (River network)	2018.12-2019.1	River	53	Heptachlor	Insecticide	76-44-8		0.01266		0.00207				Dissolved phase
50	China	Asia	Shanghai (River network)	2018.12-2019.1	River	53	Aldrin	Insecticide	309-00-2		0.01767		0.00255				Dissolved phase
50	China	Asia	Shanghai (River network)	2018.12-2019.1	River	53	Dacthal (DCPA)	Herbicide	1861-32-1		0.00787		0.00113				Dissolved phase
50	China	Asia	Shanghai (River network)	2018.12-2019.1	River	53	Heptachlor epoxide	Metabolite	1024-57-3		0.03017		0.00384				Dissolved phase
50	China	Asia	Shanghai (River network)	2018.12-2019.1	River	53	γ-Chlordane	Insecticide	5566-34-7		0.00456		0.00101				Dissolved phase
50	China	Asia	Shanghai (River network)	2018.12-2019.1	River	53	α-Chlordane	Insecticide	5103-71-9		0.00573		0.00066				Dissolved phase
50	China	Asia	Shanghai (River network)	2018.12-2019.1	River	53	α-Endosulfan	Insecticide	959-98-8		0.00976		0.00163				Dissolved phase
50	China	Asia	Shanghai (River network)	2018.12-2019.1	River	53	β-Endosulfan	Insecticide	33213-65-9		0.01062		0.00302				Dissolved phase
50	China	Asia	Shanghai (River network)	2018.12-2019.1	River	53	Trans-Nonachlor	Insecticide	39765-80-5		0.00305		0.00066				Dissolved phase
50	China	Asia	Shanghai (River network)	2018.12-2019.1	River	53	p,p'-DDE	Metabolite	72-55-9		0.00878		0.00132				Dissolved phase
50	China	Asia	Shanghai (River network)	2018.12-2019.1	River	53	p,p'-DDD	Insecticide,Metabolite	72-54-8		0.00374		0.00077				Dissolved phase
50	China	Asia	Shanghai (River network)	2018.12-2019.1	River	53	p,p'-DDT	Insecticide	50-29-3		0.01355		0.00234				Dissolved phase
50	China	Asia	Shanghai (River network)	2018.12-2019.1	River	53	Dieldrin	Insecticide	60-57-1		0.01224		0.0016				Dissolved phase
50	China	Asia	Shanghai (River network)	2018.12-2019.1	River	53	Endrin	Insecticide	72-20-8		0.01408		0.00425				Dissolved phase
50	China	Asia	Shanghai (River network)	2018.12-2019.1	River	53	Chlorobenzilate	Insecticide	510-15-6		0.03419		0.00756				Dissolved phase
50	China	Asia	Shanghai (River network)	2018.12-2019.1	River	53	Endosulfan sulfate	Metabolite	1031-07-8		0.00808		0.00188				Dissolved phase
50	China	Asia	Shanghai (River network)	2018.12-2019.1	River	53	Methoxychlor	Insecticide	72-43-5		0.01347		0.00445				Dissolved phase
50	China	Asia	Shanghai (River network)	2018.12-2019.1	River	53	Σ 26 OCPs	-	-		0.15816		0.07811				Dissolved phase
51	China	Asia	Xujiahe reservoir, Hubei	2018.6	Reservoir	17	Naphthalene	Repellent, Other substance, Fumigant	91-20-3	3e-05	0.00014			0.00019		MDL
51	China	Asia	Xujiahe reservoir, Hubei	2018.6	Reservoir	17	ΣHCHs (α-HCH, β-HCH, γ-HCH, δ-HCH)	Insecticide	-	0.00366	0.01243			-		MDL
51	China	Asia	Xujiahe reservoir, Hubei	2018.6	Reservoir	17	α-HCH	Insecticide	319-84-6	nd	nd			0.00012		MDL
51	China	Asia	Xujiahe reservoir, Hubei	2018.6	Reservoir	17	β-HCH	Insecticide	319-85-7	0.00012	0.01243			0.00019		MDL
51	China	Asia	Xujiahe reservoir, Hubei	2018.6	Reservoir	17	γ-HCH(Lindane)	Insecticide	58-89-9	nd	nd			0.00017		MDL
51	China	Asia	Xujiahe reservoir, Hubei	2018.6	Reservoir	17	δ-HCH	Insecticide	319-86-8	nd	0.00127			0.00018		MDL
51	China	Asia	Xujiahe reservoir, Hubei	2018.6	Reservoir	17	Heptachlor	Insecticide	76-44-8	0.00032	0.00102			0.00013		MDL
51	China	Asia	Xujiahe reservoir, Hubei	2018.6	Reservoir	17	Aldrin	Insecticide	309-00-2	nd	nd			0.00011		MDL
51	China	Asia	Xujiahe reservoir, Hubei	2018.6	Reservoir	17	Heptachlor epoxide	Metabolite	1024-57-3	nd	nd			0.00014		MDL
51	China	Asia	Xujiahe reservoir, Hubei	2018.6	Reservoir	17	Endosulfan	Insecticide	115-29-7	nd	nd			0.00015		MDL
51	China	Asia	Xujiahe reservoir, Hubei	2018.6	Reservoir	17	Endrin	Insecticide	72-20-8	0.00308	0.01216			0.00021		MDL
51	China	Asia	Xujiahe reservoir, Hubei	2018.6	Reservoir	17	p,p'-DDD	Insecticide,Metabolite	72-54-8	nd	0.0007			0.0001		MDL
51	China	Asia	Xujiahe reservoir, Hubei	2018.6	Reservoir	17	Dichlorvos	Insecticide	62-73-7	0.00293	0.01305			0.00142		MDL
51	China	Asia	Xujiahe reservoir, Hubei	2018.6	Reservoir	17	Mevinphos	Insecticide	7786-34-7	0.01337	0.04851			0.00183		MDL
51	China	Asia	Xujiahe reservoir, Hubei	2018.6	Reservoir	17	Phorate	Insecticide	298-02-2	0.00209	0.00752			0.0028		MDL
51	China	Asia	Xujiahe reservoir, Hubei	2018.6	Reservoir	17	Dimethoate	Insecticide	60-51-5	0.10044	0.83158			0.00124		MDL
51	China	Asia	Xujiahe reservoir, Hubei	2018.6	Reservoir	17	Parathion methyl	Insecticide	298-00-0	0.00921	0.05487			0.0012		MDL
51	China	Asia	Xujiahe reservoir, Hubei	2018.6	Reservoir	17	Malathion	Insecticide	121-75-5	0.01691	0.76819			0.00119		MDL
51	China	Asia	Xujiahe reservoir, Hubei	2018.6	Reservoir	17	Parathion	Insecticide	56-38-2	0.00316	0.02283			0.00125		MDL
51	China	Asia	Yudian river, Hubei	2018.6	River	21	Naphthalene	Repellent, Other substance, Fumigant	91-20-3	0.01717	0.03806			0.00019		MDL
51	China	Asia	Yudian river, Hubei	2018.6	River	21	ΣHCHs (α-HCH, β-HCH, γ-HCH, δ-HCH)	Insecticide	-	0.00077	0.7681					MDL
51	China	Asia	Yudian river, Hubei	2018.6	River	21	α-HCH	Insecticide	319-84-6	0.00077	0.0089			0.00012		MDL
51	China	Asia	Yudian river, Hubei	2018.6	River	21	β-HCH	Insecticide	319-85-7	0.00037	0.06092			0.00019		MDL
51	China	Asia	Yudian river, Hubei	2018.6	River	21	γ-HCH(Lindane)	Insecticide	58-89-9	0.01983	0.04828			0.00017		MDL
51	China	Asia	Yudian river, Hubei	2018.6	River	21	δ-HCH	Insecticide	319-86-8	nd	0.001			0.00018		MDL
51	China	Asia	Yudian river, Hubei	2018.6	River	21	Heptachlor	Insecticide	76-44-8	nd	nd			0.00013		MDL
51	China	Asia	Yudian river, Hubei	2018.6	River	21	Aldrin	Insecticide	309-00-2	nd	nd			0.00011		MDL
51	China	Asia	Yudian river, Hubei	2018.6	River	21	Heptachlor epoxide	Metabolite	1024-57-3	nd	nd			0.00014		MDL
51	China	Asia	Yudian river, Hubei	2018.6	River	21	Endosulfan	Insecticide	115-29-7	nd	nd			0.00015		MDL
51	China	Asia	Yudian river, Hubei	2018.6	River	21	Endrin	Insecticide	72-20-8	nd	nd			0.00021		MDL
51	China	Asia	Yudian river, Hubei	2018.6	River	21	p,p'-DDD	Insecticide,Metabolite	72-54-8	nd	nd			0.0001		MDL
51	China	Asia	Yudian river, Hubei	2018.6	River	21	Dichlorvos	Insecticide	62-73-7	0.00264	0.01509			0.00142		MDL
51	China	Asia	Yudian river, Hubei	2018.6	River	21	Mevinphos	Insecticide	7786-34-7	0.01162	0.06202			0.00183		MDL
51	China	Asia	Yudian river, Hubei	2018.6	River	21	Phorate	Insecticide	298-02-2	0.01457	0.01993			0.0028		MDL
51	China	Asia	Yudian river, Hubei	2018.6	River	21	Dimethoate	Insecticide	60-51-5	0.11535	0.41754			0.00124		MDL
51	China	Asia	Yudian river, Hubei	2018.6	River	21	Parathion methyl	Insecticide	298-00-0	0.01166	0.10143			0.0012		MDL
51	China	Asia	Yudian river, Hubei	2018.6	River	21	Malathion	Insecticide	121-75-5	0.01248	0.09191			0.00119		MDL
51	China	Asia	Yudian river, Hubei	2018.6	River	21	Parathion	Insecticide	56-38-2	0.00524	0.06912			0.00125		MDL
51	China	Asia	Yunshui river, Hubei	2018.6	River	9	Naphthalene	Repellent, Other substance, Fumigant	91-20-3	0.00683	0.032			0.00019		MDL
51	China	Asia	Yunshui river, Hubei	2018.6	River	9	ΣHCHs (α-HCH, β-HCH, γ-HCH, δ-HCH)	Insecticide	-	0.00408	0.61422					MDL
51	China	Asia	Yunshui river, Hubei	2018.6	River	9	α-HCH	Insecticide	319-84-6	0.00077	0.00131			0.00012		MDL
51	China	Asia	Yunshui river, Hubei	2018.6	River	9	β-HCH	Insecticide	319-85-7	0.00037	0.06656			0.00019		MDL
51	China	Asia	Yunshui river, Hubei	2018.6	River	9	γ-HCH(Lindane)	Insecticide	58-89-9	0.01983	0.21422			0.00017		MDL
51	China	Asia	Yunshui river, Hubei	2018.6	River	9	δ-HCH	Insecticide	319-86-8	nd	0.00408			0.00018		MDL
51	China	Asia	Yunshui river, Hubei	2018.6	River	9	Heptachlor	Insecticide	76-44-8	nd	0.01093			0.00013		MDL
51	China	Asia	Yunshui river, Hubei	2018.6	River	9	Aldrin	Insecticide	309-00-2	nd	nd			0.00011		MDL
51	China	Asia	Yunshui river, Hubei	2018.6	River	9	Heptachlor epoxide	Metabolite	1024-57-3	nd	nd			0.00014		MDL
51	China	Asia	Yunshui river, Hubei	2018.6	River	9	Endosulfan	Insecticide	115-29-7	nd	nd			0.00015		MDL
51	China	Asia	Yunshui river, Hubei	2018.6	River	9	Endrin	Insecticide	72-20-8	nd	0.03501			0.00021		MDL
51	China	Asia	Yunshui river, Hubei	2018.6	River	9	p,p'-DDD	Insecticide,Metabolite	72-54-8	nd	nd			0.0001		MDL
51	China	Asia	Yunshui river, Hubei	2018.6	River	9	Dichlorvos	Insecticide	62-73-7	0.00264	0.02484			0.00142		MDL
51	China	Asia	Yunshui river, Hubei	2018.6	River	9	Mevinphos	Insecticide	7786-34-7	0.01162	0.06118			0.00183		MDL
51	China	Asia	Yunshui river, Hubei	2018.6	River	9	Phorate	Insecticide	298-02-2	0.01457	0.05557			0.0028		MDL
51	China	Asia	Yunshui river, Hubei	2018.6	River	9	Dimethoate	Insecticide	60-51-5	0.11535	0.47061			0.00124		MDL
51	China	Asia	Yunshui river, Hubei	2018.6	River	9	Parathion methyl	Insecticide	298-00-0	0.01166	0.24214			0.0012		MDL
51	China	Asia	Yunshui river, Hubei	2018.6	River	9	Malathion	Insecticide	121-75-5	0.01248	0.17733			0.00119		MDL
51	China	Asia	Yunshui river, Hubei	2018.6	River	9	Parathion	Insecticide	56-38-2	0.00524	0.06575			0.00125		MDL
52	China	Asia	Miyun reservoir, Chaobai River, Tonghui River, and Yuyuan Lake (Beijing)	2015.7-2016.1	Reservoir/River/Lake	25	α-HCH	Insecticide	319-84-6		0.0285						Dissolved phase
52	China	Asia	Miyun reservoir, Chaobai River, Tonghui River, and Yuyuan Lake (Beijing)	2015.7-2016.1	Reservoir/River/Lake	25	β-HCH	Insecticide	319-85-7		0.0194						Dissolved phase
52	China	Asia	Miyun reservoir, Chaobai River, Tonghui River, and Yuyuan Lake (Beijing)	2015.7-2016.1	Reservoir/River/Lake	25	δ-HCH	Insecticide	319-86-8		0.0118						Dissolved phase
52	China	Asia	Miyun reservoir, Chaobai River, Tonghui River, and Yuyuan Lake (Beijing)	2015.7-2016.1	Reservoir/River/Lake	25	γ-HCH(Lindane)	Insecticide	58-89-9		0.00636						Dissolved phase
52	China	Asia	Miyun reservoir, Chaobai River, Tonghui River, and Yuyuan Lake (Beijing)	2015.7-2016.1	Reservoir/River/Lake	25	ΣHCHs	Insecticide	-		0.0428						Dissolved phase
52	China	Asia	Miyun reservoir, Chaobai River, Tonghui River, and Yuyuan Lake (Beijing)	2015.7-2016.1	Reservoir/River/Lake	25	p,p'-DDT	Insecticide	50-29-3		0.00103						Dissolved phase
52	China	Asia	Miyun reservoir, Chaobai River, Tonghui River, and Yuyuan Lake (Beijing)	2015.7-2016.1	Reservoir/River/Lake	25	o,p'-DDT	Insecticide	789-02-6		0.00038						Dissolved phase
52	China	Asia	Miyun reservoir, Chaobai River, Tonghui River, and Yuyuan Lake (Beijing)	2015.7-2016.1	Reservoir/River/Lake	25	p,p'-DDE	Metabolite	72-55-9		0.00166						Dissolved phase
52	China	Asia	Miyun reservoir, Chaobai River, Tonghui River, and Yuyuan Lake (Beijing)	2015.7-2016.1	Reservoir/River/Lake	25	o,p'-DDE	Insecticide	3424-82-6		0.00026						Dissolved phase
52	China	Asia	Miyun reservoir, Chaobai River, Tonghui River, and Yuyuan Lake (Beijing)	2015.7-2016.1	Reservoir/River/Lake	25	p,p'-DDD	Insecticide,Metabolite	72-54-8		0.00103						Dissolved phase
52	China	Asia	Miyun reservoir, Chaobai River, Tonghui River, and Yuyuan Lake (Beijing)	2015.7-2016.1	Reservoir/River/Lake	25	o,p'-DDD	Insecticide	53-19-0		0.00029						Dissolved phase
52	China	Asia	Miyun reservoir, Chaobai River, Tonghui River, and Yuyuan Lake (Beijing)	2015.7-2016.1	Reservoir/River/Lake	25	ΣDDTs	Insecticide	-		0.00465						Dissolved phase
52	China	Asia	Miyun reservoir, Chaobai River, Tonghui River, and Yuyuan Lake (Beijing)	2015.7-2016.1	Reservoir/River/Lake	25	cis-Chlordane	Insecticide	5103-71-9		5e-05						Dissolved phase
52	China	Asia	Miyun reservoir, Chaobai River, Tonghui River, and Yuyuan Lake (Beijing)	2015.7-2016.1	Reservoir/River/Lake	25	trans Chlordane	Insecticide	142433-24-7		2e-05						Dissolved phase
52	China	Asia	Miyun reservoir, Chaobai River, Tonghui River, and Yuyuan Lake (Beijing)	2015.7-2016.1	Reservoir/River/Lake	25	α-Endosulfan	Insecticide	959-98-8		0.00345						Dissolved phase
52	China	Asia	Miyun reservoir, Chaobai River, Tonghui River, and Yuyuan Lake (Beijing)	2015.7-2016.1	Reservoir/River/Lake	25	β-Endosulfan	Insecticide	33213-65-9		0.00631						Dissolved phase
52	China	Asia	Miyun reservoir, Chaobai River, Tonghui River, and Yuyuan Lake (Beijing)	2015.7-2016.1	Reservoir/River/Lake	25	Endosulfan sulfate	Metabolite	1031-07-8		0.00286						Dissolved phase
52	China	Asia	Miyun reservoir, Chaobai River, Tonghui River, and Yuyuan Lake (Beijing)	2015.7-2016.1	Reservoir/River/Lake	25	HCB	Fungicide	118-74-1		0.00043						Dissolved phase
52	China	Asia	Miyun reservoir, Chaobai River, Tonghui River, and Yuyuan Lake (Beijing)	2015.7-2016.1	Reservoir/River/Lake	25	Σ OCPs	Insecticide	-		0.0531						Dissolved phase
53	China	Asia	Jiangsu (Qinhuai River, Nanjing)	2016.5-6 rainy	River	10×2	Difenoconazole	Fungicide	119446-68-3			0.00331	0.00729	0.0001		LOD
53	China	Asia	Jiangsu (Qinhuai River, Nanjing)	2016.5-6 rainy	River	10×2	Fluquinconazole	Fungicide	136426-54-5			0.00221	0.00428	0.0001		LOD
53	China	Asia	Jiangsu (Qinhuai River, Nanjing)	2016.5-6 rainy	River	10×2	Propiconazole	Fungicide	60207-90-1			0.00404	0.00675	0.0001		LOD
53	China	Asia	Jiangsu (Qinhuai River, Nanjing)	2016.5-6 rainy	River	10×2	Tebuconazole	Fungicide	107534-96-3			0.00546	0.00911	0.0001		LOD
53	China	Asia	Jiangsu (Qinhuai River, Nanjing)	2016.5-6 rainy	River	10×2	Fenobucarb	Insecticide	3766-81-2			0.00216	0.00242	0.00075		LOD
53	China	Asia	Jiangsu (Qinhuai River, Nanjing)	2016.5-6 rainy	River	10×2	Isoprocarb	Insecticide	2631-40-5			0.00199	0.00261	0.0015		LOD
53	China	Asia	Jiangsu (Qinhuai River, Nanjing)	2016.5-6 rainy	River	10×2	Pirimicarb	Insecticide	23103-98-2			0.00195	0.00227	0.001		LOD
53	China	Asia	Jiangsu (Qinhuai River, Nanjing)	2016.5-6 rainy	River	10×2	2,4-D	Herbicide	94-75-7			0.0484	0.0646	0.01		LOD
53	China	Asia	Jiangsu (Qinhuai River, Nanjing)	2016.5-6 rainy	River	10×2	Atrazine	Herbicide	1912-24-9			0.0239	0.0379	0.0005		LOD
53	China	Asia	Jiangsu (Qinhuai River, Nanjing)	2016.5-6 rainy	River	10×2	Butachlor	Herbicide	23184-66-9			0.00317	0.00573	0.0005		LOD
53	China	Asia	Jiangsu (Qinhuai River, Nanjing)	2016.5-6 rainy	River	10×2	Chlorfenson	Insecticide	80-33-1			<LOD	0.00106	0.00025		LOD
53	China	Asia	Jiangsu (Qinhuai River, Nanjing)	2016.5-6 rainy	River	10×2	Chlorothalonil	Fungicide	1897-45-6			<LOD	0.000166	0.0001		LOD
53	China	Asia	Jiangsu (Qinhuai River, Nanjing)	2016.5-6 rainy	River	10×2	p,p'-DDD	Insecticide,Metabolite	72-54-8			<LOD	0.000432	0.0001		LOD
53	China	Asia	Jiangsu (Qinhuai River, Nanjing)	2016.5-6 rainy	River	10×2	p,p'-DDE	Metabolite	72-55-9			0.000588	0.000684	0.0005		LOD
53	China	Asia	Jiangsu (Qinhuai River, Nanjing)	2016.5-6 rainy	River	10×2	p,p'-DDT	Insecticide	50-29-3			<LOD	0.000461	0.0001		LOD
53	China	Asia	Jiangsu (Qinhuai River, Nanjing)	2016.5-6 rainy	River	10×2	Diclofop methyl	Herbicide	51338-27-3			0.0015	0.00254	0.00025		LOD
53	China	Asia	Jiangsu (Qinhuai River, Nanjing)	2016.5-6 rainy	River	10×2	Dieldrin	Insecticide	60-57-1			0.00131	0.00232	0.000214		LOD
53	China	Asia	Jiangsu (Qinhuai River, Nanjing)	2016.5-6 rainy	River	10×2	α-Endosulfan	Insecticide	959-98-8			0.00155	0.00279	0.0001		LOD
53	China	Asia	Jiangsu (Qinhuai River, Nanjing)	2016.5-6 rainy	River	10×2	β-Endosulfan	Insecticide	33213-65-9			0.00164	0.00287	0.0001		LOD
53	China	Asia	Jiangsu (Qinhuai River, Nanjing)	2016.5-6 rainy	River	10×2	Endrin	Insecticide	72-20-8			0.00148	0.00198	0.000125		LOD
53	China	Asia	Jiangsu (Qinhuai River, Nanjing)	2016.5-6 rainy	River	10×2	α-HCH	Insecticide	319-84-6			0.000381	0.00112	0.0003		LOD
53	China	Asia	Jiangsu (Qinhuai River, Nanjing)	2016.5-6 rainy	River	10×2	β-HCH	Insecticide	319-85-7			<LOD	0.000723	0.0005		LOD
53	China	Asia	Jiangsu (Qinhuai River, Nanjing)	2016.5-6 rainy	River	10×2	δ-HCH	Insecticide	319-86-8			0.00103	0.00262	0.0001		LOD
53	China	Asia	Jiangsu (Qinhuai River, Nanjing)	2016.5-6 rainy	River	10×2	Heptachlor	Insecticide	76-44-8			0.000133	0.000695	0.0001		LOD
53	China	Asia	Jiangsu (Qinhuai River, Nanjing)	2016.5-6 rainy	River	10×2	HCB	Fungicide	118-74-1			0.0264	0.0298	0.005		LOD
53	China	Asia	Jiangsu (Qinhuai River, Nanjing)	2016.5-6 rainy	River	10×2	Methoxychlor	Insecticide	72-43-5			0.00118	0.00161	0.0005		LOD
53	China	Asia	Jiangsu (Qinhuai River, Nanjing)	2016.5-6 rainy	River	10×2	trans Heptachlor Epoxide	Insecticide	28044-83-9			0.000676	0.00147	0.00025		LOD
53	China	Asia	Jiangsu (Qinhuai River, Nanjing)	2016.5-6 rainy	River	10×2	Trans-Nonachlor	Insecticide	39765-80-5			<LOD	0.00164	0.001		LOD
53	China	Asia	Jiangsu (Qinhuai River, Nanjing)	2016.5-6 rainy	River	10×2	Triclosan	Biocide	3380-34-5			0.00877	0.0102	8.82e-05		LOD
53	China	Asia	Jiangsu (Qinhuai River, Nanjing)	2016.5-6 rainy	River	10×2	Cyanophos	Insecticide	2636-26-2			0.0017	0.00205	0.0001		LOD
53	China	Asia	Jiangsu (Qinhuai River, Nanjing)	2016.5-6 rainy	River	10×2	Dichlorphos	Insecticide	62-73-7			0.00104	0.00151	0.0005		LOD
53	China	Asia	Jiangsu (Qinhuai River, Nanjing)	2016.5-6 rainy	River	10×2	Dimethoate	Insecticide	60-51-5			0.00319	0.00406	0.0005		LOD
53	China	Asia	Jiangsu (Qinhuai River, Nanjing)	2016.5-6 rainy	River	10×2	Dimethylvinphos	Insecticide	67628-93-7			<LOD	0.00109	0.0001		LOD
53	China	Asia	Jiangsu (Qinhuai River, Nanjing)	2016.5-6 rainy	River	10×2	Dimethyphosphate	Metabolite	813-78-5			0.00274	0.00282	0.00075		LOD
53	China	Asia	Jiangsu (Qinhuai River, Nanjing)	2016.5-6 rainy	River	10×2	Fonofos	Insecticide	944-22-9			<LOD	0.00066	0.0001		LOD
53	China	Asia	Jiangsu (Qinhuai River, Nanjing)	2016.5-6 rainy	River	10×2	Fosthiazate	Nematicide	98886-44-3			0.00244	0.00296	0.0002		LOD
53	China	Asia	Jiangsu (Qinhuai River, Nanjing)	2016.5-6 rainy	River	10×2	Methidathion	Insecticide	950-37-8			0.00253	0.00292	0.00025		LOD
53	China	Asia	Jiangsu (Qinhuai River, Nanjing)	2016.5-6 rainy	River	10×2	Monocrotophos	Insecticide	6923-22-4			0.00215	0.00215	0.0006		LOD
53	China	Asia	Jiangsu (Qinhuai River, Nanjing)	2016.5-6 rainy	River	10×2	Parathion methyl	Insecticide	298-00-0			<LOD	<LOD	0.00375		LOD
53	China	Asia	Jiangsu (Qinhuai River, Nanjing)	2016.5-6 rainy	River	10×2	Phosalone	Insecticide	2310-17-0			0.00259	0.00392	0.00025		LOD
53	China	Asia	Jiangsu (Qinhuai River, Nanjing)	2016.5-6 rainy	River	10×2	Phosphamidon	Insecticide	13171-21-6			<LOD	0.000729	0.0001		LOD
53	China	Asia	Jiangsu (Qinhuai River, Nanjing)	2016.5-6 rainy	River	10×2	Profenofos	Insecticide	41198-08-7			<LOD	<LOD	0.005		LOD
53	China	Asia	Jiangsu (Qinhuai River, Nanjing)	2016.5-6 rainy	River	10×2	Permethrin	Insecticide	52645-53-1			0.00181	0.00155	0.000273		LOD
53	China	Asia	Jiangsu (Qinhuai River, Nanjing)	2016.5-6 rainy	River	10×2	Tetramethrin	Insecticide	7696-12-0			<LOD	0.000797	0.00075		LOD
53	China	Asia	Jiangsu (Qinhuai River, Nanjing)	2016.5-6 rainy	River	10×2	Metribuzin	Herbicide	21087-64-9			0.00155	0.00245	0.0005		LOD
53	China	Asia	Jiangsu (Qinhuai River, Nanjing)	2016.5-6 rainy	River	10×2	Prometryn	Herbicide	7287-19-6			0.0105	0.0111	0.0075		LOD
53	China	Asia	Jiangsu (Qinhuai River, Nanjing)	2016.5-6 rainy	River	10×2	Simazine	Herbicide	122-34-9			0.00177	0.00166	0.0015		LOD
53	China	Asia	Jiangsu (Qinhuai River, Nanjing)	2016.5-6 rainy	River	10×2	Alachlor	Herbicide	15972-60-8			<LOD	<LOD	0.0001		LOD
53	China	Asia	Jiangsu (Qinhuai River, Nanjing)	2016.5-6 rainy	River	10×2	cis-Chlordane	Insecticide	5103-71-9			<LOD	<LOD	0.01		LOD
53	China	Asia	Jiangsu (Qinhuai River, Nanjing)	2016.5-6 rainy	River	10×2	γ-HCH(Lindane)	Insecticide	58-89-9			<LOD	<LOD	0.005		LOD
53	China	Asia	Jiangsu (Qinhuai River, Nanjing)	2016.5-6 rainy	River	10×2	Demeton-S-methyl	Insecticide	919-86-8			<LOD	<LOD	0.03		LOD
53	China	Asia	Jiangsu (Qinhuai River, Nanjing)	2016.5-6 rainy	River	10×2	Disulfoton	Insecticide	298-04-4			<LOD	<LOD	0.005		LOD
53	China	Asia	Jiangsu (Qinhuai River, Nanjing)	2016.5-6 rainy	River	10×2	Fenchlorphos	Insecticide	299-84-3			<LOD	<LOD	0.5		LOD
53	China	Asia	Jiangsu (Qinhuai River, Nanjing)	2016.5-6 rainy	River	10×2	Iprobenfos	Insecticide	26087-47-8			<LOD	<LOD	0.0375		LOD
53	China	Asia	Jiangsu (Qinhuai River, Nanjing)	2016.5-6 rainy	River	10×2	Parathion ethyl	Insecticide	56-38-2			<LOD	<LOD	0.015		LOD
53	China	Asia	Jiangsu (Qinhuai River, Nanjing)	2016.5-6 rainy	River	10×2	pirimiphos ethyl	Insecticide	23505-41-1			<LOD	<LOD	0.5		LOD
53	China	Asia	Jiangsu (Qinhuai River, Nanjing)	2016.5-6 rainy	River	10×2	Thiometon	Insecticide	640-15-3			<LOD	<LOD	0.15		LOD
53	China	Asia	Jiangsu (Qinhuai River, Nanjing)	2016.5-6 rainy	River	10×2	Dimethipin	Herbicide	55290-64-7			<LOD	<LOD	0.005		LOD
53	China	Asia	Jiangsu (Qinhuai River, Nanjing)	2016.5-6 rainy	River	10×2	Linuron	Herbicide	330-55-2			<LOD	<LOD	0.005		LOD
53	China	Asia	Jiangsu (Qinhuai River, Nanjing)	2016.5-6 rainy	River	10×2	Monolinuron	Herbicide	1746-81-2			<LOD	<LOD	0.3		LOD
53	China	Asia	Jiangsu (Xuanwu Lake, Nanjing)	2016.5-6 rainy	Lake	14×2	Difenoconazole	Fungicide	119446-68-3			0.00354	0.00536	0.0001		LOD
53	China	Asia	Jiangsu (Xuanwu Lake, Nanjing)	2016.5-6 rainy	Lake	14×2	Fluquinconazole	Fungicide	136426-54-5			0.00246	0.00437	0.0001		LOD
53	China	Asia	Jiangsu (Xuanwu Lake, Nanjing)	2016.5-6 rainy	Lake	14×2	Propiconazole	Fungicide	60207-90-1			0.00396	0.00424	0.0001		LOD
53	China	Asia	Jiangsu (Xuanwu Lake, Nanjing)	2016.5-6 rainy	Lake	14×2	Tebuconazole	Fungicide	107534-96-3			0.00659	0.00793	0.0001		LOD
53	China	Asia	Jiangsu (Xuanwu Lake, Nanjing)	2016.5-6 rainy	Lake	14×2	Fenobucarb	Insecticide	3766-81-2			0.00155	0.00204	0.00075		LOD
53	China	Asia	Jiangsu (Xuanwu Lake, Nanjing)	2016.5-6 rainy	Lake	14×2	Isoprocarb	Insecticide	2631-40-5			0.00163	0.00287	0.0015		LOD
53	China	Asia	Jiangsu (Xuanwu Lake, Nanjing)	2016.5-6 rainy	Lake	14×2	Pirimicarb	Insecticide	23103-98-2			0.00216	0.00236	0.001		LOD
53	China	Asia	Jiangsu (Xuanwu Lake, Nanjing)	2016.5-6 rainy	Lake	14×2	2,4-D	Herbicide	94-75-7			0.0795	0.159	0.01		LOD
53	China	Asia	Jiangsu (Xuanwu Lake, Nanjing)	2016.5-6 rainy	Lake	14×2	Atrazine	Herbicide	1912-24-9			0.0223	0.0282	0.0005		LOD
53	China	Asia	Jiangsu (Xuanwu Lake, Nanjing)	2016.5-6 rainy	Lake	14×2	Butachlor	Herbicide	23184-66-9			0.00261	0.00325	0.0005		LOD
53	China	Asia	Jiangsu (Xuanwu Lake, Nanjing)	2016.5-6 rainy	Lake	14×2	Chlorfenson	Insecticide	80-33-1			0.00063	0.00133	0.00025		LOD
53	China	Asia	Jiangsu (Xuanwu Lake, Nanjing)	2016.5-6 rainy	Lake	14×2	Chlorothalonil	Fungicide	1897-45-6			0.000313	0.000919	0.0001		LOD
53	China	Asia	Jiangsu (Xuanwu Lake, Nanjing)	2016.5-6 rainy	Lake	14×2	p,p'-DDD	Insecticide,Metabolite	72-54-8			0.000117	0.0025	0.0001		LOD
53	China	Asia	Jiangsu (Xuanwu Lake, Nanjing)	2016.5-6 rainy	Lake	14×2	p,p'-DDE	Metabolite	72-55-9			0.000834	0.00167	0.0005		LOD
53	China	Asia	Jiangsu (Xuanwu Lake, Nanjing)	2016.5-6 rainy	Lake	14×2	p,p'-DDT	Insecticide	50-29-3			<LOD	0.000119	0.0001		LOD
53	China	Asia	Jiangsu (Xuanwu Lake, Nanjing)	2016.5-6 rainy	Lake	14×2	Diclofop methyl	Herbicide	51338-27-3			0.00265	0.00419	0.00025		LOD
53	China	Asia	Jiangsu (Xuanwu Lake, Nanjing)	2016.5-6 rainy	Lake	14×2	Dieldrin	Insecticide	60-57-1			0.00212	0.00438	0.000214		LOD
53	China	Asia	Jiangsu (Xuanwu Lake, Nanjing)	2016.5-6 rainy	Lake	14×2	α-Endosulfan	Insecticide	959-98-8			0.00228	0.00336	0.0001		LOD
53	China	Asia	Jiangsu (Xuanwu Lake, Nanjing)	2016.5-6 rainy	Lake	14×2	β-Endosulfan	Insecticide	33213-65-9			0.0027	0.00376	0.0001		LOD
53	China	Asia	Jiangsu (Xuanwu Lake, Nanjing)	2016.5-6 rainy	Lake	14×2	Endrin	Insecticide	72-20-8			0.00271	0.00493	0.000125		LOD
53	China	Asia	Jiangsu (Xuanwu Lake, Nanjing)	2016.5-6 rainy	Lake	14×2	α-HCH	Insecticide	319-84-6			0.0004	0.000531	0.0003		LOD
53	China	Asia	Jiangsu (Xuanwu Lake, Nanjing)	2016.5-6 rainy	Lake	14×2	β-HCH	Insecticide	319-85-7			<LOD	<LOD	0.0005		LOD
53	China	Asia	Jiangsu (Xuanwu Lake, Nanjing)	2016.5-6 rainy	Lake	14×2	δ-HCH	Insecticide	319-86-8			0.00135	0.00201	0.0001		LOD
53	China	Asia	Jiangsu (Xuanwu Lake, Nanjing)	2016.5-6 rainy	Lake	14×2	Heptachlor	Insecticide	76-44-8			0.000117	0.000508	0.0001		LOD
53	China	Asia	Jiangsu (Xuanwu Lake, Nanjing)	2016.5-6 rainy	Lake	14×2	HCB	Fungicide	118-74-1			0.0294	0.0463	0.005		LOD
53	China	Asia	Jiangsu (Xuanwu Lake, Nanjing)	2016.5-6 rainy	Lake	14×2	Methoxychlor	Insecticide	72-43-5			0.00053	0.00118	0.0005		LOD
53	China	Asia	Jiangsu (Xuanwu Lake, Nanjing)	2016.5-6 rainy	Lake	14×2	trans Heptachlor Epoxide	Insecticide	28044-83-9			0.00128	0.00279	0.00025		LOD
53	China	Asia	Jiangsu (Xuanwu Lake, Nanjing)	2016.5-6 rainy	Lake	14×2	Trans-Nonachlor	Insecticide	39765-80-5			<LOD	0.00298	0.001		LOD
53	China	Asia	Jiangsu (Xuanwu Lake, Nanjing)	2016.5-6 rainy	Lake	14×2	Triclosan	Biocide	3380-34-5			0.00301	0.00455	8.82e-05		LOD
53	China	Asia	Jiangsu (Xuanwu Lake, Nanjing)	2016.5-6 rainy	Lake	14×2	Cyanophos	Insecticide	2636-26-2			0.00178	0.00187	0.0001		LOD
53	China	Asia	Jiangsu (Xuanwu Lake, Nanjing)	2016.5-6 rainy	Lake	14×2	Dichlorphos	Insecticide	62-73-7			0.000968	0.00101	0.0005		LOD
53	China	Asia	Jiangsu (Xuanwu Lake, Nanjing)	2016.5-6 rainy	Lake	14×2	Dimethoate	Insecticide	60-51-5			0.00274	0.00285	0.0005		LOD
53	China	Asia	Jiangsu (Xuanwu Lake, Nanjing)	2016.5-6 rainy	Lake	14×2	Dimethylvinphos	Insecticide	67628-93-7			0.000412	0.00143	0.0001		LOD
53	China	Asia	Jiangsu (Xuanwu Lake, Nanjing)	2016.5-6 rainy	Lake	14×2	Dimethyphosphate	Metabolite	813-78-5			0.00295	0.003	0.00075		LOD
53	China	Asia	Jiangsu (Xuanwu Lake, Nanjing)	2016.5-6 rainy	Lake	14×2	Fonofos	Insecticide	944-22-9			0.000129	0.000297	0.0001		LOD
53	China	Asia	Jiangsu (Xuanwu Lake, Nanjing)	2016.5-6 rainy	Lake	14×2	Fosthiazate	Nematicide	98886-44-3			0.0025	0.00273	0.0002		LOD
53	China	Asia	Jiangsu (Xuanwu Lake, Nanjing)	2016.5-6 rainy	Lake	14×2	Methidathion	Insecticide	950-37-8			0.00259	0.00288	0.00025		LOD
53	China	Asia	Jiangsu (Xuanwu Lake, Nanjing)	2016.5-6 rainy	Lake	14×2	Monocrotophos	Insecticide	6923-22-4			0.00216	0.00218	0.0006		LOD
53	China	Asia	Jiangsu (Xuanwu Lake, Nanjing)	2016.5-6 rainy	Lake	14×2	Parathion methyl	Insecticide	298-00-0			<LOD	<LOD	0.00375		LOD
53	China	Asia	Jiangsu (Xuanwu Lake, Nanjing)	2016.5-6 rainy	Lake	14×2	Phosalone	Insecticide	2310-17-0			0.00305	0.00506	0.00025		LOD
53	China	Asia	Jiangsu (Xuanwu Lake, Nanjing)	2016.5-6 rainy	Lake	14×2	Phosphamidon	Insecticide	13171-21-6			<LOD	0.000174	0.0001		LOD
53	China	Asia	Jiangsu (Xuanwu Lake, Nanjing)	2016.5-6 rainy	Lake	14×2	Profenofos	Insecticide	41198-08-7			<LOD	<LOD	0.005		LOD
53	China	Asia	Jiangsu (Xuanwu Lake, Nanjing)	2016.5-6 rainy	Lake	14×2	Permethrin	Insecticide	52645-53-1			0.00069	0.00314	0.000273		LOD
53	China	Asia	Jiangsu (Xuanwu Lake, Nanjing)	2016.5-6 rainy	Lake	14×2	Tetramethrin	Insecticide	7696-12-0			0.00155	0.00205	0.00075		LOD
53	China	Asia	Jiangsu (Xuanwu Lake, Nanjing)	2016.5-6 rainy	Lake	14×2	Metribuzin	Herbicide	21087-64-9			0.00156	0.00169	0.0005		LOD
53	China	Asia	Jiangsu (Xuanwu Lake, Nanjing)	2016.5-6 rainy	Lake	14×2	Prometryn	Herbicide	7287-19-6			0.0131	0.0129	0.0075		LOD
53	China	Asia	Jiangsu (Xuanwu Lake, Nanjing)	2016.5-6 rainy	Lake	14×2	Simazine	Herbicide	122-34-9			0.0042	0.00399	0.0015		LOD
53	China	Asia	Jiangsu (Xuanwu Lake, Nanjing)	2016.5-6 rainy	Lake	14×2	Alachlor	Herbicide	15972-60-8			<LOD	<LOD	0.0001		LOD
53	China	Asia	Jiangsu (Xuanwu Lake, Nanjing)	2016.5-6 rainy	Lake	14×2	cis-Chlordane	Insecticide	5103-71-9			<LOD	<LOD	0.01		LOD
53	China	Asia	Jiangsu (Xuanwu Lake, Nanjing)	2016.5-6 rainy	Lake	14×2	γ-HCH(Lindane)	Insecticide	58-89-9			<LOD	<LOD	0.005		LOD
53	China	Asia	Jiangsu (Xuanwu Lake, Nanjing)	2016.5-6 rainy	Lake	14×2	Demeton-S-methyl	Insecticide	919-86-8			<LOD	<LOD	0.03		LOD
53	China	Asia	Jiangsu (Xuanwu Lake, Nanjing)	2016.5-6 rainy	Lake	14×2	Disulfoton	Insecticide	298-04-4			<LOD	<LOD	0.005		LOD
53	China	Asia	Jiangsu (Xuanwu Lake, Nanjing)	2016.5-6 rainy	Lake	14×2	Fenchlorphos	Insecticide	299-84-3			<LOD	<LOD	0.5		LOD
53	China	Asia	Jiangsu (Xuanwu Lake, Nanjing)	2016.5-6 rainy	Lake	14×2	Iprobenfos	Insecticide	26087-47-8			<LOD	<LOD	0.0375		LOD
53	China	Asia	Jiangsu (Xuanwu Lake, Nanjing)	2016.5-6 rainy	Lake	14×2	Parathion ethyl	Insecticide	56-38-2			<LOD	<LOD	0.015		LOD
53	China	Asia	Jiangsu (Xuanwu Lake, Nanjing)	2016.5-6 rainy	Lake	14×2	pirimiphos ethyl	Insecticide	23505-41-1			<LOD	<LOD	0.5		LOD
53	China	Asia	Jiangsu (Xuanwu Lake, Nanjing)	2016.5-6 rainy	Lake	14×2	Thiometon	Insecticide	640-15-3			<LOD	<LOD	0.15		LOD
53	China	Asia	Jiangsu (Xuanwu Lake, Nanjing)	2016.5-6 rainy	Lake	14×2	Dimethipin	Herbicide	55290-64-7			<LOD	<LOD	0.005		LOD
53	China	Asia	Jiangsu (Xuanwu Lake, Nanjing)	2016.5-6 rainy	Lake	14×2	Linuron	Herbicide	330-55-2			<LOD	<LOD	0.005		LOD
53	China	Asia	Jiangsu (Xuanwu Lake, Nanjing)	2016.5-6 rainy	Lake	14×2	Monolinuron	Herbicide	1746-81-2			<LOD	<LOD	0.3		LOD
53	China	Asia	Jiangsu (Yangtze River,Nanjing section)	2016.5-6 rainy	River	8×2	Difenoconazole	Fungicide	119446-68-3			0.00378	0.00583	0.0001		LOD
53	China	Asia	Jiangsu (Yangtze River,Nanjing section)	2016.5-6 rainy	River	8×2	Fluquinconazole	Fungicide	136426-54-5			0.00225	0.00236	0.0001		LOD
53	China	Asia	Jiangsu (Yangtze River,Nanjing section)	2016.5-6 rainy	River	8×2	Propiconazole	Fungicide	60207-90-1			0.00514	0.00619	0.0001		LOD
53	China	Asia	Jiangsu (Yangtze River,Nanjing section)	2016.5-6 rainy	River	8×2	Tebuconazole	Fungicide	107534-96-3			0.00824	0.00894	0.0001		LOD
53	China	Asia	Jiangsu (Yangtze River,Nanjing section)	2016.5-6 rainy	River	8×2	Fenobucarb	Insecticide	3766-81-2			0.00424	0.00424	0.00075		LOD
53	China	Asia	Jiangsu (Yangtze River,Nanjing section)	2016.5-6 rainy	River	8×2	Isoprocarb	Insecticide	2631-40-5			0.00741	0.00709	0.0015		LOD
53	China	Asia	Jiangsu (Yangtze River,Nanjing section)	2016.5-6 rainy	River	8×2	Pirimicarb	Insecticide	23103-98-2			0.00258	0.00273	0.001		LOD
53	China	Asia	Jiangsu (Yangtze River,Nanjing section)	2016.5-6 rainy	River	8×2	2,4-D	Herbicide	94-75-7			0.117	0.109	0.01		LOD
53	China	Asia	Jiangsu (Yangtze River,Nanjing section)	2016.5-6 rainy	River	8×2	Atrazine	Herbicide	1912-24-9			0.0622	0.0685	0.0005		LOD
53	China	Asia	Jiangsu (Yangtze River,Nanjing section)	2016.5-6 rainy	River	8×2	Butachlor	Herbicide	23184-66-9			0.00402	0.00738	0.0005		LOD
53	China	Asia	Jiangsu (Yangtze River,Nanjing section)	2016.5-6 rainy	River	8×2	Chlorfenson	Insecticide	80-33-1			<LOD	0.000962	0.00025		LOD
53	China	Asia	Jiangsu (Yangtze River,Nanjing section)	2016.5-6 rainy	River	8×2	Chlorothalonil	Fungicide	1897-45-6			0.000363	0.000444	0.0001		LOD
53	China	Asia	Jiangsu (Yangtze River,Nanjing section)	2016.5-6 rainy	River	8×2	p,p'-DDD	Insecticide,Metabolite	72-54-8			<LOD	<LOD	0.0001		LOD
53	China	Asia	Jiangsu (Yangtze River,Nanjing section)	2016.5-6 rainy	River	8×2	p,p'-DDE	Metabolite	72-55-9			0.00103	0.00107	0.0005		LOD
53	China	Asia	Jiangsu (Yangtze River,Nanjing section)	2016.5-6 rainy	River	8×2	p,p'-DDT	Insecticide	50-29-3			<LOD	<LOD	0.0001		LOD
53	China	Asia	Jiangsu (Yangtze River,Nanjing section)	2016.5-6 rainy	River	8×2	Diclofop methyl	Herbicide	51338-27-3			0.00135	0.00174	0.00025		LOD
53	China	Asia	Jiangsu (Yangtze River,Nanjing section)	2016.5-6 rainy	River	8×2	Dieldrin	Insecticide	60-57-1			0.000824	0.00131	0.000214		LOD
53	China	Asia	Jiangsu (Yangtze River,Nanjing section)	2016.5-6 rainy	River	8×2	α-Endosulfan	Insecticide	959-98-8			0.00189	0.00202	0.0001		LOD
53	China	Asia	Jiangsu (Yangtze River,Nanjing section)	2016.5-6 rainy	River	8×2	β-Endosulfan	Insecticide	33213-65-9			0.00198	0.0021	0.0001		LOD
53	China	Asia	Jiangsu (Yangtze River,Nanjing section)	2016.5-6 rainy	River	8×2	Endrin	Insecticide	72-20-8			0.00119	0.00142	0.000125		LOD
53	China	Asia	Jiangsu (Yangtze River,Nanjing section)	2016.5-6 rainy	River	8×2	α-HCH	Insecticide	319-84-6			<LOD	0.00117	0.0003		LOD
53	China	Asia	Jiangsu (Yangtze River,Nanjing section)	2016.5-6 rainy	River	8×2	β-HCH	Insecticide	319-85-7			<LOD	0.00063	0.0005		LOD
53	China	Asia	Jiangsu (Yangtze River,Nanjing section)	2016.5-6 rainy	River	8×2	δ-HCH	Insecticide	319-86-8			0.0012	0.00146	0.0001		LOD
53	China	Asia	Jiangsu (Yangtze River,Nanjing section)	2016.5-6 rainy	River	8×2	Heptachlor	Insecticide	76-44-8			<LOD	0.000297	0.0001		LOD
53	China	Asia	Jiangsu (Yangtze River,Nanjing section)	2016.5-6 rainy	River	8×2	HCB	Fungicide	118-74-1			0.027	0.0356	0.005		LOD
53	China	Asia	Jiangsu (Yangtze River,Nanjing section)	2016.5-6 rainy	River	8×2	Methoxychlor	Insecticide	72-43-5			0.0017	0.00158	0.0005		LOD
53	China	Asia	Jiangsu (Yangtze River,Nanjing section)	2016.5-6 rainy	River	8×2	trans Heptachlor Epoxide	Insecticide	28044-83-9			<LOD	0.00062	0.00025		LOD
53	China	Asia	Jiangsu (Yangtze River,Nanjing section)	2016.5-6 rainy	River	8×2	Trans-Nonachlor	Insecticide	39765-80-5			<LOD	<LOD	0.001		LOD
53	China	Asia	Jiangsu (Yangtze River,Nanjing section)	2016.5-6 rainy	River	8×2	Triclosan	Biocide	3380-34-5			0.00196	0.00438	8.82e-05		LOD
53	China	Asia	Jiangsu (Yangtze River,Nanjing section)	2016.5-6 rainy	River	8×2	Cyanophos	Insecticide	2636-26-2			0.0017	0.00225	0.0001		LOD
53	China	Asia	Jiangsu (Yangtze River,Nanjing section)	2016.5-6 rainy	River	8×2	Dichlorphos	Insecticide	62-73-7			0.00107	0.00134	0.0005		LOD
53	China	Asia	Jiangsu (Yangtze River,Nanjing section)	2016.5-6 rainy	River	8×2	Dimethoate	Insecticide	60-51-5			0.0029	0.00583	0.0005		LOD
53	China	Asia	Jiangsu (Yangtze River,Nanjing section)	2016.5-6 rainy	River	8×2	Dimethylvinphos	Insecticide	67628-93-7			0.000248	0.000694	0.0001		LOD
53	China	Asia	Jiangsu (Yangtze River,Nanjing section)	2016.5-6 rainy	River	8×2	Dimethyphosphate	Metabolite	813-78-5			0.00273	0.00274	0.00075		LOD
53	China	Asia	Jiangsu (Yangtze River,Nanjing section)	2016.5-6 rainy	River	8×2	Fonofos	Insecticide	944-22-9			<LOD	0.000907	0.0001		LOD
53	China	Asia	Jiangsu (Yangtze River,Nanjing section)	2016.5-6 rainy	River	8×2	Fosthiazate	Nematicide	98886-44-3			0.00243	0.00253	0.0002		LOD
53	China	Asia	Jiangsu (Yangtze River,Nanjing section)	2016.5-6 rainy	River	8×2	Methidathion	Insecticide	950-37-8			0.00257	0.00267	0.00025		LOD
53	China	Asia	Jiangsu (Yangtze River,Nanjing section)	2016.5-6 rainy	River	8×2	Monocrotophos	Insecticide	6923-22-4			0.00216	0.00218	0.0006		LOD
53	China	Asia	Jiangsu (Yangtze River,Nanjing section)	2016.5-6 rainy	River	8×2	Parathion methyl	Insecticide	298-00-0			<LOD	<LOD	0.00375		LOD
53	China	Asia	Jiangsu (Yangtze River,Nanjing section)	2016.5-6 rainy	River	8×2	Phosalone	Insecticide	2310-17-0			0.00261	0.00277	0.00025		LOD
53	China	Asia	Jiangsu (Yangtze River,Nanjing section)	2016.5-6 rainy	River	8×2	Phosphamidon	Insecticide	13171-21-6			<LOD	0.000121	0.0001		LOD
53	China	Asia	Jiangsu (Yangtze River,Nanjing section)	2016.5-6 rainy	River	8×2	Profenofos	Insecticide	41198-08-7			0.00672	0.00683	0.005		LOD
53	China	Asia	Jiangsu (Yangtze River,Nanjing section)	2016.5-6 rainy	River	8×2	Permethrin	Insecticide	52645-53-1			0.000731	0.00116	0.000273		LOD
53	China	Asia	Jiangsu (Yangtze River,Nanjing section)	2016.5-6 rainy	River	8×2	Tetramethrin	Insecticide	7696-12-0			<LOD	0.000864	0.00075		LOD
53	China	Asia	Jiangsu (Yangtze River,Nanjing section)	2016.5-6 rainy	River	8×2	Metribuzin	Herbicide	21087-64-9			0.00168	0.00181	0.0005		LOD
53	China	Asia	Jiangsu (Yangtze River,Nanjing section)	2016.5-6 rainy	River	8×2	Prometryn	Herbicide	7287-19-6			0.0101	0.0109	0.0075		LOD
53	China	Asia	Jiangsu (Yangtze River,Nanjing section)	2016.5-6 rainy	River	8×2	Simazine	Herbicide	122-34-9			0.00399	0.00406	0.0015		LOD
53	China	Asia	Jiangsu (Yangtze River,Nanjing section)	2016.5-6 rainy	River	8×2	Alachlor	Herbicide	15972-60-8			<LOD	<LOD	0.0001		LOD
53	China	Asia	Jiangsu (Yangtze River,Nanjing section)	2016.5-6 rainy	River	8×2	cis-Chlordane	Insecticide	5103-71-9			<LOD	<LOD	0.01		LOD
53	China	Asia	Jiangsu (Yangtze River,Nanjing section)	2016.5-6 rainy	River	8×2	γ-HCH(Lindane)	Insecticide	58-89-9			<LOD	<LOD	0.005		LOD
53	China	Asia	Jiangsu (Yangtze River,Nanjing section)	2016.5-6 rainy	River	8×2	Demeton-S-methyl	Insecticide	919-86-8			<LOD	<LOD	0.03		LOD
53	China	Asia	Jiangsu (Yangtze River,Nanjing section)	2016.5-6 rainy	River	8×2	Disulfoton	Insecticide	298-04-4			<LOD	<LOD	0.005		LOD
53	China	Asia	Jiangsu (Yangtze River,Nanjing section)	2016.5-6 rainy	River	8×2	Fenchlorphos	Insecticide	299-84-3			<LOD	<LOD	0.5		LOD
53	China	Asia	Jiangsu (Yangtze River,Nanjing section)	2016.5-6 rainy	River	8×2	Iprobenfos	Insecticide	26087-47-8			<LOD	<LOD	0.0375		LOD
53	China	Asia	Jiangsu (Yangtze River,Nanjing section)	2016.5-6 rainy	River	8×2	Parathion ethyl	Insecticide	56-38-2			<LOD	<LOD	0.015		LOD
53	China	Asia	Jiangsu (Yangtze River,Nanjing section)	2016.5-6 rainy	River	8×2	pirimiphos ethyl	Insecticide	23505-41-1			<LOD	<LOD	0.5		LOD
53	China	Asia	Jiangsu (Yangtze River,Nanjing section)	2016.5-6 rainy	River	8×2	Thiometon	Insecticide	640-15-3			<LOD	<LOD	0.15		LOD
53	China	Asia	Jiangsu (Yangtze River,Nanjing section)	2016.5-6 rainy	River	8×2	Dimethipin	Herbicide	55290-64-7			<LOD	<LOD	0.005		LOD
53	China	Asia	Jiangsu (Yangtze River,Nanjing section)	2016.5-6 rainy	River	8×2	Linuron	Herbicide	330-55-2			<LOD	<LOD	0.005		LOD
53	China	Asia	Jiangsu (Yangtze River,Nanjing section)	2016.5-6 rainy	River	8×2	Monolinuron	Herbicide	1746-81-2			<LOD	<LOD	0.3		LOD
54	China	Asia	Henan (Shaying River)	2013.11	River	14	α-HCH	Insecticide	319-84-6	0.0007	0.0033		0.002	0.0001~0.00143		MDL	Values below MDL were considered as zeros
54	China	Asia	Henan (Shaying River)	2013.11	River	14	β-HCH	Insecticide	319-85-7	0.001	0.0075		0.0031	0.0001~0.00143		MDL	Values below MDL were considered as zeros
54	China	Asia	Henan (Shaying River)	2013.11	River	14	γ-HCH(Lindane)	Insecticide	58-89-9	0.0018	0.0093		0.0052	0.0001~0.00143		MDL	Values below MDL were considered as zeros
54	China	Asia	Henan (Shaying River)	2013.11	River	14	δ-HCH	Insecticide	319-86-8	0.0018	0.0125		0.0062	0.0001~0.00143		MDL	Values below MDL were considered as zeros
54	China	Asia	Henan (Shaying River)	2013.11	River	14	ΣHCHs	Insecticide	-	0.0025	0.0239		0.0143	0.0001~0.00143		MDL	Values below MDL were considered as zeros
54	China	Asia	Henan (Shaying River)	2013.11	River	14	Heptachlor	Insecticide	76-44-8	0.0013	0.0179		0.0083	0.0001~0.00143		MDL	Values below MDL were considered as zeros
54	China	Asia	Henan (Shaying River)	2013.11	River	14	Aldrin	Insecticide	309-00-2	0.001	0.0038		0.0023	0.0001~0.00143		MDL	Values below MDL were considered as zeros
54	China	Asia	Henan (Shaying River)	2013.11	River	14	Heptachlor epoxide	Metabolite	1024-57-3	0.0006	0.0019		0.0014	0.0001~0.00143		MDL	Values below MDL were considered as zeros
54	China	Asia	Henan (Shaying River)	2013.11	River	14	α-Endosulfan	Insecticide	959-98-8	0.0021	0.0407		0.0085	0.0001~0.00143		MDL	Values below MDL were considered as zeros
54	China	Asia	Henan (Shaying River)	2013.11	River	14	Dieldrin	Insecticide	60-57-1	0.0046	0.0046		0.0046	0.0001~0.00143		MDL	Values below MDL were considered as zeros
54	China	Asia	Henan (Shaying River)	2013.11	River	14	Endrin	Insecticide	72-20-8	0.001	0.0113		0.0062	0.0001~0.00143		MDL	Values below MDL were considered as zeros
54	China	Asia	Henan (Shaying River)	2013.11	River	14	Σ OCPs	-	-	0.0123	0.0775		0.0306	0.0001~0.00143		MDL	Values below MDL were considered as zeros
57	China	Asia	Hebei (Fu River)	2013.5	River	1	2,4-D	Herbicide	94-75-7		3		3	0.01		MDL
57	China	Asia	Hebei (Fu River)	2013.5	River	1	2,4-Dichlorophenol	Metabolite	120-83-2		0.09		0.09	0.01		MDL
57	China	Asia	Hebei (Fu River)	2013.5	River	1	2,6-Dichlorophenol	Intermediate	87-65-0		nd		nd	0.01		MDL
57	China	Asia	Hebei (Fu River)	2013.5	River	1	Atrazine	Herbicide	1912-24-9		0.96		0.96	0.01		MDL
57	China	Asia	Hebei (Fu River)	2013.5	River	1	2-Hydroxyatrazine	Metabolite	2163-68-0		9.7		9.7	0.01		MDL
57	China	Asia	Hebei (Fu River)	2013.5	River	1	DEA	Metabolite	6190-65-4		0.07		0.07	0.01		MDL
57	China	Asia	Hebei (Fu River)	2013.5	River	1	DIA	Metabolite	1007-28-9		0.07		0.07	0.01		MDL
57	China	Asia	Hebei (Fu River)	2013.5	River	1	Terbuthylazine	Herbicide	5915-41-3		nd		nd	0.01		MDL
57	China	Asia	Hebei (Fu River)	2013.5	River	1	MCPA	Herbicide	94-74-6		0.06		0.06	0.01		MDL
57	China	Asia	Hebei (Fu River)	2013.5	River	1	Bentazon	Herbicide	25057-89-0		0.03		0.03	0.01		MDL
57	China	Asia	Hebei (Fu River)	2013.5	River	1	DNOC	Herbicide	534-52-1		0.06		0.06	0.01		MDL
57	China	Asia	Hebei (Fu River)	2013.5	River	1	BAM	Metabolite	2008-58-4		0.06		0.06	0.01		MDL
57	China	Asia	Hebei (Fu River)	2013.5	River	1	Dichlorprop	Herbicide	120-36-5		nd		nd	0.01		MDL
57	China	Asia	Hebei (Fu River)	2013.5	River	1	Cyanazine	Herbicide	21725-46-2		nd		nd	0.01		MDL
57	China	Asia	Hebei (Fu River)	2013.5	River	1	Simazine	Herbicide	122-34-9		nd		nd	0.01		MDL
57	China	Asia	Hebei (Fu River)	2013.5	River	1	4-chlor-2-methylphenol	Metabolite	1570-64-5		nd		nd	0.01		MDL
57	China	Asia	Hebei (Fu River)	2013.5	River	1	Mecoprop	Herbicide	7085-19-0		nd		nd	0.01		MDL
57	China	Asia	Hebei (Fu River)	2013.5	River	1	Dichlobenil	Herbicide	1194-65-6		nd		nd	0.01		MDL
57	China	Asia	Hebei (Fu River)	2013.5	River	1	Dinoseb	Herbicide	88-85-7		nd		nd	0.01		MDL
57	China	Asia	Hebei (Fu River)	2013.5	River	1	Hexazinone	Herbicide	51235-04-2		0.06		0.06	0.01		MDL
57	China	Asia	Hebei (Fu River)	2013.5	River	1	Isoproturon	Herbicide	34123-59-6		nd		nd	0.01		MDL
57	China	Asia	Hebei (Fu River)	2013.5	River	1	Metamitron	Herbicide	41394-05-2		nd		nd	0.01		MDL
57	China	Asia	Hebei (Fu River)	2013.5	River	1	Pendimethalin	Herbicide	40487-42-1		nd		nd	0.01		MDL
57	China	Asia	Hebei (Fu River)	2013.7	River	1	2,4-D	Herbicide	94-75-7		0.27		0.27	0.01		MDL
57	China	Asia	Hebei (Fu River)	2013.7	River	1	2,4-Dichlorophenol	Metabolite	120-83-2		0.02		0.02	0.01		MDL
57	China	Asia	Hebei (Fu River)	2013.7	River	1	2,6-Dichlorophenol	Intermediate	87-65-0		0.01		0.01	0.01		MDL
57	China	Asia	Hebei (Fu River)	2013.7	River	1	Atrazine	Herbicide	1912-24-9		0.32		0.32	0.01		MDL
57	China	Asia	Hebei (Fu River)	2013.7	River	1	2-Hydroxyatrazine	Metabolite	2163-68-0		0.31		0.31	0.01		MDL
57	China	Asia	Hebei (Fu River)	2013.7	River	1	DEA	Metabolite	6190-65-4		0.17		0.17	0.01		MDL
57	China	Asia	Hebei (Fu River)	2013.7	River	1	DIA	Metabolite	1007-28-9		0.04		0.04	0.01		MDL
57	China	Asia	Hebei (Fu River)	2013.7	River	1	Terbuthylazine	Herbicide	5915-41-3		nd		nd	0.01		MDL
57	China	Asia	Hebei (Fu River)	2013.7	River	1	MCPA	Herbicide	94-74-6		0.03		0.03	0.01		MDL
57	China	Asia	Hebei (Fu River)	2013.7	River	1	Bentazon	Herbicide	25057-89-0		0.01		0.01	0.01		MDL
57	China	Asia	Hebei (Fu River)	2013.7	River	1	DNOC	Herbicide	534-52-1		0.04		0.04	0.01		MDL
57	China	Asia	Hebei (Fu River)	2013.7	River	1	BAM	Metabolite	2008-58-4		nd		nd	0.01		MDL
57	China	Asia	Hebei (Fu River)	2013.7	River	1	Dichlorprop	Herbicide	120-36-5		0.02		0.02	0.01		MDL
57	China	Asia	Hebei (Fu River)	2013.7	River	1	Cyanazine	Herbicide	21725-46-2		nd		nd	0.01		MDL
57	China	Asia	Hebei (Fu River)	2013.7	River	1	Simazine	Herbicide	122-34-9		nd		nd	0.01		MDL
57	China	Asia	Hebei (Fu River)	2013.7	River	1	4-chlor-2-methylphenol	Metabolite	1570-64-5		nd		nd	0.01		MDL
57	China	Asia	Hebei (Fu River)	2013.7	River	1	Mecoprop	Herbicide	7085-19-0		nd		nd	0.01		MDL
57	China	Asia	Hebei (Fu River)	2013.7	River	1	Dichlobenil	Herbicide	1194-65-6		nd		nd	0.01		MDL
57	China	Asia	Hebei (Fu River)	2013.7	River	1	Dinoseb	Herbicide	88-85-7		nd		nd	0.01		MDL
57	China	Asia	Hebei (Fu River)	2013.7	River	1	Hexazinone	Herbicide	51235-04-2		0.04		0.04	0.01		MDL
57	China	Asia	Hebei (Fu River)	2013.7	River	1	Isoproturon	Herbicide	34123-59-6		nd		nd	0.01		MDL
57	China	Asia	Hebei (Fu River)	2013.7	River	1	Metamitron	Herbicide	41394-05-2		nd		nd	0.01		MDL
57	China	Asia	Hebei (Fu River)	2013.7	River	1	Pendimethalin	Herbicide	40487-42-1		nd		nd	0.01		MDL
57	China	Asia	Hebei (Fu River)	2013.1	River	1	2,4-D	Herbicide	94-75-7		0.51		0.51	0.01		MDL
57	China	Asia	Hebei (Fu River)	2013.1	River	1	2,4-Dichlorophenol	Metabolite	120-83-2		0.06		0.06	0.01		MDL
57	China	Asia	Hebei (Fu River)	2013.1	River	1	2,6-Dichlorophenol	Intermediate	87-65-0		0.01		0.01	0.01		MDL
57	China	Asia	Hebei (Fu River)	2013.1	River	1	Atrazine	Herbicide	1912-24-9		0.49		0.49	0.01		MDL
57	China	Asia	Hebei (Fu River)	2013.1	River	1	2-Hydroxyatrazine	Metabolite	2163-68-0		3		3	0.01		MDL
57	China	Asia	Hebei (Fu River)	2013.1	River	1	DEA	Metabolite	6190-65-4		0.03		0.03	0.01		MDL
57	China	Asia	Hebei (Fu River)	2013.1	River	1	DIA	Metabolite	1007-28-9		nd		nd	0.01		MDL
57	China	Asia	Hebei (Fu River)	2013.1	River	1	Terbuthylazine	Herbicide	5915-41-3		nd		nd	0.01		MDL
57	China	Asia	Hebei (Fu River)	2013.1	River	1	MCPA	Herbicide	94-74-6		nd		nd	0.01		MDL
57	China	Asia	Hebei (Fu River)	2013.1	River	1	Bentazon	Herbicide	25057-89-0		0.03		0.03	0.01		MDL
57	China	Asia	Hebei (Fu River)	2013.1	River	1	DNOC	Herbicide	534-52-1		0.02		0.02	0.01		MDL
57	China	Asia	Hebei (Fu River)	2013.1	River	1	BAM	Metabolite	2008-58-4		nd		nd	0.01		MDL
57	China	Asia	Hebei (Fu River)	2013.1	River	1	Dichlorprop	Herbicide	120-36-5		0.04		0.04	0.01		MDL
57	China	Asia	Hebei (Fu River)	2014.1	River	1	Cyanazine	Herbicide	21725-46-2		nd		nd	0.01		MDL
57	China	Asia	Hebei (Fu River)	2015.1	River	1	Simazine	Herbicide	122-34-9		nd		nd	0.01		MDL
57	China	Asia	Hebei (Fu River)	2016.1	River	1	4-chlor-2-methylphenol	Metabolite	1570-64-5		nd		nd	0.01		MDL
57	China	Asia	Hebei (Fu River)	2017.1	River	1	Mecoprop	Herbicide	7085-19-0		nd		nd	0.01		MDL
57	China	Asia	Hebei (Fu River)	2018.1	River	1	Dichlobenil	Herbicide	1194-65-6		nd		nd	0.01		MDL
57	China	Asia	Hebei (Fu River)	2019.1	River	1	Dinoseb	Herbicide	88-85-7		nd		nd	0.01		MDL
57	China	Asia	Hebei (Fu River)	2020.1	River	1	Hexazinone	Herbicide	51235-04-2		0.02		0.02	0.01		MDL
57	China	Asia	Hebei (Fu River)	2021.1	River	1	Isoproturon	Herbicide	34123-59-6		nd		nd	0.01		MDL
57	China	Asia	Hebei (Fu River)	2022.1	River	1	Metamitron	Herbicide	41394-05-2		nd		nd	0.01		MDL
57	China	Asia	Hebei (Fu River)	2023.1	River	1	Pendimethalin	Herbicide	40487-42-1		nd		nd	0.01		MDL
57	China	Asia	Hebei (Fu River)	2014.3	River	1	2,4-D	Herbicide	94-75-7		0.65		0.65	0.01		MDL
57	China	Asia	Hebei (Fu River)	2014.3	River	1	2,4-Dichlorophenol	Metabolite	120-83-2		0.01		0.01	0.01		MDL
57	China	Asia	Hebei (Fu River)	2014.3	River	1	2,6-Dichlorophenol	Intermediate	87-65-0		0.01		0.01	0.01		MDL
57	China	Asia	Hebei (Fu River)	2014.3	River	1	Atrazine	Herbicide	1912-24-9		0.54		0.54	0.01		MDL
57	China	Asia	Hebei (Fu River)	2014.3	River	1	2-Hydroxyatrazine	Metabolite	2163-68-0		1.6		1.6	0.01		MDL
57	China	Asia	Hebei (Fu River)	2014.3	River	1	DEA	Metabolite	6190-65-4		0.05		0.05	0.01		MDL
57	China	Asia	Hebei (Fu River)	2014.3	River	1	DIA	Metabolite	1007-28-9		0.13		0.13	0.01		MDL
57	China	Asia	Hebei (Fu River)	2014.3	River	1	Terbuthylazine	Herbicide	5915-41-3		nd		nd	0.01		MDL
57	China	Asia	Hebei (Fu River)	2014.3	River	1	MCPA	Herbicide	94-74-6		0.04		0.04	0.01		MDL
57	China	Asia	Hebei (Fu River)	2014.3	River	1	Bentazon	Herbicide	25057-89-0		0.01		0.01	0.01		MDL
57	China	Asia	Hebei (Fu River)	2014.3	River	1	DNOC	Herbicide	534-52-1		0.11		0.11	0.01		MDL
57	China	Asia	Hebei (Fu River)	2014.3	River	1	BAM	Metabolite	2008-58-4		nd		nd	0.01		MDL
57	China	Asia	Hebei (Fu River)	2014.3	River	1	Dichlorprop	Herbicide	120-36-5		nd		nd	0.01		MDL
57	China	Asia	Hebei (Fu River)	2014.3	River	1	Cyanazine	Herbicide	21725-46-2		nd		nd	0.01		MDL
57	China	Asia	Hebei (Fu River)	2014.3	River	1	Simazine	Herbicide	122-34-9		nd		nd	0.01		MDL
57	China	Asia	Hebei (Fu River)	2014.3	River	1	4-chlor-2-methylphenol	Metabolite	1570-64-5		nd		nd	0.01		MDL
57	China	Asia	Hebei (Fu River)	2014.3	River	1	Mecoprop	Herbicide	7085-19-0		nd		nd	0.01		MDL
57	China	Asia	Hebei (Fu River)	2014.3	River	1	Dichlobenil	Herbicide	1194-65-6		nd		nd	0.01		MDL
57	China	Asia	Hebei (Fu River)	2014.3	River	1	Dinoseb	Herbicide	88-85-7		nd		nd	0.01		MDL
57	China	Asia	Hebei (Fu River)	2014.3	River	1	Hexazinone	Herbicide	51235-04-2		0.11		0.11	0.01		MDL
57	China	Asia	Hebei (Fu River)	2014.3	River	1	Isoproturon	Herbicide	34123-59-6		nd		nd	0.01		MDL
57	China	Asia	Hebei (Fu River)	2014.3	River	1	Metamitron	Herbicide	41394-05-2		nd		nd	0.01		MDL
57	China	Asia	Hebei (Fu River)	2014.3	River	1	Pendimethalin	Herbicide	40487-42-1		nd		nd	0.01		MDL
58	China	Asia	Shandong（Yellow River）	2013.9	River/Reservoir/Channel/Ditch	26	α-HCH	Insecticide	319-84-6	0.19	27.39		7.52				Values below LOD were considered as zeros
58	China	Asia	Shandong（Yellow River）	2013.9	River/Reservoir/Channel/Ditch	26	β-HCH	Insecticide	319-85-7	0.22	33.27		5.54				Values below LOD were considered as zeros
58	China	Asia	Shandong（Yellow River）	2013.9	River/Reservoir/Channel/Ditch	26	γ-HCH(Lindane)	Insecticide	58-89-9	nd	6.43		1.97				Values below LOD were considered as zeros
58	China	Asia	Shandong（Yellow River）	2013.9	River/Reservoir/Channel/Ditch	26	δ-HCH	Insecticide	319-86-8	0.25	14.8		3.53				Values below LOD were considered as zeros
58	China	Asia	Shandong（Yellow River）	2013.9	River/Reservoir/Channel/Ditch	26	ΣHCHs (α-HCH, β-HCH, γ-HCH, δ-HCH)	Insecticide	-	1.1	62.15		18.57				Values below LOD were considered as zeros
58	China	Asia	Shandong（Yellow River）	2013.9	River/Reservoir/Channel/Ditch	26	p,p'-DDE	Metabolite	72-55-9	0.18	11.28		2.1				Values below LOD were considered as zeros
58	China	Asia	Shandong（Yellow River）	2013.9	River/Reservoir/Channel/Ditch	26	p,p'-DDD	Insecticide,Metabolite	72-54-8	nd	6.27		0.92				Values below LOD were considered as zeros
58	China	Asia	Shandong（Yellow River）	2013.9	River/Reservoir/Channel/Ditch	26	o,p'-DDT	Insecticide	789-02-6	nd	16.56		2.76				Values below LOD were considered as zeros
58	China	Asia	Shandong（Yellow River）	2013.9	River/Reservoir/Channel/Ditch	26	p,p'-DDT	Insecticide	50-29-3	0.05	23.41		4.01				Values below LOD were considered as zeros
58	China	Asia	Shandong（Yellow River）	2013.9	River/Reservoir/Channel/Ditch	26	ΣDDTs(p,p'-DDT, o,p'-DDT, p,p'-DDD, p,p'-DDE)	Insecticide	-	1.46	35.52		9.79				Values below LOD were considered as zeros
59	China	Asia	Hubei (East Lake, Wuhan)	2012.11-12	Lake	108	α-HCH	Insecticide	319-84-6		0.003	0.0018	0.00154
59	China	Asia	Hubei (East Lake, Wuhan)	2012.11-12	Lake	108	β-HCH	Insecticide	319-85-7		0.00577	0.00084	0.00085
59	China	Asia	Hubei (East Lake, Wuhan)	2012.11-12	Lake	108	γ-HCH(Lindane)	Insecticide	58-89-9		0.00331	0.00172	0.00132
59	China	Asia	Hubei (East Lake, Wuhan)	2012.11-12	Lake	108	δ-HCH	Insecticide	319-86-8		0.01005	0.00266	0.00279
59	China	Asia	Hubei (East Lake, Wuhan)	2012.11-12	Lake	108	ε-HCH	Insecticide	6108-10-7		0.01092	nd	0.0009
59	China	Asia	Hubei (East Lake, Wuhan)	2012.11-12	Lake	108	ΣHCHs	Insecticide	-		0.02865	0.00696	0.0074
59	China	Asia	Hubei (East Lake, Wuhan)	2012.11-12	Lake	108	o,p'-DDE	Insecticide	3424-82-6		0.02064	nd	0.00115
59	China	Asia	Hubei (East Lake, Wuhan)	2012.11-12	Lake	108	p,p'-DDE	Metabolite	72-55-9		0.00489	0.00137	0.00103
59	China	Asia	Hubei (East Lake, Wuhan)	2012.11-12	Lake	108	o,p'-DDD	Insecticide	53-19-0		0.02323	nd	0.00099
59	China	Asia	Hubei (East Lake, Wuhan)	2012.11-12	Lake	108	p,p'-DDD	Insecticide,Metabolite	72-54-8		0.00506	nd	0.001
59	China	Asia	Hubei (East Lake, Wuhan)	2012.11-12	Lake	108	o,p'-DDT	Insecticide	789-02-6		0.01313	nd	0.00076
59	China	Asia	Hubei (East Lake, Wuhan)	2012.11-12	Lake	108	p,p'-DDT	Insecticide	50-29-3		0.01405	nd	0.00077
59	China	Asia	Hubei (East Lake, Wuhan)	2012.11-12	Lake	108	ΣDDTs	Insecticide	-		0.05792	0.00374	0.0057
59	China	Asia	Hubei (East Lake, Wuhan)	2012.11-12	Lake	108	HCB	Fungicide	118-74-1		0.00191	0.00118	0.00092
59	China	Asia	Hubei (East Lake, Wuhan)	2012.11-12	Lake	108	Heptachlor	Insecticide	76-44-8		0.01244	0.0026	0.00271
59	China	Asia	Hubei (East Lake, Wuhan)	2012.11-12	Lake	108	Heptachlor epoxide	Metabolite	1024-57-3		0.00035	nd	0.00035
59	China	Asia	Hubei (East Lake, Wuhan)	2012.11-12	Lake	108	α-Endosulfan	Insecticide	959-98-8		0.00999	nd	0.00051
59	China	Asia	Hubei (East Lake, Wuhan)	2012.11-12	Lake	108	β-Endosulfan	Insecticide	33213-65-9		0.0129	nd	0.00102
59	China	Asia	Hubei (East Lake, Wuhan)	2012.11-12	Lake	108	Σ 5 OCPs (heptachlor,β-endosulfan,HCB,α-endosulfan,heptachlor-epoxide)	-	-		0.03345	0.00497	0.00552
59	China	Asia	Hubei (East Lake, Wuhan)	2012.11-12	Lake	108	Σ11OCPs (α-HCH, β-HCH, γ-HCH, δ-HCH, ε-HCH, o,p'-DDE, p,p'-DDE, o,p'-DDD, p,p'-DDD, o,p'-DDT, p,p'-DDT)	-	-		0.1201	0.01557	0.01863
61	China	Asia	Yongding River tributaries (Yongdingxin River, Yongding River, Sanggan River, Yang River)	2016.4-5	River	44	α-HCH	Insecticide	319-84-6	<0.00011	0.00819		0.00109				Values below the LOD were counted as half of LOD
61	China	Asia	Yongding River tributaries (Yongdingxin River, Yongding River, Sanggan River, Yang River)	2016.4-5	River	44	β-HCH	Insecticide	319-85-7	<0.00008	0.00609		0.00099				Values below the LOD were counted as half of LOD
61	China	Asia	Yongding River tributaries (Yongdingxin River, Yongding River, Sanggan River, Yang River)	2016.4-5	River	44	γ-HCH(Lindane)	Insecticide	58-89-9	<0.0001	0.00107		0.00013				Values below the LOD were counted as half of LOD
61	China	Asia	Yongding River tributaries (Yongdingxin River, Yongding River, Sanggan River, Yang River)	2016.4-5	River	44	δ-HCH	Insecticide	319-86-8	<0.00017	0.00164		0.00022				Values below the LOD were counted as half of LOD
61	China	Asia	Yongding River tributaries (Yongdingxin River, Yongding River, Sanggan River, Yang River)	2016.4-5	River	44	ΣHCHs (α-HCH, β-HCH, γ-HCH, δ-HCH)	Insecticide	-	<0.00008	0.01387		0.00231				Values below the LOD were counted as half of LOD
61	China	Asia	Yongding River tributaries (Yongdingxin River, Yongding River, Sanggan River, Yang River)	2016.4-5	River	44	p,p'-DDE	Metabolite	72-55-9	<0.00012	0.15947		0.00449				Values below the LOD were counted as half of LOD
61	China	Asia	Yongding River tributaries (Yongdingxin River, Yongding River, Sanggan River, Yang River)	2016.4-5	River	44	p,p'-DDD	Insecticide,Metabolite	72-54-8	<0.00012	0.03487		0.00097				Values below the LOD were counted as half of LOD
61	China	Asia	Yongding River tributaries (Yongdingxin River, Yongding River, Sanggan River, Yang River)	2016.4-5	River	44	o,p'-DDT	Insecticide	789-02-6	<0.00017	<0.00017		<0.00017				Values below the LOD were counted as half of LOD
61	China	Asia	Yongding River tributaries (Yongdingxin River, Yongding River, Sanggan River, Yang River)	2016.4-5	River	44	p,p'-DDT	Insecticide	50-29-3	<0.00012	<0.00012		<0.00012				Values below the LOD were counted as half of LOD
61	China	Asia	Yongding River tributaries (Yongdingxin River, Yongding River, Sanggan River, Yang River)	2016.4-5	River	44	ΣDDTs(p,p'-DDT, o,p'-DDT, p,p'-DDD, p,p'-DDE)	Insecticide	-	<0.00012	0.19434		0.00541				Values below the LOD were counted as half of LOD
61	China	Asia	Yongding River tributaries (Yongdingxin River, Yongding River, Sanggan River, Yang River)	2016.4-5	River	44	Σ15 OCPs (ΣDDTs, ΣHCHs, Heptachlor, Heptachlor epoxide, Aldrin, Dieldrin, Isodrin, α-endosulfan and β-endosulfan)	Insecticide	-	<0.00008	0.19771		0.00769				Values below the LOD were counted as half of LOD
61	China	Asia	Yongding River tributaries (Yongdingxin River, Yongding River, Sanggan River, Yang River)	2016.8-9	River	44	α-HCH	Insecticide	319-84-6	<0.00011	0.01105		0.00132				Values below the LOD were counted as half of LOD
61	China	Asia	Yongding River tributaries (Yongdingxin River, Yongding River, Sanggan River, Yang River)	2016.8-9	River	44	β-HCH	Insecticide	319-85-7	<0.00008	0.00585		0.00236				Values below the LOD were counted as half of LOD
61	China	Asia	Yongding River tributaries (Yongdingxin River, Yongding River, Sanggan River, Yang River)	2016.8-9	River	44	γ-HCH(Lindane)	Insecticide	58-89-9	<0.0001	0.00138		0.00019				Values below the LOD were counted as half of LOD
61	China	Asia	Yongding River tributaries (Yongdingxin River, Yongding River, Sanggan River, Yang River)	2016.8-9	River	44	δ-HCH	Insecticide	319-86-8	<0.00017	0.00243		0.00025				Values below the LOD were counted as half of LOD
61	China	Asia	Yongding River tributaries (Yongdingxin River, Yongding River, Sanggan River, Yang River)	2016.8-9	River	44	ΣHCHs (α-HCH, β-HCH, γ-HCH, δ-HCH)	Insecticide	-	<0.00008	0.01953		0.00403				Values below the LOD were counted as half of LOD
61	China	Asia	Yongding River tributaries (Yongdingxin River, Yongding River, Sanggan River, Yang River)	2016.8-9	River	44	p,p'-DDE	Metabolite	72-55-9	<0.00012	0.06262		0.00307				Values below the LOD were counted as half of LOD
61	China	Asia	Yongding River tributaries (Yongdingxin River, Yongding River, Sanggan River, Yang River)	2016.8-9	River	44	p,p'-DDD	Insecticide,Metabolite	72-54-8	<0.00012	0.02782		0.00087				Values below the LOD were counted as half of LOD
61	China	Asia	Yongding River tributaries (Yongdingxin River, Yongding River, Sanggan River, Yang River)	2016.8-9	River	44	o,p'-DDT	Insecticide	789-02-6	<0.00017	<0.00017		<0.00017				Values below the LOD were counted as half of LOD
61	China	Asia	Yongding River tributaries (Yongdingxin River, Yongding River, Sanggan River, Yang River)	2016.8-9	River	44	p,p'-DDT	Insecticide	50-29-3	<0.00012	<0.00012		<0.00012				Values below the LOD were counted as half of LOD
61	China	Asia	Yongding River tributaries (Yongdingxin River, Yongding River, Sanggan River, Yang River)	2016.8-9	River	44	ΣDDTs(p,p'-DDT, o,p'-DDT, p,p'-DDD, p,p'-DDE)	Insecticide	-	<0.00012	0.08868		0.00389				Values below the LOD were counted as half of LOD
61	China	Asia	Yongding River tributaries (Yongdingxin River, Yongding River, Sanggan River, Yang River)	2016.8-9	River	44	Σ15 OCPs (ΣDDTs, ΣHCHs, Heptachlor, Heptachlor epoxide, Aldrin, Dieldrin, Isodrin, α-endosulfan and β-endosulfan)	-	-	<0.00008	0.09358		0.00792				Values below the LOD were counted as half of LOD
62	China	Asia	Shandong(Estuaries of the rivers inflowing into Laizhou Bay)	2018-2019	River	22	Atrazine	Herbicide	1912-24-9	0.01	0.304	0.128
62	China	Asia	Shandong(Estuaries of the rivers inflowing into Laizhou Bay)	2018-2019	River	22	Acetochlor	Herbicide	34256-82-1	0.00077	0.0819	0.024
64	China	Asia	Shaanxi(Eight rivers in Yulin)	2014-2015	River	35	α-HCH	Insecticide	319-84-6	0.0001	0.00032
64	China	Asia	Shaanxi(Eight rivers in Yulin)	2014-2015	River	35	γ-HCH(Lindane)	Insecticide	58-89-9	0.00016	0.00062
64	China	Asia	Shaanxi(Eight rivers in Yulin)	2014-2015	River	35	δ-HCH	Insecticide	319-86-8	nd	0.00024
64	China	Asia	Shaanxi(Eight rivers in Yulin)	2014-2015	River	35	β-HCH	Insecticide	319-85-7	0.00108	0.00555
64	China	Asia	Shaanxi(Eight rivers in Yulin)	2014-2015	River	35	ΣHCHs (α-HCH, β-HCH, γ-HCH, δ-HCH)	Insecticide	-	0.00128	0.00646
64	China	Asia	Shaanxi(Eight rivers in Yulin)	2014-2015	River	35	p,p'-DDE	Metabolite	72-55-9	nd	0.00019
64	China	Asia	Shaanxi(Eight rivers in Yulin)	2014-2015	River	35	p,p'-DDD	Insecticide,Metabolite	72-54-8	nd	0.00021
64	China	Asia	Shaanxi(Eight rivers in Yulin)	2014-2015	River	35	ΣDDTs (p,p'-DDD, p,p'-DDT, p,p'-DDE, o,p'-DDT)	Insecticide	-	nd	0.00035
65	China	Asia	Jinjiang River, Fujian Province	2011.8	River	5	α-HCH	Insecticide	319-84-6	0.00323	0.00521		0.00394				Dissolved phase
65	China	Asia	Jinjiang River, Fujian Province	2011.8	River	5	β-HCH	Insecticide	319-85-7	nd	0.00251		0.00142				Dissolved phase
65	China	Asia	Jinjiang River, Fujian Province	2011.8	River	5	γ-HCH(Lindane)	Insecticide	58-89-9	0.00295	0.00576		0.00369				Dissolved phase
65	China	Asia	Jinjiang River, Fujian Province	2011.8	River	5	δ-HCH	Insecticide	319-86-8	0.00473	0.00605		0.00528				Dissolved phase
65	China	Asia	Jinjiang River, Fujian Province	2011.8	River	5	o,p'-DDT	Insecticide	789-02-6	0.00136	0.00188		0.00162				Dissolved phase
65	China	Asia	Jinjiang River, Fujian Province	2011.8	River	5	p,p'-DDE	Metabolite	72-55-9	0.0001	0.00089		0.00039				Dissolved phase
65	China	Asia	Jinjiang River, Fujian Province	2011.8	River	5	p,p'-DDD	Insecticide,Metabolite	72-54-8	0.00021	0.00122		0.00047				Dissolved phase
65	China	Asia	Jinjiang River, Fujian Province	2011.8	River	5	p,p'-DDT	Insecticide	50-29-3	0.00079	0.00145		0.00108				Dissolved phase
65	China	Asia	Jinjiang River, Fujian Province	2011.8	River	5	ΣHCHs (α-HCH, β-HCH, γ-HCH, δ-HCH)	Insecticide	-	0.01092	0.01728		0.01404				Dissolved phase
65	China	Asia	Jinjiang River, Fujian Province	2011.8	River	5	ΣDDTs (p,p'-DDD, p,p'-DDT, p,p'-DDE, o,p'-DDT)	Insecticide	-	0.00256	0.00497		0.00356				Dissolved phase
66	China	Asia	Chao River, Beijing	2011.1	River	1	α-HCH	Insecticide	319-84-6				0.00012
66	China	Asia	Chao River, Beijing	2011.1	River	1	β-HCH	Insecticide	319-85-7				0.000805
66	China	Asia	Chao River, Beijing	2011.1	River	1	γ-HCH(Lindane)	Insecticide	58-89-9				0.0005
66	China	Asia	Chao River, Beijing	2011.1	River	1	δ-HCH	Insecticide	319-86-8				0.000149
66	China	Asia	Chao River, Beijing	2011.1	River	1	ΣHCHs (α-HCH, β-HCH, γ-HCH, δ-HCH)	Insecticide	-				0.00157
66	China	Asia	Chao River, Beijing	2011.1	River	1	ΣDDTs (p,p'-DDT, p,p'-DDE, p,p'-DDD,o,p'-DDT,o,p'-DDD)	Insecticide	-				0.00219
66	China	Asia	Chao River, Beijing	2011.1	River	1	HCB	Fungicide	118-74-1				0.00132
66	China	Asia	Chao River, Beijing	2011.1	River	1	Σ 24 OCPs	-	-				0.00533
67	China	Asia	Liaoning(Four rivers in Liaohe River watershed)	2011.4	River	12	Atrazine	Herbicide	1912-24-9		1.52478		0.302136	9e-06		MDL	Values of none detects were excluded from calculation.
67	China	Asia	Liaoning(Four rivers in Liaohe River watershed)	2011.4	River	12	Terbucarb	Herbicide	1918-11-2		1.26046		0.711438	7e-05		MDL	Values of none detects were excluded from calculation.
67	China	Asia	Liaoning(Four rivers in Liaohe River watershed)	2011.4	River	12	Bromopropylate	Acaricide	18181-80-1		0.232112		0.0475104	3.4e-05		MDL	Values of none detects were excluded from calculation.
67	China	Asia	Liaoning(Four rivers in Liaohe River watershed)	2011.4	River	12	Anilofos	Herbicide	64249-01-0		1.4562		0.327739	1.6e-05		MDL	Values of none detects were excluded from calculation.
67	China	Asia	Liaoning(Four rivers in Liaohe River watershed)	2011.4	River	12	Prometryn	Herbicide	7287-19-6		0.018019		0.00890962	9e-06		MDL	Values of none detects were excluded from calculation.
67	China	Asia	Liaoning(Four rivers in Liaohe River watershed)	2011.4	River	12	Isoprothiolane	Fungicide, Insecticide	50512-35-1		0.396962		0.148814	3.4e-05		MDL	Values of none detects were excluded from calculation.
67	China	Asia	Liaoning(Four rivers in Liaohe River watershed)	2011.4	River	12	Bis(2-chloroisopropyl) ether	Insecticide	108-60-1		0.393367		0.269571	5e-05		MDL	Values of none detects were excluded from calculation.
67	China	Asia	Liaoning(Four rivers in Liaohe River watershed)	2011.4	River	12	Fuberidazole	Fungicide	3878-19-1		0.00596575		0.00488288	1.5e-05		MDL	Values of none detects were excluded from calculation.
67	China	Asia	Liaoning(Four rivers in Liaohe River watershed)	2011.4	River	12	Metribuzin	Herbicide	21087-64-9		0.0379722		0.0201361	9e-06		MDL	Values of none detects were excluded from calculation.
67	China	Asia	Liaoning(Four rivers in Liaohe River watershed)	2011.4	River	12	Amitraz metabolite [Methanimidamide, N-(2,4-dimethylphenyl)-N'-methyl-]	Regulator of plant growth	33089-74-6		0.022527		0.0124972	1.5e-05		MDL	Values of none detects were excluded from calculation.
67	China	Asia	Liaoning(Four rivers in Liaohe River watershed)	2011.4	River	12	Acetochlor	Herbicide	34256-82-1		0.0603947		0.0326974	2e-05		MDL	Values of none detects were excluded from calculation.
67	China	Asia	Liaoning(Four rivers in Liaohe River watershed)	2011.4	River	12	Diflufenican	Herbicide	83164-33-4		0.133516		0.0876113	2e-05		MDL	Values of none detects were excluded from calculation.
67	China	Asia	Liaoning(Four rivers in Liaohe River watershed)	2011.4	River	12	Epoxiconazole	Fungicide	135319-73-2		0.991823		0.774301	0.0002		MDL	Values of none detects were excluded from calculation.
67	China	Asia	Liaoning(Four rivers in Liaohe River watershed)	2011.4	River	12	Simetryn	Herbicide	1014-70-6		0.0317885		0.0317885	9e-06		MDL	Values of none detects were excluded from calculation.
67	China	Asia	Liaoning(Four rivers in Liaohe River watershed)	2011.4	River	12	Dipropyl isocinchomeronate	Insecticide	136-45-8		0.00535		0.00535	3.4e-05		MDL	Values of none detects were excluded from calculation.
67	China	Asia	Liaoning(Four rivers in Liaohe River watershed)	2011.4	River	12	Chlorflurecol-methyl ester	Regulator of plant growth	2536-31-4		0.505056		0.505056	3.4e-05		MDL	Values of none detects were excluded from calculation.
67	China	Asia	Liaoning(Four rivers in Liaohe River watershed)	2011.4	River	12	Chlordimeform	Insecticide	6164-98-3		0.0156525		0.0156525	1.5e-05		MDL	Values of none detects were excluded from calculation.
67	China	Asia	Liaoning(Four rivers in Liaohe River watershed)	2011.4	River	12	Chlorbenside sulfone	Insecticide	7082-99-7		0.00262275		0.00262275	2e-05		MDL	Values of none detects were excluded from calculation.
67	China	Asia	Liaoning(Four rivers in Liaohe River watershed)	2011.4	River	12	Methamidophos	Insecticide	10265-92-6		5.67084		5.67084	1.6e-05		MDL	Values of none detects were excluded from calculation.
67	China	Asia	Liaoning(Four rivers in Liaohe River watershed)	2011.4	River	12	Difenoxuron	Herbicide	14214-32-5		0.0045475		0.0045475	3e-05		MDL	Values of none detects were excluded from calculation.
67	China	Asia	Liaoning(Four rivers in Liaohe River watershed)	2011.4	River	12	Benodanil	Fungicide	15310-01-7		0.05		0.05	2e-05		MDL	Values of none detects were excluded from calculation.
67	China	Asia	Liaoning(Four rivers in Liaohe River watershed)	2011.4	River	12	Dinocap I	Fungicide	39300-45-3		0.0676005		0.0676005	3.4e-05		MDL	Values of none detects were excluded from calculation.
67	China	Asia	Liaoning(Four rivers in Liaohe River watershed)	2011.4	River	12	Rabenzazole	Fungicide	40341-04-6		0.020176		0.020176	1.5e-05		MDL	Values of none detects were excluded from calculation.
67	China	Asia	Liaoning(Four rivers in Liaohe River watershed)	2011.4	River	12	Pyrimethanil	Fungicide	53112-28-0		0.112574		0.112574	4.8e-05		MDL	Values of none detects were excluded from calculation.
67	China	Asia	Liaoning(Four rivers in Liaohe River watershed)	2011.4	River	12	Triapenthenol	Regulator of plant growth	76608-88-3		0.05		0.05	0.0002		MDL	Values of none detects were excluded from calculation.
68	China	Asia	Yangtze River	2013.11	River	23	Climbazole	Fungicide	38083-17-9	0.00021	0.00332	0.00078	0.00101	2e-05	8e-05	LOD/LOQ
[truncated: 839,309+ more rows]

## Sheet: Sheet2
1Egypt	1	Egypt	Africa			Egypt	Africa
2Egypt	2	Egypt	Africa			Ethiopia	Africa
[truncated: 415 more rows]

## Sheet: Sheet3
No	Country		Interval	AA
[truncated: 1,266 more rows]

[truncated: 1 more sheets: 原浓度2]
