# Supplementary material for: Global mapping of freshwater contamination by pesticides and implications for agriculture and water resource protection
Source: iScience. 2025 Jun 9;28(7):112861. doi: 10.1016/j.isci.2025.112861 (PMC12256343; doi:10.1016/j.isci.2025.112861)
Supplement: Table S2. Pesticide concentrations in groundwater from literature [file mmc3.xlsx]

## Sheet: 原浓度1
	No	Country	Continent	Year (sampled)	No. Pesticides	No. Sampling location	Σ Total Pesticides	HCB	α-HCH	β-HCH	γ-HCH(Lindane)	δ-HCH	ε-HCH	HCH	o,p'-DDE	p,p'-DDE	o,p'-DDD	p,p'-DDD	o,p'-DDT	p,p'-DDT	Endosulfan	α-Endosulfan	β-Endosulfan	Endosulfan sulfate	Heptachlor	cis-Heptachlor epoxide	trans-Heptachlor Epoxide	Chlordane	cis-(α-)Chlordane	trans-(γ-)Chlordane	Aldrin	Chlordecone	Cis-nonachlor	Dicofol	Dieldrin	Endrin	HCCP	Isodrin	Methoxychlor	Mirex	Trans-Nonachlor	Endrin aldehyde	Endrin ketone	Oxychlordane	PeCB	2,4,5-trichlorophenol	Isobenzane	Carbon tetrachloride	Dibromochloropropane
Code								118-74-1	319-84-6	319-85-7	58-89-9	319-86-8	6108-10-7	608-73-1	3424-82-6	72-55-9	53-19-0	72-54-8	789-02-6	50-29-3	115-29-7	959-98-8	33213-65-9	1031-07-8	76-44-8	1024-57-3	28044-83-9	57-74-9	5103-71-9	5103-74-2	309-00-2	143-50-0	5103-73-1	115-32-2	60-57-1	72-20-8	77-47-4	465-73-6	72-43-5	2385-85-5	39765-80-5	7421-93-4	53494-70-5	27304-13-8	608-93-5	95-95-4	297-78-9	56-23-5	96-12-8
1Egypt	1	Egypt	Africa	2013-2013		3	5.03		0.005		0.004					0.398333		0.405		1.07467					0.003	0.003					0.003				0.361667	0.136333
236Egypt	236	Egypt	Africa	2014-2015		1	194.26													17.53	20.43				16.4						30.5			19.85
2Egypt	2	Egypt	Africa	2018-2019		1	4.896																											0.083
4Egypt	4	Egypt	Africa	2012-2013		2	3.458													3.2945						0.08					0.0835
5Egypt	5	Egypt	Africa	2015-2015		1	1600
6Ethiopia	6	Ethiopia	Africa	2018-2018		1	13.081															2.61	1.71
7Ethiopia	7	Ethiopia	Africa	2018-2018		18	1.51838	0.0178827		0.0369458						0.0938889		0.162173	0.124626	0.13379	0.0153965		0.162173								0.0341297				0.0679964	0.0500501
8Ghana	8	Ghana	Africa	2016-2016		1	1.197			0.01						0.02		0.05		0.029															0.01	0.01			0.012
10Ivory Coast	10	Ivory Coast	Africa	2019-2019		3	527.133
11Ivory Coast	11	Ivory Coast	Africa	2019-2020		1	310.1
12Kenya	12	Kenya	Africa	2010-2010		2	11.65
13Kenya	13	Kenya	Africa	2016-2017		2	3.1722									0.95835		0.65465		1.5592
14Kenya	14	Kenya	Africa	2017-2017		1	1.50817
15Nigeria	15	Nigeria	Africa	2016-2018		1	2.6758		0.64	0.61	0.197									0.0092		0.22	0.117		0.73	0.13					0.0081				0.0095	0.005
16Nigeria	16	Nigeria	Africa	2012-2013		1	2.045		0.27	0.26	0.19									0.09		0.16	0.13	0.005	0.24	0.19					0.23				0.16	0.03
17Nigeria	17	Nigeria	Africa	2016-2016		1	0.785		0.235	0.196		0.163						0.15											0.041
18Nigeria	18	Nigeria	Africa	2012-2013		1	3.01		0.38	0.32	0.22									0.12		0.22	0.08	0.01	0.14	0.43					0.21				0.14	0.06
19Nigeria	19	Nigeria	Africa	2012-2013		2	1.3005				0.39	0.01				0.0415	0.04	0.02	0.1565	0.02					0.055						0.4615				0.037	0.02						0.01	0.0155
20Nigeria	20	Nigeria	Africa	2017-2017		1	0.02029		0.0001	0.0001	0.00035									0.00115		0.00025	0.0001	0.0022	0.00015	0.00025					0.01405				0.0002	0.0001
23South Africa	23	South Africa	Africa	2021-2021		1	6.51
24South Africa	24	South Africa	Africa	2013-2013		1	0.00802	0.00063							0.0015	0.00162									0.00066						0.0012					0.00139				0.00102
25South Africa	25	South Africa	Africa	2015-2016		2	6.594		0.8945	2.2665	0.095	0.078				0.2175		0.2865		0.131		0.2245	0.141	0.3095	0.103	0.189					0.198				0.086				1.166			0.208
27South Africa	27	South Africa	Africa	2011-2011		5	0.0111395		0.00184	0.0078313	0.0003431	0.0003425	0.000512667		5.5e-06	3.59e-05	5.86e-05	0.0001464	1.27e-05	1.0875e-05
31South Africa	31	South Africa	Africa	2015-2016		2	0.00628375				0.0001944
32South Africa	32	South Africa	Africa	2015-2017		1	59.7		1.4	1.1	1.9	1.6				4.7		9.5		9.2		12	1.2	5	1.2	1.3					1.8				2.4	1.6			1.2			1.2	1.4
33South Africa	33	South Africa	Africa	2014-2015		2	1.145
501South Africa	501	South Africa	Africa	2016-2017		2	0.000121848	9e-07	7e-07	6e-05	5e-05				6.3e-08	1.6e-06	5e-07	2.1e-06	1e-07	4.7e-07		1.5e-07	2e-06	5.5e-07	5.5e-10	1.3e-07	3.5e-09		2.9e-07	7e-07	2.5e-07				1.9e-07	1.5e-08				9e-11				3.6e-08	1.1e-06
21Tunisia	21	Tunisia	Africa	2019-2019		1	0.0419099
22Tunisia	22	Tunisia	Africa	2019-2019		1	0.0103681	0.00011			4e-05					0.00168333		0.00270125		0.004995					4e-05						0.00011				0.000266	0.0004225
34Tunisia	34	Tunisia	Africa	2015-2016		1	0.9112
38Bangladesh	38	Bangladesh	Asia	2011-2011		1	17.64				0.01					4.06		0.01		8.29					5.24						0.01				0.01	0.01
39Bangladesh	39	Bangladesh	Asia	2016-2017		2	15.6075
40Bangladesh	40	Bangladesh	Asia	2010-2010		2	2.29389
102China	102	China	Asia	2019-2019		1	0.02125
103China	103	China	Asia	2019-2019		1	0.45398
104China	104	China	Asia	2015-2015		1	0.0146
105China	105	China	Asia	2016-2016		1	0.2197
106China	106	China	Asia	2017-2017		1	0.11688		0.01213	0.01868	0.00863	0.01409				0.00647	0.00693	0.00283				0.00016	0.00028	0.00051	0.01156						0.00953				0.00932	0.01576
107China	107	China	Asia	2010-2010		1	0.09624	0.00041		0.00097						0.01384		0.00916	0.01459	0.05727
108China	108	China	Asia	2010-2011		1	0.00716	0.00017	0.00047	0.00092	0.00029	8e-05			0.00142	2e-05	3e-05	6e-05	0.00016	0.00023		2e-05	9e-05		0.00017					1e-05	0.00283					3e-05		0.00016
109China	109	China	Asia	2015-2016		1	0.64556		0.03337	0.01873	0.04163	0.0069				0.01679		0.0128	0.0281	0.00926
110China	110	China	Asia	2019-2019		1	0.425309
111China	111	China	Asia	2020-2020		1	0.004628																											0.000443					2.8e-05
112China	112	China	Asia	2016-2016		1	2.0334
113China	113	China	Asia	2014-2015		1	0.112618
114China	114	China	Asia	2016-2016		32	0.258578
115China	115	China	Asia	2015-2015		2	0.05275
116China	116	China	Asia	2017-2017		1	0.19097
117China	117	China	Asia	2017-2017		3	0.117454
120China	120	China	Asia	2014-2015		1	0.1836
121China	121	China	Asia	2017-2017		1	0.00569
122China	122	China	Asia	2016-2016		2	0.730456
123China	123	China	Asia	2018-2019		2	0.017945
124China	124	China	Asia	2019-2019		1	0.06223
125China	125	China	Asia	2018-2019		4	0.732827
126China	126	China	Asia	2018-2018		1	0.080409
127China	127	China	Asia	2020-2021		2	0.083025
128China	128	China	Asia	2017-2017		1	7.08
129China	129	China	Asia	2014-2015		2	0.011015		0.0006	0.00022	0.000225	0.000565				5e-05		1e-05		7e-05		0.00039	0.0001	0.000515	0.00041	0.00786
131China	131	China	Asia	2020-2020		2	1.08635
132China	132	China	Asia	2018-2019		1	0.09578
137China	137	China	Asia	2020-2021		4	0.71183
140China	140	China	Asia	2019-2019		1	370.112
141China	141	China	Asia	2016-2017		2	0.036645
143China	143	China	Asia	2018-2019		4	0.1989		0.001	0.00755	0.005	0.005				0.0023			0.002675	0.002225		0.005	0.001		0.001						0.0714			0.00135	0.008875	0.005
144China	144	China	Asia	2014-2014		1	0.032558																											0.0078
145China	145	China	Asia	2014-2014		1	0.44396
147China	147	China	Asia	2016-2017		2	2.89465
148China	148	China	Asia	2015-2015		1	0.00135																0.00135
149China	149	China	Asia	2014-2014		1	3.2
150China	150	China	Asia	2013-2013		1	0.01073		0.00208	0.00265	0.00147	4e-05				0.00192		0.00032	0.00108	0.00117
152China	152	China	Asia	2012-2012		1	0.07059		0.00418	0.01018	0.00489	0.00878				0.01311		0.0102	0.00747	0.01178
153China	153	China	Asia	2010-2010		4	0.0487275		0.00316	0.007595	0.00407	0.0102025				0.001335		0.0069675	0.0023825	0.002855									0.0019375	0.00564										0.0025825
155China	155	China	Asia	2012-2012		1	0.15992
156China	156	China	Asia	2014-2014		2	0.004065		0.000295	0.000405	0.00023	0.000565				9.5e-05		0.0002		0.00075		8e-05	2.5e-05		0.00051	1e-05					0.00046					0.000425						1.5e-05
157China	157	China	Asia	2020-2020		10	0.090284		0.0006	0.00892	0.0006	0.0006				0.0006		0.0015		0.0006			0.0015	0.0015	0.0006						0.0015			0.0033	0.0006					0.0016
158China	158	China	Asia	2022-2022		1	0.06414
159China	159	China	Asia	2018-2018		2	0.04216
160China	160	China	Asia	2020-2021		3	0.090738
161China	161	China	Asia	2011-2011		1	0.0502595
162China	162	China	Asia	2019-2019		2	0.01324
163China	163	China	Asia	2018-2018		1	0.00074788	2.241e-05							3.3e-06	4.527e-05	4.45e-06	6.57e-06	0.00010384	1.763e-05		4.241e-05	6.425e-05		1.902e-05				0.00026266	0.00014984									3.02e-06	3.21e-06
164China	164	China	Asia	2020-2021		1	0.0008
165China	165	China	Asia	2019-2019		1	0.385
166China	166	China	Asia	2013-2013		1	0.1695
167China	167	China	Asia	2014-2014		1	0.0834
168China	168	China	Asia	2019-2019		1	0.052
169China	169	China	Asia	2014-2014		1	0.03558		0.00064	0.0022	0.00091	0.0042				8e-05		0.0061		0.0027		0.0027	0.00052	0.0059	0.0017				0.0013		0.0004				0.00063				0.0024			0.0016	0.0016
170China	170	China	Asia	2019-2019		1	0.041382
172China	172	China	Asia	2012-2013		1	0.05258
173China	173	China	Asia	2018-2018		1	0.2781
174China	174	China	Asia	2018-2019		2	2.105
175China	175	China	Asia	2015-2015		1	0.725		0.03931	0.01984	0.02917	0.0163				0.01752		0.01345	0.02935	0.01478
42China	42	China	Asia	2018-2019		1	0.04567
43China	43	China	Asia	2017-2018		2	1.07				0.0175	0.0065						0.036		0.011		0.001	0.001	0.0315	0.0125	0.0075			0.0185		0.0365				0.002	0.0145						0.0225
44China	44	China	Asia	2011-2012		1	3.96	0.01		0.01						0.01		0.01	0.01	0.01		0.01									0.01				0.01	0.01		0.01							0.01
45China	45	China	Asia	2018-2018		4	0.210735
46China	46	China	Asia	2019-2019		2	0.437051
47China	47	China	Asia	2010-2010		3	0.00676667		0.000186667	0.000566667	0.00401333	0.000213333				1e-05		0.000276667	0.000846667	0.000653333
48China	48	China	Asia	2010-2010		1	0.014478		0.00097	0.000657	0.000261	0.000631			1e-05	4e-06	4.5e-05	8e-06	0.000112	0.000997		0.000125	0.000177		0.000358	1e-05	0.000542		9.2e-05	0.000931	0.000348			0.00028		8e-06			0.00259
49China	49	China	Asia	2019-2019		1	1.21673
501China, Peoples Republic of	501	China	Asia	2016-2018		5	0.00107708	6.7e-06	1.8e-05	3.05e-05	2.85e-06				4.184e-06	5.90917e-05	6.22383e-05	0.000245	1.42517e-05	7.0635e-05		8.75e-07	1.85e-06	0.000554667	2.7e-09	6.54e-08	7.75e-09		3.56667e-07	2.94333e-07	7.08333e-08				1.775e-07	2.58333e-08				4.425e-07				1.91e-07	4.6e-06
50China	50	China	Asia	2012-2013		2	0.141
51China	51	China	Asia	2011-2011		1	0.13775	0.04948	0.00989		0.01037	0.00582				0.00186		0.00056		0.00555					0.02786			0.00681	0.00293	0.00388	0.00671				6e-05	0.00082					0.00515
52China	52	China	Asia	2018-2019		1	0.07815	0.00275	0.00349	0.00236	0.00152	0.00142				0.00132		0.00077		0.00234		0.00163	0.00302	0.00188	0.00207	0.00384			0.00066	0.00101	0.00255				0.0016	0.00425			0.00445		0.00066
53China	53	China	Asia	2018-2018		3	1.39068		0.00344333	0.0466367	0.0875567	0.00211667						0.0003			0.00015				0.00402667	0.00014					0.00011					0.0157933
54China	54	China	Asia	2015-2016		1	0.08383	0.00043	0.0285	0.0194	0.00636	0.0118			0.00026	0.00166	0.00029	0.00103	0.00038	0.00103		0.00345	0.00631	0.00286					5e-05
55China	55	China	Asia	2016-2016		3	1.88164	0.0372333	0.000940333	0.000617667	0.005	0.00203				0.00114133		0.00101067		0.000226667		0.00272333	0.00291		0.0005		0.00162667		0.01						0.00267	0.00277667			0.00145667		0.00187333
56China	56	China	Asia	2013-2013		1	0.0478		0.002	0.0031	0.0052	0.0062										0.0085			0.0083	0.0014					0.0023				0.0046	0.0062
59China	59	China	Asia	2013-2014		4	5.8475
60China	60	China	Asia	2013-2013		1	28.35		7.52	5.54	1.97	3.53				2.1		0.92	2.76	4.01
61China	61	China	Asia	2012-2012		1	0.01861	0.00092	0.00154	0.00085	0.00132	0.00279	0.0009		0.00115	0.00103	0.00099	0.001	0.00076	0.00077		0.00051	0.00102		0.00271	0.00035
63China	63	China	Asia	2016-2016		2	0.008265		0.001205	0.001675	0.00016	0.000235				0.00378		0.00092	0.00017	0.00012
64China	64	China	Asia	2018-2019		1	0.152
66China	66	China	Asia	2014-2015		1	0.00713		0.00032	0.00555	0.00062	0.00024				0.00019		0.00021
67China	67	China	Asia	2011-2011		1	0.01789		0.00394	0.00142	0.00369	0.00528				0.00039		0.00047	0.00162	0.00108
68China	68	China	Asia	2011-2011		1	0.002894	0.00132	0.00012	0.000805	0.0005	0.000149
69China	69	China	Asia	2011-2011		1	9.28445
70China	70	China	Asia	2013-2013		2	0.0665
71China	71	China	Asia	2010-2010		1	0.00791								0.00019	0.00268	0.00046	0.00014	0.00263	0.00181
73China	73	China	Asia	2019-2019		1	0.0047178	0.000431	5.05e-05	0.000811	0.000455	7.66e-05			0.000177	2.03e-05	0.000215	6.8e-05	9.38e-05	0.000266		5.3e-05	0.000476	4.52e-05	0.000274	0.000151			0.000173	0.000102	0.0005				2.44e-05	5.42e-05			0.000133			4.44e-05	2.34e-05
74China	74	China	Asia	2014-2014		1	0.0543		0.0057	0.0051	0.0039	0.0034				0.0011				0.0037		0.0006	0.0021	0.0011	0.0068	0.0014			0.0009	0.0008	0.0015				0.0045	0.0018			0.0052			0.0014	0.0033
75China	75	China	Asia	2018-2019		1	0.175227
77China	77	China	Asia	2013-2013		1	0.00153		2e-05	3e-05	7e-05	0.00013				6e-05		0.00015	0.00049	0.00058
78China	78	China	Asia	2013-2014		2	0.00832084		0.000521429	0.000690357	0.000379643	0.000878571				5.06294e-05		7.14286e-05		0.00264964		9.28571e-05	0.0001055	0.000390714	0.0009375	9.34167e-05					0.0005475					0.0003925			0.000387473			0.000131678
79China	79	China	Asia	2018-2019		2	0.0134901		0.00431	0.002404	0.00212	0.000398				0.000222		9.06e-05	0.001177	0.001295					0.000371						0.001008					9.45e-05
80China	80	China	Asia	2013-2013		1	0.06061		0.00386	0.00344	0.00167	0.00699				0.00065		0.00241		0.00317		0.00162	0.00185		0.003	0.00184					0.00474					0.00439			0.00923			0.01175
82China	82	China	Asia	2013-2013		1	0.24026
83China	83	China	Asia	2012-2012		1	0.01624	0.00041	0.0018	0.00438	0.00141	0.00125				0.00034		0.0003		0.00138				0.00016	0.00411	6e-05			0.00042	1e-05											0.00021
84China	84	China	Asia	2021-2021		4	0.029315
85China	85	China	Asia	2016-2016		1	0.225
87China	87	China	Asia	2014-2016		3	0.164167		0.02473	0.0605633	0.0169267	0.0124467				0.00151667		0.01085		0.00501667		0.00165333	0.00208667		0.0143333	0.00141333		0.0022			0.00674667					0.00136667			0.00231667
88China	88	China	Asia	2011-2011		1	0.0907898		0.00279	0.00844143	0.00491714	0.00599857				0.0152286		0.00116		0.00283429					0.0118143	0.0109114					0.0111057				0.00490333	0.010685
89China	89	China	Asia	2019-2019		2	8.637
90China	90	China	Asia	2017-2018		1	0.0859
91China	91	China	Asia	2017-2017		3	0.12462
92China	92	China	Asia	2013-2013		1	0.01674		0.00125	0.00333	0.00096	0.00296				0.00064		0.00076		0.0006					0.00325	3e-05					0.00294								2e-05
94China	94	China	Asia	2021-2021		1	0.0631
96China	96	China	Asia	2016-2016		1	0.00161348		0.000203824	0.000220588	6.36364e-05	3.34615e-05				0.000246		0.00016	0.000251111																										0.000434857
97China	97	China	Asia	2014-2016		2	0.01721	0.00814			0.00507									0.001625									8e-05			0.00069								0.001605
99China	99	China	Asia	2012-2012		1	0.19291			0.05141										0.03298				0.03062		0.07547													0.00243
176India	176	India	Asia	2019-2022		7	0.262928		0.006775	0.0170429	0.0578286	0.0231716				0.004025		0.0113857		0.0681429		0.00505	0.011375	0.01185	0.009	0.005825			0.00113175	0.000224	0.00545				0.0024	0.015125			0.00195025			0.002175	0.00300025
177India	177	India	Asia	2011-2012		3	0.818													0.05
178India	178	India	Asia	2019-2019		1	3.2225		0.1266	0.4236	0.0768	0.4602				0.2844						0.2377	0.3781	0.438	0.0542	0.1487					0.0143				0.3214	0.0163						0.2422
179India	179	India	Asia	2015-2015		3	0.511		0.016	0.0133333	0.0416667	0.0223333				0.00533333				0.015		0.0216667	0.0146667	0.00566667	0.178	0.141333					0.036
180India	180	India	Asia	2012-2012		2	0.0622		0.002	0.0017	0.0095	0.01						0.014	0.009	0.00065		0.001	0.0025		0.0075						0.00215				0.0022
181India	181	India	Asia	2020-2021		1	1.925
182India	182	India	Asia	2013-2014		1	74.06															35.21	37.56
184India	184	India	Asia	2010-2011		1	1.11176		0.0186905		0.00854762						0.0750238		0.0627381	0.0997381		0.0723571	0.0626905	0.0803095							0.0733333				0.0675476	0.0755952
185India	185	India	Asia	2014-2016		1	3.582		0.294	0.563	0.026	1.106			0.101	0.049	0.014	0.059	0.091	0.526		0.068	0.055											0.02
186India	186	India	Asia	2017-2017		2	1.648		0.27	0.061	0.9775	0.073				0.066		0.0215		0.028	0.021	0.0045	0.0165	0.01					0.027	0.061									0.011
187India	187	India	Asia	2014-2016		1	4.977		0.3	0.05	0.27	0.13			1.17	0.36	0.06	0.403	0.197	0.859		0.067	0.153	0.11
188India	188	India	Asia	2019-2019		4	0.0518492		0.00191	0.0034375	0.0044375	0.00171333				0.0022275		0.001155		0.00165		0.0015	0.0011875	0.00112	0.002305	0.0154075					0.0032725				0.00385	0.00129333						0.0030825	0.0023
190Indonesia	190	Indonesia	Asia	2014-2015		1	0.591589														0.00059
191Iran	191	Iran	Asia	2020-2020		1	18.818				0.021									0.03	0.03				0.03			0.027			0.03				0.026	0.022			0.021
192Iran	192	Iran	Asia	2010-2011		1	156.417
193Iran	193	Iran	Asia	2011-2011		1	6.32
194Iran	194	Iran	Asia	2016-2016		1	1.29
195Iran	195	Iran	Asia	2019-2019		4	0.91875
196Iran	196	Iran	Asia	2019-2019		1	0.502				0.135									0.01					0.123			0.077							0.081	0.076
197Iran	197	Iran	Asia	2019-2019		1	0.2975				0.0333									0.0333					0.0417			0.0475							0.07	0.0717
198Iran	198	Iran	Asia	2018-2019		2	921.55
501Israel	501	Israel	Asia	2016-2017		2	9.76073e-05	2.6e-06	8.5e-07	1.3e-05	8.2e-06				3.5e-07	1.1e-05	2.8e-07	1.1e-06	1.3e-07	3.1e-07		7.9e-07	1e-05	4.5e-05	1.2e-09	2.125e-07	2.5e-08		1e-08	5.7e-08	1.6e-08				4.4e-07	1.1e-07				6.1e-10				2.5e-08	3.1e-06
199Japan	199	Japan	Asia	2013-2013		1	5.04
202Japan	202	Japan	Asia	2016-2017		1	0.905
229Kazakhstan	229	Kazakhstan	Asia	2015-2015		1	2.34875				0.187																				0.1				2.03625
203Malaysia	203	Malaysia	Asia	2017-2017		1	0.09114
204Malaysia	204	Malaysia	Asia	2015-2015		1	0.0474
205Malaysia	205	Malaysia	Asia	2016-2016		1	0.0748		0.00093	0.00055	0.0005	0.00226				0.00029		0.00031		0.04044		0.00014	0.00322	0.00101	0.00373				0.00076		0.00317				0.00038	0.00278			0.01433
206Malaysia	206	Malaysia	Asia	2018-2018		1	0.0965
207Malaysia	207	Malaysia	Asia	2018-2018		1	1e-05
208Myanmar	208	Myanmar	Asia	2019-2019		1	2.9
209Pakistan	209	Pakistan	Asia	2018-2018		1	0.65648		0.179	0.241	0.007	0.002				0.001		0.001		0.001		0.002	0.005	0.002	0.191				0.0003	9.67e-05	0.002		0.001		0.006				8.35e-05		0.003	0.004	0.008
210Pakistan	210	Pakistan	Asia	2013-2013		2	1.18007	0.0019	0.173892	0.224919	0.018627	0.0281405			0.110346	0.14233	0.0712081	0.079927	0.0901081	0.134314			0.0007		0.0145			0.0044	0.00934865	0.0754135
211Pakistan	211	Pakistan	Asia	2013-2013		1	0.01746	0.00377	0.00161	0.00077	0.00085	8e-05			0.00018	0.00293	0.0004	0.00226	0.00201	0.00129		0.0008	0.00018		0.00016				0.00012											5e-05
212Pakistan	212	Pakistan	Asia	2017-2018		2	0.22815	0.00385	0.00255	0.0026	0.03045	0.0017	0.0008		0.00545	0.01445	0.0051	0.0161	0.0117	0.0412		0.00435	0.0087		0.0024			0.02195	0.01465		0.0025				0.00685	0.00535		0.00175	0.01505	0.00135
213Pakistan	213	Pakistan	Asia	2015-2016		2	0.03184	0.00154	0.000515	0.001035	0.00073	0.00085	0.001025		0.000475	0.00101	0.000715	0.000785	0.00154	0.007625		0.00184	0.001995		0.000605			0.000785	0.00042		0.001745				0.001585	0.00238		0.00082	0.001035	0.000265
214Pakistan	214	Pakistan	Asia	2014-2014		1	1.09e-05	1.57e-06	1e-08	7e-08	9e-08	6e-08	7e-08		2.44e-06	1.2e-07	2e-08	1.5e-07	1.5e-07	2.4e-06	5.1e-07	4.6e-07	1.4e-07		5.3e-07				2e-08	7e-08										3e-08				1.99e-06
215Pakistan	215	Pakistan	Asia	2014-2014		1	5.19e-05	2.26e-06			1.9e-07				2.11e-06	2.989e-05	1.9e-06			9.47e-06		3.53e-06		2.7e-07					2e-07	5e-07					1.32e-06						2.6e-07
216Pakistan	216	Pakistan	Asia	2015-2016		2	0.2285
218Philippines	218	Philippines	Asia	2019-2019		1	0.00542
219Saudi Arabia	219	Saudi Arabia	Asia	2019-2019		1	0.370335
220South Korea	220	South Korea	Asia	2010-2010		1	2.99635	2.42e-05																	3.95e-05	4.88e-05	3.19e-05								9.1e-05				0.1152
221South Korea	221	South Korea	Asia	2014-2014		1	0.0623
222South Korea	222	South Korea	Asia	2017-2017		2	0.143274
224Thailand	224	Thailand	Asia	2010-2010		2	2525.6
225Thailand	225	Thailand	Asia	2018-2018		1	86.81
311Turkey	311	Turkey	Asia	2012-2012		1	0.647		0.01	0.02	0.01	0.015				0.037		0.005		0.005		0.025	0.165	0.015	0.005	0.025			0.005		0.22				0.015	0.015						0.035	0.01
312Turkey	312	Turkey	Asia	2019-2019		1	29.125		0.765278	1.72361	0.127778	1.17639				0.445833		1.83333		0.602778		0.576389	1.71111	0.251389	0.280556	0.722222					0.122222				0.186111	1.00833			0.225			9.72222	7.64444
314Turkey	314	Turkey	Asia	2019-2019		1	0.09866				0.00056
316Turkey	316	Turkey	Asia	2017-2017		6	72.8344
317Turkey	317	Turkey	Asia	2014-2015		1	1.35227									0.319773				1.0325
226Vietnam	226	Vietnam	Asia	2019-2019		2	0.178695
227Vietnam	227	Vietnam	Asia	2011-2015		1	199.69	0.017			0.044														0.011			0.016								0.014
228Vietnam	228	Vietnam	Asia	2013-2013		1	0.87									0.04
230Albania	230	Albania	Europe	2017-2018		2	294.055		179.445	1.665	5.125	8.48	0.79		2.66	3.315	2.475	2.685	0.99	3.58		1.645	1.72	2.665	1.47	2.22	6.655		2.435	2.785		2.435		2.385					5.7	47.01				3.475
237Austria	237	Austria	Europe	2018-2018		1	3.3971
501Austria	501	Austria	Europe	2013-2013		1	0.00013567	6.18e-05							9.3e-07	1.836e-05	1.302e-05	2.116e-05	1.94e-06	3.26e-06																									1.52e-05
231Belgium	231	Belgium	Europe	2013-2013		1	4.2
237Belgium	237	Belgium	Europe	2018-2018		1	94.3467
502Belgium	502	Belgium	Europe	2011-2020		586	1.11089	0.000726674	0.00248774	0.00248626	0.00560575	0.00259099	0.00259099	0.00734374		0.0010156		0.00099766	0.00179805	0.00163494	0.00320631	0.00566523	0.00592495		0.00145774	0.00158214					0.00253034				0.00255362	0.00257475		0.00258552							0.00173283			0.22369
502Bosnia and Herzegovina	502	Bosnia and Herzegovina	Europe	2011-2012		6	7.53421	0.01			0.01											0.01									0.01				0.01	0.01									0.05
501Bulgaria	501	Bulgaria	Europe	2019-2019		4	0.000333843	9.665e-06	2.06e-05	7.75e-05	3.6e-05				2.315e-06	5.16e-05	2.08e-05	5.115e-05	5.35e-06	1.26e-05		4.6325e-07	8.1e-08	1.405e-05	1.284e-06	2.84e-06	1.95e-08		9.4e-07	3.48e-06	9e-07				1.575e-05	1.035e-06				5.425e-09				4.25e-07	4.99e-06
502Bulgaria	502	Bulgaria	Europe	2011-2012		31	0.390387				0.00521826		0.01																		0.00639583				0.00832118	0.006985		0.00593137
232Croatia	232	Croatia	Europe	2014-2014		1	2.327
233Croatia	233	Croatia	Europe	2015-2015		3	0.768333
501Croatia	501	Croatia	Europe	2019-2019		2	0.000322338	1.22e-05	7.49e-06	5.73e-05	5.11e-05				2.01e-06	4.25e-05	2.37e-05	6.65e-05	5.43e-06	7.27e-06		2.07e-06	1.03e-06	7.67e-06	1.9e-09	2.57e-06	1.2e-07		7.1e-07	7.1e-07	1.19e-06				1.54e-05	2.44e-06				2.6e-08				3e-07	1.26e-05
502Croatia	502	Croatia	Europe	2011-2012		54	5.68561	0.00768627	0.00274167	0.00775156	0.00306708			0.0250635		0.00289654		0.00485468		0.00566003	0.00281975				0.00365306						0.00245738				0.00343042	0.00464607		0.00564052							0.104925			0.128724
502Cyprus	502	Cyprus	Europe	2011-2012		36	1.79207	0.000635714	0.0007	0.00107071	0.0003			0.001		0.001		0.0025		0.002	0.0025				0.0015019	0.000785714					0.00112321			0.0225	0.00128571	0.0015												0.125	0.152778
502Czech Republic	502	Czech Republic	Europe	2011-2021		2110	26.3485	0.00142028	0.00125481	0.00142751	0.00127218	0.00126299	0.00103173	0.00212894	0.0013083	0.00125125	0.00135639	0.0013276	0.00171842	0.00163639	0.00351711	0.00141058	0.0020999		0.00144637	0.00370975					0.00144755			0.0148896	0.00178935	0.00188733		0.00155827	0.00152867	0.00183469					0.00122402	0.0545397		0.0925575
234Denmark	234	Denmark	Europe	2010-2010		5	0.1666
235Denmark	235	Denmark	Europe	2021-2021		1	4.2357
237Denmark	237	Denmark	Europe	2018-2018		1	0.2134
502Estonia	502	Estonia	Europe	2013-2014		2	0.05
502Finland	502	Finland	Europe	2011-2012		16	1.91026	0.00935714	0.01	0.01	0.01	0.01			0.01	0.01	0.01	0.01	0.01	0.00967262		0.005	0.005		0.01						0.01	0.05		0.005	0.02	0.02		0.02			0.01				0.01
237France	237	France	Europe	2018-2018		1	1.0617
238France	238	France	Europe	2019-2019		1	59.2485
239France	239	France	Europe	2013-2014		1	1.269
502France	502	France	Europe	2011-2012		2222	2.0622	0.00447415			0.00678658					0.00722444		0.00660103	0.0053785	0.00302734		0.00313116			0.0119176	0.0117488					0.00467817			0.0194875	0.00463449	0.00435127		0.00398779							0.00482916			0.40177
237Germany	237	Germany	Europe	2018-2018		1	0.6631
240Germany	240	Germany	Europe	2010-2010		1	12.9489
242Germany	242	Germany	Europe	2017-2018		3	4.8089
501Germany	501	Germany	Europe	2019-2019		2	0.000133619	1.91e-05	4.235e-07	6.39e-05	3.605e-07				5.9e-07	4.82e-06	9.5e-09	6e-09	1.25e-08	1.35e-08		1.83e-06	7.32e-06	4.45e-09	2.8e-08	4.14e-06	1.95e-08		1.83e-06	1.2e-06	3.3e-07				1.95e-05	1.73e-06				3.2e-08				3.6e-07	6.06e-06
502Germany	502	Germany	Europe	2011-2021		963	5.89003						0.000455455	0.00217621	0.000279231		0.000477692				0.00293704					0.00510459								0.00521027					0.000525								0.0004375
243Greece	243	Greece	Europe	2010-2011		3	0.512118
244Greece	244	Greece	Europe	2019-2019		1	1.8078
245Greece	245	Greece	Europe	2011-2012		1	1.956															0.039	0.61	0.071
246Greece	246	Greece	Europe	2010-2012		3	137.702	0.0346667			0.160667
247Greece	247	Greece	Europe	2010-2012		3	33.8377	0.041	0.032		0.1835											0.049		0.025																0.06
248Greece	248	Greece	Europe	2012-2012		1	0.116
249Greece	249	Greece	Europe	2010-2013		1	13.337	0.012	0.012		0.064	0.039										0.049	0.095	0.018		0.012
250Greece	250	Greece	Europe	2011-2012		10	3.57563	0.025	0.025		0.0256667	0.025				0.025						0.0251667	0.0255	0.025		0.025
501Hungary	501	Hungary	Europe	2019-2019		2	0.000407466	4.189e-05	2.16e-05	6.56e-05	7.55e-05				1.7e-06	3.59e-05	3.015e-05	4.055e-05	3.575e-06	3.705e-06		7.7e-07	6.9e-07	1.34e-05	1.3e-08	1.48e-06	1.2e-07		6.6e-07	4.9e-07	3.8e-07				9.29e-06	1.34e-06				3.25e-09				2.1e-07	5.845e-05
502Ireland	502	Ireland	Europe	2011-2012		75	41.1375																																									0.219966	0.500406
237Italy	237	Italy	Europe	2018-2018		1	1.6643
254Italy	254	Italy	Europe	2018-2018		1	3.977
255Italy	255	Italy	Europe	2020-2021		1	0.04348
257Italy	257	Italy	Europe	2015-2015		24	0.49
258Italy	258	Italy	Europe	2020-2021		1	0.003938		9.5e-05	0.000295	0.000433	5e-05				0.000218		0.000245		0.000158		0.000655	0.000188	0.000318	8.5e-05	0.000368					0.000217				0.00041	9.5e-05			0.000108
260Italy	260	Italy	Europe	2012-2012		2	0.05242
502Italy	502	Italy	Europe	2011-2012		1210	15.1212	0.0175088	0.0281207	0.025394	0.018373	0.0335091		0.026566	0.0113587	0.0196386	0.00820063	0.019721	0.0104924	0.0186658	0.0245664	0.0455212	0.0502179		0.019066	0.0143519		0.00178848			0.0196547			0.0208108	0.0180666	0.0196667		0.0191773		0.01025					0.0274762	0.104895		0.464516
502Latvia	502	Latvia	Europe	2011-2011		5	3.75225	0.0001	0.0003	0.0001	0.0003				0.00025	0.0001	0.00025	0.0001	0.0001	0.0001		0.0001	0.0001								0.00015				0.0001	0.0001
502Lithuania	502	Lithuania	Europe	2011-2012		32	2.53801
502Luxembourg	502	Luxembourg	Europe	2011-2011		3	4.9187	0.01	0.01											0.01	0.01							0.01			0.01				0.01	0.01		0.01							0.01	0.01		0.766667
502Malta	502	Malta	Europe	2011-2012		14	0.266	0.001						0.001						0.001	0.001										0.001				0.001	0.001		0.001							0.001			0.01
237Netherlands	237	Netherlands	Europe	2018-2018		1	0.5223
502Netherlands	502	Netherlands	Europe	2011-2012		64	1.03416	0.000312497	0.000727023	0.000592061	0.000555004	0.000312008				0.000309214		0.000638333	0.00031638	8.88011e-05		0.00068125	0.000570904		0.000448457	0.00044754					0.000480529				0.000405672	0.000687593		0.00041576							3.86853e-05	0.02		0.0113582
261North Macedonia	261	North Macedonia	Europe	2015-2015		12	0.832516
501Norway	501	Norway	Europe	2018-2018		2	0.000459248	1.8e-05	5.6e-05	2e-05	0.00019				1.3e-07	7.4e-06	1.5e-06	5e-06	1.5e-06	5.3e-06		2.9e-07	3.5e-08	0.00012	7.6e-09	3.2e-06	2.5e-08		1e-06	4.5e-07	3.1e-08				2.3e-05	1.1e-06				9e-09				5.7e-07	4.7e-06
502Norway	502	Norway	Europe	2011-2012		18	0.000102847				0.000102847
237Poland	237	Poland	Europe	2018-2018		1	0.6295
262Poland	262	Poland	Europe	2017-2018		1	0.386725
502Poland	502	Poland	Europe	2011-2012		569	18.2893	0.00294137						0.0424552					0.00766128	0.00293315	0.00490625										0.00401218				0.00213742	0.00209642		0.00178396							0.00183418			0.833334
263Portugal	263	Portugal	Europe	2014-2014		1	9.71
264Portugal	264	Portugal	Europe	2011-2012		1	4.98471
265Portugal	265	Portugal	Europe	2018-2019		1	4.52829	0.0464	0.183	0.226	1.085		0.248			0.0128		0.0392	0.024												1.153				0.0192				0.0775
267Portugal	267	Portugal	Europe	2016-2017		8	0.140728
268Portugal	268	Portugal	Europe	2017-2018		8	2.18098
276Portugal	276	Portugal	Europe	2018-2019		4	1.93243	0.000725			0.0092					0.004025		0.004025		0.003025		0.008	0.01825	0.021825	0.0013	0.0028				0.00485	0.008825				0.16445	0.01285	0.00075		0.01465	0.007525					0.014225
277Romania	277	Romania	Europe	2018-2018		1	0.0096
501Romania	501	Romania	Europe	2013-2019		5	0.000816344	6.1074e-05	4.36e-05	0.000169	5.2e-05				8.032e-06	0.00017194	0.00011318	0.00012396	5.528e-06	7.274e-06		1.8e-07	8.1e-08	6.99e-06	4.2e-07	2e-06	1.95e-08		6.7e-07	1.96e-06	1.71e-06				1.58e-05	7.6e-07				3.25e-09				2.4e-07	2.9922e-05
502Romania	502	Romania	Europe	2011-2012		78	28.0278	0.00126969	0.003	0.0036	0.00733467			0.00876812						0.00459709	0.00696667	0.006	0.005								0.00184357				0.100086	0.00338238		0.000980664							0.00301286			5.88882
278Russia	278	Russia	Europe	2013-2013		1	0.0516969		1e-06		7.25e-05				3.15e-05	4.03e-05	1.87e-05	1.8e-05	9.35e-05	9.78e-05																			5.56e-05	0.000168
501Russian	501	Russian Federation	Europe	2014-2014		1	0.00031322	7.49333e-06	4.336e-05	0.000172153	2.95467e-05					1.95067e-05		1.18067e-05		2.57333e-05
279Serbia	279	Serbia	Europe	2011-2011		2	0.03071		0.002	0.002	0.00471	0.002				0.002		0.002		0.002				0.002	0.002	0.002					0.002				0.002	0.002						0.002
280Serbia	280	Serbia	Europe	2014-2014		1	0.0711316	0.000722873	0.000597164	0.000452228						0.000153613		0.000267019
501Serbia	501	Serbia	Europe	2019-2019		4	0.000346034	1.85833e-05	1.4435e-05	7.545e-05	4.695e-05				2.15333e-06	3.71e-05	3.53e-05	5.24e-05	4.21e-06	5.44333e-06		9.2e-07	8.1e-08	5.42e-06	2.65e-08	1.16275e-06	1.055e-07		4.4e-07	5.15e-07	8.165e-07				1.0255e-05	9.9e-07				9.625e-09				1.17e-07	3.315e-05
502Serbia	502	Serbia	Europe	2011-2012		127	0.157458	0.00155105	0.00154368	0.00156539	0.001647					0.00254185		0.00195079	0.001	0.0015648		0.00355252	0.003717		0.00156946	0.00153136					0.00257415				0.00209082	0.00356413		0.00205148	0.00157191						0.000985215
501Slovakia	501	Slovakia	Europe	2019-2019		2	0.000305987	4.504e-05	1.19e-05	4.22e-05	9.41e-05				1.39e-06	3.215e-05	1.4635e-05	2.015e-05	1.185e-06	1.465e-06		1.15e-06	8.1e-08	1.56e-05	1.6e-08	1.07e-06	1.95e-08		5.8e-07	3.4e-07	2.8e-07				8.51e-06	7.2e-07				1.5e-08				2.7e-07	1.312e-05
502Slovakia	502	Slovakia	Europe	2011-2012		69	10.4042	0.00379404			0.00387737				0.01	0.01	0.01	0.01	0.01	0.0041957	0.00300667	0.00207146	0.00237888		0.00821442						0.00265041				0.00437287	0.00623267		0.0020949	0.00937276						0.00358639			0.4
502Slovenia	502	Slovenia	Europe	2011-2011		6	0.006									0.002			0.002												0.002
237Spain	237	Spain	Europe	2018-2018		1	0.7272
281Spain	281	Spain	Europe	2010-2011		2	0.09709
282Spain	282	Spain	Europe	2017-2017		1	2.04
283Spain	283	Spain	Europe	2010-2013		4	0.360453
284Spain	284	Spain	Europe	2010-2010		1	0.7455
285Spain	285	Spain	Europe	2010-2011		2	0.52728
286Spain	286	Spain	Europe	2019-2020		1	0.6298
287Spain	287	Spain	Europe	2011-2014		1	0.006437	5.4e-05	0.00046	7.3e-05	0.000141	2.2e-05				1.6e-05				2.3e-05		1e-05	7e-05	2.8e-05											3.5e-05										8.2e-05
288Spain	288	Spain	Europe	2016-2016		1	3.9789
290Spain	290	Spain	Europe	2010-2010		1	0.74359
291Spain	291	Spain	Europe	2011-2011		1	0.112483
292Spain	292	Spain	Europe	2018-2019		1	40.5255
293Spain	293	Spain	Europe	2010-2010		2	2.53645
294Spain	294	Spain	Europe	2016-2016		2	0.22467
295Spain	295	Spain	Europe	2018-2019		2	0.10005
296Spain	296	Spain	Europe	2016-2017		8	0.334426
297Spain	297	Spain	Europe	2010-2011		2	0.20867
298Spain	298	Spain	Europe	2012-2012		1	0.044																		0.017									0.017
300Spain	300	Spain	Europe	2014-2015		2	0.07456
301Spain	301	Spain	Europe	2011-2011		1	0.14375
302Spain	302	Spain	Europe	2020-2020		1	0.00397
501Spain	501	Spain	Europe	2017-2018		2	0.00045495	1.4e-05	0.00011	2e-05	0.00016				1.8e-07	2.7e-06	1e-06	8.2e-06	3.6e-07	9e-07		4e-06	2.8e-06	0.0001	7e-10	3.2e-06	2e-08		1.1e-06	6.8e-07	1.4e-08				2.2e-05	6.9e-07				5.6e-09				1.1e-06	2e-06
502Spain	502	Spain	Europe	2011-2021		7626	181.652	0.0226245	0.0231137	0.00537026	0.0243372	0.00586733	0.00477682	0.0031496	0.11085	0.345181	0.102732	0.372498	0.0475491	0.123742	0.00110789	0.0515381	0.0445178	0.0616877	0.0561526	0.00740892				0.00411656	0.0771975	0.575		0.104769	0.0433482	0.0412505		0.0382002	0.0103975	0.00180952					0.353403		0.001	1.35545	0.710626
305Sweden	305	Sweden	Europe	2017-2018		1	176.147
306Sweden	306	Sweden	Europe	2013-2013		1	0.4256				0.00075
307Sweden	307	Sweden	Europe	2019-2020		2	0.041355
502Sweden	502	Sweden	Europe	2011-2012		4	1.68829		0.000544445	0.0015625	0.00067361	0.000556945										0.000525	0.000525
504Sweden	504	Sweden	Europe	2010-2020		66	2.78113		0.000365956	0.000411429	0.000408697	0.000382052										0.000168851	0.000168713	0.000174907
308Switzerland	308	Switzerland	Europe	2012-2012		1	22.076
309Switzerland	309	Switzerland	Europe	2012-2012		1	0.0205
310Switzerland	310	Switzerland	Europe	2010-2010		1	1.105
501Switzerland	501	Switzerland	Europe	2016-2018		4	0.000591441	9.1e-06	7.35e-05	1.525e-05	0.000355				4.35e-07	9.65e-06	3.9e-06	1.07e-05	1.13e-06	3.15e-06		2.2e-06	1.255e-05	7.2e-05	9.85e-09	3.2025e-06	1.125e-07		5.5e-07	5.9e-07	7.65e-08				1.48e-05	9.55e-07				1.925e-08				3.6e-07	2.2e-06
502Switzerland	502	Switzerland	Europe	2012-2012		6	0.574416																																									0.00194809
318Ukraine	318	Ukraine	Europe	2019-2019		1	6.87517
237United Kingdom	237	United Kingdom	Europe	2018-2018		1	0.2785
319United Kingdom	319	United Kingdom	Europe	2017-2017		1	0.4163
320United Kingdom	320	United Kingdom	Europe	2013-2014		1	0.0269411
321United Kingdom	321	United Kingdom	Europe	2013-2013		1	0.0649991
322United Kingdom	322	United Kingdom	Europe	2019-2019		1	0.6734
501United Kingdom	501	United Kingdom	Europe	2017-2017		2	0.000151617	6.9e-06	2.1e-05	1.1e-05	7.1e-05				1.5e-07	6.5e-06	3e-06	1.4e-05	7.4e-07	5.3e-06		4.3e-07	2e-06	2.1e-06	6.5e-10	5.345e-07	9e-09		1e-07	3.5e-07	5.2e-08				4.8e-06	1.5e-08				5.7e-09				1.3e-07	1.5e-06
323Barbados	323	Barbados	North America	2013-2013		1	0.01246
324Canada	324	Canada	North America	2010-2010		1	0.02912
325Canada	325	Canada	North America	2013-2013		2	1.3555
326Canada	326	Canada	North America	2013-2018		1	2.41587
327Canada	327	Canada	North America	2016-2016		4	2.01192									0.001
329Canada	329	Canada	North America	2017-2017		1	0.1755
330Canada	330	Canada	North America	2016-2016		1	27.24
331Canada	331	Canada	North America	2012-2012		1	0.00022113		0.0001057		5e-08											5e-08							5e-08	5e-08					5e-08						5e-08
332Canada	332	Canada	North America	2012-2013		2	0.15365
333Canada	333	Canada	North America	2012-2014		15	0.228005
335Canada	335	Canada	North America	2012-2013		1	4.9104
336Canada	336	Canada	North America	2016-2017		8	0.0537375
337Canada	337	Canada	North America	2020-2021		1	19
338Canada	338	Canada	North America	2014-2015		1	0.0847
339Canada	339	Canada	North America	2014-2014		2	0.0632
501Canada	501	Canada	North America	2016-2016		8	0.000122907	7.94e-06	4.7675e-05	1.0625e-05	1.5e-05				1.0375e-07	2.0125e-06	1.19e-06	4.14e-06	2.5825e-07	4.2275e-07		4.125e-07	3e-06	1.92e-05	8.575e-09	3.88687e-06	7.6125e-08		7.6625e-07	1.03e-06	4.375e-08				2.85675e-06	4.1725e-07				2.945e-08				2.7275e-07	1.53975e-06
503Canada	503	Canada	North America	2022-2023		97	58.6326
340Mexico	340	Mexico	North America	2019-2019		1	859.699
341Mexico	341	Mexico	North America	2011-2011		3	0.02571
342Mexico	342	Mexico	North America	2018-2019		1	9.98
343Mexico	343	Mexico	North America	2018-2018		1	0.55966
345USA	345	USA	North America	2020-2020		1	0.09
346USA	346	USA	North America	2013-2017		1	0.834
347USA	347	USA	North America	2012-2013		1	78.9947
348USA	348	USA	North America	2016-2016		1	0.0381
349USA	349	USA	North America	2015-2016		1	27.44																	0.19
350USA	350	USA	North America	2010-2011		1	0.559
351USA	351	USA	North America	2012-2014		2	16.9629									0.0032		0.0111						0.0001305					0.000193	0.000118			2.33e-05		0.000774						6.02e-05
352USA	352	USA	North America	2017-2017		1	0.0323
353USA	353	USA	North America	2016-2017		1	0.032
354USA	354	USA	North America	2010-2014		2	0.692184	9.1e-05	0.00028	0.0015	0.000645	0.0004			0.000606	0.00321	0.000965	0.0004205	4.65e-05	0.000737		0.000335	0.001245	0.000355	5.4e-05	0.0003905			0.000254	0.000114			0.000658		0.0003	0.000528			0.000181	0.0001805	8.5e-05			4.935e-05
355USA	355	USA	North America	2017-2017		3	0.820063
356USA	356	USA	North America	2013-2013		1	1.00107
357USA	357	USA	North America	2013-2015		3	2.36014
358USA	358	USA	North America	2012-2017		1	59.8986
359USA	359	USA	North America	2018-2019		5	116.255
360USA	360	USA	North America	2019-2020		6	0.120833
361USA	361	USA	North America	2011-2014		56	0.0554358
362USA	362	USA	North America	2013-2013		2	39.674
364USA	364	USA	North America	2017-2018		1	0.0284
365USA	365	USA	North America	2015-2016		1	0.4728
366USA	366	USA	North America	2013-2013		1	0.5023
367USA	367	USA	North America	2016-2016		1	0.0889
368USA	368	USA	North America	2012-2014		1	68.84
369USA	369	USA	North America	2019-2019		2	0.01975
370USA	370	USA	North America	2010-2013		2	1.6435
371USA	371	USA	North America	2011-2013		6	0.0129347
372USA	372	USA	North America	2019-2019		22	0.00779136
373USA	373	USA	North America	2017-2017		1	0.08329
374USA	374	USA	North America	2015-2015		1	0.0109167
375USA	375	USA	North America	2019-2019		9	20.9259
376USA	376	USA	North America	2016-2017		1	3.37
505USA	505	USA	North America	2010-2022		55	44.8298		0.004		0.004					0.004195						0.007125		0.01575											0.00862333
377USA, Canada	377	USA, Canada	North America	2011-2011		1	0.0002985	1.7e-05	0.00025							1.1e-06				1.5e-07		6.3e-07				3.8e-06			5.2e-07						2.4e-05						8.6e-07
378USA, Canada	378	USA, Canada	North America	2011-2012		5	0.000406072	1.276e-05	0.00010874		4.976e-05					4.094e-06		2.486e-05	6.588e-06	9.268e-06		1.948e-05	1.165e-05			2.7e-05			1.112e-05	1.1856e-05					7.13e-05	3.7596e-05
379Australia	379	Australia	Oceania	2010-2010		1	6.043	0.002	0.003	0.005	0.002	0.003				0.002		0.002		0.005		0.005	0.005	0.005	0.002	0.002			0.002	0.002	0.003				0.003	0.002								0.002
37Australia	37	Australia	Oceania	2014-2015		2	0.193645	0.017835	0.013	0.0115	0.0116675								0.0348093			0.02519	0.0151658		0.01						0.0267411				0.0137912	0.013945
380Australia	380	Australia	Oceania	2013-2013		1	1.1454
381Australia	381	Australia	Oceania	2017-2018		3	2.06667
382Australia	382	Australia	Oceania	2017-2017		2	0.98
383Argentina	383	Argentina	South America	2012-2012		4	0.635835
384Argentina	384	Argentina	South America	2010-2010		2	0.00771	0.00015		0.00043						0.000195						0.000365		0.003295	0.00242					0.0001						0.000125
385Argentina	385	Argentina	South America	2017-2018		1	304.95
386Argentina	386	Argentina	South America	2014-2015		1	1.9312
387Argentina	387	Argentina	South America	2010-2012		2	0.555
389Argentina	389	Argentina	South America	2010-2011		1	0.714															0.0064	0.0092	0.1067
390Argentina	390	Argentina	South America	2013-2015		1	37.095				0.065							0.023		0.67	0.344						0.315				0.138				5.049	0.29
391Argentina	391	Argentina	South America	2012-2012		1	1.26
392Argentina	392	Argentina	South America	2013-2013		1	183.1															145.1	38
393Argentina	393	Argentina	South America	2015-2015		1	2.94833
394Argentina	394	Argentina	South America	2012-2012		3	6.13333
395Argentina	395	Argentina	South America	2011-2012		1	0.9
396Argentina	396	Argentina	South America	2011-2012		4	0.1265														0.0125
397Argentina	397	Argentina	South America	2014-2015		1	2.9352
398Argentina	398	Argentina	South America	2014-2015		6	0.00310498				0.000102417					8e-07						0.000193283	0.000236167	0.00215733		3.46667e-06				1.4e-06					4.33333e-06
399Argentina	399	Argentina	South America	2011-2015		2	0.63
401Brazil	401	Brazil	South America	2017-2018		1	0.9626
402Brazil	402	Brazil	South America	2011-2014		1	2.934
403Brazil	403	Brazil	South America	2015-2016		1	7.7605
404Brazil	404	Brazil	South America	2010-2011		1	0.4631
405Brazil	405	Brazil	South America	2014-2014		1	0.11907
406Brazil	406	Brazil	South America	2017-2018		1	1625
407Brazil	407	Brazil	South America	2019-2019		1	0.279
408Brazil	408	Brazil	South America	2015-2017		2	3.45
409Brazil	409	Brazil	South America	2010-2015		1	0.433961
410Brazil	410	Brazil	South America	2015-2016		1	3.785															0.06	0.03	0.08
411Brazil	411	Brazil	South America	2015-2016		1	5.92
412Brazil	412	Brazil	South America	2017-2017		2	1.295
413Brazil	413	Brazil	South America	2013-2013		1	0.398
414Brazil	414	Brazil	South America	2014-2014		3	2.81417
415Brazil	415	Brazil	South America	2011-2012		1	3.36
416Brazil	416	Brazil	South America	2021-2022		1	0.0382
417Brazil	417	Brazil	South America	2017-2017		1	3.05
418Brazil	418	Brazil	South America	2013-2014		1	168.4
419Brazil	419	Brazil	South America	2019-2019		1	3.42543				0.005					0.005		0.0428		0.25	0.0167							0.005			0.005				0.0017	0.005
420Brazil	420	Brazil	South America	2017-2017		1	0.16
421Brazil	421	Brazil	South America	2012-2013		1	0.2
422Brazil	422	Brazil	South America	2016-2016		2	0.3498
423Brazil	423	Brazil	South America	2018-2019		1	0.067
425Brazil	425	Brazil	South America	2019-2019		4	0.49905
426Chile	426	Chile	South America	2014-2016		10	6.28557
428Chile	428	Chile	South America	2010-2010		1	0.321
501Chile	501	Chile	South America	2016-2017		2	2.97005e-05	2.5e-06	7e-07	1.05e-05	7.8e-06				4.6e-08	1e-06	1.9e-07	1e-06	1.4e-07	9e-07		2.5e-07	2e-06	1.5e-06	5.2e-09	5.475e-07	1.5e-08		1e-09	4e-08	1e-09				6.5e-08	2.5e-08				3.8e-09				2.1e-08	4.5e-07
429Colombia	429	Colombia	South America	2020-2020		1	0.00161884	1.90014e-05	2.23407e-05	4.06686e-05	5.2e-06	6.16529e-05			1.53714e-06	9.88029e-05	1.94621e-05	7.16893e-05	2.16714e-06	9.82286e-06		1.64929e-06	3.393e-06	1.39893e-05	6.99286e-07	1.51329e-05	3.14286e-08		1.53843e-05	1.64136e-05	1.68046e-05				0.0011731	8.08462e-07		9.14286e-08				8.08333e-07	2.81429e-07	4.50143e-06	3.39929e-06
501Colombia	501	Colombia	South America	2016-2016		2	4.77773e-05	1.1e-06	7.5e-07	1.05e-05	1.7e-05				3.9e-08	1.8e-06	7.2e-07	2.9e-06	1.1e-07	6.2e-07		2e-07	2e-06	9e-06	8.5e-10	1e-07	4.5e-09		1.7e-07	2.8e-07	5.2e-08				5e-08	2e-08				1.2e-08				1.9e-08	3.3e-07
431Ecuador	431	Ecuador	South America	2016-2016		1	4.512
[truncated: 912 more columns]

## Sheet: Table S2-1
Table S2. Pesticide concentrations in groundwater.																		Groundwater
No	Country	Continent	Region/Site	Sampling Period	Water type	No. of samples/Values	Pesticide	Category	CAS	Minimum(μg/L)	Maximum(μg/L)	Median(μg/L)	Mean(μg/L)	Limit1	Limit2	Limit Type		No.	Country	Continent	Title	Year (published)	DOI	Journal	IF(2021)
1	Algeria	Africa	Guelma city	2014	Groundwater	19	Endosulfan sulfate	Metabolite	1031-07-8				0.066					1	Algeria	Africa	Effects of Irrigated Agriculture on Water and Soil Quality (Case Perimeter Guelma, Algeria)	2016	10.17221/81/2015-SWR	SOIL AND WATER RESEARCH	2.685
1	Algeria	Africa	Guelma city	2014	Groundwater	19	Methoxychlor	Insecticide	72-43-5				0.04					2	Burkina Faso	Africa	Assessment of water resource contamination by pesticides in vegetable-producing areas in Burkina Faso	2018	10.1007/s11356-017-0665-z	ENVIRONMENTAL SCIENCE AND POLLUTION RESEARCH	5.19
1	Algeria	Africa	Guelma city	2014	Groundwater	19	p,p'-DDT	Insecticide	50-29-3				0.043					3	Egypt	Africa	Patterns and Trends of the Pesticide Pollution of the Shallow Nile Delta Aquifer (Egypt)	2018	10.1007/s11270-018-3802-5	WATER AIR AND SOIL POLLUTION	2.984
1	Algeria	Africa	Guelma city	2014	Groundwater	19	α-chlordane	Insecticide	5103-71-9				0.021					4	Egypt	Africa	Determination of Organochlorine Pesticide (OCPs) in Shallow Observation Wells from El-Rahawy Contaminated Area, Egypt	2011	Volume:57 Issue:3 Page:28-38	ENVIRONMENTAL RESEARCH, ENGINEERING AND MANAGEMENT	-
1	Algeria	Africa	Guelma city	2014	Groundwater	19	β-chlordane	Insecticide	5103-74-2				0.022					5	Ethiopia	Africa	Pesticide Contamination of Surface and Groundwater in an Ethiopian Highlands' Watershed	2022	10.3390/w14213446	WATER	3.53
2	Burkina Faso	Africa	Loumbila	2016	Groundwater	27	Acetamiprid	Insecticide	135410-20-7		0.042			0.0003	0.00095	LOD/LOQ		6	Ghana	Africa	Distribution and risk assessment of banned and other current-use pesticides in surface and groundwaters consumed in an agricultural catchment dominated by cocoa crops in the Ankobra Basin, Ghana	2018	10.1016/j.scitotenv.2018.03.129	SCIENCE OF THE TOTAL ENVIRONMENT	10.754
2	Burkina Faso	Africa	Loumbila	2016	Groundwater	27	Atrazine	Herbicide	1912-24-9		0.0204			2e-05	7e-05	LOD/LOQ		7	Kenya	Africa	Occurrence and point-of-use treatment of contaminants of emerging concern in groundwater of the Nzoia River basin, Kenya	2022	10.1016/j.envpol.2021.118725	ENVIRONMENTAL POLLUTION	9.988
2	Burkina Faso	Africa	Loumbila	2016	Groundwater	27	Azadirachtin	Insecticide	11141-17-6		0.4879			0.01645	0.0548	LOD/LOQ		8	Malawi	Africa	Monitoring of carbaryl and cypermethrin concentrations in water and soil in Southern Malawi	2020	10.1007/s10661-020-08557-y	ENVIRONMENTAL MONITORING AND ASSESSMENT	3.307
2	Burkina Faso	Africa	Loumbila	2016	Groundwater	27	Carbofuran	Insecticide	1563-66-2		0.0106			0.00025	0.00085	LOD/LOQ		9	Morocco	Africa	Health and ecological risk assessment based on pesticide monitoring in Saiss plain (Morocco) groundwater	2021	10.1016/j.envpol.2021.116638	ENVIRONMENTAL POLLUTION	9.988
2	Burkina Faso	Africa	Loumbila	2016	Groundwater	27	Chlorpyrifos	Insecticide	2921-88-2		0.2022			0.017	0.057	LOD/LOQ		10	South Africa	Africa	Seasonal variation of chloro-s-triazines in the Hartbeespoort Dam catchment, South Africa	2018	10.1016/j.scitotenv.2017.09.119	SCIENCE OF THE TOTAL ENVIRONMENT	10.754
2	Burkina Faso	Africa	Loumbila	2016	Groundwater	27	Deisopropyl atrazine	Metabolite	1007-28-9		0.0076			4e-05	0.00013	LOD/LOQ		11	Uganda	Africa	Emerging organic contaminants in shallow groundwater underlying two contrasting peri-urban areas in Uganda	2021	10.1007/s10661-021-08975-6	ENVIRONMENTAL MONITORING AND ASSESSMENT	3.307
2	Burkina Faso	Africa	Loumbila	2016	Groundwater	27	Desethyl atrazine(DEA)	Metabolite	6190-65-4		0.011			5e-05	0.00018	LOD/LOQ		12	China	Asia	Spatial variation of 2,4-D and MCPA in tap water and groundwater from China and their fate in source, treated, and tap water from Wuhan, Central China	2020	10.1016/j.scitotenv.2020.138691	SCIENCE OF THE TOTAL ENVIRONMENT	10.754
2	Burkina Faso	Africa	Loumbila	2016	Groundwater	27	Emamectin benzoate	Insecticide	155569-91-8		0.0032			1e-05	4e-05	LOD/LOQ		13	China	Asia	Atrazine and its metabolites (ATZs) in source water, finished water, and tap water from drinking water treatment plants and its human risk assessment in Zhoukou City, China	2021	10.1080/10807039.2021.1933896	HUMAN AND ECOLOGICAL RISK ASSESSMENT	4.997
2	Burkina Faso	Africa	Loumbila	2016	Groundwater	27	Imidacloprid	Insecticide	138261-41-3		0.384			0.0002	0.0007	LOD/LOQ		14	China	Asia	Residues of organochlorine pesticides (OCPs) in aquatic environment and risk assessment along Shaying River, China	2018	10.1007/s10653-018-0117-9	ENVIRONMENTAL GEOCHEMISTRY AND HEALTH	4.898
2	Burkina Faso	Africa	Loumbila	2016	Groundwater	27	Profenofos	Insecticide	41198-08-7		0.1742			0.00355	0.01185	LOD/LOQ		15	China	Asia	Spatiotemporal distribution and risk assessment of organophosphorus pesticides in surface water and groundwater on the North China Plain, China	2022	10.1016/j.envres.2021.112310	ENVIRONMENTAL RESEARCH	8.431
2	Burkina Faso	Africa	Loumbila	2016	Groundwater	27	Triazophos	Insecticide	24017-47-8		0.0018			7e-05	0.00025	LOD/LOQ		16	China	Asia	A Survey of 42 Semi-Volatile Organic Contaminants in Groundwater along the Grand Canal from Hangzhou to Beijing, East China	2015	10.3390/ijerph121215043	INTERNATIONAL JOURNAL OF ENVIRONMENTAL RESEARCH AND PUBLIC HEALTH	4.614
2	Burkina Faso	Africa	Loumbila	2016	Groundwater	27	λ-Cyhalothrin	Insecticide	91465-08-6		0.0294			0.002	0.00675	LOD/LOQ		17	China	Asia	Screening and health risk of organic micropollutants in rural groundwater of Liaodong Peninsula, Chin	2016	10.1016/j.envpol.2016.07.070	ENVIRONMENTAL POLLUTION	9.988
3	Egypt	Africa	Gharbiya governorate	2013-2015	Groundwater	249	Atrazine	Herbicide	1912-24-9	0	5		2					18	China	Asia	Characteristics and Potential Health Hazards of Organochlorine Pesticides in Shallow Groundwater of Two Cities in the Yangtze River Delta	2014	10.1002/clen.201200602	CLEAN-SOIL AIR WATER	2.404
3	Egypt	Africa	Gharbiya governorate	2013-2015	Groundwater	249	Dieldrin	Insecticide	60-57-1	1	4		2					19	China	Asia	Sources, concentrations and risk factors of organochlorine pesticides in soil, water and sediment in the Yellow River estuary	2015	10.1016/j.marpolbul.2015.09.003	MARINE POLLUTION BULLETIN	7.001
3	Egypt	Africa	Gharbiya governorate	2013-2015	Groundwater	249	Endosulfan sulfate	Metabolite	1031-07-8	0	7		3					20	China	Asia	Influence of surface-water irrigation on the distribution of organophosphorus pesticides in soil-water systems, Jianghan Plain, central China	2021	10.1016 /j.jenvman.2020.111874	JOURNAL OF ENVIRONMENTAL MANAGEMENT	11.4
3	Egypt	Africa	Gharbiya governorate	2013-2015	Groundwater	249	Endrin	Insecticide	72-20-8	1	4		1					21	China	Asia	Influence of long-term sewage irrigation on the distribution of organochlorine pesticides in soil-groundwater systems	2013	10.1016/j.chemosphere.2013.01.020	CHEMOSPHERE	8.943
3	Egypt	Africa	Gharbiya governorate	2013-2015	Groundwater	249	Malathion	Insecticide	121-75-5	1	14		6					22	China	Asia	Concentrations and potential health hazards of organochlorine pesticides in (shallow) groundwater of Taihu Lake region, China	2014	10.1016/j.scitotenv.2013.10.056	SCIENCE OF THE TOTAL ENVIRONMENT	10.754
3	Egypt	Africa	Gharbiya governorate	2013-2015	Groundwater	249	Parathion-Methyl	Insecticide	298-00-0	1	32		8					23	China	Asia	Glyphosate, aminomethylphosphonic acid, and glufosinate ammonium in agricultural groundwater and surface water in China from 2017 to 2018: Occurrence, main drivers, and environmental risk assessment	2021	10.1016/j.scitotenv.2020.144396	SCIENCE OF THE TOTAL ENVIRONMENT	10.754
3	Egypt	Africa	Gharbiya governorate	2013-2015	Groundwater	249	Simazine	Herbicide	122-34-9	0	6		2					24	China	Asia	A nationwide study of occurrence and exposure assessment of neonicotinoid insecticides and their metabolites in drinking water of China	2021	10.1016/j.watres.2020.116630	WATER RESEARCH	13.4
4	Egypt	Africa	El-Rahawy	2010	Groundwater	4	Endrin	Insecticide	72-20-8		0.008			1e-05		MDL		25	China	Asia	Pesticides in the typical agricultural groundwater in Songnen plain, northeast China: occurrence, spatial distribution and health risks	2019	10.1007/s10653-019-00331-5	ENVIRONMENTAL GEOCHEMISTRY AND HEALTH	4.898
4	Egypt	Africa	El-Rahawy	2010	Groundwater	4	Endrin ketone	Insecticide	53494-70-5		0.066			1e-05		MDL		26	China	Asia	Screening of 1300 organic micro-pollutants in groundwater from Beijing and Tianjin, North China	2016	10.1016/j.chemosphere.2016.08.084	CHEMOSPHERE	8.943
4	Egypt	Africa	El-Rahawy	2010	Groundwater	4	p,p'-DDD	Insecticide	72-54-8		0.02			1e-05		MDL		27	China	Asia	Sources and transports of organochlorine pesticides in the Nanshan underground river, China	2014	10.1007/s12665-013-2919-5	ENVIRONMENTAL EARTH SCIENCES	3.119
4	Egypt	Africa	El-Rahawy	2010	Groundwater	4	p,p'-DDE	Insecticide	72-55-9		0.009			1e-05		MDL		28	China	Asia	Rapid transport of organochlorine pesticides (OCPs) in multimedia environment from karst area	2021	10.1016/j.scitotenv.2021.145698	SCIENCE OF THE TOTAL ENVIRONMENT	10.754
4	Egypt	Africa	El-Rahawy	2010	Groundwater	4	p,p'-DDT	Insecticide	50-29-3		0.049			1e-05		MDL		29	China	Asia	Pesticide use in the wheat-maize double cropping systems of the North China Plain: Assessment, field study, and implications	2018	10.1016/j.scitotenv.2017.10.187	SCIENCE OF THE TOTAL ENVIRONMENT	10.754
4	Egypt	Africa	El-Rahawy	2010	Groundwater	4	β-endosulfan	Insecticide	33213-65-9		0.001			1e-05		MDL		30	China	Asia	Monitoring and risk assessment of pesticide residue in plant-soil-groundwater systxem about medlar planting in Golmud	2021	10.1007/s11356-021-12403-0	ENVIRONMENTAL SCIENCE AND POLLUTION RESEARCH	5.19
4	Egypt	Africa	El-Rahawy	2010	Groundwater	4	γ-HCH	Insecticide	58-89-9		0.005			1e-05		MDL		31	China	Asia	Levels and distributions of organochlorine pesticides in the soil-groundwater system of vegetable planting area in Tianjin City, Northern China	2017	10.1007/s10653-016-9899-9	ENVIRONMENTAL GEOCHEMISTRY AND HEALTH	4.898
4	Egypt	Africa	El-Rahawy	2010	Groundwater	4	ΣCyclodienes	Insecticide	-		0.074			1e-05		MDL		32	China	Asia	Assessment and Causes of Groundwater Organic Pollution in Typical Plain Areas in Xinjiang, China	2016	10.1007/s12403-016-0211-0	EXPOSURE AND HEALTH	8.835
4	Egypt	Africa	El-Rahawy	2010	Groundwater	4	ΣDDTs	Insecticide	-		0.078			1e-05		MDL		33	India	Asia	Emerging organic contaminants in groundwater under a rapidly developing city (Patna) in northern India dominated by high concentrations of lifestyle chemicals	2021	10.1016/j.envpol.2020.115765	ENVIRONMENTAL POLLUTION	9.988
4	Egypt	Africa	El-Rahawy	2010	Groundwater	4	ΣHCHs	Insecticide	-		0.005			1e-05		MDL		34	India	Asia	Wide exposure of persistent organic pollutants (PoPs) in natural waters and sediments of the densely populated Western Bengal basin, India	2020	10.1016/j.scitotenv.2020.137187	SCIENCE OF THE TOTAL ENVIRONMENT	10.754
4	Egypt	Africa	El-Rahawy	2010	Groundwater	4	ΣOCPs	Insecticide	-		0.152			1e-05		MDL		35	India	Asia	Deep urban groundwater vulnerability in India revealed through the use of emerging organic contaminants and residence time tracers	2018	10.1016/j.envpol.2018.04.053	ENVIRONMENTAL POLLUTION	9.988
5	Ethiopia	Africa	Robit Bata watershed	2018	Groundwater	24	Chlorpyrifos	Insecticide	2921-88-2		4.65			0.0018	0.0058	LOD/LOQ		36	India	Asia	Prevalence of organochlorine pesticide residues in groundwaters of Kasargod District, India	2012	10.1080/02772248.2012.728607	TOXICOLOGICAL AND ENVIRONMENTAL CHEMISTRY	1.565
5	Ethiopia	Africa	Robit Bata watershed	2018	Groundwater	24	Dimethoate	Insecticide	60-51-5		5.79			0.0005	0.0017	LOD/LOQ		37	India	Asia	Comparison of pesticide residues in surface water and ground water of agriculture intensive areas.	2014	10.1186/2052-336X-12-11	JOURNAL OF ENVIRONMENTAL HEALTH SCIENCE AND ENGINEERING	3.433
5	Ethiopia	Africa	Robit Bata watershed	2018	Groundwater	24	Profenofos	Insecticide	41198-08-7		1.02			0.001	0.0032	LOD/LOQ		38	Iran	Asia	Pesticides residue in drinking groundwater resources of rural areas in the northwest of iran.	2014	10.5681/hpp.2014.026	HEALTH PROMOTION PERSPECTIVES	-
5	Ethiopia	Africa	Robit Bata watershed	2018	Groundwater	24	α-endosulfan	Insecticide	959-98-8		1.71			0.0017	0.0055	LOD/LOQ		39	Korea	Asia	Occurrence and distribution of pharmaceutical and personal care products, artificial sweeteners, and pesticides in groundwater from an agricultural area in Korea	2019	10.1016/j.scitotenv.2018.12.258	SCIENCE OF THE TOTAL ENVIRONMENT	10.754
5	Ethiopia	Africa	Robit Bata watershed	2018	Groundwater	24	β-endosulfan	Insecticide	33213-65-9		1.33			0.0025	0.0084	LOD/LOQ		40	Lebanon	Asia	Spatio-temporal distribution and ecological risk assessment of pesticides in the water resources of Abou Ali River, Northern Lebanon	2020	10.1007/s11356-020-08089-5	ENVIRONMENTAL SCIENCE AND POLLUTION RESEARCH	5.19
6	Ghana	Africa	Ankobra Basin	2016	Groundwater	44	Chlorpyrifos	Insecticide	2921-88-2	0.03	2		0.412	0.01~0.05		LOD		41	Lebanon	Asia	Occurrence and levels of pesticides in South Lebanon water	2015	10.1080/09542299.2015.1023092	CHEMICAL SPECIATION AND BIOAVAILABILITY	2.077
6	Ghana	Africa	Ankobra Basin	2016	Groundwater	44	Cyfluthrin	Insecticide	68359-37-5	< LOD	0.02		0.014	0.01~0.05		LOD		42	Lebanon	Asia	Solid Phase Extraction of Organochlorine Pesticides Residues in Groundwater (Akkar Plain, North Lebanon)	2014	Volume:8 Issue:4 Page:903-912	INTERNATIONAL JOURNAL OF ENVIRONMENTAL RESEARCH	3.229
6	Ghana	Africa	Ankobra Basin	2016	Groundwater	44	Cypermethrin	Insecticide	52315-07-8	< LOD	0.075		0.038	0.01~0.05		LOD		43	Lebanon	Asia	Assessment of pesticide contamination in Akkar groundwater, northern Lebanon	2018	10.1007/s11356-017-8568-6	ENVIRONMENTAL SCIENCE AND POLLUTION RESEARCH	5.19
6	Ghana	Africa	Ankobra Basin	2016	Groundwater	44	Deltamethrin	Insecticide	52918-63-5	< LOD	0.045		0.045	0.01~0.05		LOD		44	Lebanon	Asia	Occurrence of Pesticide Residues in Lebanon's Water Resources	2013	10.1007/s00128-013-1071-y	BULLETIN OF ENVIRONMENTAL CONTAMINATION AND TOXICOLOGY	2.807
6	Ghana	Africa	Ankobra Basin	2016	Groundwater	44	Endrin	Insecticide	72-20-8	< LOD	0.01		0.01	0.01~0.011		LOD		45	Lebanon	Asia	Temporal evolution of organochlorine and organophosphate pesticide residues in wells in the Akkar Region (Lebanon)	2023	10.1007/s10661-022-10671-y	ENVIRONMENTAL MONITORING AND ASSESSMENT	3.307
6	Ghana	Africa	Ankobra Basin	2016	Groundwater	44	Ethoprophos	Insecticide	13194-48-4	< LOD	0.03		0.022	0.01~0.05		LOD		46	Philippines	Asia	Organochlorine pesticide residues in surface water and groundwater along Pampanga River, Philippines	2018	10.1007/s10661-018-6680-9	ENVIRONMENTAL MONITORING AND ASSESSMENT	3.307
6	Ghana	Africa	Ankobra Basin	2016	Groundwater	44	Fenpropathrin	Insecticide	39515-41-8	< LOD	0.06		0.038	0.01~0.05		LOD		47	Saudi Arabia	Asia	Spatial distribution and health risk assessment for groundwater contamination from intensive pesticide use in arid areas	2017	10.1007/s10653-016-9825-1	ENVIRONMENTAL GEOCHEMISTRY AND HEALTH	4.898
6	Ghana	Africa	Ankobra Basin	2016	Groundwater	44	Methamidophos	Insecticide	10265-92-6	< LOD	0.015		0.013	0.01~0.05		LOD		48	Turkey	Asia	Integrated management of pesticides in an intensive agricultural area: a case study in Altinova, Turkey	2019	10.1007/s10661-019-7748-x	ENVIRONMENTAL MONITORING AND ASSESSMENT	3.307
6	Ghana	Africa	Ankobra Basin	2016	Groundwater	44	Methoxychlor	Insecticide	72-43-5	< LOD	0.01		0.01	0.01~0.011		LOD		49	Vietnam	Asia	Groundwater screening for 940 organic micro-pollutants in Hanoi and Ho Chi Minh City, Vietnam	2015	10.1007/s11356-015-5180-5	ENVIRONMENTAL SCIENCE AND POLLUTION RESEARCH	5.19
6	Ghana	Africa	Ankobra Basin	2016	Groundwater	44	p,p'-DDT	Insecticide	50-29-3	< LOD	0.055		0.035	0.01~0.011		LOD		50	Croatia	Europe	Herbicide micropollutants in surface, ground and drinking waters within and near the area of Zagreb, Croatia	2017	10.1007/s11356-016-7074-6	ENVIRONMENTAL SCIENCE AND POLLUTION RESEARCH	5.19
6	Ghana	Africa	Ankobra Basin	2016	Groundwater	44	Permethrin	Insecticide	52645-53-1	< LOD	0.065		0.031	0.01~0.05		LOD		51	France	Europe	Screening of French groundwater for regulated and emerging contaminants	2015	10.1016/j.scitotenv.2015.01.110	SCIENCE OF THE TOTAL ENVIRONMENT	10.754
6	Ghana	Africa	Ankobra Basin	2016	Groundwater	44	β-HCH	Insecticide	319-85-7	< LOD	0.01		0.010	0.01~0.011		LOD		52	France	Europe	Survey regarding the occurrence of selected organic micropollutants in the groundwaters of overseas departments	2014	10.1007/s11356-014-2619-z	ENVIRONMENTAL SCIENCE AND POLLUTION RESEARCH	5.19
6	Ghana	Africa	Ankobra Basin	2016	Groundwater	44	λ-Cyhalothrin	Insecticide	91465-08-6	< LOD	0.01		0.01	0.01~0.05		LOD		53	France	Europe	Transfer Pathways and Fluxes of Water-Soluble Pesticides in Various Compartments of the Agricultural Catchment of the Canche River (Northern France)	2019	10.3390/w11071428	WATER	3.53
6	Ghana	Africa	Ankobra Basin	2016	Groundwater	44	ΣDDTs	Insecticide	-	< LOD	0.055		0.035	0.01~0.011		LOD		54	Germany	Europe	Omnipresent distribution of herbicides and their transformation products in all water body types of an agricultural landscape in the North German Lowland	2021	10.1007/s11356-021-13626-x	ENVIRONMENTAL SCIENCE AND POLLUTION RESEARCH	5.19
6	Ghana	Africa	Ankobra Basin	2016	Groundwater	44	ΣHCHs	Insecticide	-	< LOD	0.01		0.01	0.01~0.011		LOD		55	Greece	Europe	Occurrence of Banned and Currently Used Herbicides, in Groundwater of Northern Greece: A Human Health Risk Assessment Approach	2022	10.3390/ijerph19148877	INTERNATIONAL JOURNAL OF ENVIRONMENTAL RESEARCH AND PUBLIC HEALTH	4.614
7	Kenya	Africa	Nzoia River basin	2016	Groundwater	22	Alachlor	Herbicide	15972-60-8		0.016			0.0074		MDL		56	Hungary	Europe	Determination of glyphosate residues in Hungarian water samples by immunoassay	2013	10.1016/j.microc.2012.05.021	MICROCHEMICAL JOURNAL	5.304
7	Kenya	Africa	Nzoia River basin	2016	Groundwater	22	Atrazine	Herbicide	1912-24-9		0.014			0.0004		MDL		57	Ireland	Europe	Hydrogeological characteristics influencing the occurrence of pesticides and pesticide metabolites in groundwater across the Republic of Ireland	2017	10.1016/j.scitotenv.2017.05.082	SCIENCE OF THE TOTAL ENVIRONMENT	10.754
7	Kenya	Africa	Nzoia River basin	2016	Groundwater	22	Clothianidin	Insecticide	210880-92-5		0.0028			0.0005		MDL		58	Italy	Europe	First evaluation of pesticides occurrence in groundwater of Tidone Valley, an area with intensive viticulture	2020	10.1016/j.scitotenv.2020.139730	SCIENCE OF THE TOTAL ENVIRONMENT	10.754
7	Kenya	Africa	Nzoia River basin	2016	Groundwater	22	Diuron	Herbicide	330-54-1		0.0036			0.0012		MDL		59	Poland	Europe	The migration of pesticide residues in groundwater at a bank filtration site (Krajkowo well field, Poland)	2019	10.1007/s12665-019-8598-0	ENVIRONMENTAL EARTH SCIENCES	3.119
7	Kenya	Africa	Nzoia River basin	2016	Groundwater	22	Imidacloprid	Insecticide	138261-41-3		0.013			0.0012		MDL		60	Portugal/Spain	Europe	Pesticide residues in groundwaters and soils of agricultural areas in the Águeda River Basin from Spain and Portugal	2013	10.1080/03067319.2013.814122	INTERNATIONAL JOURNAL OF ENVIRONMENTAL ANALYTICAL CHEMISTRY	2.731
7	Kenya	Africa	Nzoia River basin	2016	Groundwater	22	Metolachlor	Herbicide	51218-45-2		0.0396			0.0004		MDL		61	Serbia	Europe	Influence of oxic and anoxic groundwater conditions on occurrence of selected agrochemicals	2020	10.2166/ws.2019.178	WATER SUPPLY	1.768
7	Kenya	Africa	Nzoia River basin	2016	Groundwater	22	Terbuthylazine	Herbicide	5915-41-3		0.0004			0.0004		MDL		62	Slovenia	Europe	Determination of micro-organic contaminants in groundwater (Maribor, Slovenia)	2016	10.1016/j.scitotenv.2016.06.103	SCIENCE OF THE TOTAL ENVIRONMENT	10.754
7	Kenya	Africa	Nzoia River basin	2016	Groundwater	22	Terbutryn	Herbicide	886-50-0		0.0005			0.0003		MDL		63	Spain	Europe	Improved fully automated method for the determination of medium to highly polar pesticides in surface and groundwater and application in two distinct agriculture-impacted areas	2020	10.1016/j.scitotenv.2020.140650	SCIENCE OF THE ENVIRONMENT	10.754
7	Kenya	Africa	Nzoia River basin	2016	Groundwater	22	Thiamethoxam	Insecticide	153719-23-4		0.0036			0.0018		MDL		64	Spain	Europe	Impact of herbicides used in olive groves on waters of the Guadalquivir river basin (southern Spain)	2013	10.1016/j.agee.2012.09.021	AGRICULTURE ECOSYSTEMS & ENVIRONMENT	6.576
8	Malawi	Africa	Nzoia River basin	2015	Groundwater	34	Carbaryl	Insecticide	63-25-2	70	101							65	Spain	Europe	Pesticide contamination in groundwater bodies in the Júcar River European Union Pilot Basin (SE Spain)	2017	10.1007/s10661-017-5827-4	ENVIRONMENTAL MONITORING AND ASSESSMENT	3.307
8	Malawi	Africa	Nzoia River basin	2016	Groundwater	34	Carbaryl	Insecticide	63-25-2	165	492							66	Spain	Europe	Investigative monitoring of pesticide and nitrogen pollution sources in a complexmulti-stressed catchment: The lower Llobregat River basin case study (Barcelona, Spain)	2021	10.1016/j.scitotenv.2020.142377	SCIENCE OF THE TOTAL ENVIRONMENT	10.754
8	Malawi	Africa	Nzoia River basin	2015	Groundwater	34	Cypermethrin	Insecticide	52315-07-8	10	17163							67	Spain	Europe	Pesticides and degradation products in groundwaters from a vineyard region: Optimization of a multiresidue method based on SPE and GC-MS	2012	10.1002/jssc.201200380	JOURNAL OF SEPARATION SCIENCE	3.614
8	Malawi	Africa	Nzoia River basin	2016	Groundwater	34	Cypermethrin	Insecticide	52315-07-8	4480	12180							68	Sweden	Europe	Environmental fate of glyphosate used on Swedish railways-Results from environmental monitoring conducted between 2007-2010 and 2015-2019	2022	10.1016/j.scitotenv.2021.152361	SCIENCE OF THE TOTAL ENVIRONMENT	10.754
9	Morocco	Africa	Saïss	2017	Groundwater	40	2-Hydroxy atrazine	Metabolite	2163-68-0	<LOQ	<LOQ	-	-	0.0001		LOQ		69	Sweden	Europe	On the scope and management of pesticide pollution of Swedish groundwater resources: The Scanian example	2015	10.1007/s13280-014-0548-1	AMBIO	6.943
9	Morocco	Africa	Saïss	2018	Groundwater	40	2-Hydroxy atrazine	Metabolite	2163-68-0	<LOQ	<LOQ	-	-	0.0001		LOQ		70	Australia	Oceania	The legacy and drivers of groundwater nutrients and pesticides in an agriculturally impacted Quaternary aquifer system	2021	10.1016/j.scitotenv.2020.142010	SCIENCE OF THE TOTAL ENVIRONMENT	10.754
9	Morocco	Africa	Saïss	2017	Groundwater	40	Atrazine	Herbicide	1912-24-9	<LOQ	<LOQ	-	-	0.00025		LOQ		71	New Zealand	Oceania	Outcomes of the first combined national survey of pesticides and emerging organic contaminants (EOCs) in groundwater in New Zealand 2018	2021	10.1016/j.scitotenv.2020.142005	SCIENCE OF THE TOTAL ENVIRONMENT	10.754
9	Morocco	Africa	Saïss	2018	Groundwater	40	Atrazine	Herbicide	1912-24-9	<LOQ	<LOQ	-	-	0.00025		LOQ		72	New Zealand	Oceania	Sixth national survey of pesticides in groundwater in New Zealand	2012	10.1080/00288330.2012.707131	NEW ZEALAND JOURNAL OF MARINE AND FRESHWATER RESEARCH	1.677
9	Morocco	Africa	Saïss	2017	Groundwater	40	Bifenthrin	Insecticide	82657-04-3	< LOQ	0.16272	0.02577	0.06915	0.005		LOQ		73	New Zealand	Oceania	A baseline assessment of emerging organic contaminants in New Zealand groundwater	2019	10.1016/j.scitotenv.2019.05.210	SCIENCE OF THE TOTAL ENVIRONMENT	10.754
9	Morocco	Africa	Saïss	2018	Groundwater	40	Bifenthrin	Insecticide	82657-04-3	<LOQ	<LOQ	-	-	0.005		LOQ		74	Canada	North America	Glyphosate residues in rural groundwater, Nottawasaga River Watershed, Ontario, Canada	2016	10.1002/ps.4218	PEST MANAGEMENT SCIENCE	4.463
9	Morocco	Africa	Saïss	2017	Groundwater	40	Carbendazim	Fungicide	10605-21-7	< LOQ	0.00595	0.00036	0.00103	6.25e-06		LOQ		75	Canada	North America	Neonicotinoids in groundwater: presence and fate in two distinct hydrogeologic settings in Ontario, Canada	2021	10.1007/s10040-020-02250-7	HYDROGEOLOGY JOURNAL	3.151
9	Morocco	Africa	Saïss	2018	Groundwater	40	Carbendazim	Fungicide	10605-21-7	< LOD	0.00323	0.0001	0.0005	6.25e-06		LOQ		76	Canada	North America	Regional assessment of concentrations and sources of pharmaceutically active compounds, pesticides, nitrate, and E-coli in post-glacial aquifer environments (Canada)	2017	10.1016/j.scitotenv.2016.11.061	SCIENCE OF THE TOTAL ENVIRONMENT	10.754
9	Morocco	Africa	Saïss	2017	Groundwater	40	Chlorothalonil	Fungicide	1897-45-6	0.01959	0.11173	0.08244	0.07405	0.005		LOQ		77	Mexico	North America	Occurrence of Glyphosate in Water Bodies Derived from Intensive Agriculture in a Tropical Region of Southern Mexico	2014	10.1007/s00128-014-1328-0	BULLETIN OF ENVIRONMENTAL CONTAMINATION AND TOXICOLOGY	2.807
9	Morocco	Africa	Saïss	2018	Groundwater	40	Chlorothalonil	Fungicide	1897-45-6	< LOQ	0.01814	0.015	0.01747	0.005		LOQ		78	Mexico	North America	Contamination by organochlorine pesticides in the aquifer of the Ring of Cenotes in Yucatan, Mexico	2015	10.1111/wej.12080	WATER AND ENVIRONMENT JOURNAL	1.977
9	Morocco	Africa	Saïss	2017	Groundwater	40	Chlorpyrifos-ethyl	Insecticide	39475-55-3	0.00072	0.01576	0.00179	0.00278	1.75e-05		LOQ		79	Mexico	North America	Presence of DDT and Lindane in a Karstic Groundwater Aquifer in Yucatan, Mexico	2018	10.1111/gwmr.12267	GROUND WATER MONITORING AND REMEDIATION	1.87
9	Morocco	Africa	Saïss	2018	Groundwater	40	Chlorpyrifos-ethyl	Insecticide	39475-55-3	3e-05	0.0021	0.00017	0.0003	1.75e-05		LOQ		80	Mexico	North America	Multi-Residual Determination of Multi-Class Pesticides in Groundwater by Direct Immersion Solid-Phase Microextraction with Gas Chromatography-Selected Ion Monitoring Mass Spectrometry (GC-MS/SIM) Detection	2022	10.1007/s11270-022-05555-3	WATER AIR AND SOIL POLLUTION	2.984
9	Morocco	Africa	Saïss	2017	Groundwater	40	Chlorpyrifos-methyl	Insecticide	5598-13-0	0.0005	0.11102	0.04551	0.01688	0.000125		LOQ		81	USA	North America	Reconnaissance of Mixed Organic and Inorganic Chemicals in Private and Public Supply Tapwaters at Selected Residential and Workplace Sites in the United States	2018	10.1021/acs.est.8b04622	ENVIRONMENTAL SCIENCE & TECHNOLOGY	11.357
9	Morocco	Africa	Saïss	2018	Groundwater	40	Chlorpyrifos-methyl	Insecticide	5598-13-0	< LOQ	0.0249	0.0011	0.0035	0.000125		LOQ		82	USA	North America	Identification of Prometon, Deisopropylprometon, and Hydroxyprometon in Groundwater by High Resolution Liquid Chromatography/Mass Spectrometry	2014	10.1016/j.scitotenv.2014.07.123	SCIENCE OF THE TOTAL ENVIRONMENT	10.754
9	Morocco	Africa	Saïss	2017	Groundwater	40	DDE	Insecticide	72-55-9	< LOQ	0.03323	0.01301	0.02757	0.01		LOQ		83	USA	North America	Occurrence of neonicotinoids and sulfoxaflor in major aquifer groups in Iowa	2021	10.1016/j.chemosphere.2021.130856	CHEMOSPHERE	8.943
9	Morocco	Africa	Saïss	2018	Groundwater	40	DDE	Insecticide	72-55-9	< LOQ	0.02556	0.0065	0.01518	0.01		LOQ		84	USA	North America	Prevalence of neonicotinoids and sulfoxaflor in alluvial aquifers in a high corn and soybean producing region of the Midwestern United States	2021	10.1016/j.scitotenv.2021.146762	SCIENCE OF THE TOTAL ENVIRONMENT	10.754
9	Morocco	Africa	Saïss	2017	Groundwater	40	p,p'-DDT	Insecticide	50-29-3	< LOQ	0.0361	0.0196	0.02883	0.01		LOQ		85	USA	North America	Neonicotinoid Insecticides in Surface Water, Groundwater, and Wastewater Across Land-Use Gradients and Potential Effects	2021	10.1002/etc.4959	ENVIRONMENTAL TOXICOLOGY AND CHEMISTRY	4.218
9	Morocco	Africa	Saïss	2018	Groundwater	40	p,p'-DDT	Insecticide	50-29-3	< LOQ	0.01662	0.00495	0.01528	0.01		LOQ		86	USA	North America	Pesticides and their degradates in groundwater reflect past use and current management strategies, Long Island, New York, USA	2021	10.1016/j.scitotenv.2020.141895	SCIENCE OF THE TOTAL ENVIRONMENT	10.754
9	Morocco	Africa	Saïss	2017	Groundwater	40	Desethyl atrazine(DEA)	Metabolite	6190-65-4	<LOQ	<LOQ	-	-	1.25e-05		LOQ		87	USA	North America	Submarine Groundwater Discharge and Stream Baseflow Sustain Pesticide and Nutrient Fluxes in Faga'alu Bay, American Samoa	2019	10.31119/fenvs.2019.00162	FRONTIERS IN ENVIRONMENTAL SCIENCE	5.411
9	Morocco	Africa	Saïss	2018	Groundwater	40	Desethyl atrazine(DEA)	Metabolite	6190-65-4	0.0148	<LOQ	-	-	1.25e-05		LOQ		88	Argentina	South America	Non-point source pollution of glyphosate and AMPA in a rural basin from the southeast Pampas, Argentina	2018	10.1007/s11356-018-1734-7	ENVIRONMENTAL SCIENCE AND POLLUTION RESEARCH	5.19
9	Morocco	Africa	Saïss	2017	Groundwater	40	Diazinon	Insecticide	333-41-5	0.02081	0.04634	0.03368	0.03361	0.01		LOQ		89	Argentina	South America	Assessment of Organochlorine Pesticides in Phreatic Aquifer of Pampean Region, Argentina	2019	10.1007/s00128-019-02584-3	BULLETIN OF ENVIRONMENTAL CONTAMINATION AND TOXICOLOGY	2.807
9	Morocco	Africa	Saïss	2018	Groundwater	40	Diazinon	Insecticide	333-41-5	< LOQ	0.0396	0.0207	0.03218	0.01		LOQ		90	Argentina	South America	Hydrogeological features affecting spatial distribution of glyphosate and AMPA in groundwater and surface water in an agroecosystem. Cordoba, Argentina	2020	10.1016/j.scitotenv.2019.134557	SCIENCE OF THE TOTAL ENVIRONMENT	10.754
9	Morocco	Africa	Saïss	2017	Groundwater	40	Dicofol	Acaricide	115-32-2	< LOQ	0.24311	0.03229	0.06898	0.01		LOQ		91	Barbados	South America	Micropollutants related to human activity in groundwater resources in Barbados, West Indies	2019	10.1016/j.scitotenv.2019.03.314	SCIENCE OF THE TOTAL ENVIRONMENT	10.754
9	Morocco	Africa	Saïss	2018	Groundwater	40	Dicofol	Acaricide	115-32-2	<LOQ	<LOQ	-	-	0.01		LOQ		92	Brazil	South America	Metals and emerging contaminants in groundwater and human health risk assessment	2019	10.1007/s11356-019-05662-5	ENVIRONMENTAL SCIENCE AND POLLUTION RESEARCH	5.19
9	Morocco	Africa	Saïss	2017	Groundwater	40	Dimethoate	Insecticide	60-51-5	< LOQ	0.00020424	4.491e-05	6.283e-05	0.000125		LOQ		93	Brazil	South America	Pesticide Determination in Water Samples from a Rural Area by Multi-Target Method Applying Liquid Chromatography-Tandem Mass Spectrometry	2019	10.21577/0103-5053.20190066	JOURNAL OF THE BRAZILIAN CHEMICAL SOCIETY	2.135
9	Morocco	Africa	Saïss	2018	Groundwater	40	Dimethoate	Insecticide	60-51-5	< LOQ	9e-05	0	1.719e-05	0.000125		LOQ		94	Brazil	South America	Unraveling the occurrence of contaminants of emerging concern in groundwater from urban setting: A combined multidisciplinary approach and self-organizing maps	2022	10.1016/j.chemosphere.2022.134395	CHEMOSPHERE	8.943
9	Morocco	Africa	Saïss	2017	Groundwater	40	Diuron	Herbicide	330-54-1	4e-07	0.00115	0.00011	0.00017	1.75e-05		LOQ		95	Brazil	South America	Occurrence of pesticides in waters from the largest sugar cane plantation region in the world	2021	10.1007/s11356-020-11428-1	ENVIRONMENTAL SCIENCE AND POLLUTION RESEARCH	5.19
9	Morocco	Africa	Saïss	2018	Groundwater	40	Diuron	Herbicide	330-54-1	< LOD	0.06335	2e-05	2e-05	1.75e-05		LOQ		Official monitoring databases
9	Morocco	Africa	Saïss	2017	Groundwater	40	Endosulfan sulfate	Metabolite	1031-07-8	<LOQ	<LOQ	-	-	0.02		LOQ		501	-	Global Monitoring Plan Data Warehouse of the Stockholm Convention on Persistent Organic Pollutants	2023	https://www.pops-gmp.org	Masaryk University	-
9	Morocco	Africa	Saïss	2018	Groundwater	40	Endosulfan sulfate	Metabolite	1031-07-8	< LOQ	0.05389	0.00952	0.03679	0.02		LOQ		502	Europe	Waterbase - Water Quality ICM, 2022	2022	https://sdi.eea.europa.eu/catalogue/srv/api/records/bdeadea2-cfaf-4724-b002-816d71c7e361	European Environment Agency	-
9	Morocco	Africa	Saïss	2017	Groundwater	40	Ethyl parathion	Insecticide	56-38-2	< LOQ	0.03089	0.0043	0.01311	0.005		LOQ		503	Canada	National Water Monitoring Program for Pesticides (NWMPP) Data	2023	https://data-donnees.ec.gc.ca/data/sites/assess/national-water-monitoring-program-for-pesticides-nwmpp-data/?lang=en	Government of Canada	-
9	Morocco	Africa	Saïss	2018	Groundwater	40	Ethyl parathion	Insecticide	56-38-2	<LOQ	<LOQ	-	0	0.005		LOQ		504	Sweden	Database SLU Agricultural water version 2022:3 (2022-02-17)	2022	https://jordbruksvatten.slu.se/pesticider_start.cfm	Department of Land and Environment	-
9	Morocco	Africa	Saïss	2017	Groundwater	40	Fenitrothion	Insecticide	122-14-5	<LOQ	<LOQ	-	-	0.02		LOQ		505	USA/Canada	The Water Quality Portal (WQP)	2023	https://www.waterqualitydata.us/	United States Geological Survey (USGS)	-
9	Morocco	Africa	Saïss	2018	Groundwater	40	Fenitrothion	Insecticide	122-14-5	<LOQ	<LOQ	-	-	0.02		LOQ
9	Morocco	Africa	Saïss	2017	Groundwater	40	Linuron	Herbicide	330-55-2	< LOQ	3.495e-05	1.09e-05	1.351e-05	2.5e-06		LOQ
9	Morocco	Africa	Saïss	2018	Groundwater	40	Linuron	Herbicide	330-55-2	< LOD	5.31e-05	5.4e-07	6.57e-06	2.5e-06		LOQ
9	Morocco	Africa	Saïss	2017	Groundwater	40	Malathion	Insecticide	121-75-5	< LOQ	0.00064969	2.226e-05	5.484e-05	3.75e-05		LOQ
9	Morocco	Africa	Saïss	2018	Groundwater	40	Malathion	Insecticide	121-75-5	< LOD	4.55e-05	7.18e-06	9.7e-06	3.75e-05		LOQ
9	Morocco	Africa	Saïss	2017	Groundwater	40	Methomyl	Insecticide	16752-77-5	0.02772	0.0676	0.0409	0.0409	0.01		LOQ
9	Morocco	Africa	Saïss	2018	Groundwater	40	Methomyl	Insecticide	16752-77-5	< LOD	<LOQ	-	-	0.01		LOQ
9	Morocco	Africa	Saïss	2017	Groundwater	40	Parathion-Methyl	Insecticide	298-00-0	< LOQ	0.01031	0.01027	0.01029	0.005		LOQ
9	Morocco	Africa	Saïss	2018	Groundwater	40	Parathion-Methyl	Insecticide	298-00-0	< LOD	<LOQ	-	-	0.005		LOQ
9	Morocco	Africa	Saïss	2017	Groundwater	40	Permethrin	Insecticide	52645-53-1	< LOQ	0.08393	0.03461	0.04291	0.01		LOQ
9	Morocco	Africa	Saïss	2018	Groundwater	40	Permethrin	Insecticide	52645-53-1	< LOQ	0.00629	0.005	0.00511	0.01		LOQ
9	Morocco	Africa	Saïss	2017	Groundwater	40	Simazine	Herbicide	122-34-9	< LOQ	9.396e-05	9.92e-06	1.545e-05	1.25e-05		LOQ
9	Morocco	Africa	Saïss	2018	Groundwater	40	Simazine	Herbicide	122-34-9	< LOQ	1.821e-05	1.2e-07	2.11e-06	1.25e-05		LOQ
9	Morocco	Africa	Saïss	2017	Groundwater	40	α-endosulfan	Insecticide	959-98-8	< LOQ	0.02462	0.01738	0.01727	0.005		LOQ
9	Morocco	Africa	Saïss	2018	Groundwater	40	α-endosulfan	Insecticide	959-98-8	<LOQ	<LOQ	-	-	0.005		LOQ
9	Morocco	Africa	Saïss	2017	Groundwater	40	α-HCH	Insecticide	319-84-6	< LOQ	0.02233	0.00845	0.0112	0.005		LOQ
9	Morocco	Africa	Saïss	2018	Groundwater	40	α-HCH	Insecticide	319-84-6	< LOQ	0.02525	0.00579	0.01206	0.005		LOQ
9	Morocco	Africa	Saïss	2017	Groundwater	40	β-endosulfan	Insecticide	33213-65-9	< LOQ	0.05187	0.01728	0.02025	0.01		LOQ
9	Morocco	Africa	Saïss	2018	Groundwater	40	β-endosulfan	Insecticide	33213-65-9	< LOQ	0.02024	0.012	0.02001	0.01		LOQ
9	Morocco	Africa	Saïss	2017	Groundwater	40	β-HCH	Insecticide	319-85-7	< LOQ	0.01238	0.00855	0.00773	0.005		LOQ
9	Morocco	Africa	Saïss	2018	Groundwater	40	β-HCH	Insecticide	319-85-7	< LOD	0.01348	0.00507	0.00745	0.005		LOQ
10	South Africa	Africa	Hartbeespoort Dam catchment	2014-2015	Groundwater	4	Atrazine	Herbicide	1912-24-9		0.18		0.1425	0.005	0.017	LOD/LOQ
10	South Africa	Africa	Hartbeespoort Dam catchment	2014-2015	Groundwater	4	Deethylatrazine (DEA)	Metabolite	6190-65-4		0.085			0.0001	0.0002	LOD/LOQ
10	South Africa	Africa	Hartbeespoort Dam catchment	2014-2015	Groundwater	4	Desethylterbuthylazine (DET)	Metabolite	30125-63-4		0.136			0.0001	0.0003	LOD/LOQ
10	South Africa	Africa	Hartbeespoort Dam catchment	2014-2015	Groundwater	4	Deisopropyl atrazine	Metabolite	1007-28-9		0.006			0.0002	0.0005	LOD/LOQ
10	South Africa	Africa	Hartbeespoort Dam catchment	2014-2015	Groundwater	4	Hydroxyatrazine (HA)	Metabolite	2163-68-0		0.001			0.0001	0.0003	LOD/LOQ
10	South Africa	Africa	Hartbeespoort Dam catchment	2014-2015	Groundwater	4	Hydroxyterbuthylazine (HT)	Metabolite	66753-07-9		0.001			0.0001	0.0003	LOD/LOQ
10	South Africa	Africa	Hartbeespoort Dam catchment	2014-2015	Groundwater	4	Propazine	Herbicide	139-40-2		0.088		0.079	0.0001	0.0003	LOD/LOQ
10	South Africa	Africa	Hartbeespoort Dam catchment	2014-2015	Groundwater	4	Simazine	Herbicide	122-34-9		0.221		0.1555	0.005	0.017	LOD/LOQ
10	South Africa	Africa	Hartbeespoort Dam catchment	2014-2015	Groundwater	4	Terbuthylazine	Herbicide	5915-41-3		0.08		0.06775	0.005	0.017	LOD/LOQ
11	Uganda	Africa	Bwaise	2018	Groundwater	24	Aldicarb	Insecticide	116-06-3		0.26			0.0007	0.0025	LOD/LOQ
11	Uganda	Africa	Bwaise	2020	Groundwater	24	Aldrin	Insecticide	309-00-2		0.1387			0.0008	0.0025	LOD/LOQ
11	Uganda	Africa	Bwaise	2018	Groundwater	24	Amitraz	Insecticide	33089-61-1		1.08			0.0066	0.0197	LOD/LOQ
11	Uganda	Africa	Bwaise	2020	Groundwater	24	Azinphos-methyl	Insecticide	86-50-0		0.13			0.0016	0.0047	LOD/LOQ
11	Uganda	Africa	Bwaise	2018	Groundwater	24	Azoconazole	Fungicide	60207-31-0		0.006			0.0005	0.0015	LOD/LOQ
11	Uganda	Africa	Bwaise	2018	Groundwater	24	Bendiocarb	Insecticide	22781-23-3		0.69			0.0007	0.0025	LOD/LOQ
11	Uganda	Africa	Bwaise	2020	Groundwater	24	Cadusafos	Insecticide	95465-99-9		0.5833			0.0006	0.0017	LOD/LOQ
11	Uganda	Africa	Bwaise	2018	Groundwater	24	Carbofuran	Insecticide	1563-66-2		0.044			0.0007	0.0025	LOD/LOQ
11	Uganda	Africa	Bwaise	2020	Groundwater	24	Carbofuran	Insecticide	1563-66-2		0.2233			0.0007	0.0025	LOD/LOQ
11	Uganda	Africa	Bwaise	2018	Groundwater	24	Chlorfenvinphos	Insecticide	18708-86-6		0.54			0.0006	0.0017	LOD/LOQ
11	Uganda	Africa	Bwaise	2020	Groundwater	24	Chlorfenvinphos	Insecticide	18708-86-6		0.3323			0.0006	0.0017	LOD/LOQ
11	Uganda	Africa	Bwaise	2020	Groundwater	24	Chlorpyrifos	Insecticide	2921-88-2		0.1433			0.0074	0.0246	LOD/LOQ
11	Uganda	Africa	Bwaise	2018	Groundwater	24	Cypermethrin	Insecticide	52315-07-8		0.29			0.0046	0.0173	LOD/LOQ
11	Uganda	Africa	Bwaise	2020	Groundwater	24	Cypermethrin	Insecticide	52315-07-8		0.5133			0.0046	0.0173	LOD/LOQ
11	Uganda	Africa	Bwaise	2018	Groundwater	24	Deltamethrin	Insecticide	52918-63-5		0.073			0.0007	0.0025	LOD/LOQ
11	Uganda	Africa	Bwaise	2020	Groundwater	24	Deltamethrin	Insecticide	52918-63-5		0.2787			0.0007	0.0025	LOD/LOQ
11	Uganda	Africa	Bwaise	2018	Groundwater	24	Diazinon	Insecticide	333-41-5		0.84			0.0007	0.0025	LOD/LOQ
11	Uganda	Africa	Bwaise	2018	Groundwater	24	Dieldrin	Insecticide	60-57-1		0.076			0.0019	0.0056	LOD/LOQ
11	Uganda	Africa	Bwaise	2020	Groundwater	24	Dimethachlor	Herbicide	50563-36-5		0.2533			0.0015	0.0046	LOD/LOQ
11	Uganda	Africa	Bwaise	2018	Groundwater	24	Endosulfan sulphate	Metabolite	1031-07-8		0.25			0.0037	0.0123	LOD/LOQ
11	Uganda	Africa	Bwaise	2020	Groundwater	24	Endosulfan sulphate	Metabolite	1031-07-8		0.026			0.0037	0.0123	LOD/LOQ
11	Uganda	Africa	Bwaise	2018	Groundwater	24	Endrin	Insecticide	72-20-8		0.09			0.0009	0.0025	LOD/LOQ
11	Uganda	Africa	Bwaise	2020	Groundwater	24	Endrin	Insecticide	72-20-8		0.029			0.0009	0.0025	LOD/LOQ
11	Uganda	Africa	Bwaise	2018	Groundwater	24	Fenitrothion	Insecticide	122-14-5		0.25			0.0025	0.0075	LOD/LOQ
11	Uganda	Africa	Bwaise	2020	Groundwater	24	Fenitrothion	Insecticide	122-14-5		0.0933			0.0025	0.0075	LOD/LOQ
11	Uganda	Africa	Bwaise	2018	Groundwater	24	Heptachlor	Insecticide	76-44-8		0.019			0.0016	0.0046	LOD/LOQ
11	Uganda	Africa	Bwaise	2020	Groundwater	24	HCB	Fungicide	118-74-1		0.22			0.0017	0.0049	LOD/LOQ
11	Uganda	Africa	Bwaise	2018	Groundwater	24	Indoxacarb	Insecticide	173584-44-6		0.39			0.0026	0.0077	LOD/LOQ
11	Uganda	Africa	Bwaise	2020	Groundwater	24	Indoxacarb	Insecticide	173584-44-6		0.063			0.0026	0.0077	LOD/LOQ
11	Uganda	Africa	Bwaise	2018	Groundwater	24	Malaoxon	Metabolite	1634-78-2		0.31			0.0009	0.0026	LOD/LOQ
11	Uganda	Africa	Bwaise	2020	Groundwater	24	Malaoxon	Metabolite	1634-78-2		0.28			0.0009	0.0026	LOD/LOQ
11	Uganda	Africa	Bwaise	2018	Groundwater	24	Malathion	Insecticide	121-75-5		0.84			0.0007	0.0025	LOD/LOQ
11	Uganda	Africa	Bwaise	2020	Groundwater	24	Malathion	Insecticide	121-75-5		0.54			0.0007	0.0025	LOD/LOQ
11	Uganda	Africa	Bwaise	2018	Groundwater	24	Metalaxyl	Fungicide	57837-19-1		1.038			0.0007	0.0025	LOD/LOQ
11	Uganda	Africa	Bwaise	2020	Groundwater	24	Metalaxyl	Fungicide	57837-19-1		0.636			0.0007	0.0025	LOD/LOQ
11	Uganda	Africa	Bwaise	2020	Groundwater	24	Methacrifos	Insecticide	62610-77-9		0.16			0.0046	0.0135	LOD/LOQ
11	Uganda	Africa	Bwaise	2018	Groundwater	24	Methamidophos	Insecticide	10265-92-6		0.067			0.0046	0.0135	LOD/LOQ
11	Uganda	Africa	Bwaise	2018	Groundwater	24	Methidathion	Insecticide	950-37-8		0.78			0.0046	0.0135	LOD/LOQ
11	Uganda	Africa	Bwaise	2020	Groundwater	24	Methidathion	Insecticide	950-37-8		0.0267			0.0046	0.0135	LOD/LOQ
11	Uganda	Africa	Bwaise	2018	Groundwater	24	Monocrotophos	Insecticide	6923-22-4		0.34			0.0018	0.0056	LOD/LOQ
11	Uganda	Africa	Bwaise	2018	Groundwater	24	Parathion-Methyl	Insecticide	298-00-0		0.13			0.0018	0.0056	LOD/LOQ
11	Uganda	Africa	Bwaise	2018	Groundwater	24	Pirimiphos-methyl	Insecticide	29232-93-7		1.39			0.0019	0.0056	LOD/LOQ
11	Uganda	Africa	Bwaise	2018	Groundwater	24	Proquinazid	Fungicide	189278-12-4		1.08			0.0019	0.0055	LOD/LOQ
11	Uganda	Africa	Bwaise	2018	Groundwater	24	Terbufos	Insecticide	13071-79-9		0.159			0.0055	0.0165	LOD/LOQ
12	China	Asia	Total	2019	Groundwater	95	2,4-D	Herbicide	94-75-7		0.0592		0.00321789	0.0001	0.05	LOD/LOQ
12	China	Asia	Total	2019	Groundwater	95	MCPA	Herbicide	94-74-6		0.0084		0.000680374	0.0001	0.05	LOD/LOQ
12	China	Asia	Hebei (Shijiazhuang;Xinjishi)	2019	Groundwater	12	2,4-D	Herbicide	94-75-7		0.0005		0.000388889	0.0001	0.05	LOD/LOQ
12	China	Asia	Hebei (Shijiazhuang;Xinjishi)	2019	Groundwater	12	MCPA	Herbicide	94-74-6		0.000222222		0.000134222	0.0001	0.05	LOD/LOQ
12	China	Asia	Inner Mongolia (Baotou)	2019	Groundwater	1	2,4-D	Herbicide	94-75-7		0.00318		0.00318	0.0001	0.05	LOD/LOQ
12	China	Asia	Inner Mongolia (Baotou)	2019	Groundwater	1	MCPA	Herbicide	94-74-6		0.00084		0.00084	0.0001	0.05	LOD/LOQ
12	China	Asia	Shanxi (Datong)	2019	Groundwater	9	2,4-D	Herbicide	94-75-7		0.00046		0.00029	0.0001	0.05	LOD/LOQ
12	China	Asia	Shanxi (Datong)	2019	Groundwater	9	MCPA	Herbicide	94-74-6		0.00012		0.00012	0.0001	0.05	LOD/LOQ
12	China	Asia	Tianjin (Tianjin)	2019	Groundwater	3	2,4-D	Herbicide	94-75-7		0.00044		0.00042	0.0001	0.05	LOD/LOQ
12	China	Asia	Tianjin (Tianjin)	2019	Groundwater	3	MCPA	Herbicide	94-74-6		0.0001		0.0001	0.0001	0.05	LOD/LOQ
12	China	Asia	Heilongjiang (Harbin)	2019	Groundwater	6	2,4-D	Herbicide	94-75-7		0.0045		0.00224013	0.0001	0.05	LOD/LOQ
12	China	Asia	Heilongjiang (Harbin)	2019	Groundwater	6	MCPA	Herbicide	94-74-6		0.00036		0.000200336	0.0001	0.05	LOD/LOQ
12	China	Asia	Jilin (Changchun)	2019	Groundwater	2	2,4-D	Herbicide	94-75-7		0.05922		0.04671	0.0001	0.05	LOD/LOQ
12	China	Asia	Jilin (Changchun)	2019	Groundwater	2	MCPA	Herbicide	94-74-6		0.00438		0.00396	0.0001	0.05	LOD/LOQ
12	China	Asia	Anhui (Xuancheng)	2019	Groundwater	7	2,4-D	Herbicide	94-75-7		0.00052		0.00037	0.0001	0.05	LOD/LOQ
12	China	Asia	Anhui (Xuancheng)	2019	Groundwater	7	MCPA	Herbicide	94-74-6		0.0051		0.0026	0.0001	0.05	LOD/LOQ
12	China	Asia	Fujian (Quanzhou)	2019	Groundwater	1	2,4-D	Herbicide	94-75-7		nd		nd	0.0001	0.05	LOD/LOQ
12	China	Asia	Fujian (Quanzhou)	2019	Groundwater	1	MCPA	Herbicide	94-74-6		nd		nd	0.0001	0.05	LOD/LOQ
12	China	Asia	Jiangsu (Lianyungang)	2019	Groundwater	7	2,4-D	Herbicide	94-75-7		0.00098		0.000593333	0.0001	0.05	LOD/LOQ
12	China	Asia	Jiangsu (Lianyungang)	2019	Groundwater	7	MCPA	Herbicide	94-74-6		0.00064		0.0006	0.0001	0.05	LOD/LOQ
12	China	Asia	Jiangxi (Fuzhou;Shangrao)	2019	Groundwater	5	2,4-D	Herbicide	94-75-7		0.00012		0.00011	0.0001	0.05	LOD/LOQ
12	China	Asia	Jiangxi (Fuzhou;Shangrao)	2019	Groundwater	5	MCPA	Herbicide	94-74-6		0.0003		0.00022	0.0001	0.05	LOD/LOQ
12	China	Asia	Shandong (Liaocheng;Jinan)	2019	Groundwater	9	2,4-D	Herbicide	94-75-7		0.00168		0.000576	0.0001	0.05	LOD/LOQ
12	China	Asia	Shandong (Liaocheng;Jinan)	2019	Groundwater	9	MCPA	Herbicide	94-74-6		0.00058		0.00038	0.0001	0.05	LOD/LOQ
12	China	Asia	Henan (Xuchang;Zhumadian)	2019	Groundwater	4	2,4-D	Herbicide	94-75-7		0.00082		0.00082	0.0001	0.05	LOD/LOQ
12	China	Asia	Henan (Xuchang;Zhumadian)	2019	Groundwater	4	MCPA	Herbicide	94-74-6		0.00318		0.00318	0.0001	0.05	LOD/LOQ
12	China	Asia	Hubei (Yichang)	2019	Groundwater	1	2,4-D	Herbicide	94-75-7		nd		nd	0.0001	0.05	LOD/LOQ
12	China	Asia	Hubei (Yichang)	2019	Groundwater	1	MCPA	Herbicide	94-74-6		0.0084		0.0084	0.0001	0.05	LOD/LOQ
12	China	Asia	Hunan (Changsha)	2019	Groundwater	2	2,4-D	Herbicide	94-75-7		0.000866667		0.000866667	0.0001	0.05	LOD/LOQ
12	China	Asia	Hunan (Changsha)	2019	Groundwater	2	MCPA	Herbicide	94-74-6		nd		nd	0.0001	0.05	LOD/LOQ
12	China	Asia	Guangdong (Jiangmen;Huizhou)	2019	Groundwater	3	2,4-D	Herbicide	94-75-7		0.000789474		0.000627368	0.0001	0.05	LOD/LOQ
12	China	Asia	Guangdong (Jiangmen;Huizhou)	2019	Groundwater	3	MCPA	Herbicide	94-74-6		0.00221053		0.00102105	0.0001	0.05	LOD/LOQ
12	China	Asia	Hainan (Danzhou;Lin'gao;Wanning)	2019	Groundwater	15	2,4-D	Herbicide	94-75-7		0.0124909		0.00462364	0.0001	0.05	LOD/LOQ
12	China	Asia	Hainan (Danzhou;Lin'gao;Wanning)	2019	Groundwater	15	MCPA	Herbicide	94-74-6		0.00018		0.000126623	0.0001	0.05	LOD/LOQ
12	China	Asia	Yunnan (Kunming)	2019	Groundwater	3	2,4-D	Herbicide	94-75-7		0.00026		0.00026	0.0001	0.05	LOD/LOQ
12	China	Asia	Yunnan (Kunming)	2019	Groundwater	3	MCPA	Herbicide	94-74-6		0.00022		0.000173333	0.0001	0.05	LOD/LOQ
12	China	Asia	Gansu (Qingyang)	2019	Groundwater	1	2,4-D	Herbicide	94-75-7		nd		nd	0.0001	0.05	LOD/LOQ
12	China	Asia	Gansu (Qingyang)	2019	Groundwater	1	MCPA	Herbicide	94-74-6		0.309091		0.309091	0.0001	0.05	LOD/LOQ
12	China	Asia	Ningxia (Wuzhong)	2019	Groundwater	3	2,4-D	Herbicide	94-75-7		0.0004		0.00027	0.0001	0.05	LOD/LOQ
12	China	Asia	Ningxia (Wuzhong)	2019	Groundwater	3	MCPA	Herbicide	94-74-6		nd		nd	0.0001	0.05	LOD/LOQ
12	China	Asia	Qinghai (Haidong)	2019	Groundwater	1	2,4-D	Herbicide	94-75-7		0.000100671		0.000100671	0.0001	0.05	LOD/LOQ
12	China	Asia	Qinghai (Haidong)	2019	Groundwater	1	MCPA	Herbicide	94-74-6		1.51007e-05		1.51007e-05	0.0001	0.05	LOD/LOQ
13	China	Asia	Henan (Zhoukou)	2020	Groundwater	20	Atrazine	Herbicide	1912-24-9	0.000124	0.0321		0.00223	7e-06	2.3e-05	LOD/LOQ
13	China	Asia	Henan (Zhoukou)	2020	Groundwater	20	deethylatrazine	Metabolite	6190-65-4	8.5e-05	0.0131		0.001203	2.2e-05	7.3e-05	LOD/LOQ
13	China	Asia	Henan (Zhoukou)	2020	Groundwater	20	Deisopropyl atrazine	Metabolite	1007-28-9	7.5e-05	0.00595		0.000806	4e-05	0.000133	LOD/LOQ
13	China	Asia	Henan (Zhoukou)	2020	Groundwater	20	Hydroxyatrazine (HA)	Metabolite	2163-68-0	0.000325	0.004835		0.001826	1.2e-05	4e-05	LOD/LOQ
14	China	Asia	Henan (Shaying river)	2013	Groundwater	10	Aldrin	Insecticide	309-00-2	0.001	0.0052		0.0022	0.062~0.858	0.0001~0.00143	IDL/MDL
14	China	Asia	Henan (Shaying river)	2013	Groundwater	10	Heptachlor	Insecticide	76-44-8	0.0011	0.0244		0.0112	0.062~0.858	0.0001~0.00143	IDL/MDL
14	China	Asia	Henan (Shaying river)	2013	Groundwater	10	Heptachlor epoxide	Metabolite	1024-57-3	0.0014	0.0018		0.0016	0.062~0.858	0.0001~0.00143	IDL/MDL
14	China	Asia	Henan (Shaying river)	2013	Groundwater	10	α-endosulfan	Insecticide	959-98-8	0.0055	0.0055		0.0055	0.062~0.858	0.0001~0.00143	IDL/MDL
14	China	Asia	Henan (Shaying river)	2013	Groundwater	10	α-HCH	Insecticide	319-84-6	0.0008	0.0104		0.0034	0.062~0.858	0.0001~0.00143	IDL/MDL
14	China	Asia	Henan (Shaying river)	2013	Groundwater	10	β-HCH	Insecticide	319-85-7	0.0013	0.0105		0.0043	0.062~0.858	0.0001~0.00143	IDL/MDL
14	China	Asia	Henan (Shaying river)	2013	Groundwater	10	γ-HCH	Insecticide	58-89-9	0.0028	0.0101		0.0064	0.062~0.858	0.0001~0.00143	IDL/MDL
14	China	Asia	Henan (Shaying river)	2013	Groundwater	10	δ-HCH	Insecticide	319-86-8	0.0027	0.0142		0.007	0.062~0.858	0.0001~0.00143	IDL/MDL
14	China	Asia	Henan (Shaying river)	2013	Groundwater	10	ΣHCHs	Insecticide	-	0.0086	0.0267		0.0187	0.062~0.858	0.0001~0.00143	IDL/MDL
15	China	Asia	Beijing (North China Plain)	2018	Groundwater	90	Dichlorvos	Insecticide	62-73-7	<BDL	0.01791			0.0001~0.00045		LOD
15	China	Asia	Beijing (North China Plain)	2018	Groundwater	90	Dimethoate	Insecticide	60-51-5	<BDL	0.02311			0.0001~0.00045		LOD
15	China	Asia	Beijing (North China Plain)	2018	Groundwater	90	Isocarbophos	Insecticide	24353-61-5	<BDL	0.00534			0.0001~0.00045		LOD
15	China	Asia	Beijing (North China Plain)	2018	Groundwater	90	Malathion	Insecticide	121-75-5	<BDL	0.01534			0.0001~0.00045		LOD
15	China	Asia	Beijing (North China Plain)	2018	Groundwater	90	Methamidophos	Insecticide	10265-92-6	<BDL	0.01346			0.0001~0.00045		LOD
15	China	Asia	Beijing (North China Plain)	2018	Groundwater	90	Parathion	Insecticide	56-38-2	<BDL	0.0162			0.0001~0.00045		LOD
15	China	Asia	Beijing (North China Plain)	2018	Groundwater	90	Parathion-Methyl	Insecticide	298-00-0	<BDL	0.01623			0.0001~0.00045		LOD
15	China	Asia	Beijing (North China Plain)	2018	Groundwater	90	Phorate	Insecticide	298-02-2	<BDL	0.0166			0.0001~0.00045		LOD
15	China	Asia	Beijing (North China Plain)	2018	Groundwater	90	Quinalphos	Insecticide	13593-03-8	<BDL	0.0114			0.0001~0.00045		LOD
16	China	Asia	Total	2014	Groundwater	50	HCB	Fungicide	118-74-1	<MDL	0.0183		-	0.0001		MDL
16	China	Asia	Total	2014	Groundwater	50	o,p'-DDT	Insecticide	789-02-6	<MDL	0.00338		-	0.00044		MDL
16	China	Asia	Total	2014	Groundwater	50	p,p'-DDE	Insecticide	72-55-9	<MDL	0.011		-	0.0003		MDL
16	China	Asia	Total	2014	Groundwater	50	p,p'-DDT	Insecticide	50-29-3	<MDL	0.00276		-	0.00031		MDL
16	China	Asia	Total	2014	Groundwater	50	α-chlordane	Insecticide	5103-71-9	<MDL	0.00143		-	0.0005		MDL
16	China	Asia	Total	2014	Groundwater	50	γ-chlordane	Insecticide	5566-34-7	<MDL	0.0009		-	0.00046		MDL
16	China	Asia	Total	2014	Groundwater	50	α-HCH	Insecticide	319-84-6	<0.00047	<0.00047		-	0.00047		MDL
16	China	Asia	Total	2014	Groundwater	50	β-HCH	Insecticide	319-85-7	<0.00093	<0.00093		-	0.00093		MDL
16	China	Asia	Total	2014	Groundwater	50	γ-HCH	Insecticide	319-86-8	<0.00072	<0.00072		-	0.00072		MDL
16	China	Asia	Total	2014	Groundwater	50	δ-HCH	Insecticide	58-89-9	<0.00091	<0.00091		-	0.00091		MDL
16	China	Asia	Total	2014	Groundwater	50	p,p'-DDD	Insecticide	72-54-8	<0.00034	<0.00034		-	0.00034		MDL
16	China	Asia	Total	2014	Groundwater	50	Heptachlor	Insecticide	76-44-8	<0.00063	<0.00063		-	0.00063		MDL
16	China	Asia	Total	2014	Groundwater	50	Parathion-methyl	Insecticide	298-00-0	<0.00267	<0.00267		-	0.00267		MDL
16	China	Asia	Total	2014	Groundwater	50	Fenitrothion	Insecticide	122-14-5	<0.00308	<0.00308		-	0.00308		MDL
16	China	Asia	Total	2014	Groundwater	50	Isocarbophos	Insecticide	24353-61-5	<0.00074	<0.00074		-	0.00074		MDL
16	China	Asia	Total	2014	Groundwater	50	Bromophos	Insecticide	2104-96-3	<0.00154	<0.00154		-	0.00154		MDL
16	China	Asia	Total	2014	Groundwater	50	Diazinon	Insecticide	333-41-5	<0.00293	<0.00293		-	0.00293		MDL
16	China	Asia	Total	2014	Groundwater	50	Iprobenfos	Insecticide	26087-47-8	<0.00177	<0.00177		-	0.00177		MDL
16	China	Asia	Total	2014	Groundwater	50	Phenthoate	Insecticide	2597-03-7	<0.00149	<0.00149		-	0.00149		MDL
16	China	Asia	Zhejiang (Wuli)	2014	Groundwater	4	HCB	Fungicide	118-74-1	0.00023	0.00154		0.00072	0.0001		MDL
16	China	Asia	Zhejiang (Wuli)	2014	Groundwater	4	α-HCH	Insecticide	319-84-6	<0.00047	<0.00047		<0.00047	0.00047		MDL
16	China	Asia	Zhejiang (Wuli)	2014	Groundwater	4	β-HCH	Insecticide	319-85-7	<0.00093	<0.00093		<0.00093	0.00093		MDL
16	China	Asia	Zhejiang (Wuli)	2014	Groundwater	4	γ-HCH	Insecticide	58-89-9	<0.00072	<0.00072		<0.00072	0.00072		MDL
16	China	Asia	Zhejiang (Wuli)	2014	Groundwater	4	δ-HCH	Insecticide	319-86-8	<0.00091	<0.00091		<0.00091	0.00091		MDL
16	China	Asia	Zhejiang (Wuli)	2014	Groundwater	4	p,p'-DDE	Insecticide	72-55-9	<0.0003	<0.0003		<0.0003	0.0003		MDL
16	China	Asia	Zhejiang (Wuli)	2014	Groundwater	4	p,p'-DDD	Insecticide	72-54-8	<0.00034	<0.00034		<0.00034	0.00034		MDL
16	China	Asia	Zhejiang (Wuli)	2014	Groundwater	4	o,p'-DDT	Insecticide	789-02-6	<0.00044	<0.00044		<0.00044	0.00044		MDL
16	China	Asia	Zhejiang (Wuli)	2014	Groundwater	4	p,p'-DDT	Insecticide	50-29-3	<0.00031	<0.00031		<0.00031	0.00031		MDL
16	China	Asia	Zhejiang (Wuli)	2014	Groundwater	4	α-chlordane	Insecticide	5103-71-9	<0.0005	<0.0005		<0.0005	0.0005		MDL
16	China	Asia	Zhejiang (Wuli)	2014	Groundwater	4	γ-chlordane	Insecticide	5566-34-7	<0.00046	<0.00046		<0.00046	0.00046		MDL
16	China	Asia	Zhejiang (Wuli)	2014	Groundwater	4	Heptachlor	Insecticide	76-44-8	<0.00063	<0.00063		<0.00063	0.00063		MDL
16	China	Asia	Zhejiang (Wuli)	2014	Groundwater	4	Parathion-methyl	Insecticide	298-00-0	<0.00267	<0.00267		<0.00267	0.00267		MDL
16	China	Asia	Zhejiang (Wuli)	2014	Groundwater	4	Fenitrothion	Insecticide	122-14-5	<0.00308	<0.00308		<0.00308	0.00308		MDL
16	China	Asia	Zhejiang (Wuli)	2014	Groundwater	4	Isocarbophos	Insecticide	24353-61-5	<0.00074	<0.00074		<0.00074	0.00074		MDL
16	China	Asia	Zhejiang (Wuli)	2014	Groundwater	4	Bromophos	Insecticide	2104-96-3	<0.00154	<0.00154		<0.00154	0.00154		MDL
16	China	Asia	Zhejiang (Wuli)	2014	Groundwater	4	Diazinon	Insecticide	333-41-5	<0.00293	<0.00293		<0.00293	0.00293		MDL
16	China	Asia	Zhejiang (Wuli)	2014	Groundwater	4	Iprobenfos	Insecticide	26087-47-8	<0.00177	<0.00177		<0.00177	0.00177		MDL
16	China	Asia	Zhejiang (Wuli)	2014	Groundwater	4	Phenthoate	Insecticide	2597-03-7	<0.00149	<0.00149		<0.00149	0.00149		MDL
16	China	Asia	Jiangsu (Changshu;Yangzhou;Yangqiao)	2014	Groundwater	22	HCB	Fungicide	118-74-1	0.0001	0.0183		0.00584	0.0001		MDL
16	China	Asia	Jiangsu (Changshu;Yangzhou;Yangqiao)	2014	Groundwater	22	α-HCH	Insecticide	319-84-6	<0.00047	<0.00047		<0.00047	0.00047		MDL
16	China	Asia	Jiangsu (Changshu;Yangzhou;Yangqiao)	2014	Groundwater	22	β-HCH	Insecticide	319-85-7	<0.00093	<0.00093		<0.00093	0.00093		MDL
16	China	Asia	Jiangsu (Changshu;Yangzhou;Yangqiao)	2014	Groundwater	22	γ-HCH	Insecticide	58-89-9	<0.00072	<0.00072		<0.00072	0.00072		MDL
16	China	Asia	Jiangsu (Changshu;Yangzhou;Yangqiao)	2014	Groundwater	22	δ-HCH	Insecticide	319-86-8	<0.00091	<0.00091		<0.00091	0.00091		MDL
16	China	Asia	Jiangsu (Changshu;Yangzhou;Yangqiao)	2014	Groundwater	22	p,p'-DDE	Insecticide	72-55-9	0.00034	0.011		0.00321	0.0003		MDL
16	China	Asia	Jiangsu (Changshu;Yangzhou;Yangqiao)	2014	Groundwater	22	p,p'-DDD	Insecticide	72-54-8	<0.00034	<0.00034		<0.00034	0.00034		MDL
16	China	Asia	Jiangsu (Changshu;Yangzhou;Yangqiao)	2014	Groundwater	22	o,p'-DDT	Insecticide	789-02-6	0.00338	0.00338		0.00338	0.00044		MDL
16	China	Asia	Jiangsu (Changshu;Yangzhou;Yangqiao)	2014	Groundwater	22	p,p'-DDT	Insecticide	50-29-3	0.00276	0.00276		0.00276	0.00031		MDL
16	China	Asia	Jiangsu (Changshu;Yangzhou;Yangqiao)	2014	Groundwater	22	α-chlordane	Insecticide	5103-71-9	0.00073	0.00143		0.00108	0.0005		MDL
16	China	Asia	Jiangsu (Changshu;Yangzhou;Yangqiao)	2014	Groundwater	22	γ-chlordane	Insecticide	5566-34-7	0.00048	0.0009		0.00069	0.00046		MDL
16	China	Asia	Jiangsu (Changshu;Yangzhou;Yangqiao)	2014	Groundwater	22	Heptachlor	Insecticide	76-44-8	<0.00063	<0.00063		<0.00063	0.00063		MDL
16	China	Asia	Jiangsu (Changshu;Yangzhou;Yangqiao)	2014	Groundwater	22	Parathion-methyl	Insecticide	298-00-0	<0.00267	<0.00267		<0.00267	0.00267		MDL
16	China	Asia	Jiangsu (Changshu;Yangzhou;Yangqiao)	2014	Groundwater	22	Fenitrothion	Insecticide	122-14-5	<0.00308	<0.00308		<0.00308	0.00308		MDL
16	China	Asia	Jiangsu (Changshu;Yangzhou;Yangqiao)	2014	Groundwater	22	Isocarbophos	Insecticide	24353-61-5	<0.00074	<0.00074		<0.00074	0.00074		MDL
16	China	Asia	Jiangsu (Changshu;Yangzhou;Yangqiao)	2014	Groundwater	22	Bromophos	Insecticide	2104-96-3	<0.00154	<0.00154		<0.00154	0.00154		MDL
16	China	Asia	Jiangsu (Changshu;Yangzhou;Yangqiao)	2014	Groundwater	22	Diazinon	Insecticide	333-41-5	<0.00293	<0.00293		<0.00293	0.00293		MDL
16	China	Asia	Jiangsu (Changshu;Yangzhou;Yangqiao)	2014	Groundwater	22	Iprobenfos	Insecticide	26087-47-8	<0.00177	<0.00177		<0.00177	0.00177		MDL
16	China	Asia	Jiangsu (Changshu;Yangzhou;Yangqiao)	2014	Groundwater	22	Phenthoate	Insecticide	2597-03-7	<0.00149	<0.00149		<0.00149	0.00149		MDL
16	China	Asia	Shandong (Feicheng;Chiping)	2014	Groundwater	15	HCB	Fungicide	118-74-1	<0.0001	<0.0001		<0.0001	0.0001		MDL
16	China	Asia	Shandong (Feicheng;Chiping)	2014	Groundwater	15	α-HCH	Insecticide	319-84-6	<0.00047	<0.00047		<0.00047	0.00047		MDL
16	China	Asia	Shandong (Feicheng;Chiping)	2014	Groundwater	15	β-HCH	Insecticide	319-85-7	<0.00093	<0.00093		<0.00093	0.00093		MDL
16	China	Asia	Shandong (Feicheng;Chiping)	2014	Groundwater	15	γ-HCH	Insecticide	58-89-9	<0.00072	<0.00072		<0.00072	0.00072		MDL
16	China	Asia	Shandong (Feicheng;Chiping)	2014	Groundwater	15	δ-HCH	Insecticide	319-86-8	<0.00091	<0.00091		<0.00091	0.00091		MDL
16	China	Asia	Shandong (Feicheng;Chiping)	2014	Groundwater	15	p,p'-DDE	Insecticide	72-55-9	<0.0003	<0.0003		<0.0003	0.0003		MDL
16	China	Asia	Shandong (Feicheng;Chiping)	2014	Groundwater	15	p,p'-DDD	Insecticide	72-54-8	<0.00034	<0.00034		<0.00034	0.00034		MDL
16	China	Asia	Shandong (Feicheng;Chiping)	2014	Groundwater	15	o,p'-DDT	Insecticide	789-02-6	<0.00044	<0.00044		<0.00044	0.00044		MDL
16	China	Asia	Shandong (Feicheng;Chiping)	2014	Groundwater	15	p,p'-DDT	Insecticide	50-29-3	<0.00031	<0.00031		<0.00031	0.00031		MDL
16	China	Asia	Shandong (Feicheng;Chiping)	2014	Groundwater	15	α-chlordane	Insecticide	5103-71-9	<0.0005	<0.0005		<0.0005	0.0005		MDL
16	China	Asia	Shandong (Feicheng;Chiping)	2014	Groundwater	15	γ-chlordane	Insecticide	5566-34-7	<0.00046	<0.00046		<0.00046	0.00046		MDL
16	China	Asia	Shandong (Feicheng;Chiping)	2014	Groundwater	15	Heptachlor	Insecticide	76-44-8	<0.00063	<0.00063		<0.00063	0.00063		MDL
16	China	Asia	Shandong (Feicheng;Chiping)	2014	Groundwater	15	Parathion-methyl	Insecticide	298-00-0	<0.00267	<0.00267		<0.00267	0.00267		MDL
16	China	Asia	Shandong (Feicheng;Chiping)	2014	Groundwater	15	Fenitrothion	Insecticide	122-14-5	<0.00308	<0.00308		<0.00308	0.00308		MDL
16	China	Asia	Shandong (Feicheng;Chiping)	2014	Groundwater	15	Isocarbophos	Insecticide	24353-61-5	<0.00074	<0.00074		<0.00074	0.00074		MDL
16	China	Asia	Shandong (Feicheng;Chiping)	2014	Groundwater	15	Bromophos	Insecticide	2104-96-3	<0.00154	<0.00154		<0.00154	0.00154		MDL
16	China	Asia	Shandong (Feicheng;Chiping)	2014	Groundwater	15	Diazinon	Insecticide	333-41-5	<0.00293	<0.00293		<0.00293	0.00293		MDL
16	China	Asia	Shandong (Feicheng;Chiping)	2014	Groundwater	15	Iprobenfos	Insecticide	26087-47-8	<0.00177	<0.00177		<0.00177	0.00177		MDL
16	China	Asia	Shandong (Feicheng;Chiping)	2014	Groundwater	15	Phenthoate	Insecticide	2597-03-7	<0.00149	<0.00149		<0.00149	0.00149		MDL
16	China	Asia	Tianjin (Beichen)	2014	Groundwater	4	HCB	Fungicide	118-74-1	<0.0001	<0.0001		<0.0001	0.0001		MDL
16	China	Asia	Tianjin (Beichen)	2014	Groundwater	4	α-HCH	Insecticide	319-84-6	<0.00047	<0.00047		<0.00047	0.00047		MDL
16	China	Asia	Tianjin (Beichen)	2014	Groundwater	4	β-HCH	Insecticide	319-85-7	<0.00093	<0.00093		<0.00093	0.00093		MDL
16	China	Asia	Tianjin (Beichen)	2014	Groundwater	4	γ-HCH	Insecticide	58-89-9	<0.00072	<0.00072		<0.00072	0.00072		MDL
16	China	Asia	Tianjin (Beichen)	2014	Groundwater	4	δ-HCH	Insecticide	319-86-8	<0.00091	<0.00091		<0.00091	0.00091		MDL
16	China	Asia	Tianjin (Beichen)	2014	Groundwater	4	p,p'-DDE	Insecticide	72-55-9	<0.0003	<0.0003		<0.0003	0.0003		MDL
16	China	Asia	Tianjin (Beichen)	2014	Groundwater	4	p,p'-DDD	Insecticide	72-54-8	<0.00034	<0.00034		<0.00034	0.00034		MDL
16	China	Asia	Tianjin (Beichen)	2014	Groundwater	4	o,p'-DDT	Insecticide	789-02-6	<0.00044	<0.00044		<0.00044	0.00044		MDL
16	China	Asia	Tianjin (Beichen)	2014	Groundwater	4	p,p'-DDT	Insecticide	50-29-3	<0.00031	<0.00031		<0.00031	0.00031		MDL
16	China	Asia	Tianjin (Beichen)	2014	Groundwater	4	α-chlordane	Insecticide	5103-71-9	<0.0005	<0.0005		<0.0005	0.0005		MDL
16	China	Asia	Tianjin (Beichen)	2014	Groundwater	4	γ-chlordane	Insecticide	5566-34-7	<0.00046	<0.00046		<0.00046	0.00046		MDL
16	China	Asia	Tianjin (Beichen)	2014	Groundwater	4	Heptachlor	Insecticide	76-44-8	<0.00063	<0.00063		<0.00063	0.00063		MDL
16	China	Asia	Tianjin (Beichen)	2014	Groundwater	4	Parathion-methyl	Insecticide	298-00-0	<0.00267	<0.00267		<0.00267	0.00267		MDL
16	China	Asia	Tianjin (Beichen)	2014	Groundwater	4	Fenitrothion	Insecticide	122-14-5	<0.00308	<0.00308		<0.00308	0.00308		MDL
16	China	Asia	Tianjin (Beichen)	2014	Groundwater	4	Isocarbophos	Insecticide	24353-61-5	<0.00074	<0.00074		<0.00074	0.00074		MDL
16	China	Asia	Tianjin (Beichen)	2014	Groundwater	4	Bromophos	Insecticide	2104-96-3	<0.00154	<0.00154		<0.00154	0.00154		MDL
16	China	Asia	Tianjin (Beichen)	2014	Groundwater	4	Diazinon	Insecticide	333-41-5	<0.00293	<0.00293		<0.00293	0.00293		MDL
16	China	Asia	Tianjin (Beichen)	2014	Groundwater	4	Iprobenfos	Insecticide	26087-47-8	<0.00177	<0.00177		<0.00177	0.00177		MDL
16	China	Asia	Tianjin (Beichen)	2014	Groundwater	4	Phenthoate	Insecticide	2597-03-7	<0.00149	<0.00149		<0.00149	0.00149		MDL
16	China	Asia	Beijing (Tongzhou)	2014	Groundwater	5	HCB	Fungicide	118-74-1	<0.0001	<0.0001		<0.0001	0.0001		MDL
16	China	Asia	Beijing (Tongzhou)	2014	Groundwater	5	α-HCH	Insecticide	319-84-6	<0.00047	<0.00047		<0.00047	0.00047		MDL
16	China	Asia	Beijing (Tongzhou)	2014	Groundwater	5	β-HCH	Insecticide	319-85-7	<0.00093	<0.00093		<0.00093	0.00093		MDL
16	China	Asia	Beijing (Tongzhou)	2014	Groundwater	5	γ-HCH	Insecticide	58-89-9	<0.00072	<0.00072		<0.00072	0.00072		MDL
16	China	Asia	Beijing (Tongzhou)	2014	Groundwater	5	δ-HCH	Insecticide	319-86-8	<0.00091	<0.00091		<0.00091	0.00091		MDL
16	China	Asia	Beijing (Tongzhou)	2014	Groundwater	5	p,p'-DDE	Insecticide	72-55-9	<0.0003	<0.0003		<0.0003	0.0003		MDL
16	China	Asia	Beijing (Tongzhou)	2014	Groundwater	5	p,p'-DDD	Insecticide	72-54-8	<0.00034	<0.00034		<0.00034	0.00034		MDL
16	China	Asia	Beijing (Tongzhou)	2014	Groundwater	5	o,p'-DDT	Insecticide	789-02-6	<0.00044	<0.00044		<0.00044	0.00044		MDL
16	China	Asia	Beijing (Tongzhou)	2014	Groundwater	5	p,p'-DDT	Insecticide	50-29-3	<0.00031	<0.00031		<0.00031	0.00031		MDL
16	China	Asia	Beijing (Tongzhou)	2014	Groundwater	5	α-chlordane	Insecticide	5103-71-9	<0.0005	<0.0005		<0.0005	0.0005		MDL
16	China	Asia	Beijing (Tongzhou)	2014	Groundwater	5	γ-chlordane	Insecticide	5566-34-7	<0.00046	<0.00046		<0.00046	0.00046		MDL
16	China	Asia	Beijing (Tongzhou)	2014	Groundwater	5	Heptachlor	Insecticide	76-44-8	<0.00063	<0.00063		<0.00063	0.00063		MDL
16	China	Asia	Beijing (Tongzhou)	2014	Groundwater	5	Parathion-methyl	Insecticide	298-00-0	<0.00267	<0.00267		<0.00267	0.00267		MDL
16	China	Asia	Beijing (Tongzhou)	2014	Groundwater	5	Fenitrothion	Insecticide	122-14-5	<0.00308	<0.00308		<0.00308	0.00308		MDL
16	China	Asia	Beijing (Tongzhou)	2014	Groundwater	5	Isocarbophos	Insecticide	24353-61-5	<0.00074	<0.00074		<0.00074	0.00074		MDL
16	China	Asia	Beijing (Tongzhou)	2014	Groundwater	5	Bromophos	Insecticide	2104-96-3	<0.00154	<0.00154		<0.00154	0.00154		MDL
16	China	Asia	Beijing (Tongzhou)	2014	Groundwater	5	Diazinon	Insecticide	333-41-5	<0.00293	<0.00293		<0.00293	0.00293		MDL
16	China	Asia	Beijing (Tongzhou)	2014	Groundwater	5	Iprobenfos	Insecticide	26087-47-8	<0.00177	<0.00177		<0.00177	0.00177		MDL
16	China	Asia	Beijing (Tongzhou)	2014	Groundwater	5	Phenthoate	Insecticide	2597-03-7	<0.00149	<0.00149		<0.00149	0.00149		MDL
17	China	Asia	Liaonin (Dalian (Wafangdian, Pulandian, Zhuanghe, Lvshun and Jinzhou))	2013	Groundwater	13	HCB	Fungicide	118-74-1	n.d	7e-05	n.d		0.0001		LOD
17	China	Asia	Liaonin (Dalian (Wafangdian, Pulandian, Zhuanghe, Lvshun and Jinzhou))	2013	Groundwater	13	o,p'-DDD	Insecticide	53-19-0	n.d	4e-05	n.d		0.0001		LOD
17	China	Asia	Liaonin (Dalian (Wafangdian, Pulandian, Zhuanghe, Lvshun and Jinzhou))	2013	Groundwater	13	o,p'-DDE	Insecticide	3424-82-6	n.d	4e-05	n.d		0.0002		LOD
17	China	Asia	Liaonin (Dalian (Wafangdian, Pulandian, Zhuanghe, Lvshun and Jinzhou))	2013	Groundwater	13	p,p'-DDD+o,p'-DDT	Insecticide	-	n.d	7e-05	n.d		0.0001		LOD
17	China	Asia	Liaonin (Dalian (Wafangdian, Pulandian, Zhuanghe, Lvshun and Jinzhou))	2013	Groundwater	13	p,p'-DDE	Insecticide	72-55-9	n.d	0.00015	n.d		0.0001		LOD
17	China	Asia	Liaonin (Dalian (Wafangdian, Pulandian, Zhuanghe, Lvshun and Jinzhou))	2013	Groundwater	13	β-HCH	Insecticide	319-85-7	n.d	0.00012	n.d		0.0004		LOD
17	China	Asia	Liaonin (Dalian (Wafangdian, Pulandian, Zhuanghe, Lvshun and Jinzhou))	2013	Groundwater	13	γ-HCH	Insecticide	58-89-9	n.d	8e-05	n.d		0.0004		LOD
17	China	Asia	Liaonin (Dalian (Wafangdian, Pulandian, Zhuanghe, Lvshun and Jinzhou))	2013	Groundwater	13	ΣDDTs	Insecticide	-	n.d	0.00025	n.d
17	China	Asia	Liaonin (Dalian (Wafangdian, Pulandian, Zhuanghe, Lvshun and Jinzhou))	2013	Groundwater	13	ΣHCHs	Insecticide	-	n.d	0.0002	n.d
18	China	Asia	Zhejiang (Shengzhou,Shangyu)	2010	Groundwater	52	o,p'-DDT	Insecticide	789-02-6	<MDL	0.2406			0.00248		MDL
18	China	Asia	Zhejiang (Shengzhou,Shangyu)	2010	Groundwater	52	p,p'-DDD	Insecticide	72-54-8	<MDL	0.03808			0.00216		MDL
18	China	Asia	Zhejiang (Shengzhou,Shangyu)	2010	Groundwater	52	p,p'-DDE	Insecticide	72-55-9	<MDL	0.04032			0.00112		MDL
18	China	Asia	Zhejiang (Shengzhou,Shangyu)	2010	Groundwater	52	p,p'-DDT	Insecticide	50-29-3	<MDL	0.04816			0.00304		MDL
18	China	Asia	Zhejiang (Shengzhou,Shangyu)	2010	Groundwater	52	α-HCH	Insecticide	319-84-6	<MDL	0.01848			0.00024		MDL
18	China	Asia	Zhejiang (Shengzhou,Shangyu)	2010	Groundwater	52	β-HCH	Insecticide	319-85-7	<MDL	0.06112			0.00096		MDL
18	China	Asia	Zhejiang (Shengzhou,Shangyu)	2010	Groundwater	52	γ-HCH	Insecticide	58-89-9	<MDL	0.03432			0.00032		MDL
18	China	Asia	Zhejiang (Shengzhou,Shangyu)	2010	Groundwater	52	δ-HCH	Insecticide	319-86-8	<MDL	0.07912			0.0004		MDL
19	China	Asia	Shandong (Yellow River)	2013	Groundwater	16	ΣHCHs	Insecticides	-	3.95	154.45		34.74
19	China	Asia	Shandong (Yellow River)	2013	Groundwater	16	o,p'-DDT	Insecticide	789-02-6	n.d	1.11		0.42
19	China	Asia	Shandong (Yellow River)	2013	Groundwater	16	p,p'-DDD	Insecticide	72-54-8	n.d	1.68		0.4
19	China	Asia	Shandong (Yellow River)	2013	Groundwater	16	p,p'-DDE	Insecticide	72-55-9	n.d	28.16		6.75
19	China	Asia	Shandong (Yellow River)	2013	Groundwater	16	p,p'-DDT	Insecticide	50-29-3	0.82	10.06		3.21
19	China	Asia	Shandong (Yellow River)	2013	Groundwater	16	α-HCH	Insecticide	319-84-6	0.64	11.09		3.84
19	China	Asia	Shandong (Yellow River)	2013	Groundwater	16	β-HCH	Insecticide	319-85-7	0.63	56.1		12.95
19	China	Asia	Shandong (Yellow River)	2013	Groundwater	16	γ-HCH	Insecticide	58-89-9	0.19	12.39		3.16
19	China	Asia	Shandong (Yellow River)	2013	Groundwater	16	δ-HCH	Insecticide	319-86-8	0.28	82.21		14.71
19	China	Asia	Shandong (Yellow River)	2013	Groundwater	16	ΣDDTs	Insecticide	-	1.16	30.89		10.78
20	China	Asia	Hubei (Jianghan Plain)	2015	Groundwater	38	Diazinon	Insecticide	333-41-5		0.0745		0.02782
20	China	Asia	Hubei (Jianghan Plain)	2015	Groundwater	38	Dichlorvos	Insecticide	62-73-7		0.0153		0.01131
20	China	Asia	Hubei (Jianghan Plain)	2015	Groundwater	38	Dimethoate	Insecticide	60-51-5		0.0177		0.01561
20	China	Asia	Hubei (Jianghan Plain)	2015	Groundwater	38	Malathion	Insecticide	121-75-5		0.0211		0.0136
20	China	Asia	Hubei (Jianghan Plain)	2015	Groundwater	38	Methamidophos	Insecticide	10265-92-6		0.0405		0.03212
20	China	Asia	Hubei (Jianghan Plain)	2015	Groundwater	38	Omethoate	Insecticide	1113-02-6		0.22464		0.05429
20	China	Asia	Hubei (Jianghan Plain)	2015	Groundwater	38	Parathion	Insecticide	56-38-2		0.0588		0.01522
20	China	Asia	Hubei (Jianghan Plain)	2015	Groundwater	38	Parathion-Methyl	Insecticide	298-00-0		0.0102		0.00867
20	China	Asia	Hubei (Jianghan Plain)	2015	Groundwater	38	Phorate	Insecticide	298-02-2		0.0174		0.01703
20	China	Asia	Hubei (Jianghan Plain)	2015	Groundwater	38	Quinalphos	Insecticide	13593-03-8		0.0423		0.01917
21	China	Asia	Shanxi (Taiyuan)	2010	Groundwater	20	Aldrin	Insecticide	309-00-2	0.00011	0.0291		0.00146
21	China	Asia	Shanxi (Taiyuan)	2010	Groundwater	20	Dieldrin	Insecticide	60-57-1	<LOD	0.00047		<LOD
21	China	Asia	Shanxi (Taiyuan)	2010	Groundwater	20	Endosulfan sulfate	Metabolite	1031-07-8	<LOD	0.03597		<LOD
21	China	Asia	Shanxi (Taiyuan)	2010	Groundwater	20	Endrin	Insecticide	72-20-8	<LOD	0.00418		0.00048
21	China	Asia	Shanxi (Taiyuan)	2010	Groundwater	20	HCB	Fungicide	118-74-1	0.00017	0.00119		0.00055
21	China	Asia	Shanxi (Taiyuan)	2010	Groundwater	20	Heptachlor	Insecticide	76-44-8	0.00024	0.02122		0.00179
21	China	Asia	Shanxi (Taiyuan)	2010	Groundwater	20	Heptachlor epoxide	Metabolite	1024-57-3	<LOD	0.00111		<LOD
21	China	Asia	Shanxi (Taiyuan)	2010	Groundwater	20	Methoxychlor	Insecticide	72-43-5	<LOD	0.00381		0.00045
21	China	Asia	Shanxi (Taiyuan)	2010	Groundwater	20	Non-CC	-	-	<LOD	0.00106		<LOD
21	China	Asia	Shanxi (Taiyuan)	2010	Groundwater	20	Non-TC	-	-	<LOD	0.00156		0.00015
21	China	Asia	Shanxi (Taiyuan)	2010	Groundwater	20	o,p'-DDD	Insecticide	53-19-0	0.00065	0.00861		0.00168
21	China	Asia	Shanxi (Taiyuan)	2010	Groundwater	20	o,p'-DDT	Insecticide	789-02-6	<LOD	0.00333		6e-05
21	China	Asia	Shanxi (Taiyuan)	2010	Groundwater	20	p,p'-DDD	Insecticide	72-54-8	0.00088	0.01658		0.00199
21	China	Asia	Shanxi (Taiyuan)	2010	Groundwater	20	p,p'-DDE	Insecticide	72-55-9	<LOD	0.00063		0.00016
21	China	Asia	Shanxi (Taiyuan)	2010	Groundwater	20	p,p'-DDT	Insecticide	50-29-3	0.00017	0.0025		0.00046
21	China	Asia	Shanxi (Taiyuan)	2010	Groundwater	20	α-chlordane	Insecticide	5103-71-9	<LOD	0.00073		0.00013
21	China	Asia	Shanxi (Taiyuan)	2010	Groundwater	20	α-endosulfan	Insecticide	959-98-8	<LOD	0.00464		0.0001
21	China	Asia	Shanxi (Taiyuan)	2010	Groundwater	20	α-HCH	Insecticide	319-84-6	0.00079	0.01918		0.00237
21	China	Asia	Shanxi (Taiyuan)	2010	Groundwater	20	trans-chlordane	Insecticide	5103-74-2	0.00084	0.00761		0.00188
21	China	Asia	Shanxi (Taiyuan)	2010	Groundwater	20	β-endosulfan	Insecticide	33213-65-9	<LOD	0.00368		<LOD
21	China	Asia	Shanxi (Taiyuan)	2010	Groundwater	20	β-HCH	Insecticide	319-85-7	0	0.01218		0.00106
21	China	Asia	Shanxi (Taiyuan)	2010	Groundwater	20	γ-HCH	Insecticide	58-89-9	0	0.00568		0.0005
21	China	Asia	Shanxi (Taiyuan)	2010	Groundwater	20	δ-HCH	Insecticide	319-86-8	0	0.0037		0.00033
21	China	Asia	Shanxi (Taiyuan)	2010	Groundwater	20	ΣDDTs	Insecticide	-	0.00178	0.02641		0.0045
21	China	Asia	Shanxi (Taiyuan)	2010	Groundwater	20	ΣEndosulfate	Insecticides	-	<LOD	0.03653		0.00014
21	China	Asia	Shanxi (Taiyuan)	2010	Groundwater	20	ΣHCHs	Insecticide	-	0.00196	0.03664		0.00454
21	China	Asia	Shanxi (Taiyuan)	2010	Groundwater	20	ΣOCPs	-	-	0.00944	0.08401		0.01872
22	China	Asia	Jiangsu (Wuxi,Suzhou,Jiaxing,Huzhou,Yixing)	2011	Groundwater	27	Aldrin	Insecticide	309-00-2	<MDL	0.3565	0.00561		0.00055		MDL
22	China	Asia	Jiangsu (Wuxi,Suzhou,Jiaxing,Huzhou,Yixing)	2011	Groundwater	27	Dieldrin	Insecticide	60-57-1	<MDL	0.2579	0.00279		0.00035		MDL
22	China	Asia	Jiangsu (Wuxi,Suzhou,Jiaxing,Huzhou,Yixing)	2011	Groundwater	27	Endrin	Insecticide	72-20-8	<MDL	0.1292	0.00479		0.00045		MDL
22	China	Asia	Jiangsu (Wuxi,Suzhou,Jiaxing,Huzhou,Yixing)	2011	Groundwater	27	Endrin aldehyde	Metabolite	7421-93-4	<MDL	0.07879	0.00142		0.00051		MDL
22	China	Asia	Jiangsu (Wuxi,Suzhou,Jiaxing,Huzhou,Yixing)	2011	Groundwater	27	Heptachlor	Insecticide	76-44-8	0.00497	0.1892	0.01209		0.00035		MDL
22	China	Asia	Jiangsu (Wuxi,Suzhou,Jiaxing,Huzhou,Yixing)	2011	Groundwater	27	Heptachlor epoxide	Metabolite	1024-57-3	<MDL	0.04712	0.00802		0.0003		MDL
22	China	Asia	Jiangsu (Wuxi,Suzhou,Jiaxing,Huzhou,Yixing)	2011	Groundwater	27	HCB	Fungicide	118-74-1	0.00305	0.06524	0.01243		0.0011		MDL
22	China	Asia	Jiangsu (Wuxi,Suzhou,Jiaxing,Huzhou,Yixing)	2011	Groundwater	27	p,p'-DDD	Insecticide	72-54-8	<MDL	0.00695	＜MDL		0.00054		MDL
22	China	Asia	Jiangsu (Wuxi,Suzhou,Jiaxing,Huzhou,Yixing)	2011	Groundwater	27	p,p'-DDE	Insecticide	72-55-9	0.00072	0.4535	0.01189		0.00028		MDL
22	China	Asia	Jiangsu (Wuxi,Suzhou,Jiaxing,Huzhou,Yixing)	2011	Groundwater	27	p,p'-DDT	Insecticide	50-29-3	<MDL	0.06028	＜MDL		0.00062		MDL
22	China	Asia	Jiangsu (Wuxi,Suzhou,Jiaxing,Huzhou,Yixing)	2011	Groundwater	27	α-HCH	Insecticide	319-84-6	0.00092	0.04177	0.00271		6e-05		MDL
22	China	Asia	Jiangsu (Wuxi,Suzhou,Jiaxing,Huzhou,Yixing)	2011	Groundwater	27	β-HCH	Insecticide	319-85-7	0.00094	0.1076	0.0096		0.00024		MDL
22	China	Asia	Jiangsu (Wuxi,Suzhou,Jiaxing,Huzhou,Yixing)	2011	Groundwater	27	γ-HCH	Insecticide	58-89-9	0.00138	0.05605	0.00403		8e-05		MDL
22	China	Asia	Jiangsu (Wuxi,Suzhou,Jiaxing,Huzhou,Yixing)	2011	Groundwater	27	δ-HCH	Insecticide	319-86-8	0.00369	0.08058	0.0096		0.0001		MDL
22	China	Asia	Jiangsu (Wuxi,Suzhou,Jiaxing,Huzhou,Yixing)	2011	Groundwater	27	ΣAldrins	Insecticide	-	<MDL	0.3593
22	China	Asia	Jiangsu (Wuxi,Suzhou,Jiaxing,Huzhou,Yixing)	2011	Groundwater	27	ΣDDTs	Insecticide	-	0.00072	0.4823
22	China	Asia	Jiangsu (Wuxi,Suzhou,Jiaxing,Huzhou,Yixing)	2011	Groundwater	27	ΣEndrins	Insecticide	-	0.00104	0.1593
22	China	Asia	Jiangsu (Wuxi,Suzhou,Jiaxing,Huzhou,Yixing)	2011	Groundwater	27	ΣHCHs	Insecticide	-	0.01131	0.1894
22	China	Asia	Jiangsu (Wuxi,Suzhou,Jiaxing,Huzhou,Yixing)	2011	Groundwater	27	ΣHeptachlors	Insecticide	-	0.00512	0.2289
22	China	Asia	Jiangsu (Wuxi,Suzhou,Jiaxing,Huzhou,Yixing)	2011	Groundwater	27	ΣOCPs	-	-	0.03136	1.241
23	China	Asia		2017-2018	Groundwater	694	AMPA	Metabolite	1066-51-9		5.13	0.34		0.0001~0.1	0.0005~0.2	LOD/LOQ
23	China	Asia		2017-2018	Groundwater	694	Glyphosate	Herbicide	1071-83-6		2.09	0.22		0.0002–0.2	0.0007~0.6	LOD/LOQ
24	China	Asia		2019	Groundwater	95	Acetamiprid	Insecticide	135410-20-7		0.00338	4e-05	0.00022	5e-05		MDL
24	China	Asia		2019	Groundwater	95	Clothianidin(CLO)	Insecticide	210880-92-5		0.137	3e-05	0.00211	5e-05		MDL
24	China	Asia		2019	Groundwater	95	Desnitro-imidacloprid(DN-IMI)	Metabolite	127202-53-3		0.00778	< MDL	0.00038	5e-05		MDL
24	China	Asia		2019	Groundwater	95	Dinotefuran(DNT)	Insecticide	165252-70-0		0.00564	< MDL	0.00023	0.0001		MDL
24	China	Asia		2019	Groundwater	95	Imidacloprid(IMI)	Insecticide	138261-41-3		0.02	0.00026	0.00188	2e-05		MDL
24	China	Asia		2019	Groundwater	95	Imidacloprid-urea(IMI-urea)	Metabolite	120868-66-8		0.0253	< MDL	0.00073	0.0001		MDL
24	China	Asia		2019	Groundwater	95	Imidaclothiz(IMIT)	Insecticide	105843-36-5		0.00018	< MDL	2e-06	5e-05		MDL
24	China	Asia		2019	Groundwater	95	N-desmethyl-thiamethoxam(DM-THM)	Metabolite	171103-04-1		0.00472	< MDL	7e-05	5e-05		MDL
24	China	Asia		2019	Groundwater	95	Nitenpyram(NTP)	Insecticide	150824-47-8		0.0001	< MDL	3e-05	5e-05		MDL
24	China	Asia		2019	Groundwater	95	Thiacloprid(THCP)	Insecticide	111988-49-9		0.00146	< MDL	3e-05	2e-05		MDL
24	China	Asia		2019	Groundwater	95	Thiamethoxam(THM)	Insecticide	153719-23-4		0.807	< MDL	0.00909	5e-05		MDL
24	China	Asia		2019	Groundwater	95	Urinary N-desmethyl-acetamiprid(DM-ACE)	Metabolite	190604-92-3		0.0188	2e-05	0.00034	1e-05		MDL
25	China	Asia	Heilongjiang (Harbin,Daqing)	2017	Groundwater	30	ΣCPs	-	-		2.502		0.365
25	China	Asia	Heilongjiang (Harbin,Daqing)	2017	Groundwater	30	ΣOCPs	-	-		0.292		0.0567
25	China	Asia	Heilongjiang (Harbin,Daqing)	2017	Groundwater	30	ΣOPPs	-	-		1.88		0.237
25	China	Asia	Heilongjiang (Harbin,Daqing)	2017	Groundwater	30	3-Hydroxycarburan	Metabolite	16655-82-6		1.972		0.293	0.0435		MDL
25	China	Asia	Heilongjiang (Harbin,Daqing)	2017	Groundwater	30	4,4'-DDD	Insecticide	72-54-8		0.0048		0.0024	0.0145		MDL
25	China	Asia	Heilongjiang (Harbin,Daqing)	2017	Groundwater	30	p,p'-DDT	Insecticide	50-29-3		0.0072		0.0036	0.0186		MDL
25	China	Asia	Heilongjiang (Harbin,Daqing)	2017	Groundwater	30	Atrazine	Herbicide	1912-24-9		0.0922		0.018	0.0159		MDL
25	China	Asia	Heilongjiang (Harbin,Daqing)	2017	Groundwater	30	Bladex	Herbicide	21725-46-2		0.0717		0.0301	0.0203		MDL
25	China	Asia	Heilongjiang (Harbin,Daqing)	2017	Groundwater	30	Carbofuran	Insecticide	1563-66-2		0.362		0.247	0.0125		MDL
25	China	Asia	Heilongjiang (Harbin,Daqing)	2017	Groundwater	30	Chloroneb	Fungicide	2675-77-6		0.0215		0.0046	0.0025		MDL
25	China	Asia	Heilongjiang (Harbin,Daqing)	2017	Groundwater	30	Diazinon	Insecticide	333-41-5		0.0123		0.0073	0.0465		MDL
25	China	Asia	Heilongjiang (Harbin,Daqing)	2017	Groundwater	30	Dichlorvos	Insecticide	62-73-7		0.0488		0.0378	0.0104		MDL
25	China	Asia	Heilongjiang (Harbin,Daqing)	2017	Groundwater	30	Dimethoate	Insecticide	60-51-5		0.256		0.235	0.0214		MDL
25	China	Asia	Heilongjiang (Harbin,Daqing)	2017	Groundwater	30	Dioxathion	Insecticide	78-34-2		0.13		0.0376	0.0139		MDL
25	China	Asia	Heilongjiang (Harbin,Daqing)	2017	Groundwater	30	EPN	Insecticide	2104-64-5		0.0307		0.0094	0.0825		MDL
25	China	Asia	Heilongjiang (Harbin,Daqing)	2017	Groundwater	30	Famphur	Insecticide	52-85-7		0.0761		0.0308	0.022		MDL
25	China	Asia	Heilongjiang (Harbin,Daqing)	2017	Groundwater	30	Fensulfothion	Insecticide	115-90-2		0.024		0.024	0.1033		MDL
25	China	Asia	Heilongjiang (Harbin,Daqing)	2017	Groundwater	30	Fenthion	Insecticide	55-38-9		0.01		0.0044	0.0078		MDL
25	China	Asia	Heilongjiang (Harbin,Daqing)	2017	Groundwater	30	Guthion ethyl	Insecticide	2642-71-9		0.0665		0.0665	0.1084		MDL
25	China	Asia	Heilongjiang (Harbin,Daqing)	2017	Groundwater	30	Heptachlor	Insecticide	76-44-8		0.019		0.0088	0.031		MDL
25	China	Asia	Heilongjiang (Harbin,Daqing)	2017	Groundwater	30	Imidan	Insecticide	732-11-6		0.141		0.141	0.0221		MDL
25	China	Asia	Heilongjiang (Harbin,Daqing)	2017	Groundwater	30	Lindane	Insecticide	58-89-9		0.0542		0.0307	0.0026		MDL
25	China	Asia	Heilongjiang (Harbin,Daqing)	2017	Groundwater	30	Malathion	Insecticide	121-75-5		0.298		0.169	0.018		MDL
25	China	Asia	Heilongjiang (Harbin,Daqing)	2017	Groundwater	30	Methoxychlor	Insecticide	72-43-5		0.108		0.0358	0.0825		MDL
25	China	Asia	Heilongjiang (Harbin,Daqing)	2017	Groundwater	30	Metolachlor	Herbicide	51218-45-2		0.0079		0.0067	0.0219		MDL
25	China	Asia	Heilongjiang (Harbin,Daqing)	2017	Groundwater	30	Metribuzin	Herbicide	21087-64-9		0.0266		0.0151	0.0228		MDL
25	China	Asia	Heilongjiang (Harbin,Daqing)	2017	Groundwater	30	Parathion-Methyl	Insecticide	298-00-0		0.188		0.0786	0.0214		MDL
25	China	Asia	Heilongjiang (Harbin,Daqing)	2017	Groundwater	30	Phosdrin	Insecticide	7786-34-7		0.228		0.228	0.0068		MDL
25	China	Asia	Heilongjiang (Harbin,Daqing)	2017	Groundwater	30	Promecarb	Insecticide	2631-37-0		0.168		0.168	0.0082		MDL
25	China	Asia	Heilongjiang (Harbin,Daqing)	2017	Groundwater	30	Sulprofos	Insecticide	35400-43-2		0.841		0.443	0.1184		MDL
25	China	Asia	Heilongjiang (Harbin,Daqing)	2017	Groundwater	30	Zinophos	Insecticide	297-97-2		0.0328		0.0328	0.0074		MDL
25	China	Asia	Heilongjiang (Harbin,Daqing)	2017	Groundwater	30	α-endosulfan	Insecticide	959-98-8		0.0532		0.0278	0.0121		MDL
25	China	Asia	Heilongjiang (Harbin,Daqing)	2017	Groundwater	30	α-HCH	Insecticide	319-84-6		0.0071		0.005	0.0026		MDL
25	China	Asia	Heilongjiang (Harbin,Daqing)	2017	Groundwater	30	β-HCH	Insecticide	319-85-7		0.13		0.0177	0.0194		MDL
25	China	Asia	Heilongjiang (Harbin,Daqing)	2017	Groundwater	30	δ-HCH	Insecticide	319-86-8		0.0055		0.0055	0.007		MDL
26	China	Asia	Beijing and Tianjin	2015	Groundwater	27	1,4-Dichlorobenzene	Insecticide	106-46-7	n.d	3.811	n.d	0.168	0.005~1		LOQ
26	China	Asia	Beijing and Tianjin	2015	Groundwater	27	2-Phenylphenol (OPP)	Fungicide	90-43-7	n.d	0.019	n.d	0.00071	0.005~1		LOQ
26	China	Asia	Beijing and Tianjin	2015	Groundwater	27	Atrazine	Herbicide	1912-24-9	n.d	0.057	n.d	0.0037	0.005~1		LOQ
26	China	Asia	Beijing and Tianjin	2015	Groundwater	27	Carbendazim	Fungicide	10605-21-7	n.d	1.607	n.d	0.062	0.004~0.2		LOQ
26	China	Asia	Beijing and Tianjin	2015	Groundwater	27	Diflubenzuron	Insecticide	35367-38-5	n.d	0.148	n.d	0.0055	0.005~1		LOQ
26	China	Asia	Beijing and Tianjin	2015	Groundwater	27	Dimethomorph (E)	Fungicide	110488-70-5	n.d	1.472	n.d	0.055	0.004~0.2		LOQ
26	China	Asia	Beijing and Tianjin	2015	Groundwater	27	Dimethomorph (Z)	Fungicide	113210-98-3	n.d	0.746	n.d	0.028	0.004~0.2		LOQ
26	China	Asia	Beijing and Tianjin	2015	Groundwater	27	Diuron	Herbicide	330-54-1	n.d	0.373	n.d	0.014	0.004~0.2		LOQ
26	China	Asia	Beijing and Tianjin	2015	Groundwater	27	Fenhexamid	Fungicide	126833-17-8	n.d	0.067	n.d	0.0025	0.004~0.2		LOQ
26	China	Asia	Beijing and Tianjin	2015	Groundwater	27	HCB	Fungicide	118-74-1	n.d	0.00051	n.d	4e-05	0.0001~0.001		LOQ
26	China	Asia	Beijing and Tianjin	2015	Groundwater	27	Iprodione	Fungicide	36734-19-7	n.d	0.061	n.d	0.0023	0.005~1		LOQ
26	China	Asia	Beijing and Tianjin	2015	Groundwater	27	Isouron	Pesticide	55861-78-4	n.d	0.033	n.d	0.0012	0.004~0.2		LOQ
26	China	Asia	Beijing and Tianjin	2015	Groundwater	27	Linuron	Herbicide	330-55-2	n.d	0.038	n.d	0.0014	0.004~0.2		LOQ
26	China	Asia	Beijing and Tianjin	2015	Groundwater	27	o,p'-DDD	Insecticide	53-19-0	n.d	0.00034	n.d	3e-05	0.0001~0.001		LOQ
26	China	Asia	Beijing and Tianjin	2015	Groundwater	27	o,p'-DDT	Insecticide	789-02-6	n.d	0.00019	n.d	1e-05	0.0001~0.001		LOQ
26	China	Asia	Beijing and Tianjin	2015	Groundwater	27	Oxadixyl	Fungicide	77732-09-3	n.d	0.805	n.d	0.03	0.005~1		LOQ
26	China	Asia	Beijing and Tianjin	2015	Groundwater	27	p,p'-DDD	Insecticide	72-54-8	n.d	0.0002	n.d	1e-05	0.0001~0.001		LOQ
26	China	Asia	Beijing and Tianjin	2015	Groundwater	27	p,p'-DDE	Insecticide	72-55-9	n.d	0.0001	n.d	4e-06	0.0001~0.001		LOQ
26	China	Asia	Beijing and Tianjin	2015	Groundwater	27	Prochloraz	Fungicide	67747-09-5	n.d	0.081	n.d	0.003	0.004~0.2		LOQ
26	China	Asia	Beijing and Tianjin	2015	Groundwater	27	Pyrimethanil	Fungicide	53112-28-0	n.d	0.092	n.d	0.0034	0.005~1		LOQ
26	China	Asia	Beijing and Tianjin	2015	Groundwater	27	α-HCH	Insecticide	319-84-6	n.d	0.00053	n.d	4e-05	0.0001~0.001		LOQ
27	China	Asia	Chongqing	2011-2012	Groundwater	24	Aldrin	Insecticide	309-00-2	0.0023	0.0961			0.00009~0.00025		LOD
27	China	Asia	Chongqing	2011-2012	Groundwater	24	Dieldrin	Insecticide	60-57-1	n.d	0.0066			0.00009~0.00025		LOD
27	China	Asia	Chongqing	2011-2012	Groundwater	24	Endrin	Insecticide	72-20-8	0.0002	0.0068			0.00009~0.00025		LOD
27	China	Asia	Chongqing	2011-2012	Groundwater	24	Heptachlor	Insecticide	76-44-8	0.0001	0.0141			0.00009~0.00025		LOD
27	China	Asia	Chongqing	2011-2012	Groundwater	24	Heptachlor epoxide	Metabolite	1024-57-3	0.0001	0.0031			0.00009~0.00025		LOD
27	China	Asia	Chongqing	2011-2012	Groundwater	24	Isodrin	Insecticide	465-73-6	0.0002	0.0042			0.00009~0.00025		LOD
27	China	Asia	Chongqing	2011-2012	Groundwater	24	Methoxychlor	Insecticide	72-43-5	n.d	0.0106			0.00009~0.00025		LOD
27	China	Asia	Chongqing	2011-2012	Groundwater	24	o,p'-DDD	Insecticide	53-19-0	n.d	0.0032			0.00009~0.00025		LOD
27	China	Asia	Chongqing	2011-2012	Groundwater	24	o,p'-DDE	Insecticide	3424-82-6	0.0003	0.0422			0.00009~0.00025		LOD
27	China	Asia	Chongqing	2011-2012	Groundwater	24	o,p'-DDT	Insecticide	789-02-6	n.d	0.0155			0.00009~0.00025		LOD
27	China	Asia	Chongqing	2011-2012	Groundwater	24	Oxychlordane	Metabolite	27304-13-8	n.d	0.848			0.00009~0.00025		LOD
27	China	Asia	Chongqing	2011-2012	Groundwater	24	p,p'-DDD	Insecticide	72-54-8	n.d	0.0059			0.00009~0.00025		LOD
27	China	Asia	Chongqing	2011-2012	Groundwater	24	p,p'-DDE	Insecticide	72-55-9	0.0003	0.0193			0.00009~0.00025		LOD
27	China	Asia	Chongqing	2011-2012	Groundwater	24	p,p'-DDT	Insecticide	50-29-3	n.d	0.0088			0.00009~0.00025		LOD
27	China	Asia	Chongqing	2011-2012	Groundwater	24	α-chlordane	Insecticide	5103-71-9	0.0009	0.0414			0.00009~0.00025		LOD
27	China	Asia	Chongqing	2011-2012	Groundwater	24	α-endosulfan	Insecticide	959-98-8	0.0005	0.0144			0.00009~0.00025		LOD
27	China	Asia	Chongqing	2011-2012	Groundwater	24	α-HCH	Insecticide	319-84-6	0.0006	0.0582			0.00009~0.00025		LOD
27	China	Asia	Chongqing	2011-2012	Groundwater	24	β-chlordane	Insecticide	5103-74-2	n.d	0.0492			0.00009~0.00025		LOD
27	China	Asia	Chongqing	2011-2012	Groundwater	24	β-endosulfan	Insecticide	33213-65-9	0.0001	0.0078			0.00009~0.00025		LOD
27	China	Asia	Chongqing	2011-2012	Groundwater	24	β-HCH	Insecticide	319-85-7	0.0004	0.0049			0.00009~0.00025		LOD
27	China	Asia	Chongqing	2011-2012	Groundwater	24	γ-HCH	Insecticide	58-89-9	0.0003	0.0444			0.00009~0.00025		LOD
27	China	Asia	Chongqing	2011-2012	Groundwater	24	δ-HCH	Insecticide	319-86-8	0.0009	0.0059			0.00009~0.00025		LOD
27	China	Asia	Chongqing	2011-2012	Groundwater	24	ε-HCH	Insecticide	6108-10-7	n.d	0.0022			0.00009~0.00025		LOD
27	China	Asia	Chongqing	2011-2012	Groundwater	24	ΣDDTs	Insecticide	-		0.047
27	China	Asia	Chongqing	2011-2012	Groundwater	24	ΣHCHs	Insecticide	-		0.093
27	China	Asia	Chongqing	2011-2012	Groundwater	24	ΣOCPs	-	-		0.936
28	China	Asia	Hubei (Zigui County)	2019	Groundwater	10	ΣDDTs	Insecticides	-	0.000167	0.0142	0.000705
28	China	Asia	Hubei (Zigui County)	2019	Groundwater	10	ΣHCHs	Insecticides	-	3.1e-05	0.0209	0.00022
28	China	Asia	Hubei (Zigui County)	2019	Groundwater	10	ΣOCPs	-	-	0.0003	0.0322	0.00112
28	China	Asia	Hubei (Zigui County)	2019	Groundwater	10	Aldrin	Insecticide	309-00-2	<MDL	0.0108	4.72e-05		1.5e-05		MDL
28	China	Asia	Hubei (Zigui County)	2019	Groundwater	10	Dieldrin	Insecticide	60-57-1	<MDL	0.000769	7.51e-06		1.5e-05		MDL
28	China	Asia	Hubei (Zigui County)	2019	Groundwater	10	Endosulfan sulfate	Metabolite	1031-07-8	<MDL	0.000705	<MDL		1e-05		MDL
28	China	Asia	Hubei (Zigui County)	2019	Groundwater	10	Endrin	Insecticide	72-20-8	<MDL	0.00265	<MDL		1.5e-05		MDL
28	China	Asia	Hubei (Zigui County)	2019	Groundwater	10	Endrin aldehyde	Metabolite	7421-93-4	<MDL	0.000541	<MDL		2e-05		MDL
28	China	Asia	Hubei (Zigui County)	2019	Groundwater	10	Endrin ketone	Insecticide	53494-70-5	<MDL	0.00011	<MDL		2e-05		MDL
28	China	Asia	Hubei (Zigui County)	2019	Groundwater	10	HCB	Fungicide	118-74-1	<MDL	0.00272	5e-05		1.2e-05		MDL
28	China	Asia	Hubei (Zigui County)	2019	Groundwater	10	Heptachlor	Insecticide	76-44-8	<MDL	0.000149	3.27e-05		1.3e-05		MDL
28	China	Asia	Hubei (Zigui County)	2019	Groundwater	10	Heptachlor epoxide	Metabolite	1024-57-3	<MDL	0.000694	1.27e-05		2e-05		MDL
28	China	Asia	Hubei (Zigui County)	2019	Groundwater	10	Methoxychlor	Insecticide	72-43-5	<MDL	0.00142	<MDL		2e-05		MDL
28	China	Asia	Hubei (Zigui County)	2019	Groundwater	10	o,p'-DDD	Insecticide	53-19-0	<MDL	0.0139	5.62e-05		1e-05		MDL
28	China	Asia	Hubei (Zigui County)	2019	Groundwater	10	o,p'-DDE	Insecticide	3424-82-6	<MDL	0.00275	7.27e-06		1e-05		MDL
28	China	Asia	Hubei (Zigui County)	2019	Groundwater	10	o,p'-DDT	Insecticide	789-02-6	<MDL	0.00118	<MDL		2e-05		MDL
28	China	Asia	Hubei (Zigui County)	2019	Groundwater	10	p,p'-DDD	Insecticide	72-54-8	<MDL	0.000589	<MDL		1e-05		MDL
28	China	Asia	Hubei (Zigui County)	2019	Groundwater	10	p,p'-DDE	Insecticide	72-55-9	<MDL	0.000444	7.52e-06		1e-05		MDL
28	China	Asia	Hubei (Zigui County)	2019	Groundwater	10	p,p'-DDT	Insecticide	50-29-3	<MDL	0.000803	0.000316		2e-05		MDL
28	China	Asia	Hubei (Zigui County)	2019	Groundwater	10	α-chlordane	Insecticide	5103-71-9	<MDL	0.000521	3.66e-05		1e-05		MDL
28	China	Asia	Hubei (Zigui County)	2019	Groundwater	10	α-endosulfan	Insecticide	959-98-8	<MDL	0.000836	<MDL		1e-05		MDL
28	China	Asia	Hubei (Zigui County)	2019	Groundwater	10	α-HCH	Insecticide	319-84-6	<MDL	0.000189	1.63e-05		1.5e-05		MDL
28	China	Asia	Hubei (Zigui County)	2019	Groundwater	10	β-chlordane	Insecticide	5103-74-2	<MDL	0.00659	<MDL		1e-05		MDL
28	China	Asia	Hubei (Zigui County)	2019	Groundwater	10	β-endosulfan	Insecticide	33213-65-9	<MDL	0.00272	<MDL		1e-05		MDL
28	China	Asia	Hubei (Zigui County)	2019	Groundwater	10	β-HCH	Insecticide	319-85-7	<MDL	0.0129	5.85e-05		1.5e-05		MDL
28	China	Asia	Hubei (Zigui County)	2019	Groundwater	10	γ-HCH	Insecticide	58-89-9	<MDL	0.00774	3.93e-05		1e-05		MDL
28	China	Asia	Hubei (Zigui County)	2019	Groundwater	10	δ-HCH	Insecticide	319-86-8	<MDL	0.00263	2.68e-05		1e-05		MDL
29	China	Asia	Hubei (Fu River)	2013	Groundwater	9	2,4-D	Herbicide	94-75-7	0.01	2.3		0.442222	0.01		LOD
29	China	Asia	Hubei (Fu River)	2013	Groundwater	9	2,4-Dichlorophenol	Metabolite	120-83-2	0.03	0.14		0.0811111	0.01		LOD
29	China	Asia	Hubei (Fu River)	2013	Groundwater	9	2,6-Dichloro-benzamide(DNOC)	Herbicide	534-52-1	n.d	nd		nd	0.01		LOD
29	China	Asia	Hubei (Fu River)	2013	Groundwater	9	2,6-Dichlorophenol	Intermediate	87-65-0	n.d	0.16		0.048	0.01		LOD
29	China	Asia	Hubei (Fu River)	2013	Groundwater	9	Atrazine	Herbicide	1912-24-9	0.19	0.91		0.366667	0.01		LOD
29	China	Asia	Hubei (Fu River)	2013	Groundwater	9	BAM	Metabolite	2008-58-4	n.d	0.04		0.025	0.01		LOD
29	China	Asia	Hubei (Fu River)	2013	Groundwater	9	Bentazone	Herbicide	25057-89-0	n.d	0.08		0.052	0.01		LOD
29	China	Asia	Hubei (Fu River)	2013	Groundwater	9	Deisopropyl atrazine	Metabolite	1007-28-9	n.d	0.16		0.0685714	0.01		LOD
29	China	Asia	Hubei (Fu River)	2013	Groundwater	9	Desethylatrazine	Metabolite	6190-65-4	0.01	0.16		0.0577778	0.01		LOD
29	China	Asia	Hubei (Fu River)	2013	Groundwater	9	Hydroxyatrazine	Metabolite	2163-68-0	0.37	0.59		0.482222	0.01		LOD
29	China	Asia	Hubei (Fu River)	2013	Groundwater	9	MCPA	Herbicide	94-74-6	n.d	0.05		0.0275	0.01		LOD
29	China	Asia	Hubei (Fu River)	2013	Groundwater	9	Terbuthylazine	Herbicide	5915-41-3	n.d	0.02		0.0166667	0.01		LOD
29	China	Asia	Hubei (Fu River)	2014	Groundwater	3	2,4-D	Herbicide	94-75-7	0.01	0.05		0.0266667	0.01		LOD
29	China	Asia	Hubei (Fu River)	2014	Groundwater	3	Atrazine	Herbicide	1912-24-9	0.12	0.19		0.153333	0.01		LOD
29	China	Asia	Hubei (Fu River)	2014	Groundwater	3	Bentazone	Herbicide	25057-89-0	0.03	0.04		0.0333333	0.01		LOD
29	China	Asia	Hubei (Fu River)	2014	Groundwater	3	Deisopropyl atrazine	Metabolite	1007-28-9	0.01	0.02		0.0166667	0.01		LOD
29	China	Asia	Hubei (Fu River)	2014	Groundwater	3	Desethylatrazine	Metabolite	6190-65-4	0.03	0.08		0.05	0.01		LOD
29	China	Asia	Hubei (Fu River)	2014	Groundwater	3	Hydroxyatrazine	Metabolite	2163-68-0	0.2	0.33		0.263333	0.01		LOD
30	China	Asia	Qinghai (Golmud)	2019	Groundwater	9	Avermectin	Insecticide	65195-55-3	3.8	15		7.16	0.0001	0.0003	LOD/LOQ
30	China	Asia	Qinghai (Golmud)	2019	Groundwater	9	Imidacloprid	Insecticide	138261-41-3	0.03	0.41		0.21	2e-05	6e-05	LOD/LOQ
31	China	Asia	Tianjin (Tianjin)	2011	Groundwater	19	ΣEndosulfans	Insecticides	-	n.d	0.016
31	China	Asia	Tianjin (Tianjin)	2011	Groundwater	19	ΣHCHs	Insecticides	-	n.d	0.104
31	China	Asia	Tianjin (Tianjin)	2011	Groundwater	19	ΣOCPs	-	-	0.044	0.432
31	China	Asia	Tianjin (Tianjin)	2011	Groundwater	19	ΣotherOCPs	-	-	0.044	0.416
31	China	Asia	Tianjin (Tianjin)	2011	Groundwater	19	Aldrin	Insecticide	309-00-2	n.d	0.164
31	China	Asia	Tianjin (Tianjin)	2011	Groundwater	19	Endrin	Insecticide	72-20-8	0.015	0.408
31	China	Asia	Tianjin (Tianjin)	2011	Groundwater	19	α/β-endosulfan	Insecticides	-	n.d	0.016
31	China	Asia	Tianjin (Tianjin)	2011	Groundwater	19	α-HCH	Insecticide	319-84-6	n.d	0.012
31	China	Asia	Tianjin (Tianjin)	2011	Groundwater	19	γ-HCH	Insecticide	58-89-9	n.d	0.044
31	China	Asia	Tianjin (Tianjin)	2011	Groundwater	19	δ-HCH	Insecticide	319-86-8	n.d	0.048
32	China	Asia	Xinjiang (Yanqi Basin,Ruoqiang-Qiemo area,Shihezi region)	2014	Groundwater	83	α-HCH	Insecticide	319-84-6	n.d	0.007
32	China	Asia	Xinjiang (Yanqi Basin,Ruoqiang-Qiemo area,Shihezi region)	2014	Groundwater	83	γ-HCH	Insecticide	58-89-9	n.d	0.005
33	India	Asia		2019	Groundwater	51	BAM	Metabolite	2008-58-4	0.0016	0.065	0.0073		0.001		LOI
33	India	Asia		2019	Groundwater	51	Acetamiprid	Insecticide	135410-20-7	0.0005	0.0005	0.0005		0.001		LOI
33	India	Asia		2019	Groundwater	51	Atrazine	Herbicide	1912-24-9	0.0005	0.0005	0.0005		0.001		LOI
33	India	Asia		2019	Groundwater	51	Azoxystrobin	Fungicide	131860-33-8	0.001	0.001	0.001		0.001		LOI
33	India	Asia		2019	Groundwater	51	Bentazone	Herbicide	25057-89-0	0.0015	0.0015	0.0015		0.001		LOI
33	India	Asia		2019	Groundwater	51	Bromoxynil	Herbicide	1689-84-5	0.0028	0.0028	0.0028		0.001		LOI
33	India	Asia		2019	Groundwater	51	Buprofezin	Insecticide	69327-76-0	0.0073	0.0073	0.0073		0.002		LOI
33	India	Asia		2019	Groundwater	51	Carbendazim	Fungicide	10605-21-7	0.0014	0.016	0.0029		0.005		LOI
33	India	Asia		2019	Groundwater	51	Carboxin	Fungicide	5234-68-4	0.0006	0.0006	0.0006		0.001		LOI
33	India	Asia		2019	Groundwater	51	Clothianidin	Insecticide	210880-92-5	0.0004	0.0005	0.00045		0.001		LOI
33	India	Asia		2019	Groundwater	51	Cycluron	Herbicide	2163-69-1	0.0002	0.0002	0.0002		0.001		LOI
33	India	Asia		2019	Groundwater	51	Cyprodinil	Fungicide	121552-61-2	0.0002	0.0002	0.0002		0.001		LOI
33	India	Asia		2019	Groundwater	51	Desethyl atrazine	Metabolite	6190-65-4	0.0012	0.0012	0.0012		0.001		LOI
33	India	Asia		2019	Groundwater	51	Diuron	Herbicide	330-54-1	0.0003	0.047	0.0018		0.001		LOI
33	India	Asia		2019	Groundwater	51	Fenuron	Herbicide	101-42-8	0.0006	0.018	0.0017		0.002		LOI
33	India	Asia		2019	Groundwater	51	Fipronil	Insecticide	120068-37-3	0.001	0.001	0.001		0.001		LOI
33	India	Asia		2019	Groundwater	51	Flubendiamide	Insecticide	272451-65-7	0.0039	0.0039	0.0039		0.001		LOI
33	India	Asia		2019	Groundwater	51	Haloxyfop-methyl	Herbicide	69806-40-2	0.0001	0.0001	0.0001		0.001		LOI
33	India	Asia		2019	Groundwater	51	Hexaconazole	Fungicide	79983-71-4	0.0003	0.0013	0.0008		0.001		LOI
33	India	Asia		2019	Groundwater	51	Imidacloprid	Insecticide	138261-41-3	0.0007	0.0059	0.0016		0.001		LOI
33	India	Asia		2019	Groundwater	51	Metalaxyl	Fungicide	57837-19-1	0.0004	0.0029	0.0006		0.001		LOI
33	India	Asia		2019	Groundwater	51	Monuron	Herbicide	150-68-5	0.0002	0.0014	0.00065		0.001		LOI
33	India	Asia		2019	Groundwater	51	Pendimethalin	Herbicide	40487-42-1	0.0017	0.0017	0.0017		0.001		LOI
33	India	Asia		2019	Groundwater	51	Phenoxyacetic acid	Herbicide	122-59-8	0.051	0.051	0.051		0.02		LOI
33	India	Asia		2019	Groundwater	51	Thiamethoxam	Insecticide	153719-23-4	0.0005	0.0014	0.00095		0.001		LOI
33	India	Asia		2019	Groundwater	51	Triazophos	Insecticide	24017-47-8	0.0001	0.0001	0.0001		0.001		LOI
33	India	Asia		2019	Groundwater	51	Tricyclazole	Fungicide	41814-78-2	0.0001	0.0002	0.0001		0.001		LOI
34	India	Asia	West Bengal	2014-2016	Groundwater	235	2,4-D	Herbicide	94-75-7	0.25	1.96	1.105		0.2		LOD
34	India	Asia	West Bengal	2014-2016	Groundwater	235	Alachlor	Herbicide	15972-60-8	0.56	3.23	1.895		3		LOD
34	India	Asia	West Bengal	2014-2016	Groundwater	235	Atrazine	Herbicide	1912-24-9	0.95	3.56	2.255		1		LOD
34	India	Asia	West Bengal	2014-2016	Groundwater	235	Chlorpyrifos	Insecticide	2921-88-2	14	92	53		1		LOD
34	India	Asia	West Bengal	2014-2016	Groundwater	235	DDT	Insecticide	50-29-3	0.01	0.56	0.285		0.4		LOD
34	India	Asia	West Bengal	2014-2016	Groundwater	235	Lindane	Insecticide	58-89-9	0.21	2.96	1.585		1		LOD
34	India	Asia	West Bengal	2014-2016	Groundwater	235	Malaoxon	Metabolite	1634-78-2	410	1420	915		0.4		LOD
34	India	Asia	West Bengal	2014-2016	Groundwater	235	Malathion	Insecticide	121-75-5	150	7215	3682.5		0.6		LOD
34	India	Asia	West Bengal	2014-2016	Groundwater	235	Parathion-Methyl	Insecticide	298-00-0	1	5.9	3.45		1		LOD
35	India	Asia	Uttar Pradesh	2016	Groundwater	26	Atrazine	Herbicide	1912-24-9	0.0004	0.0019			0.0001		LOD
35	India	Asia	Uttar Pradesh	2016	Groundwater	26	Carboxin	Fungicide	5234-68-4	0.025	0.058			0.001		LOD
35	India	Asia	Uttar Pradesh	2016	Groundwater	26	Chlorpyrifos	Insecticide	2921-88-2	0.0006	0.004			0.0001		LOD
35	India	Asia	Uttar Pradesh	2016	Groundwater	26	Cyprodinil	Fungicide	121552-61-2	0.0005	0.0005			0.0001		LOD
35	India	Asia	Uttar Pradesh	2016	Groundwater	26	Deisopropyl atrazine	Metabolite	1007-28-9	0.0002	0.0005			0.0001		LOD
35	India	Asia	Uttar Pradesh	2016	Groundwater	26	Desethyl atrazine	Metabolite	6190-65-4	0.0017	0.0024			0.0001		LOD
35	India	Asia	Uttar Pradesh	2016	Groundwater	26	Diuron	Herbicide	330-54-1	0.0002	0.002			0.0001		LOD
35	India	Asia	Uttar Pradesh	2016	Groundwater	26	Fenuron	Herbicide	101-42-8	0.0005	0.0047			0.0001		LOD
35	India	Asia	Uttar Pradesh	2016	Groundwater	26	Malathion	Insecticide	121-75-5	0.0003	0.0003			0.0001		LOD
35	India	Asia	Uttar Pradesh	2016	Groundwater	26	Monuron	Herbicide	150-68-5	0.0002	0.0002			0.0001		LOD
35	India	Asia	Uttar Pradesh	2016	Groundwater	26	Phenoxyacetic acid	Herbicide	122-59-8	0.019	0.21			0.02		LOD
36	India	Asia		2010	Groundwater	26	α-endosulfan	Insecticide	959-98-8	3.1	58	n.d	5.431	0.00004~0.0007		LOD
36	India	Asia		2011	Groundwater	13	α-endosulfan	Insecticide	959-98-8	6.3	56			0.00004~0.0007		LOD
36	India	Asia		2010	Groundwater	26	α-HCH	Insecticide	319-84-6	0.02	8.8	n.d	1.009	0.00004~0.0007		LOD
36	India	Asia		2010	Groundwater	26	β-endosulfan	Insecticide	33213-65-9	0.05	0.05	n.d	0.001	0.00004~0.0007		LOD
36	India	Asia		2010	Groundwater	26	β-HCH	Insecticide	319-85-7	0.03	2.3	0.26	0.185	0.00004~0.0007		LOD
36	India	Asia		2011	Groundwater	13	β-HCH	Insecticide	319-85-7	0.007	0.32			0.00004~0.0007		LOD
36	India	Asia		2010	Groundwater	26	γ-HCH	Insecticide	58-89-9	11	33	n.d	3.871	0.00004~0.0007		LOD
37	India	Asia	Maharashtra state	2011-2012	Groundwater	156	Chlorpyrifos	Insecticide	2921-88-2	n.d	0.25			0.045~0.067	0.15~0.226	LOD/LOQ
37	India	Asia	Maharashtra state	2011-2012	Groundwater	156	Dichlorvos	Insecticide	62-73-7	n.d	0.09			0.045~0.067	0.15~0.226	LOD/LOQ
37	India	Asia	Maharashtra state	2011-2012	Groundwater	156	Endosulphan	Insecticide	115-29-7	n.d	0.78			0.045~0.067	0.15~0.226	LOD/LOQ
37	India	Asia	Maharashtra state	2011-2012	Groundwater	156	Parathion-Methyl	Insecticide	298-00-0	n.d	0.09			0.045~0.067	0.15~0.226	LOD/LOQ
37	India	Asia	Maharashtra state	2011-2012	Groundwater	156	ΣHCHs(α,β,γ,δ-HCH)	Insecticide	-	n.d	0.39			0.045~0.067	0.15~0.226	LOD/LOQ
38	Iran	Asia		2011	Groundwater	78	Chlorpyrifos	Insecticide	2921-88-2		0.045	0
38	Iran	Asia		2011	Groundwater	78	Deltamethrin	Insecticide	52918-63-5		0.104	0.003
38	Iran	Asia		2011	Groundwater	78	Diazinon	Insecticide	333-41-5		0.614	0.039
38	Iran	Asia		2011	Groundwater	78	Endosulfan	Insecticide	115-29-7		0.538	0.009
38	Iran	Asia		2011	Groundwater	78	Fenitrothion	Insecticide	122-14-5		0.66	0.098
38	Iran	Asia		2011	Groundwater	78	Malathion	Insecticide	121-75-5		0.456	0.044
38	Iran	Asia		2011	Groundwater	78	Parathion-Methyl	Insecticide	298-00-0		0.321	0.014
38	Iran	Asia		2011	Groundwater	78	Profenofos	Insecticide	41198-08-7		0.542	0.021
38	Iran	Asia		2011	Groundwater	78	Trifluralin	Herbicide	1582-09-8		0.196	0
39	Korea	Asia		2016	Groundwater	30	Carbofuran	Insecticide	1563-66-2	n.d	0.116			0.002		MDL
40	Lebanon	Asia		2015-2017	Groundwater	14	Alachlor	Herbicide	15972-60-8	n.d	0.39		0.25	0.08	0.26	LOD/LOQ
40	Lebanon	Asia		2015-2017	Groundwater	14	Aldrin	Insecticide	309-00-2	n.d	0.22		0.01	0.02	0.1	LOD/LOQ
40	Lebanon	Asia		2015-2017	Groundwater	14	Bifenthrin	Insecticide	82657-04-3	n.d	0.1		0	0.03	0.09	LOD/LOQ
40	Lebanon	Asia		2015-2017	Groundwater	14	Buprofezin	Insecticide	69327-76-0	n.d	0.1		0	0.01	0.09	LOD/LOQ
40	Lebanon	Asia		2015-2017	Groundwater	14	Chlorpropham	Herbicide	101-21-3	n.d	0.2		0.01	0.02	0.06	LOD/LOQ
40	Lebanon	Asia		2015-2017	Groundwater	14	Chlorpyriphos	Insecticide	2921-88-2	n.d	0.1		0	0.03	0.1	LOD/LOQ
40	Lebanon	Asia		2015-2017	Groundwater	14	Chlorpyriphos-methyl	Insecticide	5598-13-0	n.d	0.09		0.02	0.01	0.04	LOD/LOQ
40	Lebanon	Asia		2015-2017	Groundwater	14	Cypermethrin	Insecticide	52315-07-8	n.d	0.13		0.01	0.04	0.09	LOD/LOQ
40	Lebanon	Asia		2015-2017	Groundwater	14	Cyprodinil	Fungicide	121552-61-2	n.d	0.4		0.15	0.04	0.29	LOD/LOQ
40	Lebanon	Asia		2015-2017	Groundwater	14	Diazinon	Insecticide	333-41-5	n.d	0.19		0.01	0	0.1	LOD/LOQ
40	Lebanon	Asia		2015-2017	Groundwater	14	Dichlorvos	Insecticide	62-73-7	n.d	0.65		0.02	0.33	0.59	LOD/LOQ
40	Lebanon	Asia		2015-2017	Groundwater	14	Dieldrin	Insecticide	60-57-1	n.d	0.27		0.01	0.26	0.54	LOD/LOQ
40	Lebanon	Asia		2015-2017	Groundwater	14	Dimethoate	Insecticide	60-51-5	n.d	0.18		0.01	0.03	0.1	LOD/LOQ
40	Lebanon	Asia		2015-2017	Groundwater	14	Endosulfan sulfate	Metabolite	1031-07-8	n.d	0.14		0	0.05	0.1	LOD/LOQ
40	Lebanon	Asia		2015-2017	Groundwater	14	Ethion	Insecticide	563-12-2	n.d	0.34		0.04	0.08	0.28	LOD/LOQ
40	Lebanon	Asia		2015-2017	Groundwater	14	Ethoprophos	Insecticide	13194-48-4	n.d	0.48		0.05	0.12	0.37	LOD/LOQ
40	Lebanon	Asia		2015-2017	Groundwater	14	Fludioxonil	Fungicide	131341-86-1	n.d	0.63		0.03	0.13	0.55	LOD/LOQ
40	Lebanon	Asia		2015-2017	Groundwater	14	HCB	Fungicide	118-74-1	n.d	0.68		0.17	0.99	1.36	LOD/LOQ
40	Lebanon	Asia		2015-2017	Groundwater	14	Kresoxim methyl	Fungicide	143390-89-0	n.d	0.13		0.01	0.03	0.1	LOD/LOQ
40	Lebanon	Asia		2015-2017	Groundwater	14	Lindane	Insecticide	58-89-9	n.d	0.16		0	0.03	0.1	LOD/LOQ
40	Lebanon	Asia		2015-2017	Groundwater	14	Methamidophos	Insecticide	10265-92-6	n.d	0.37		0.02	0.46	0.73	LOD/LOQ
40	Lebanon	Asia		2015-2017	Groundwater	14	Methomyl	Insecticide	16752-77-5	n.d	0.72		0.45	1.09	1.43	LOD/LOQ
40	Lebanon	Asia		2015-2017	Groundwater	14	Methoxychlor	Insecticide	72-43-5	n.d	0.09		0.02	0.02	0.06	LOD/LOQ
40	Lebanon	Asia		2015-2017	Groundwater	14	Myclobutanil	Fungicide	88671-89-0	n.d	0.34		0.01	0.02	0.18	LOD/LOQ
40	Lebanon	Asia		2015-2017	Groundwater	14	p,p'-DDD	Insecticide	72-54-8	n.d	0.15		0.08	0.03	0.1	LOD/LOQ
40	Lebanon	Asia		2015-2017	Groundwater	14	p,p'-DDE	Insecticide	72-55-9	n.d	0.09		0.01	0.02	0.06	LOD/LOQ
40	Lebanon	Asia		2015-2017	Groundwater	14	p,p'-DDT	Insecticide	50-29-3	n.d	0.12		0.01	0.02	0.09	LOD/LOQ
40	Lebanon	Asia		2015-2017	Groundwater	14	Penconazole	Fungicide	66246-88-6	n.d	0.05		0	0.02	0.04	LOD/LOQ
40	Lebanon	Asia		2015-2017	Groundwater	14	Pendimethalin	Herbicide	40487-42-1	n.d	0.71		0.1	0.25	0.65	LOD/LOQ
40	Lebanon	Asia		2015-2017	Groundwater	14	Pirimiphos-methyl	Insecticide	29232-93-7	n.d	0.05		0	0.01	0.04	LOD/LOQ
40	Lebanon	Asia		2015-2017	Groundwater	14	Propizamide	Herbicide	23950-58-5	n.d	0.05		0	0.01	0.1	LOD/LOQ
40	Lebanon	Asia		2015-2017	Groundwater	14	Propoxur	Insecticide	114-26-1	n.d	0.28		0.01	0.3	0.56	LOD/LOQ
40	Lebanon	Asia		2015-2017	Groundwater	14	Pyridaben	Insecticide	96489-71-3	n.d	0.36		0.04	0.16	0.29	LOD/LOQ
40	Lebanon	Asia		2015-2017	Groundwater	14	Quintozene	Fungicide	82-68-8	n.d	0.17		0	0	0.15	LOD/LOQ
40	Lebanon	Asia		2015-2017	Groundwater	14	Tebuconazole	Fungicide	107534-96-3	n.d	0.13		0	0.02	0.1	LOD/LOQ
40	Lebanon	Asia		2015-2017	Groundwater	14	Trifluralin	Herbicide	1582-09-8	n.d	0.09		0.02	0.01	0.08	LOD/LOQ
40	Lebanon	Asia		2015-2017	Groundwater	14	Vinclozolin	Fungicide	50471-44-8	n.d	0.39		0.05	0.05	0.24	LOD/LOQ
40	Lebanon	Asia		2015-2017	Groundwater	14	α-endosulfan	Insecticide	959-98-8	0.035	0.27		0.06	0.07	0.23	LOD/LOQ
40	Lebanon	Asia		2015-2017	Groundwater	14	α-HCH	Insecticide	319-84-6	n.d	0.09		0.01	0.04	0.09	LOD/LOQ
40	Lebanon	Asia		2015-2017	Groundwater	14	β-endosulfan	Insecticide	33213-65-9	n.d	0.06		0	0.02	0.06	LOD/LOQ
40	Lebanon	Asia		2015-2017	Groundwater	14	β-HCH	Insecticide	319-85-7	n.d	0.17		0.01	0.03	0.16	LOD/LOQ
40	Lebanon	Asia		2015-2017	Groundwater	14	δ-HCH	Insecticide	319-86-8	n.d	0.05		0	0.04	0.1	LOD/LOQ
40	Lebanon	Asia		2015-2017	Groundwater	14	λ-Cyhalothrin	Insecticide	91465-08-6	n.d	0.19		0.06	0.02	0.08	LOD/LOQ
41	Lebanon	Asia		2012	Groundwater	11	Aldrin	Insecticide	309-00-2	n.d	<LOQ			0.002		LOQ
41	Lebanon	Asia		2012	Groundwater	11	Bifenthrin	Insecticide	82657-04-3	n.d	0.0035			0.0005		LOQ
41	Lebanon	Asia		2012	Groundwater	11	Bromophos-ethyl	Insecticide	4824-78-6	<LOQ	0.0019			0.0005		LOQ
41	Lebanon	Asia		2012	Groundwater	11	Bromopropylate	Acaricide	18181-80-1	<LOQ	0.0013			0.0005		LOQ
41	Lebanon	Asia		2012	Groundwater	11	Chlorfenapyr	Insecticide	122453-73-0	n.d	0.0049			0.004		LOQ
41	Lebanon	Asia		2012	Groundwater	11	Diazinon	Insecticide	333-41-5	<LOQ	0.0143			0.005		LOQ
41	Lebanon	Asia		2012	Groundwater	11	Fenpropathrin	Insecticide	39515-41-8	n.d	<LOQ			0.005		LOQ
41	Lebanon	Asia		2012	Groundwater	11	Fipronil	Insecticide	120068-37-3	n.d	<LOQ			0.0003		LOQ
41	Lebanon	Asia		2012	Groundwater	11	HCB	Fungicide	118-74-1	<LOQ	0.0011			0.0005		LOQ
41	Lebanon	Asia		2012	Groundwater	11	Heptachlor epoxide	Metabolite	1024-57-3	n.d	<LOQ			0.0005		LOQ
41	Lebanon	Asia		2012	Groundwater	11	m,p'-DDD	Insecticide	4329-12-8	<LOQ	0.0051			0.002		LOQ
41	Lebanon	Asia		2012	Groundwater	11	Methoxychlor	Insecticide	72-43-5	n.d	0.0034			0.001		LOQ
41	Lebanon	Asia		2012	Groundwater	11	Myclobutanil	Fungicide	88671-89-0	n.d	<LOQ			0.001		LOQ
41	Lebanon	Asia		2012	Groundwater	11	p,p'-DDD	Insecticide	72-54-8	<LOQ	0.0045			0.001		LOQ
41	Lebanon	Asia		2012	Groundwater	11	p,p'-DDE	Insecticide	72-55-9	<LOQ	0.1448			0.001		LOQ
41	Lebanon	Asia		2012	Groundwater	11	p,p'-DDT	Insecticide	50-29-3	n.d	<LOQ			0.005		LOQ
41	Lebanon	Asia		2012	Groundwater	11	Pirimiphos-methyl	Insecticide	29232-93-7	n.d	0.3008			0.001		LOQ
41	Lebanon	Asia		2012	Groundwater	11	Procymidone	Fungicide	32809-16-8	n.d	<LOQ			0.0005		LOQ
41	Lebanon	Asia		2012	Groundwater	11	Tetradifon	Acaricide	116-29-0	n.d	<LOQ			0.001		LOQ
41	Lebanon	Asia		2012	Groundwater	11	Tolclofos-methyl	Fungicide	57018-04-9	n.d	<LOQ			0.0005		LOQ
41	Lebanon	Asia		2012	Groundwater	11	Trifluralin	Herbicide	1582-09-8	n.d	<LOQ			0.0005		LOQ
42	Lebanon	Asia		2012	Groundwater	30	p,p'-DDT	Insecticide	50-29-3		0.69			0,06		LOD
42	Lebanon	Asia		2012	Groundwater	30	Aldrin	Insecticide	309-00-2		0.72			0,005		LOD
42	Lebanon	Asia		2012	Groundwater	30	Chlorobenzilate	Acaricide	510-15-6		6.09			0,005		LOD
42	Lebanon	Asia		2012	Groundwater	30	Chloroneb	Fungicide	2675-77-6		2.75			0,06		LOD
42	Lebanon	Asia		2012	Groundwater	30	Chlorothalonil	Fungicide	1897-45-6		0.33			0,06		LOD
42	Lebanon	Asia		2012	Groundwater	30	DCPA methyl ester	Herbicide	1861-32-1		0.04			0,005		LOD
42	Lebanon	Asia		2012	Groundwater	30	Endosulfan sulfate	Metabolite	1031-07-8		1.57			0,06		LOD
42	Lebanon	Asia		2012	Groundwater	30	Endrin	Insecticide	72-20-8		2.47			0,06		LOD
42	Lebanon	Asia		2012	Groundwater	30	Endrin ketone	Insecticide	53494-70-5		2.15			0,06		LOD
42	Lebanon	Asia		2012	Groundwater	30	Heptachlor(isomer A)	Metabolite	28044-83-9		0.12			0,005		LOD
42	Lebanon	Asia		2012	Groundwater	30	Heptachlor(isomer B)	Metabolite	1024-57-3		1.61			0,005		LOD
42	Lebanon	Asia		2012	Groundwater	30	Trans-Nonachlor	Metabolite	39765-80-5		0.15			0,005		LOD
42	Lebanon	Asia		2012	Groundwater	30	α-HCH	Insecticide	319-84-6		6.42			0,06		LOD
42	Lebanon	Asia		2012	Groundwater	30	β-HCH	Insecticide	319-85-7		0.57			0,005		LOD
42	Lebanon	Asia		2012	Groundwater	30	γ-HCH	Insecticide	58-89-9		0.77			0,06		LOD
42	Lebanon	Asia		2012	Groundwater	30	δ-HCH	Insecticide	319-86-8		1.35			0,06		LOD
43	Lebanon	Asia		2015	Groundwater	15	ΣCyclodienes	Insecticides	-	1.76	39.17
43	Lebanon	Asia		2015	Groundwater	15	ΣDDTs	Insecticides	-	0.61	19.98
43	Lebanon	Asia		2015	Groundwater	15	ΣHCHs	Insecticides	-	0.15	6.53
43	Lebanon	Asia		2015	Groundwater	15	ΣHeptachlors	Insecticides	-	1.39	29.63
43	Lebanon	Asia		2015	Groundwater	15	ΣOCPs	-	-	2.61	58.87
43	Lebanon	Asia		2015	Groundwater	15	o,p'-DDD	Insecticide	53-19-0	n.d	19.17			0.001	0.0005	LOD/LOQ
43	Lebanon	Asia		2015	Groundwater	15	2,4'-DDT	Insecticide	789-02-6	0.33	0.9			0.001	0.0005	LOD/LOQ
43	Lebanon	Asia		2015	Groundwater	15	4,4'-DDD	Insecticide	72-54-8	n.d	0.25			0.002	0.001	LOD/LOQ
43	Lebanon	Asia		2015	Groundwater	15	4,4'-DDE	Insecticide	72-55-9	0	0.08			0.002	0.001	LOD/LOQ
43	Lebanon	Asia		2015	Groundwater	15	p,p'-DDT	Insecticide	50-29-3	0.27	0.42			0.002	0.001	LOD/LOQ
43	Lebanon	Asia		2015	Groundwater	15	Aldrin	Insecticide	309-00-2	0.04	9.33			0.01	0.005	LOD/LOQ
43	Lebanon	Asia		2015	Groundwater	15	Dieldrin	Insecticide	60-57-1	0.05	9.56			0.01	0.005	LOD/LOQ
43	Lebanon	Asia		2015	Groundwater	15	Endosulfan	Insecticide	115-29-7	n.d	0.08			0.02	0.05	LOD/LOQ
43	Lebanon	Asia		2015	Groundwater	15	Endosulfan sulfate	Metabolite	1031-07-8	n.d	1.65			0.1	0.05	LOD/LOQ
43	Lebanon	Asia		2015	Groundwater	15	Endrin	Insecticide	72-20-8	0.02	0.64			0.001	0.0005	LOD/LOQ
43	Lebanon	Asia		2015	Groundwater	15	Endrin aldehyde	Metabolite	7421-93-4	n.d	0.19			0.05	0.02	LOD/LOQ
43	Lebanon	Asia		2015	Groundwater	15	Heptachlor	Insecticide	76-44-8	n.d	6.13			0.005	0.001	LOD/LOQ
43	Lebanon	Asia		2015	Groundwater	15	Heptachlor epoxide	Metabolite	1024-57-3	1.39	25.12			0.01	0.005	LOD/LOQ
43	Lebanon	Asia		2015	Groundwater	15	Heptachlor/heptachlor epoxide	Insecticide	-	0.02	1.54
43	Lebanon	Asia		2015	Groundwater	15	Methoxychlor	Insecticide	72-43-5	n.d	0.25			0.1	0.05	LOD/LOQ
43	Lebanon	Asia		2015	Groundwater	15	α-HCH	Insecticide	319-84-6	0.02	5.76			0.01	0.005	LOD/LOQ
43	Lebanon	Asia		2015	Groundwater	15	β-HCH	Insecticide	319-85-7	0.03	0.36			0.02	0.01	LOD/LOQ
43	Lebanon	Asia		2015	Groundwater	15	γ-HCH	Insecticide	58-89-9	0.1	3.16			0.02	0.01	LOD/LOQ
43	Lebanon	Asia		2015	Groundwater	15	δ-HCH	Insecticide	319-86-8	n.d	0.07			0.02	0.01	LOD/LOQ
44	Lebanon	Asia		2010-2011	Groundwater	15	Aldrin	Insecticide	309-00-2	n.d	0.0007		0.0004	0.0001		LOQ
44	Lebanon	Asia		2010-2011	Groundwater	15	Cadusafos	Insecticide	95465-99-9	n.d	0.0015		0.0005	0.0001		LOQ
44	Lebanon	Asia		2010-2011	Groundwater	15	DDD	Insecticide	72-54-8	0.0009	0.0022		0.0016	0.0005		LOQ
44	Lebanon	Asia		2010-2011	Groundwater	15	DDE	Insecticide	72-55-9	0.0007	0.0013		0.0011	0.0005		LOQ
44	Lebanon	Asia		2010-2011	Groundwater	15	Diazinon	Insecticide	333-41-5	0.0017	0.0024		0.0022	0.001		LOQ
44	Lebanon	Asia		2010-2011	Groundwater	15	Dieldrin	Insecticide	60-57-1	n.d	0.0015		0.0006	0.0005		LOQ
44	Lebanon	Asia		2010-2011	Groundwater	15	HCB	Fungicide	118-74-1	0.0012	0.0016		0.0015	0.0001		LOQ
44	Lebanon	Asia		2010-2011	Groundwater	15	Metalaxyl	Fungicide	57837-19-1	n.d	0.0145		0.0048	0.001		LOQ
44	Lebanon	Asia		2010-2011	Groundwater	15	Tecnazene	Fungicide	117-18-0	0.0003	0.0007		0.0004	0.0001		LOQ
44	Lebanon	Asia		2010-2011	Groundwater	15	Tetradifon	Acaricide	116-29-0	n.d	0.0005		0.0002	0.0001		LOQ
44	Lebanon	Asia		2010-2011	Groundwater	15	Trifluralin	Herbicide	1582-09-8	0.0002	0.0004		0.0003	0.0001		LOQ
45	Lebanon	Asia	Akkar	2019	Groundwater	16	ΣCyclodienes	Insecticides	-	2.09	19.61
45	Lebanon	Asia	Akkar	2020	Groundwater	16	ΣCyclodienes	Insecticides	-	2.87	97.4
45	Lebanon	Asia	Akkar	2019	Groundwater	16	ΣDDTs	Insecticides	-	0.27	5.73
45	Lebanon	Asia	Akkar	2020	Groundwater	16	ΣDDTs	Insecticides	-	1.4	4.27
45	Lebanon	Asia	Akkar	2019	Groundwater	16	ΣEndosulfans(α + β)	Insecticides	-	0.33	1.07
45	Lebanon	Asia	Akkar	2020	Groundwater	16	ΣEndosulfans(α + β)	Insecticides	-	1.18	11.61
45	Lebanon	Asia	Akkar	2019	Groundwater	16	ΣHCHs	Insecticides	-	0.83	3.05
45	Lebanon	Asia	Akkar	2020	Groundwater	16	ΣHCHs	Insecticides	-	4.28	34.69
45	Lebanon	Asia	Akkar	2019	Groundwater	16	ΣOPPs	Insecticides	-	1.15	7.76
45	Lebanon	Asia	Akkar	2020	Groundwater	16	ΣOPPs	Insecticides	-	50.99	702.1
45	Lebanon	Asia	Akkar	2019	Groundwater	16	4,4'-DDD	Insecticide	72-54-8	< LOD	0.23			8e-05	0.00025	LOD/LOQ
45	Lebanon	Asia	Akkar	2020	Groundwater	16	4,4'-DDD	Insecticide	72-54-8	0.71	0.72			0.00023	0.00077	LOD/LOQ
45	Lebanon	Asia	Akkar	2019	Groundwater	16	4,4'-DDE	Insecticide	72-55-9	0.2	3.85			4e-05	0.00015	LOD/LOQ
45	Lebanon	Asia	Akkar	2020	Groundwater	16	4,4'-DDE	Insecticide	72-55-9	< LOD	2.85			0.00024	0.00082	LOD/LOQ
45	Lebanon	Asia	Akkar	2019	Groundwater	16	p,p'-DDT	Insecticide	50-29-3	< LOD	4.16			0.00041	0.00137	LOD/LOQ
45	Lebanon	Asia	Akkar	2020	Groundwater	16	p,p'-DDT	Insecticide	50-29-3	0.69	0.7			0.00023	0.00078	LOD/LOQ
45	Lebanon	Asia	Akkar	2019	Groundwater	16	Aldrin	Insecticide	309-00-2	0.13	0.65			4e-05	0.00015	LOD/LOQ
45	Lebanon	Asia	Akkar	2020	Groundwater	16	Aldrin	Insecticide	309-00-2	0.22	5.82			0.00031	0.00102	LOD/LOQ
45	Lebanon	Asia	Akkar	2019	Groundwater	16	Dieldrin + endrin	Insecticide	-	< LOD	14			5e-05	0.00017	LOD/LOQ
45	Lebanon	Asia	Akkar	2020	Groundwater	16	Dieldrin + endrin	Insecticide	-	< LOD	5.89			0.00074	0.00246	LOD/LOQ
45	Lebanon	Asia	Akkar	2019	Groundwater	16	Dimethoate	Insecticide	60-51-5	0.12	0.77			6e-05	0.00019	LOD/LOQ
45	Lebanon	Asia	Akkar	2020	Groundwater	16	Dimethoate	Insecticide	60-51-5	2.51	14.6			8e-05	0.00025	LOD/LOQ
45	Lebanon	Asia	Akkar	2019	Groundwater	16	Disulfoton	Acaricide	0298-04-04	0.09	0.55			8e-05	0.00025	LOD/LOQ
45	Lebanon	Asia	Akkar	2020	Groundwater	16	Disulfoton	Acaricide	0298-04-04	21.83	147.7			0.00013	0.00044	LOD/LOQ
45	Lebanon	Asia	Akkar	2019	Groundwater	16	Endosulfan sulfate	Metabolite	1031-07-8	0.04	0.46			5e-05	0.00016	LOD/LOQ
45	Lebanon	Asia	Akkar	2020	Groundwater	16	Endosulfan sulfate	Metabolite	1031-07-8	0.29	1.22			0.00031	0.00102	LOD/LOQ
45	Lebanon	Asia	Akkar	2019	Groundwater	16	Endrin aldehyde	Metabolite	7421-93-4	< LOD	0.31			9e-05	0.00029	LOD/LOQ
45	Lebanon	Asia	Akkar	2020	Groundwater	16	Endrin aldehyde	Metabolite	7421-93-4	< LOD	9			0.00074	0.00246	LOD/LOQ
45	Lebanon	Asia	Akkar	2019	Groundwater	16	Endrin ketone	Insecticide	53494-70-5	0.11	2.8			6e-05	0.0002	LOD/LOQ
45	Lebanon	Asia	Akkar	2020	Groundwater	16	Endrin ketone	Insecticide	53494-70-5	< LOD	11.7			3e-05	0.00012	LOD/LOQ
45	Lebanon	Asia	Akkar	2019	Groundwater	16	Famphur	Insecticide	52-85-7	0.16	1.03			8e-05	0.00026	LOD/LOQ
45	Lebanon	Asia	Akkar	2020	Groundwater	16	Famphur	Insecticide	52-85-7	0.09	2.5			0.00013	0.00042	LOD/LOQ
45	Lebanon	Asia	Akkar	2019	Groundwater	16	Heptachlor (H)	Insecticide	76-44-8	0.18	1.09			5e-05	0.00016	LOD/LOQ
45	Lebanon	Asia	Akkar	2020	Groundwater	16	Heptachlor (H)	Insecticide	76-44-8	0.04	2.66			2e-05	6e-05	LOD/LOQ
45	Lebanon	Asia	Akkar	2019	Groundwater	16	Heptachlor epoxide (HE)	Metabolite	1024-57-3	0.13	0.4			5e-05	0.00015	LOD/LOQ
45	Lebanon	Asia	Akkar	2020	Groundwater	16	Heptachlor epoxide (HE)	Metabolite	1024-57-3	< LOD	7.66			2e-05	7e-05	LOD/LOQ
45	Lebanon	Asia	Akkar	2019	Groundwater	16	Methoxychlor	Insecticide	72-43-5	0.24	0.7			6e-05	0.00021	LOD/LOQ
45	Lebanon	Asia	Akkar	2020	Groundwater	16	Methoxychlor	Insecticide	72-43-5	0.18	8.62			3e-05	0.0001	LOD/LOQ
45	Lebanon	Asia	Akkar	2019	Groundwater	16	O, O, O-triethylphosphate	Insecticide	126-68-1	0.18	5.58			3e-05	0.0001	LOD/LOQ
45	Lebanon	Asia	Akkar	2020	Groundwater	16	O, O, O-triethylphosphate	Insecticide	126-68-1	1.98	413.49			3e-05	8e-05	LOD/LOQ
45	Lebanon	Asia	Akkar	2019	Groundwater	16	Parathion	Insecticide	56-38-2	0.08	1.57			6e-05	0.00021	LOD/LOQ
45	Lebanon	Asia	Akkar	2020	Groundwater	16	Parathion	Insecticide	56-38-2	1.05	25.28			7e-05	0.00024	LOD/LOQ
45	Lebanon	Asia	Akkar	2019	Groundwater	16	Parathion-Methyl	Insecticide	298-00-0	0.13	1.44			6e-05	0.00019	LOD/LOQ
45	Lebanon	Asia	Akkar	2020	Groundwater	16	Parathion-Methyl	Insecticide	298-00-0	5.86	53.04			7e-05	0.00023	LOD/LOQ
45	Lebanon	Asia	Akkar	2019	Groundwater	16	Sulfotep	Insecticide	3689-24-5	0.1	0.26			7e-05	0.00022	LOD/LOQ
45	Lebanon	Asia	Akkar	2020	Groundwater	16	Sulfotep	Insecticide	3689-24-5	0.12	1.85			5e-05	0.00016	LOD/LOQ
45	Lebanon	Asia	Akkar	2019	Groundwater	16	Thionazin	Insecticide	297-97-2	0.11	0.48			6e-05	0.0002	LOD/LOQ
45	Lebanon	Asia	Akkar	2020	Groundwater	16	Thionazin	Insecticide	297-97-2	17.56	94.52			0.00023	0.00077	LOD/LOQ
45	Lebanon	Asia	Akkar	2019	Groundwater	16	α-chlordane	Insecticide	5103-71-9	0.2	1.75			4e-05	0.00014	LOD/LOQ
45	Lebanon	Asia	Akkar	2020	Groundwater	16	α-chlordane	Insecticide	5103-71-9	< LOD	56.98			0.00039	0.00129	LOD/LOQ
45	Lebanon	Asia	Akkar	2019	Groundwater	16	α-endosulfan	Insecticide	959-98-8	0.16	0.63			3e-05	0.0001	LOD/LOQ
45	Lebanon	Asia	Akkar	2020	Groundwater	16	α-endosulfan	Insecticide	959-98-8	0.54	10.96			0.00017	0.00055	LOD/LOQ
45	Lebanon	Asia	Akkar	2019	Groundwater	16	α-HCH	Insecticide	319-84-6	0.13	0.73			5e-05	0.00015	LOD/LOQ
45	Lebanon	Asia	Akkar	2020	Groundwater	16	α-HCH	Insecticide	319-84-6	0.08	5.96			4e-05	0.00014	LOD/LOQ
45	Lebanon	Asia	Akkar	2019	Groundwater	16	β-chlordane	Insecticide	5103-74-2	0.11	0.42			4e-05	0.00013	LOD/LOQ
45	Lebanon	Asia	Akkar	2020	Groundwater	16	β-chlordane	Insecticide	5103-74-2	0.54	10.96			9e-05	0.00028	LOD/LOQ
45	Lebanon	Asia	Akkar	2019	Groundwater	16	β-endosulfan	Insecticide	33213-65-9	0.16	0.44			6e-05	0.0002	LOD/LOQ
45	Lebanon	Asia	Akkar	2020	Groundwater	16	β-endosulfan	Insecticide	33213-65-9	0.64	0.65			0.00017	0.00055	LOD/LOQ
45	Lebanon	Asia	Akkar	2019	Groundwater	16	β-HCH	Insecticide	319-85-7	0.25	0.84			5e-05	0.00016	LOD/LOQ
45	Lebanon	Asia	Akkar	2020	Groundwater	16	β-HCH	Insecticide	319-85-7	0.03	1.04			2e-05	7e-05	LOD/LOQ
45	Lebanon	Asia	Akkar	2019	Groundwater	16	γ-HCH	Insecticide	58-89-9	0.11	0.81			4e-05	0.00015	LOD/LOQ
45	Lebanon	Asia	Akkar	2020	Groundwater	16	γ-HCH	Insecticide	58-89-9	3.97	25.18			2e-05	6e-05	LOD/LOQ
45	Lebanon	Asia	Akkar	2019	Groundwater	16	δ-HCH	Insecticide	319-86-8	0.26	0.87			5e-05	0.00018	LOD/LOQ
45	Lebanon	Asia	Akkar	2020	Groundwater	16	δ-HCH	Insecticide	319-86-8	0.12	2.85			2e-05	5e-05	LOD/LOQ
46	Philippines	Asia		2017	Groundwater	4	Dieldrin	Insecticide	60-57-1	0.028	0.029
46	Philippines	Asia		2017	Groundwater	4	Endrin aldehyde	Metabolite	7421-93-4	0.504	0.998
46	Philippines	Asia		2017	Groundwater	4	Heptachlor	Insecticide	76-44-8	< LOD	0.029
46	Philippines	Asia		2017	Groundwater	4	Heptachlor epoxide	Metabolite	1024-57-3	< LOD	0.022
46	Philippines	Asia		2017	Groundwater	4	Methoxychlor	Insecticide	72-43-5	< LOD	0.026
46	Philippines	Asia		2017	Groundwater	4	α-HCH	Insecticide	319-84-6	0.037	0.039
46	Philippines	Asia		2017	Groundwater	4	β-endosulfan	Insecticide	33213-65-9	0.047	0.074
46	Philippines	Asia		2017	Groundwater	4	β-HCH	Insecticide	319-85-7	0.015	0.055
46	Philippines	Asia		2017	Groundwater	4	γ-chlordane	Insecticide	5566-34-7	0.019	0.021
46	Philippines	Asia		2017	Groundwater	4	γ-HCH	Insecticide	58-89-9	0.029	0.03
46	Philippines	Asia		2017	Groundwater	4	δ-HCH	Insecticide	319-86-8	0.03	0.42
46	Philippines	Asia		2017	Groundwater	4	ΣOCPs	-	-	0.807	1.624
47	Saudi Arabia	Asia		2014	Groundwater	40	Amitraz	Insecticide	33089-61-1	n.d	0.09	0.004		0.001	0.029	LOD/LOQ
47	Saudi Arabia	Asia		2014	Groundwater	40	Atrazine	Herbicide	1912-24-9	n.d	1.3	0.262		0.001	0.757	LOD/LOQ
47	Saudi Arabia	Asia		2014	Groundwater	40	Azinophos-ethyl	Insecticide	2642-71-9	n.d	0.05	0.003		0.001	0.015	LOD/LOQ
47	Saudi Arabia	Asia		2014	Groundwater	40	Bifenthrin	Insecticide	82657-04-3	n.d	0.07	0.004		0.001	0.029	LOD/LOQ
47	Saudi Arabia	Asia		2014	Groundwater	40	Bromoxynil	Herbicide	1689-84-5	n.d	0.07	0.004		0.001	0.029	LOD/LOQ
47	Saudi Arabia	Asia		2014	Groundwater	40	Carbaryl	Insecticide	63-25-2	n.d	0.94	0.119		0.004	0.383	LOD/LOQ
47	Saudi Arabia	Asia		2014	Groundwater	40	Chlorpyrifos	Insecticide	2921-88-2	n.d	0.17	0.038		0.001	0.087	LOD/LOQ
47	Saudi Arabia	Asia		2014	Groundwater	40	Chlorpyrifos-methyl	Insecticide	5598-13-0	n.d	0.86	0.048		0.001	0.28	LOD/LOQ
47	Saudi Arabia	Asia		2014	Groundwater	40	Cyfluthrin	Insecticide	68359-37-5	n.d	0.08	0.009		0.001	0.041	LOD/LOQ
47	Saudi Arabia	Asia		2014	Groundwater	40	Cypermethrin	Insecticide	52315-07-8	n.d	0.82	0.093		0.002	0.433	LOD/LOQ
47	Saudi Arabia	Asia		2014	Groundwater	40	Deltamethrin	Insecticide	52918-63-5	n.d	0.68	0.061		0.001	0.295	LOD/LOQ
47	Saudi Arabia	Asia		2014	Groundwater	40	Dimethoate	Insecticide	60-51-5	n.d	0.09	0.041		0.001	0.065	LOD/LOQ
47	Saudi Arabia	Asia		2014	Groundwater	40	Endosulfan	Insecticide	115-29-7	n.d	0.33	0.072		0.001	0.175	LOD/LOQ
47	Saudi Arabia	Asia		2014	Groundwater	40	Fenoxycarb	Insecticide	72490-01-8	n.d	0.17	0.018		0.003	0.074	LOD/LOQ
47	Saudi Arabia	Asia		2014	Groundwater	40	Heptachlor	Insecticide	76-44-8	n.d	0.22	0.046		0.002	0.118	LOD/LOQ
47	Saudi Arabia	Asia		2014	Groundwater	40	Iprobenfos	Fungicide	26087-47-8	n.d	0.07	0.005		0.004	0.024	LOD/LOQ
47	Saudi Arabia	Asia		2014	Groundwater	40	Lindane	Insecticide	58-89-9	n.d	0.89	0.092		0.001	0.383	LOD/LOQ
47	Saudi Arabia	Asia		2014	Groundwater	40	Linuron	Herbicide	330-55-2	n.d	0.09	0.004		0.002	0.028	LOD/LOQ
47	Saudi Arabia	Asia		2014	Groundwater	40	p,p'-DDD	Insecticide	72-54-8	n.d	0.004	0.001		0.002	0.002	LOD/LOQ
47	Saudi Arabia	Asia		2014	Groundwater	40	p,p'-DDE	Insecticide	72-55-9	n.d	0.005	0.001		0.001	0.002	LOD/LOQ
47	Saudi Arabia	Asia		2014	Groundwater	40	Resmethrin	Insecticide	10453-86-8	n.d	0.17	0.01		0.001	0.06	LOD/LOQ
47	Saudi Arabia	Asia		2014	Groundwater	40	Tetramethrin	Insecticide	7696-12-0	n.d	0.08	0.003		0.001	0.025	LOD/LOQ
48	Turkey	Asia		2015-2016	Groundwater	50	2,4,5-T	2,4,5-Trichlorophenoxyacetic Acid(2,4,5-T)	93-76-5	0.000171	0.000224		0.000175	3e-05		LOD
48	Turkey	Asia		2015-2016	Groundwater	50	Acetochlor	Herbicide	34256-82-1	3.1e-05	0.002617		0.000366	3e-05		LOD
48	Turkey	Asia		2015-2016	Groundwater	50	Alachlor	Herbicide	15972-60-8	0.000107	0.000155		0.000119	3e-05		LOD
48	Turkey	Asia		2015-2016	Groundwater	50	Aldicarb	Insecticide	116-06-3	3.1e-05	3.1e-05		3.1e-05	3e-05		LOD
48	Turkey	Asia		2015-2016	Groundwater	50	Aldicarb sulfone	Insecticide	1646-88-4	4.3e-05	5.7e-05		4.5e-05	3e-05		LOD
48	Turkey	Asia		2015-2016	Groundwater	50	Aldrin	Insecticide	309-00-2	0.0015	0.0057		0.0045	0.003		LOD
48	Turkey	Asia		2015-2016	Groundwater	50	Atrazine	Herbicide	1912-24-9	3.8e-05	5.2e-05		4.2e-05	3e-05		LOD
48	Turkey	Asia		2015-2016	Groundwater	50	Azinphos-methyl	Insecticide	86-50-0	3.9e-05	5.1e-05		4.4e-05	3e-05		LOD
48	Turkey	Asia		2015-2016	Groundwater	50	Butralin	Herbicide	33629-47-9	3.8e-05	4.3e-05		4e-05	3e-05		LOD
48	Turkey	Asia		2015-2016	Groundwater	50	Cadusafos	Insecticide	95465-99-9	3.1e-05	0.000119		6.5e-05	3e-05		LOD
48	Turkey	Asia		2015-2016	Groundwater	50	Carbaryl	Insecticide	63-25-2	4.3e-05	5.1e-05		4.6e-05	3e-05		LOD
48	Turkey	Asia		2015-2016	Groundwater	50	Carbofuran + carbofuran 3-hydroxyl	-	-	0.000103	0.000117		0.000105	3e-05		LOD
48	Turkey	Asia		2015-2016	Groundwater	50	Carbosulfan	Insecticide	55285-14-8	5.1e-05	5.9e-05		5.4e-05	3e-05		LOD
48	Turkey	Asia		2015-2016	Groundwater	50	Chlorfenvinphos	Insecticide	18708-86-6	4.8e-05	6.2e-05		5.1e-05	3e-05		LOD
48	Turkey	Asia		2015-2016	Groundwater	50	Chlorobenzilate	Acaricide	510-15-6	0.0034	0.0092		0.0048	0.003		LOD
48	Turkey	Asia		2015-2016	Groundwater	50	Chlorpyrifos-ethyl	Insecticide	39475-55-3	0.035	0.136		0.072	1e-05		LOD
48	Turkey	Asia		2015-2016	Groundwater	50	Dicofol	Acaricide	115-32-2	0.0036	0.0099		0.0071	0.003		LOD
48	Turkey	Asia		2015-2016	Groundwater	50	Dieldrin	Insecticide	60-57-1	0.0037	0.1311		0.0365	0.003		LOD
48	Turkey	Asia		2015-2016	Groundwater	50	Endrin	Insecticide	72-20-8	0.0035	0.0415		0.0127	0.003		LOD
48	Turkey	Asia		2015-2016	Groundwater	50	Fenarimol	Fungicide	60168-88-9	3.4e-05	0.000203		0.000102	3e-05		LOD
48	Turkey	Asia		2015-2016	Groundwater	50	Fenpropathrin	Insecticide	39515-41-8	3.1e-05	0.000174		6.8e-05	3e-05		LOD
48	Turkey	Asia		2015-2016	Groundwater	50	Fenthion	Insecticide	55-38-9	3.5e-05	8.9e-05		5.1e-05	3e-05		LOD
48	Turkey	Asia		2015-2016	Groundwater	50	Heptachlor	Insecticide	76-44-8	0.0039	0.0096		0.0057	0.003		LOD
48	Turkey	Asia		2015-2016	Groundwater	50	Isofenphos	Insecticide	25311-71-1	0.000418	0.000689		0.000518	3e-05		LOD
48	Turkey	Asia		2015-2016	Groundwater	50	Lindane	Insecticide	58-89-9	0.0048	0.0098		0.0074	0.003		LOD
48	Turkey	Asia		2015-2016	Groundwater	50	Methomyl	Insecticide	16752-77-5	0.17	0.17		0.17	1e-05		LOD
48	Turkey	Asia		2015-2016	Groundwater	50	Oxadixyl	Fungicide	77732-09-3	4.8e-05	0.104		0.009599	3e-05		LOD
48	Turkey	Asia		2015-2016	Groundwater	50	Permethrin	Insecticide	52645-53-1	5.8e-05	6.9e-05		6.1e-05	3e-05		LOD
48	Turkey	Asia		2015-2016	Groundwater	50	Prometryn	Herbicide	7287-19-6	0.000365	0.000365		0.000365	3e-05		LOD
48	Turkey	Asia		2015-2016	Groundwater	50	Resmethrin	Insecticide	10453-86-8	5.6e-05	7e-05		6e-05	3e-05		LOD
48	Turkey	Asia		2015-2016	Groundwater	50	Simazine	Herbicide	122-34-9	4.4e-05	7.5e-05		5.9e-05	3e-05		LOD
48	Turkey	Asia		2015-2016	Groundwater	50	Tebuconazole	Fungicide	107534-96-3	0.037	0.139		0.072	1e-05		LOD
48	Turkey	Asia		2015-2016	Groundwater	50	Terbutryn	Herbicide	886-50-0	3e-05	3.7e-05		3.2e-05	3e-05		LOD
48	Turkey	Asia		2015-2016	Groundwater	50	Thiamethoxam	Insecticide	153719-23-4	5.2e-05	0.104		0.0169	3e-05		LOD
48	Turkey	Asia		2015-2016	Groundwater	50	Thiometon	Insecticide	640-15-3	3.8e-05	0.000458		0.000196	3e-05		LOD
48	Turkey	Asia		2015-2016	Groundwater	50	Vinclozolin	Fungicide	50471-44-8	0.0052	0.0052		0.0052	0.003		LOD
48	Turkey	Asia		2015-2016	Groundwater	50	α-endosulfan	Insecticide	959-98-8	0.0049	0.0207		0.0106	0.003		LOD
48	Turkey	Asia		2015-2016	Groundwater	50	β-endosulfan	Insecticide	33213-65-9	0.0032	0.0271		0.0087	0.003		LOD
48	Turkey	Asia		2015-2016	Groundwater	50	ΣDDT(4.4'-DDD+4.4'-DDE)	-	-	0.0032	0.0127		0.00571	0.003		LOD
49	Vietnam	Asia		2013	Groundwater	22	Dieldrin	Insecticide	60-57-1		0.0028			0.0001~0.0004		MDL
49	Vietnam	Asia		2013	Groundwater	22	Endrin	Insecticide	72-20-8		0.0013			0.0001~0.0004		MDL
49	Vietnam	Asia		2013	Groundwater	22	HCB	Fungicide	118-74-1		0.00035			0.0001~0.0004		MDL
49	Vietnam	Asia		2013	Groundwater	22	o,p'-DDD	Insecticide	53-19-0		0.0027			0.0001~0.0004		MDL
49	Vietnam	Asia		2013	Groundwater	22	o,p'-DDT	Insecticide	789-02-6		0.00038			0.0001~0.0004		MDL
49	Vietnam	Asia		2013	Groundwater	22	p,p'-DDD	Insecticide	72-54-8		0.00046			0.0001~0.0004		MDL
49	Vietnam	Asia		2013	Groundwater	22	p,p'-DDE	Insecticide	72-55-9		0.00011			0.0001~0.0004		MDL
49	Vietnam	Asia		2013	Groundwater	22	p,p'-DDT	Insecticide	50-29-3		0.0036			0.0001~0.0004		MDL
49	Vietnam	Asia		2013	Groundwater	22	Trans-Nonachlor	Insecticide	5103-73-1		0.00072			0.0001~0.0004		MDL
49	Vietnam	Asia		2013	Groundwater	22	α-chlordane	Insecticide	5103-71-9		0.0017			0.0001~0.0004		MDL
49	Vietnam	Asia		2013	Groundwater	22	α-HCH	Insecticide	319-84-6		0.0019			0.0001~0.0004		MDL
49	Vietnam	Asia		2013	Groundwater	22	β-chlordane	Insecticide	5103-74-2		0.003			0.0001~0.0004		MDL
49	Vietnam	Asia		2013	Groundwater	22	γ-HCH	Insecticide	58-89-9		0.0013			0.0001~0.0004		MDL
49	Vietnam	Asia		2014	Groundwater	21	Endrin	Insecticide	72-20-8		0.0017			0.0001~0.0004		MDL
49	Vietnam	Asia		2014	Groundwater	21	Heptachlor epoxide (B)	Metabolite	1024-57-3		0.0059			0.0001~0.0004		MDL
49	Vietnam	Asia		2014	Groundwater	21	o,p'-DDD	Insecticide	53-19-0		0.0064			0.0001~0.0004		MDL
49	Vietnam	Asia		2014	Groundwater	21	o,p'-DDT	Insecticide	789-02-6		0.0013			0.0001~0.0004		MDL
49	Vietnam	Asia		2014	Groundwater	21	p,p'-DDD	Insecticide	72-54-8		0.00055			0.0001~0.0004		MDL
49	Vietnam	Asia		2014	Groundwater	21	p,p'-DDE	Insecticide	72-55-9		0.00033			0.0001~0.0004		MDL
49	Vietnam	Asia		2014	Groundwater	21	p,p'-DDT	Insecticide	50-29-3		0.012			0.0001~0.0004		MDL
50	Croatia	Europe		2014	Groundwater	180	Acetochlor	Herbicide	34256-82-1	0.004	0.027	<0.006		0.005		LOD
50	Croatia	Europe		2014	Groundwater	180	Atrazine	Herbicide	1912-24-9	0.005	0.061	0.007		0.005		LOD
50	Croatia	Europe		2014	Groundwater	180	Metolachlor	Herbicide	51218-45-2	0.004	0.1	<0.005		0.004		LOD
50	Croatia	Europe		2014	Groundwater	180	Terbuthylazine	Herbicide	5915-41-3	0.004	0.016	<0.004		0.004		LOD
51	France	Europe		2011	Groundwater	941	1-(3,4-Dichlorophenyl)-3-methylurea(DCPMU)	Metabolite	3567-62-2		0.07		0.06	0.02		LOQ
51	France	Europe		2011	Groundwater	670	2,4-D-ester	Herbicide	1928-43-4		0.02		0.02	0.02		LOQ
51	France	Europe		2011	Groundwater	941	2-Chlorobenzoic acid	Insecticide	118-91-2		0.03		0.03	0.02		LOQ
51	France	Europe		2011	Groundwater	941	2H-Atr	Herbicide	19988-24-0		1.17		0.23	0.02		LOQ
51	France	Europe		2011	Groundwater	941	3,4-dichloroaniline	Herbicide	95-76-1		2.1		1.15	0.1		LOQ
51	France	Europe		2011	Groundwater	1067	Acetamiprid	Insecticide	135410-20-7		0.07		0.045	0.02		LOQ
51	France	Europe		2011	Groundwater	1068	Atrazine	Herbicide	1912-24-9		0.35		0.0525	0.02		LOQ
51	France	Europe		2011	Groundwater	1067	BAM	Metabolite	2008-58-4		0.42		0.0936	0.02		LOQ
51	France	Europe		2011	Groundwater	1069	Bentazone	Herbicide	25057-89-0		1.18		0.1254	0.02		LOQ
51	France	Europe		2011	Groundwater	941	Boscalid	Fungicide	188425-85-6		0.06		0.0375	0.02		LOQ
51	France	Europe		2011	Groundwater	941	Carbosulfan	Insecticide	55285-14-8		0.37		0.37	0.02		LOQ
51	France	Europe		2011	Groundwater	954	Chloropicrine	Fungicide	76-06-2		1.4		1.4	1		LOQ
51	France	Europe		2011	Groundwater	1067	Chlortoluron	Herbicide	15545-48-9		0.37		0.0567	0.02		LOQ
51	France	Europe		2011	Groundwater	1067	Coumafene	Insecticide	81-81-2		0.38		0.38	0.02		LOQ
51	France	Europe		2011	Groundwater	941	Atrazine-desethyl-desisopropyl	Metabolite	3397-62-4		2.38		0.169	0.02		LOQ
51	France	Europe		2011	Groundwater	1068	Deisopropyl atrazine	Metabolite	1007-28-9		0.21		0.0535	0.01		LOQ
51	France	Europe		2011	Groundwater	1068	Desethyl atrazine(DEA)	Metabolite	6190-65-4		1.9		0.089	0.01		LOQ
51	France	Europe		2011	Groundwater	941	Desmethylisoproturon	Herbicide	34123-57-4		0.11		0.07	0.02		LOQ
51	France	Europe		2011	Groundwater	941	Dichlorophene	Fungicide	97-23-4		0.34		0.34	0.02		LOQ
51	France	Europe		2011	Groundwater	940	Didemethylisoproturon	Herbicide	56046-17-4		0.02		0.02	0.02		LOQ
51	France	Europe		2011	Groundwater	1067	Dimethenamide	Herbicide	87674-68-8		0.26		0.1463	0.02		LOQ
51	France	Europe		2011	Groundwater	941	Dinocap	Fungicide	39300-45-3		0.3		0.3	0.02		LOQ
51	France	Europe		2011	Groundwater	1070	Diuron	Herbicide	330-54-1		0.18		0.0501	0.02		LOQ
51	France	Europe		2011	Groundwater	941	Ethylenethiouree	Fungicide	96-45-7		2		1.4	0.5		LOQ
51	France	Europe		2011	Groundwater	941	Florasulam	Herbicide	145701-23-1		0.07		0.055	0.02		LOQ
51	France	Europe		2011	Groundwater	1067	Fluazinam	Fungicide	79622-59-6		1.88		1.035	0.02		LOQ
51	France	Europe		2011	Groundwater	941	Flupyrsulfuron methyle	Herbicide	144740-54-5		0.18		0.1	0.02		LOQ
51	France	Europe		2011	Groundwater	1067	Imazalil	Fungicide	35554-44-0		0.07		0.07	0.02		LOQ
51	France	Europe		2011	Groundwater	941	Imazamox	Herbicide	114311-32-9		0.12		0.12	0.02		LOQ
51	France	Europe		2011	Groundwater	941	Imazapyr	Herbicide	81334-34-1		0.28		0.1533	0.02		LOQ
51	France	Europe		2011	Groundwater	1070	Isoproturon	Herbicide	34123-59-6		0.89		0.1946	0.02		LOQ
51	France	Europe		2011	Groundwater	1067	Isoxadifen-ethyle	Herbicide	163520-33-0		1.01		0.3767	0.02		LOQ
51	France	Europe		2011	Groundwater	1067	Mepiquat	Herbicide	15302-91-7		0.7		0.7	0.02		LOQ
51	France	Europe		2011	Groundwater	941	Mesosulfuron methyle	Herbicide	208465-21-8		0.06		0.06	0.02		LOQ
51	France	Europe		2011	Groundwater	1070	Metolachlor	Herbicide	51218-45-2		0.95		0.1299	0.02		LOQ
51	France	Europe		2011	Groundwater	941	Metsulfuron-methyl	Herbicide	74223-64-6		1.23		0.1689	0.02		LOQ
51	France	Europe		2011	Groundwater	954	N,N-Diethyl-m-toluamide	Insecticide	134-62-3		0.117		0.0995	0.05		LOQ
51	France	Europe		2011	Groundwater	1067	Oxadixyl	Fungicide	77732-09-3		0.4		0.0799	0.02		LOQ
51	France	Europe		2011	Groundwater	941	Permethrine cis	Insecticide	61949-76-6		0.13		0.13	0.02		LOQ
51	France	Europe		2011	Groundwater	941	Propiconazole	Fungicide	60207-90-1		0.04		0.0333	0.02		LOQ
51	France	Europe		2011	Groundwater	1079	Propyzamide	Herbicide	23950-58-5		0.011		0.011	0.01		LOQ
51	France	Europe		2011	Groundwater	1067	Prosulfuron	Herbicide	94125-34-5		0.1		0.1	0.02		LOQ
51	France	Europe		2011	Groundwater	1070	Simazine	Herbicide	122-34-9		0.13		0.0403	0.02		LOQ
52	France	Europe		2012-2013	Groundwater	80	Atrazine	Herbicide	1912-24-9		0.42		0.0393	0.001		LOQ
52	France	Europe		2012-2013	Groundwater	80	Azoxystrobine	Fungicide	131860-33-8		0.0033		0.0013	0.001		LOQ
52	France	Europe		2012-2013	Groundwater	80	Carbendazim	Fungicide	10605-21-7		0.027		0.0041	0.001		LOQ
52	France	Europe		2012-2013	Groundwater	80	Diflufenican	Herbicide	83164-33-4		0.05			0.003		LOQ
52	France	Europe		2012-2013	Groundwater	80	Diuron	Herbicide	330-54-1		0.258		0.0352	0.003		LOQ
52	France	Europe		2012-2013	Groundwater	80	Fenarimol	Fungicide	60168-88-9		0.1212
52	France	Europe		2012-2013	Groundwater	80	Metazachlor	Herbicide	67129-08-2		0.0052		0.0066
52	France	Europe		2012-2013	Groundwater	80	Pentachlorophenol	Fungicide	87-86-5		0.418		0.0553
52	France	Europe		2012-2013	Groundwater	80	Phoxime	Insecticide	14816-18-3		0.008
52	France	Europe		2012-2013	Groundwater	80	Piperonyl butoxide	Insecticide	51-03-6		0.022		0.0071	0.001		LOQ
52	France	Europe		2012-2013	Groundwater	80	Triadimenol	Fungicide	55219-65-3		0.0037			0.001		LOQ
53	France	Europe		2016-2017	Groundwater	60	Atrazine	Herbicide	1912-24-9	0.002	0.049			0.001		LOD
53	France	Europe		2016-2017	Groundwater	60	Diflufenican	Herbicide	83164-33-4	<LOD	0.001			0.001		LOD
53	France	Europe		2016-2017	Groundwater	60	Ethofumesate	Herbicide	26225-79-6	<LOD	0.0009			0.001		LOD
53	France	Europe		2016-2017	Groundwater	60	Metolachlor	Herbicide	51218-45-2	<LOD	0.0036			0.001		LOD
53	France	Europe		2016-2017	Groundwater	60	Pendimethalin	Herbicide	40487-42-1	<LOD	0.0019			0.001		LOD
54	Germany	Europe		2015-2017	Groundwater	47	Flufenacet	Herbicide	142459-58-3	<LOQ	<LOQ			0.01		LOQ
54	Germany	Europe		2015-2017	Groundwater	47	Flufenacet-ESA	Metabolite	201668-32-8	<LOQ	0.38			0.025		LOQ
54	Germany	Europe		2015-2017	Groundwater	47	Flufenacet-OA	Metabolite	201668-31-7	<LOQ	0.04			0.025		LOQ
54	Germany	Europe		2015-2017	Groundwater	47	Metazachlor	Herbicide	67129-08-2	<LOQ	1.96			0.01		LOQ
54	Germany	Europe		2015-2017	Groundwater	47	Metazachlor-ESA	Metabolite	172960-62-2	1.5	20			0.025		LOQ
54	Germany	Europe		2015-2017	Groundwater	47	Metazachlor-OA	Metabolite	1231244-60-2	0.47	3.99			0.025		LOQ
55	Greece	Europe		2018	Groundwater	33	Atrazine	Herbicide	1912-24-9		1.86			0.001~0.005	0.01~0.05	LOD/LOQ
55	Greece	Europe		2018	Groundwater	33	Deethylatrazine(DEA)	Metabolite	6190-65-4		0.65			0.001~0.005	0.01~0.05	LOD/LOQ
55	Greece	Europe		2018	Groundwater	33	Deisopropyl atrazine	Metabolite	1007-28-9		2.91			0.001~0.005	0.01~0.05	LOD/LOQ
55	Greece	Europe		2018	Groundwater	33	Hydroxyatrazine (HA)	Metabolite	2163-68-0		0.46			0.001~0.005	0.01~0.05	LOD/LOQ
55	Greece	Europe		2018	Groundwater	33	Metolachlor	Herbicide	51218-45-2		0.93			0.001~0.005	0.01~0.05	LOD/LOQ
55	Greece	Europe		2018	Groundwater	33	Terbuthylazine	Herbicide	5915-41-3		1			0.001~0.005	0.01~0.05	LOD/LOQ
56	Hungary	Europe		2010	Groundwater	36	Glyphosate	Herbicide	1071-83-6	0.25	0.98		0.54	0.05		LOD
57	Ireland	Europe		2010-2012	Groundwater	188	2,3,6-trichlorobenzoic acid(TBA)	Herbicide	50-31-7		0.79		0.01	0.0047	0.0517	LOD/LOQ
57	Ireland	Europe		2010-2012	Groundwater	730	2,4,5-Trichlorophenol (TCP)	Metabolite	95-95-4		0.15		0	0.0012	0.0049	LOD/LOQ
57	Ireland	Europe		2010-2012	Groundwater	730	2,4-D	Herbicide	94-75-7		0.24		0	0.0003	0.0005	LOD/LOQ
57	Ireland	Europe		2010-2012	Groundwater	730	2,4-Dichlorophenol (DCP)	Metabolite	120-83-2		0.049		0	0.0007	0.0014	LOD/LOQ
57	Ireland	Europe		2010-2012	Groundwater	730	3,5,6-trichloro-2-pyridinol (T2P)	Metabolite	6515-38-4		0.34		0	0.0025	0.0306	LOD/LOQ
57	Ireland	Europe		2010-2012	Groundwater	730	3,5-Dichlorobenzoic acid (DBA)	Metabolite	51-36-5		36		0.42	0.0036	0.0625	LOD/LOQ
57	Ireland	Europe		2010-2012	Groundwater	188	4-chloro-2-methylphenol (4C2MP)	Metabolite	1570-64-5		1.36		0.01	0.0001	0.0002	LOD/LOQ
57	Ireland	Europe		2010-2012	Groundwater	730	BAM	Metabolite	2008-58-4		1.35		0.01	0.0006	0.0009	LOD/LOQ
57	Ireland	Europe		2010-2012	Groundwater	730	Bentazone	Herbicide	25057-89-0		0.05		0	9e-05	0.001	LOD/LOQ
57	Ireland	Europe		2010-2012	Groundwater	730	Bromoxynil	Herbicide	1689-84-5		0.08		0	0.0002	0.0015	LOD/LOQ
57	Ireland	Europe		2010-2012	Groundwater	730	Dicamba	Herbicide	1918-00-9		0.13		0	0.0003	0.0004	LOD/LOQ
57	Ireland	Europe		2010-2012	Groundwater	188	Fluroxypyr	Herbicide	69377-81-7		0.02		0	0.0002	0.0007	LOD/LOQ
57	Ireland	Europe		2010-2012	Groundwater	730	MCPA	Herbicide	94-74-6		1.05		0	0.0001	0.0003	LOD/LOQ
57	Ireland	Europe		2010-2012	Groundwater	730	Mecoprop(s)	Herbicide	93-65-2		1.46		0.01	8e-05	0.0002	LOD/LOQ
57	Ireland	Europe		2010-2012	Groundwater	730	Phenoxyacetic acid	Herbicide	122-59-8		4.15		0.06	0.0015	0.0063	LOD/LOQ
57	Ireland	Europe		2010-2012	Groundwater	188	Triclopyr	Herbicide	55335-06-3		0.15		0	0.0004	0.0023	LOD/LOQ
58	Italy	Europe	Piacenza	2017	Groundwater	26	Chlorantraniliprole	Insecticide	500008-45-7				0.01	0.02		LOQ
58	Italy	Europe	Piacenza	2018	Groundwater	26	Chlorantraniliprole	Insecticide	500008-45-7				0.01	0.02		LOQ
58	Italy	Europe	Piacenza	2018	Groundwater	26	Chlorantraniliprole	Insecticide	500008-45-7				0.005	0.02		LOQ
58	Italy	Europe	Piacenza	2017	Groundwater	26	Dimethomorph	Fungicide	110488-70-5				0.006	0.02		LOQ
58	Italy	Europe	Piacenza	2018	Groundwater	26	Dimethomorph	Fungicide	110488-70-5				0.03	0.02		LOQ
58	Italy	Europe	Piacenza	2018	Groundwater	26	Dimethomorph	Fungicide	110488-70-5				0.002	0.02		LOQ
58	Italy	Europe	Piacenza	2017	Groundwater	26	Fluopicolide	Fungicide	239110-15-7				0.02	0.02		LOQ
58	Italy	Europe	Piacenza	2018	Groundwater	26	Fluopicolide	Fungicide	239110-15-7				0.08	0.02		LOQ
58	Italy	Europe	Piacenza	2018	Groundwater	26	Fluopicolide	Fungicide	239110-15-7				0.03	0.02		LOQ
58	Italy	Europe	Piacenza	2017	Groundwater	26	Metalaxyl-M	Fungicide	70630-17-0				0.07	0.0008		LOQ
58	Italy	Europe	Piacenza	2018	Groundwater	26	Metalaxyl-M	Fungicide	70630-17-0				0.4	0.0008		LOQ
58	Italy	Europe	Piacenza	2018	Groundwater	26	Metalaxyl-M	Fungicide	70630-17-0				0.02	0.0008		LOQ
58	Italy	Europe	Piacenza	2017	Groundwater	26	Penconazole	Fungicide	66246-88-6				0.1	0.004		LOQ
58	Italy	Europe	Piacenza	2018	Groundwater	26	Penconazole	Fungicide	66246-88-6				0.04	0.004		LOQ
58	Italy	Europe	Piacenza	2018	Groundwater	26	Penconazole	Fungicide	66246-88-6				0.01	0.004		LOQ
58	Italy	Europe	Piacenza	2017	Groundwater	26	S-metolachlor	Herbicide	87392-12-9				0.01	0.004		LOQ
58	Italy	Europe	Piacenza	2018	Groundwater	26	S-metolachlor	Herbicide	87392-12-9				0.007	0.004		LOQ
58	Italy	Europe	Piacenza	2018	Groundwater	26	S-metolachlor	Herbicide	87392-12-9				0.0008	0.004		LOQ
58	Italy	Europe	Piacenza	2017	Groundwater	26	Tetraconazole	Fungicide	112281-77-3				0.003	0.02		LOQ
58	Italy	Europe	Piacenza	2018	Groundwater	26	Tetraconazole	Fungicide	112281-77-3				0.02	0.02		LOQ
58	Italy	Europe	Piacenza	2018	Groundwater	26	Tetraconazole	Fungicide	112281-77-3				0.004	0.02		LOQ
59	Poland	Europe		2017	Groundwater	16	Chlorotoluron	Herbicide	15545-48-9	< LOQ	0.047			0.005		LOQ
59	Poland	Europe		2018	Groundwater	8	Chlorotoluron	Herbicide	15545-48-9	< LOQ	0.013			0.005		LOQ
59	Poland	Europe		2017	Groundwater	16	Imidacloprid	Insecticide	138261-41-3	< LOQ	0.011			0.005		LOQ
59	Poland	Europe		2018	Groundwater	8	Imidacloprid	Insecticide	138261-41-3	< LOQ	0.005			0.005		LOQ
59	Poland	Europe		2017	Groundwater	16	Isoproturon	Herbicide	34123-59-6	< LOQ	0.014			0.005		LOQ
59	Poland	Europe		2018	Groundwater	8	Isoproturon	Herbicide	34123-59-6	< LOQ	0.015			0.005		LOQ
59	Poland	Europe		2017	Groundwater	16	Metalaxyl-M	Fungicide	70630-17-0	< LOQ	0.015			0.005		LOQ
59	Poland	Europe		2018	Groundwater	8	Metalaxyl-M	Fungicide	70630-17-0	<LOQ	<LOQ			0.005		LOQ
59	Poland	Europe		2017	Groundwater	16	Metazachlor	Herbicide	67129-08-2	< LOQ	0.036			0.005		LOQ
59	Poland	Europe		2018	Groundwater	8	Metazachlor	Herbicide	67129-08-2	<LOQ	<LOQ			0.005		LOQ
59	Poland	Europe		2017	Groundwater	16	Nicosulfuron	Herbicide	111991-09-4	< LOQ	0.03			0.005		LOQ
59	Poland	Europe		2018	Groundwater	8	Nicosulfuron	Herbicide	111991-09-4	<LOQ	<LOQ			0.005		LOQ
59	Poland	Europe		2017	Groundwater	16	Prometryn	Herbicide	7287-19-6	< LOQ	0.008			0.005		LOQ
59	Poland	Europe		2018	Groundwater	8	Prometryn	Herbicide	7287-19-6	< LOQ	0.006			0.005		LOQ
59	Poland	Europe		2017	Groundwater	16	S-Metolachlor	Herbicide	87392-12-9	< LOQ	0.009			0.005		LOQ
59	Poland	Europe		2018	Groundwater	8	S-Metolachlor	Herbicide	87392-12-9	<LOQ	<LOQ			0.005		LOQ
59	Poland	Europe		2017	Groundwater	16	Terbuthylazine	Herbicide	5915-41-3	< LOQ	0.012			0.005		LOQ
59	Poland	Europe		2018	Groundwater	8	Terbuthylazine	Herbicide	5915-41-3	<LOQ	<LOQ			0.005		LOQ
59	Poland	Europe		2017	Groundwater	16	Terbutryn	Herbicide	886-50-0	< LOQ	0.008			0.005		LOQ
59	Poland	Europe		2018	Groundwater	8	Terbutryn	Herbicide	886-50-0	<LOQ	<LOQ			0.005		LOQ
60	Portugal	Europe		2012	Groundwater	27	Atrazine	Herbicide	1912-24-9		0.191			0.011	0.04	LOD/LOQ
60	Portugal	Europe		2012	Groundwater	27	Chlorpyrifos	Insecticide	2921-88-2		0.573			0.031	0.055	LOD/LOQ
60	Portugal	Europe		2012	Groundwater	27	Cyprodinil	Fungicide	121552-61-2		0.115			0.018	0.043	LOD/LOQ
60	Portugal	Europe		2012	Groundwater	27	Desethyl atrazine (DEA)	Metabolite	6190-65-4		0.077			0.021	0.064	LOD/LOQ
60	Portugal	Europe		2012	Groundwater	27	Desethylterbuthylazine	Metabolite	30125-63-4		0.14			0.016	0.046	LOD/LOQ
60	Portugal	Europe		2012	Groundwater	27	Dimethoate	Insecticide	60-51-5		0.046			0.023	0.054	LOD/LOQ
60	Portugal	Europe		2012	Groundwater	27	Diuron	Herbicide	330-54-1		0.098			0.013	0.041	LOD/LOQ
60	Portugal	Europe		2012	Groundwater	27	Linuron	Herbicide	330-55-2		0.538			0.023	0.061	LOD/LOQ
60	Portugal	Europe		2012	Groundwater	27	Metolachlor	Herbicide	51218-45-2		0.045			0.02	0.038	LOD/LOQ
60	Portugal	Europe		2012	Groundwater	27	Tebuconazole	Fungicide	107534-96-3		0.245			0.012	0.035	LOD/LOQ
60	Portugal	Europe		2012	Groundwater	27	Terbuthylazine	Herbicide	5915-41-3		1.885			0.011	0.038	LOD/LOQ
60	Portugal	Europe		2012	Groundwater	27	Hydroxyterbuthylazine (HT)	Metabolite	66753-07-9		nd			0.027	0.08	LOD/LOQ
60	Portugal	Europe		2012	Groundwater	27	Metalaxyl	Fungicide	57837-19-1		nd			0.01	0.032	LOD/LOQ
60	Spain	Europe		2012	Groundwater	25	Atrazine	Herbicide	1912-24-9		0.327			0.011	0.04	LOD/LOQ
60	Spain	Europe		2012	Groundwater	25	Chlorpyrifos	Insecticide	2921-88-2		0.395			0.031	0.055	LOD/LOQ
60	Spain	Europe		2012	Groundwater	25	Cyprodinil	Fungicide	121552-61-2		0.552			0.018	0.043	LOD/LOQ
60	Spain	Europe		2012	Groundwater	25	Desethyl atrazine(DEA)	Metabolite	6190-65-4		0.369			0.021	0.064	LOD/LOQ
60	Spain	Europe		2012	Groundwater	25	Desethylterbuthylazine	Metabolite	30125-63-4		0.266			0.016	0.046	LOD/LOQ
60	Spain	Europe		2012	Groundwater	25	Dimethoate	Insecticide	60-51-5		2.144			0.023	0.054	LOD/LOQ
60	Spain	Europe		2012	Groundwater	25	Diuron	Herbicide	330-54-1		0.061			0.013	0.041	LOD/LOQ
60	Spain	Europe		2012	Groundwater	25	Hydroxyterbuthylazine (HT)	Metabolite	66753-07-9		0.385			0.027	0.08	LOD/LOQ
60	Spain	Europe		2012	Groundwater	25	Linuron	Herbicide	330-55-2		0.541			0.023	0.061	LOD/LOQ
60	Spain	Europe		2012	Groundwater	25	Metalaxyl	Fungicide	57837-19-1		0.352			0.01	0.032	LOD/LOQ
60	Spain	Europe		2012	Groundwater	25	Metolachlor	Herbicide	51218-45-2		0.548			0.02	0.038	LOD/LOQ
60	Spain	Europe		2012	Groundwater	25	Tebuconazole	Fungicide	107534-96-3		0.804			0.012	0.035	LOD/LOQ
60	Spain	Europe		2012	Groundwater	25	Terbuthylazine	Herbicide	5915-41-3		2.522			0.011	0.038	LOD/LOQ
61	Serbia	Europe		2010-2018	Groundwater	48	Atrazine	Herbicide	1912-24-9	0.001	0.064			0.0015	0.0051	LOD/LOQ
61	Serbia	Europe		2010-2018	Groundwater	48	Carbendazim	Fungicide	10605-21-7	0.001	0.088			0.0011	0.0038	LOD/LOQ
61	Serbia	Europe		2010-2018	Groundwater	34	Carbofuran	Insecticide	1563-66-2	n.d	0.006			0.0005	0.0016	LOD/LOQ
61	Serbia	Europe		2010-2018	Groundwater	34	Dimethoate	Insecticide	60-51-5	0.0012	0.009			0.0004	0.0011	LOD/LOQ
61	Serbia	Europe		2010-2018	Groundwater	34	Propazine	Herbicide	139-40-2	n.d	0.001			0.0006	0.0019	LOD/LOQ
62	Slovenia	Europe	Maribor	2010-2011	Groundwater	56	Atrazine	Herbicide	1912-24-9	0.002	0.2288	0.0508		0.002	0.0067	LOD/LOQ
62	Slovenia	Europe	Maribor	2010-2011	Groundwater	56	Deisopropyl atrazine	Metabolite	1007-28-9	0.0101	0.0204	0.005		0.01	0.0333	LOD/LOQ
62	Slovenia	Europe	Maribor	2010-2011	Groundwater	56	Desethyl atrazine(DEA)	Metabolite	6190-65-4	0.0023	0.103	0.051		0.002	0.0067	LOD/LOQ
62	Slovenia	Europe	Maribor	2010-2011	Groundwater	56	Desethylterbuthylazine	Metabolite	30125-63-4	0.0021	0.007	0.0026		0.002	0.0067	LOD/LOQ
62	Slovenia	Europe	Maribor	2010-2011	Groundwater	56	Metolachlor	Herbicide	51218-45-2	0.0021	0.0676	0.001		0.002	0.0067	LOD/LOQ
62	Slovenia	Europe	Maribor	2010-2011	Groundwater	56	Propazine	Herbicide	139-40-2	0.0021	0.0041	0.001		0.002	0.0067	LOD/LOQ
62	Slovenia	Europe	Maribor	2010-2011	Groundwater	56	Simazine	Herbicide	122-34-9	0.0027	0.0296	0.0052		0.002	0.0067	LOD/LOQ
62	Slovenia	Europe	Maribor	2010-2011	Groundwater	56	Terbuthylazine	Herbicide	5915-41-3	0.001	0.0257	0.0011		0.001	0.0033	LOD/LOQ
63	Spain	Europe		2018	Groundwater	5	Diuron	Herbicide	330-54-1		0.014			0.00011		LOD
63	Spain	Europe		2018	Groundwater	5	Irgarol	Inhibitor of photosynthesis	28159-98-0		0.0054			0.00086		LOD
63	Spain	Europe		2018	Groundwater	5	Metolachlor	Herbicide	51218-45-2		0.024			0.00084		LOD
63	Spain	Europe		2018	Groundwater	5	Terbutryn	Herbicide	886-50-0		0.0053			0.00016		LOD
64	Spain	Europe		2010	Groundwater	22	Diflufenican	Herbicide	83164-33-4	0.01	0.03	0.01	0.01	<0.01		LOQ
64	Spain	Europe		2010	Groundwater	22	Dimethoate	Insecticide	60-51-5	0.01	0.02	0.01	0.01	<0.01		LOQ
64	Spain	Europe		2010	Groundwater	22	Diuron	Herbicide	330-54-1	0.01	0.07	0.01	0.01	<0.01		LOQ
64	Spain	Europe		2010	Groundwater	22	Oxyfluorfen	Herbicide	42874-03-3	0.01	0.35	0.01	0.03	<0.01		LOQ
64	Spain	Europe		2010	Groundwater	22	Simazine	Herbicide	122-34-9	0.01	0.15	0.01	0.02	<0.01		LOQ
64	Spain	Europe		2010	Groundwater	22	Terbuthylazine	Herbicide	5915-41-3	0.01	33.9	0.02	1.76	<0.01		LOQ
65	Spain	Europe	The Júcar Basin	2010-2013	Groundwater	314	Alachlor	Herbicide	15972-60-8	0.0011	0.0011			0.001~0.01		LOD
65	Spain	Europe	The Júcar Basin	2010-2013	Groundwater	314	Atrazine	Herbicide	1912-24-9	0.0011	0.38			0.001~0.01		LOD
65	Spain	Europe	The Júcar Basin	2010-2013	Groundwater	314	Bromacil	Herbicide	314-40-9	1.7e-05	0.48			0.001~0.01		LOD
65	Spain	Europe	The Júcar Basin	2010-2013	Groundwater	314	Chlorpyrifos	Insecticide	2921-88-2	0.021	0.29			0.001~0.01		LOD
65	Spain	Europe	The Júcar Basin	2010-2013	Groundwater	314	Deisopropyl atrazine	Metabolite	1007-28-9	0.011	0.21			0.001~0.01		LOD
65	Spain	Europe	The Júcar Basin	2010-2013	Groundwater	314	Desethyl atrazine(DEA)	Metabolite	6190-65-4	0.012	0.12			0.001~0.01		LOD
65	Spain	Europe	The Júcar Basin	2010-2013	Groundwater	314	Diuron	Herbicide	330-54-1	0.011	0.05			0.001~0.01		LOD
65	Spain	Europe	The Júcar Basin	2010-2013	Groundwater	314	Lindane	Insecticide	58-89-9	0.0011	0.0011			0.001~0.01		LOD
65	Spain	Europe	The Júcar Basin	2010-2013	Groundwater	314	Metalaxyl	Fungicide	57837-19-1	0.016	0.022			0.001~0.01		LOD
65	Spain	Europe	The Júcar Basin	2010-2013	Groundwater	314	Metolachlor	Herbicide	51218-45-2	0.0009	0.23			0.001~0.01		LOD
65	Spain	Europe	The Júcar Basin	2010-2013	Groundwater	314	Oxyfluorfen	Herbicide	42874-03-3	0.0009	0.011			0.001~0.01		LOD
65	Spain	Europe	The Júcar Basin	2010-2013	Groundwater	314	Pendimethalin	Herbicide	40487-42-1	0.0007	0.42			0.001~0.01		LOD
65	Spain	Europe	The Júcar Basin	2010-2013	Groundwater	314	Prometryn	Herbicide	7287-19-6	0.0011	0.15			0.001~0.01		LOD
65	Spain	Europe	The Júcar Basin	2010-2013	Groundwater	314	Propazine	Herbicide	139-40-2	0.016	0.1			0.001~0.01		LOD
65	Spain	Europe	The Júcar Basin	2010-2013	Groundwater	314	Simazine	Herbicide	122-34-9	0.011	0.18			0.001~0.01		LOD
65	Spain	Europe	The Júcar Basin	2010-2013	Groundwater	314	Terbuthylazine	Herbicide	5915-41-3	0.01	0.9			0.001~0.01		LOD
65	Spain	Europe	The Júcar Basin	2010-2013	Groundwater	314	Trifluralin	Herbicide	1582-09-8	0.063	0.11			0.001~0.01		LOD
66	Spain	Europe	Catalonia	2019	Groundwater	12	Carbendazim	Fungicide	10605-21-7		0.06			0.025		MRL
66	Spain	Europe	Catalonia	2019	Groundwater	12	Diuron	Herbicide	330-54-1		0.036			0.015		MRL
67	Spain	Europe	La Rioja	2010	Groundwater	25	Acetochlor	Herbicide	34256-82-1	0.049	0.049			0.014	0.033	LOD/LOQ
67	Spain	Europe	La Rioja	2010	Groundwater	25	Atrazine	Herbicide	1912-24-9	0.021	0.079			0.016	0.048	LOD/LOQ
67	Spain	Europe	La Rioja	2010	Groundwater	25	Benalaxyl	Fungicide	71626-11-4	0.007	0.046			0.006	0.022	LOD/LOQ
67	Spain	Europe	La Rioja	2010	Groundwater	25	CGA 92370	Metabolite	-	0.04	3.919			0.031	0.078	LOD/LOQ
67	Spain	Europe	La Rioja	2010	Groundwater	25	Cyprodinil	Fungicide	121552-61-2	0.012	0.03			0.005	0.013	LOD/LOQ
67	Spain	Europe	La Rioja	2010	Groundwater	25	Desethyl-terbutylazine(DET)	Metabolite	30125-63-4	0.011	1.385			0.008	0.025	LOD/LOQ
67	Spain	Europe	La Rioja	2010	Groundwater	25	Deisopropyl atrazine	Metabolite	1007-28-9	0.024	0.111			0.011	0.038	LOD/LOQ
67	Spain	Europe	La Rioja	2010	Groundwater	25	Diazinon	Insecticide	333-41-5	0.054	0.135			0.022	0.056	LOD/LOQ
67	Spain	Europe	La Rioja	2010	Groundwater	25	Ethofumesate	Herbicide	26225-79-6	0.015	0.028			0.01	0.028	LOD/LOQ
67	Spain	Europe	La Rioja	2010	Groundwater	25	Fluometuron	Herbicide	2164-17-2	0.026	8.512			0.018	0.058	LOD/LOQ
67	Spain	Europe	La Rioja	2010	Groundwater	25	Flutriafol	Fungicide	76674-21-0	0.009	0.1			0.003	0.013	LOD/LOQ
67	Spain	Europe	La Rioja	2010	Groundwater	25	Kresoxim-methyl	Fungicide	143390-89-0	0.02	0.033			0.013	0.041	LOD/LOQ
67	Spain	Europe	La Rioja	2010	Groundwater	25	Lenacil	Herbicide	2064-08-1	0.033	5.078			0.017	0.043	LOD/LOQ
67	Spain	Europe	La Rioja	2010	Groundwater	25	Metalaxyl	Fungicide	57837-19-1	0.003	2.263			0.002	0.005	LOD/LOQ
67	Spain	Europe	La Rioja	2010	Groundwater	25	Metolachlor	Herbicide	51218-45-2	0.01	0.034			0.008	0.023	LOD/LOQ
67	Spain	Europe	La Rioja	2010	Groundwater	25	Metribuzin	Herbicide	21087-64-9	0.026	0.026			0.021	0.064	LOD/LOQ
67	Spain	Europe	La Rioja	2010	Groundwater	25	Myclobutanil	Fungicide	88671-89-0	0.021	0.268			0.016	0.041	LOD/LOQ
67	Spain	Europe	La Rioja	2010	Groundwater	25	Nuarimol	Fungicide	63284-71-9	0.106	0.106			0.013	0.03	LOD/LOQ
67	Spain	Europe	La Rioja	2010	Groundwater	25	Penconazole	Fungicide	66246-88-6	0.006	0.972			0.005	0.021	LOD/LOQ
67	Spain	Europe	La Rioja	2010	Groundwater	25	Pirimicarb	Insecticide	23103-98-2	0.023	0.038			0.014	0.039	LOD/LOQ
67	Spain	Europe	La Rioja	2010	Groundwater	25	Propazine	Herbicide	139-40-2	0.021	0.031			0.012	0.037	LOD/LOQ
67	Spain	Europe	La Rioja	2010	Groundwater	25	Pyrimethanil	Fungicide	53112-28-0	0.003	0.083			0.001	0.006	LOD/LOQ
67	Spain	Europe	La Rioja	2010	Groundwater	25	Simazine	Herbicide	122-34-9	0.016	0.114			0.013	0.034	LOD/LOQ
67	Spain	Europe	La Rioja	2010	Groundwater	25	Tebuconazole	Fungicide	107534-96-3	0.018	0.166			0.012	0.038	LOD/LOQ
67	Spain	Europe	La Rioja	2010	Groundwater	25	Terbutryn	Herbicide	886-50-0	0.035	0.671			0.026	0.073	LOD/LOQ
67	Spain	Europe	La Rioja	2010	Groundwater	25	Terbutylazine	Herbicide	5915-41-3	0.007	19.552			0.004	0.011	LOD/LOQ
67	Spain	Europe	La Rioja	2010	Groundwater	25	Triadimenol	Fungicide	55219-65-3	0.02	1.659			0.011	0.036	LOD/LOQ
68	Sweden	Europe	Scania	2010	Groundwater	63	AMPA	Metabolite	1066-51-9		0.24			0.05		RL
68	Sweden	Europe	Scania	2016	Groundwater	62	AMPA	Metabolite	1066-51-9		0.046			0.05		RL
68	Sweden	Europe	Scania	2017	Groundwater	63	AMPA	Metabolite	1066-51-9		0.035			0.05		RL
68	Sweden	Europe	Scania	2018	Groundwater	67	AMPA	Metabolite	1066-51-9		0.2			0.05		RL
68	Sweden	Europe	Scania	2019	Groundwater	58	AMPA	Metabolite	1066-51-9		0.8			0.05		RL
68	Sweden	Europe	Scania	2010	Groundwater	63	Glyphosate	Herbicide	1071-83-6		0.37			0.05		RL
68	Sweden	Europe	Scania	2015	Groundwater	71	Glyphosate	Herbicide	1071-83-6		0.12			0.05		RL
68	Sweden	Europe	Scania	2017	Groundwater	63	Glyphosate	Herbicide	1071-83-6		0.15			0.05		RL
68	Sweden	Europe	Scania	2018	Groundwater	67	Glyphosate	Herbicide	1071-83-6		7			0.05		RL
68	Sweden	Europe	Scania	2019	Groundwater	58	Glyphosate	Herbicide	1071-83-6		1.3			0.05		RL
69	Sweden	Europe	Scania	2012	Groundwater	25	Atrazine	Herbicide	1912-24-9	0.002	0.06	0.008		0.01		LOQ
69	Sweden	Europe	Scania	2012	Groundwater	25	Atrazine-desethyl-desisopropyl	Metabolite	3397-62-4	0.01	0.02	0.02		0.01		LOQ
69	Sweden	Europe	Scania	2012	Groundwater	25	BAM	Metabolite	2008-58-4	0.01	0.6	0.05		0.01		LOQ
69	Sweden	Europe	Scania	2012	Groundwater	25	Bentazone	Herbicide	25057-89-0	0.01	0.4	0.09		0.01		LOQ
69	Sweden	Europe	Scania	2012	Groundwater	25	Carbendazim	Fungicide	10605-21-7	0.01	0.01	0.01		0.002		LOQ
69	Sweden	Europe	Scania	2012	Groundwater	25	Clopyralid	Herbicide	1702-17-6	0.1	0.1	0.1		0.1		LOQ
69	Sweden	Europe	Scania	2012	Groundwater	25	Desethyl atrazine	Metabolite	6190-65-4	0.01	0.2	0.03		0.01		LOQ
69	Sweden	Europe	Scania	2012	Groundwater	25	Imazapyr	Herbicide	81334-34-1	0.01	0.01	0.01		0.01		LOQ
69	Sweden	Europe	Scania	2012	Groundwater	25	Imidacloprid	Insecticide	138261-41-3	0.07	0.07	0.07		0		LOQ
69	Sweden	Europe	Scania	2012	Groundwater	25	Isoproturon	Herbicide	34123-59-6	0.1	0.2	0.2		0.01		LOQ
69	Sweden	Europe	Scania	2012	Groundwater	25	Mecoprop	Herbicide	7085-19-0	0.01	0.01	0.01		0.01		LOQ
69	Sweden	Europe	Scania	2012	Groundwater	25	Quinmerac	Herbicide	90717-03-6	0.1	0.1	0.1		0.01		LOQ
69	Sweden	Europe	Scania	2012	Groundwater	25	Terbuthylazine	Herbicide	5915-41-3	0.002	0.03	0.02		0.01		LOQ
69	Sweden	Europe	Scania	2012	Groundwater	25	Terbuthylazine-desethyl	Metabolite	30125-63-4	0.003	0.005	0.005		0.01		LOQ
69	Sweden	Europe	Scania	2012	Groundwater	25	Terbuthylazine-hydroxy	Metabolite	66753-07-9	0.04	0.04	0.04		0.01		LOQ
70	Australia	Oceania	Queensland	2017	Groundwater	24	1-(3,4-Dichlorophenyl)-3-methylurea(DCPMU)	Metabolite	3567-62-2		6e-05			5e-05		LOD
70	Australia	Oceania	Queensland	2017	Groundwater	24	2,4-D	Herbicide	94-75-7		0.0053			0.0005		LOD
70	Australia	Oceania	Queensland	2017	Groundwater	24	Ametryn	Herbicide	834-12-8		0.000165			0.0001		LOD
70	Australia	Oceania	Queensland	2017	Groundwater	24	Asulam	Insecticide	3337-71-1		0.00192			5e-05		LOD
70	Australia	Oceania	Queensland	2017	Groundwater	24	Atrazine	Herbicide	1912-24-9		0.0188			5e-05		LOD
70	Australia	Oceania	Queensland	2017	Groundwater	24	Bromacil	Herbicide	314-40-9		0.31533			5e-05		LOD
70	Australia	Oceania	Queensland	2017	Groundwater	24	Chlorpyriphos	Insecticide	2921-88-2		7.2e-05			5e-05		LOD
70	Australia	Oceania	Queensland	2017	Groundwater	24	Deisopropyl atrazine	Metabolite	1007-28-9		0.02467			0.00025		LOD
70	Australia	Oceania	Queensland	2017	Groundwater	24	Desethyl atrazine	Metabolite	6190-65-4		0.10345			5e-05		LOD
70	Australia	Oceania	Queensland	2017	Groundwater	24	Diethyltoluamide(DEET)	Insecticide	134-62-3		0.022			5e-05		LOD
70	Australia	Oceania	Queensland	2017	Groundwater	24	Diketonitrile	Herbicide	143701-75-1		0.00222			5e-05		LOD
70	Australia	Oceania	Queensland	2017	Groundwater	24	Diuron	Herbicide	330-54-1		0.00042			0.00025		LOD
70	Australia	Oceania	Queensland	2017	Groundwater	24	Fluroxypyr	Herbicide	69377-81-7		0.001015			0.0001		LOD
70	Australia	Oceania	Queensland	2017	Groundwater	24	Fluroxypyr (+positive)	Herbicide	-		0.00065			0.0001		LOD
70	Australia	Oceania	Queensland	2017	Groundwater	24	Haloxyfop	Herbicide	69806-34-4		0.000377			5e-05		LOD
70	Australia	Oceania	Queensland	2017	Groundwater	24	Hexazinone	Herbicide	51235-04-2		0.00359			5e-05		LOD
70	Australia	Oceania	Queensland	2017	Groundwater	24	Imazapic	Herbicide	104098-48-8		0.01866			0.0001		LOD
70	Australia	Oceania	Queensland	2017	Groundwater	24	Imazethapyr	Herbicide	81335-77-5		0.000114			0.0001		LOD
70	Australia	Oceania	Queensland	2017	Groundwater	24	Imidacloprid	Insecticide	138261-41-3		0.0008			0.0001		LOD
70	Australia	Oceania	Queensland	2017	Groundwater	24	MCPA	Herbicide	94-74-6		0.01145			5e-05		LOD
70	Australia	Oceania	Queensland	2017	Groundwater	24	Methomyl	Insecticide	16752-77-5		0.000115			0.0001		LOD
70	Australia	Oceania	Queensland	2017	Groundwater	24	Metolachlor	Herbicide	51218-45-2		0.0026			0.0005		LOD
70	Australia	Oceania	Queensland	2017	Groundwater	24	Metsulfuron-Methyl	Herbicide	74223-64-6		0.00143			0.0001		LOD
70	Australia	Oceania	Queensland	2017	Groundwater	24	Propazine	Herbicide	139-40-2		0.000123			0.0001		LOD
70	Australia	Oceania	Queensland	2017	Groundwater	24	Simazine	Herbicide	122-34-9		0.00415			5e-05		LOD
70	Australia	Oceania	Queensland	2017	Groundwater	24	Tebuthiuron	Herbicide	34014-18-1		0.00051			5e-05		LOD
70	Australia	Oceania	Queensland	2017	Groundwater	24	Terbutryn	Herbicide	886-50-0		0.000689			0.0005		LOD
71	New Zealand	Oceania		2018	Groundwater	279	2,4-DB	Herbicide	94-82-6	0.08	0.08			0.1		LOD
71	New Zealand	Oceania		2018	Groundwater	279	2-Hydroxyatrazine	Metabolite	2163-68-0	0.22	0.22			0.1		LOD
71	New Zealand	Oceania		2018	Groundwater	279	4,4'-DDE	Insecticide	72-55-9	0.0007	0.0025			0.01		LOD
71	New Zealand	Oceania		2018	Groundwater	279	p,p'-DDT	Insecticide	50-29-3	0.0018	0.02			0.01		LOD
71	New Zealand	Oceania		2018	Groundwater	279	Alachlor	Herbicide	15972-60-8	0.59	0.59			0.02		LOD
71	New Zealand	Oceania		2018	Groundwater	279	Atrazine	Herbicide	1912-24-9	0.011	0.032			0.02		LOD
71	New Zealand	Oceania		2018	Groundwater	279	Bentazone	Herbicide	25057-89-0	0.08	0.36			0.1		LOD
71	New Zealand	Oceania		2018	Groundwater	279	Bromacil	Herbicide	314-40-9	0.88	2			0.03		LOD
71	New Zealand	Oceania		2018	Groundwater	279	DEA	Herbicide	6190-65-4	0.011	0.015			0.01		LOD
71	New Zealand	Oceania		2018	Groundwater	279	Deisopropyl atrazine	Metabolite	1007-28-9	0.02	0.02			0.1		LOD
71	New Zealand	Oceania		2018	Groundwater	279	Desethyl terbuthylazine（DET）	Metabolite	30125-63-4	0.011	0.011			0.01		LOD
71	New Zealand	Oceania		2018	Groundwater	279	Diazinon	Insecticide	333-41-5	0.01	0.01			0.01		LOD
71	New Zealand	Oceania		2018	Groundwater	279	Dieldrin	Insecticide	60-57-1	0.02	0.025			0.01		LOD
71	New Zealand	Oceania		2018	Groundwater	279	Endosulfan sulphate	Metabolite	1031-07-8	0.068	0.068			0.02		LOD
71	New Zealand	Oceania		2018	Groundwater	279	Glyphosate	Herbicide	1071-83-6	2.1	2.1			1		LOD
71	New Zealand	Oceania		2018	Groundwater	279	Hexazinone	Herbicide	51235-04-2	0.01	0.15					LOD
71	New Zealand	Oceania		2018	Groundwater	279	Metalaxyl	Fungicide	57837-19-1	0.024	0.06			0.02		LOD
71	New Zealand	Oceania		2018	Groundwater	279	Metolachlor	Herbicide	51218-45-2	0.025	0.05			0.02		LOD
71	New Zealand	Oceania		2018	Groundwater	279	Picloram	Herbicide	1918-02-1	0.4	0.91			0.1		LOD
71	New Zealand	Oceania		2018	Groundwater	279	Propazine	Herbicide	139-40-2	0.03	0.062			0.01		LOD
71	New Zealand	Oceania		2018	Groundwater	279	Simazine	Herbicide	122-34-9	0.011	0.067			0.01		LOD
71	New Zealand	Oceania		2018	Groundwater	279	Terbacil	Herbicide	5902-51-2	0.4	3.8			0.02		LOD
71	New Zealand	Oceania		2018	Groundwater	279	Terbuthylazine	Herbicide	5915-41-3	0.005	0.35			0.01		LOD
71	New Zealand	Oceania		2018	Groundwater	279	α-endosulfan	Insecticide	959-98-8	0.016	0.016			0.02		LOD
71	New Zealand	Oceania		2018	Groundwater	279	β-endosulfan	Insecticide	33213-65-9	0.033	0.061			0.04		LOD
72	New Zealand	Oceania		2010	Groundwater	162	Acetochlor	Herbicide	34256-82-1	0.063	0.091			0.02		LOD
72	New Zealand	Oceania		2010	Groundwater	162	Alachlor	Herbicide	15972-60-8	0.02	12			0.02		LOD
72	New Zealand	Oceania		2010	Groundwater	162	Atrazine	Herbicide	1912-24-9	0.016	0.042			0.01		LOD
72	New Zealand	Oceania		2010	Groundwater	162	Bentazone	Herbicide	25057-89-0	0.1	0.24			0.1		LOD
72	New Zealand	Oceania		2010	Groundwater	162	Bromacil	Herbicide	314-40-9	0.057	0.057			0.03		LOD
72	New Zealand	Oceania		2010	Groundwater	162	Chlorpyrifos	Insecticide	2921-88-2	0.056	0.056			0.02		LOD
72	New Zealand	Oceania		2010	Groundwater	162	Desethyl atrazine(DEA)	Metabolite	6190-65-4	0.023	0.023			0.02		LOD
72	New Zealand	Oceania		2010	Groundwater	162	Dieldrin	Insecticide	60-57-1	0.13	0.13			0.02		LOD
72	New Zealand	Oceania		2010	Groundwater	162	Hexazinone	Herbicide	51235-04-2	0.093	0.74			0.02		LOD
72	New Zealand	Oceania		2010	Groundwater	162	Linuron	Herbicide	330-55-2	0.043	0.043			0.04		LOD
72	New Zealand	Oceania		2010	Groundwater	162	Metalaxyl	Fungicide	57837-19-1	0.013	0.091			0.01		LOD
72	New Zealand	Oceania		2010	Groundwater	162	Metolachlor	Herbicide	51218-45-2	0.047	0.096			0.02		LOD
72	New Zealand	Oceania		2010	Groundwater	162	Metribuzin	Herbicide	21087-64-9	0	1.7			0.02		LOD
72	New Zealand	Oceania		2010	Groundwater	162	Norflurazon	Herbicide	27314-13-2	0.04	0.04			0.02		LOD
72	New Zealand	Oceania		2010	Groundwater	162	p,p'-DDT	Insecticide	50-29-3	0.033	0.033			0.01		LOD
72	New Zealand	Oceania		2010	Groundwater	162	Pendimethalin	Herbicide	40487-42-1	0.055	0.055			0.02		LOD
72	New Zealand	Oceania		2010	Groundwater	162	Picloram	Herbicide	1918-02-1	0.36	0.36			0.1		LOD
72	New Zealand	Oceania		2010	Groundwater	162	Procymidone	Fungicide	32809-16-8	0.056	0.056			0.02		LOD
72	New Zealand	Oceania		2010	Groundwater	162	Propazine	Herbicide	139-40-2	0.24	0.24			0.01		LOD
72	New Zealand	Oceania		2010	Groundwater	162	Simazine	Herbicide	122-34-9	0.01	0.13			0.01		LOD
72	New Zealand	Oceania		2010	Groundwater	162	Terbacil	Herbicide	5902-51-2	0.048	0.051			0.02		LOD
72	New Zealand	Oceania		2010	Groundwater	162	Terbuthylazine	Herbicide	5915-41-3	0.014	5.8			0.01		LOD
73	New Zealand	Oceania		2018	Groundwater	56	2,4-D	Herbicide	94-75-7		0.029			0.005		LOD
73	New Zealand	Oceania		2018	Groundwater	56	BAM	Metabolite	2008-58-4		0.022			0.001		LOD
73	New Zealand	Oceania		2018	Groundwater	56	2-Phenoxypropionic acid	Degradates	940-31-8		0.038			0.01		LOD
73	New Zealand	Oceania		2018	Groundwater	56	Acetochlor	Herbicide	34256-82-1		0.054			0.005		LOD
73	New Zealand	Oceania		2018	Groundwater	56	Atrazine	Herbicide	1912-24-9		0.037			0.001		LOD
73	New Zealand	Oceania		2018	Groundwater	56	Azoxystrobin	Fungicide	131860-33-8		0.28			0.001		LOD
73	New Zealand	Oceania		2018	Groundwater	56	BAM	Metabolite	2008-58-4		0.022			0.001		LOD
73	New Zealand	Oceania		2018	Groundwater	56	Bentazone	Herbicide	25057-89-0		6			0.001		LOD
73	New Zealand	Oceania		2018	Groundwater	56	Boscalid	Fungicide	188425-85-6		0.22			0.005		LOD
73	New Zealand	Oceania		2018	Groundwater	56	Bromacil	Herbicide	314-40-9		0.0021			0.005		LOD
73	New Zealand	Oceania		2018	Groundwater	56	Chlorantraniliprole	Insecticide	500008-45-7		0.066			0.001		LOD
73	New Zealand	Oceania		2018	Groundwater	56	Chloridazon (PAC)	Herbicide	1698-60-8		0.005			0.001		LOD
73	New Zealand	Oceania		2018	Groundwater	56	Chloridazon-desphenyl	Metabolite	6339-19-1		7.8			0.1		LOD
73	New Zealand	Oceania		2018	Groundwater	56	Chloridazon-desphenyl-methyl	Metabolite	17254-80-7		1.7			0.001		LOD
73	New Zealand	Oceania		2018	Groundwater	56	Clopyralid	Herbicide	1702-17-6		0.64			>0.1		LOD
73	New Zealand	Oceania		2018	Groundwater	56	Clothianidin	Insecticide	210880-92-5		0.15			0.001		LOD
73	New Zealand	Oceania		2018	Groundwater	56	Cyprodinil	Fungicide	121552-61-2		0.0005			0.001		LOD
73	New Zealand	Oceania		2018	Groundwater	56	Deisopropyl atrazine	Metabolite	1007-28-9		0.42			0.001		LOD
73	New Zealand	Oceania		2018	Groundwater	56	Desethyl atrazine(DEA)	Metabolite	6190-65-4		0.021			0.001		LOD
73	New Zealand	Oceania		2018	Groundwater	56	Dimethenamid	Herbicide	87674-68-8		1.4			0.001		LOD
73	New Zealand	Oceania		2018	Groundwater	56	Dimethomorph	Fungicide	110488-70-5		0.12			0.001		LOD
73	New Zealand	Oceania		2018	Groundwater	56	Diuron	Herbicide	330-54-1		0.054			0.001		LOD
73	New Zealand	Oceania		2018	Groundwater	56	Fipronil	Insecticide	120068-37-3		0.06			0.001		LOD
73	New Zealand	Oceania		2018	Groundwater	56	Fipronil sulfide	Metabolite	120067-83-6		0.0013			0.001		LOD
73	New Zealand	Oceania		2018	Groundwater	56	Fludioxonil	Fungicide	131341-86-1		0.0006			0.001		LOD
73	New Zealand	Oceania		2018	Groundwater	56	Fluopicolid	Fungicide	239110-15-7		0.0018			0.001		LOD
73	New Zealand	Oceania		2018	Groundwater	56	Hexazinone	Herbicide	51235-04-2		0.23			0.005		LOD
73	New Zealand	Oceania		2018	Groundwater	56	Imidacloprid	Insecticide	138261-41-3		0.32			0.001		LOD
73	New Zealand	Oceania		2018	Groundwater	56	Linuron	Herbicide	330-55-2		0.0043			0.001		LOD
73	New Zealand	Oceania		2018	Groundwater	56	Methabenzthiazuron	Herbicide	18691-97-9		0.18			0.001		LOD
73	New Zealand	Oceania		2018	Groundwater	56	Metolachlor	Herbicide	51218-45-2		0.062			0.001		LOD
73	New Zealand	Oceania		2018	Groundwater	56	Metrafenone	Unspecified	220899-03-6		0.0027			0.001		LOD
73	New Zealand	Oceania		2018	Groundwater	56	Metribuzin	Herbicide	21087-64-9		0.14			0.002		LOD
73	New Zealand	Oceania		2018	Groundwater	56	Metribuzin-desamino	Metabolite	35045-02-4		0.054			0.001		LOD
73	New Zealand	Oceania		2018	Groundwater	56	Metribuzin-diketo	Unspecified	56507-37-0		0.1			0.001		LOD
73	New Zealand	Oceania		2018	Groundwater	56	Phenoxyacetic acid	Herbicide	122-59-8		0.2			0.02		LOD
73	New Zealand	Oceania		2018	Groundwater	56	Pirimiphos-methyl (Pirimifos-methyl)	Insecticide	29232-93-7		0.001			0.001		LOD
73	New Zealand	Oceania		2018	Groundwater	56	Propazine	Herbicide	139-40-2		0.071			0.001		LOD
73	New Zealand	Oceania		2018	Groundwater	56	Propiconazole	Fungicide	60207-90-1		0.002			0.001		LOD
73	New Zealand	Oceania		2018	Groundwater	56	Simazine	Herbicide	122-34-9		0.015			0.001		LOD
73	New Zealand	Oceania		2018	Groundwater	56	Tebuconazole (Terbuconazole)	Fungicide	107534-96-3		0.13			0.001		LOD
73	New Zealand	Oceania		2018	Groundwater	56	Terbumeton	Herbicide	33693-04-8		0.0028			0.001		LOD
73	New Zealand	Oceania		2018	Groundwater	56	Terbuthylazine (TERBA)	Herbicide	5915-41-3		0.039			0.005		LOD
73	New Zealand	Oceania		2018	Groundwater	56	Thiamethoxam	Insecticide	153719-23-4		1.8			0.001		LOD
73	New Zealand	Oceania		2018	Groundwater	56	Triadimefon	Fungicide	43121-43-3		0.018			0.001		LOD
73	New Zealand	Oceania		2018	Groundwater	56	Triadimenol	Fungicide	55219-65-3		0.47			0.005		LOD
73	New Zealand	Oceania		2018	Groundwater	56	Triclopyr	Herbicide	55335-06-3		0.42			0.01		LOD
73	New Zealand	Oceania		2018	Groundwater	56	Trinexapac	Others	104273-73-6		0.12			0.1		LOD
74	Canada	North America	Ontario	2010	Groundwater	136	AMPA	Metabolite	1066-51-9		0.698			0.01		MDL
74	Canada	North America	Ontario	2011	Groundwater	120	AMPA	Metabolite	1066-51-9		0.017			0.01		MDL
74	Canada	North America	Ontario	2012	Groundwater	37	AMPA	Metabolite	1066-51-9		0.034			0.01		MDL
74	Canada	North America	Ontario	2013	Groundwater	108	AMPA	Metabolite	1066-51-9		0.021			0.002		MDL
74	Canada	North America	Ontario	2010	Groundwater	136	Glyphosate	Herbicide	1071-83-6		0.663			0.01		MDL
74	Canada	North America	Ontario	2011	Groundwater	120	Glyphosate	Herbicide	1071-83-6		0.103			0.01		MDL
74	Canada	North America	Ontario	2013	Groundwater	108	Glyphosate	Herbicide	1071-83-6		0.021			0.002		MDL
75	Canada	North America	Ontario	2016	Groundwater	186	Clothianidin	Insecticide	210880-92-5		2.09			0.043	0.114	LOD/LOQ
75	Canada	North America	Ontario	2016	Groundwater	186	Imidacloprid	Insecticide	138261-41-3		0.07			0.025	0.076	LOD/LOQ
75	Canada	North America	Ontario	2016	Groundwater	186	Thiamethoxam	Insecticide	153719-23-4		0.46			0.012	0.038	LOD/LOQ
75	Canada	North America	Ontario	2017	Groundwater	42	Thiamethoxam	Insecticide	153719-23-4		0.42
76	Canada	North America	Quebec	2013	Groundwater	190	Acetamiprid	Insecticide	135410-20-7		0.008			0.005		MDL
76	Canada	North America	Quebec	2013	Groundwater	190	Aldicarbe sulfone	Insecticide	1646-88-4		0.018			0.005		MDL
76	Canada	North America	Quebec	2013	Groundwater	190	Atrazine	Herbicide	1912-24-9		0.055			0.005		MDL
76	Canada	North America	Quebec	2013	Groundwater	190	Bendiocarb	Insecticide	22781-23-3		0.006			0.005		MDL
76	Canada	North America	Quebec	2013	Groundwater	190	Boscalid	Fungicide	188425-85-6		0.017			0.005		MDL
76	Canada	North America	Quebec	2013	Groundwater	190	Carbaryl	Insecticide	63-25-2		0.005			0.005		MDL
76	Canada	North America	Quebec	2013	Groundwater	190	Carbendazim	Fungicide	10605-21-7		0.018			0.005		MDL
76	Canada	North America	Quebec	2013	Groundwater	190	Carbofuran	Insecticide	1563-66-2		0.162			0.005		MDL
76	Canada	North America	Quebec	2013	Groundwater	190	Chlofenvinphos	Insecticide	470-90-6		0.045			0.005		MDL
76	Canada	North America	Quebec	2013	Groundwater	190	Chlorotoluron	Herbicide	15545-48-9		0.01			0.005		MDL
76	Canada	North America	Quebec	2013	Groundwater	190	Chlorpyriphos	Insecticide	2921-88-2		0.028			0.005		MDL
76	Canada	North America	Quebec	2013	Groundwater	190	Clothianidin(CLO)	Insecticide	210880-92-5		0.008			0.005		MDL
76	Canada	North America	Quebec	2013	Groundwater	190	Coumaphos	Insecticide	56-72-4		0.082			0.005		MDL
76	Canada	North America	Quebec	2013	Groundwater	190	Cyanazine	Herbicide	21725-46-2		0.011			0.005		MDL
76	Canada	North America	Quebec	2013	Groundwater	190	Diazinon	Insecticide	333-41-5		0.01			0.005		MDL
76	Canada	North America	Quebec	2013	Groundwater	190	Fludioxonil	Fungicide	131341-86-1		0.011			0.005		MDL
76	Canada	North America	Quebec	2013	Groundwater	190	Hexazinone	Herbicide	51235-04-2		0.009			0.005		MDL
76	Canada	North America	Quebec	2013	Groundwater	190	Imazethapyr	Herbicide	81335-77-5		0.21			0.005		MDL
76	Canada	North America	Quebec	2013	Groundwater	190	Imidacloprid	Insecticide	138261-41-3		0.011			0.005		MDL
76	Canada	North America	Quebec	2013	Groundwater	190	Kresoxim-methyl	Fungicide	143390-89-0		0.053			0.005		MDL
76	Canada	North America	Quebec	2013	Groundwater	190	Malathion	Insecticide	121-75-5		0.012			0.005		MDL
76	Canada	North America	Quebec	2013	Groundwater	190	Metobromuron	Herbicide	3060-89-7		0.031			0.005		MDL
76	Canada	North America	Quebec	2013	Groundwater	190	Metolachlore	Herbicide	51218-45-2		0.02			0.005		MDL
76	Canada	North America	Quebec	2013	Groundwater	190	Pendimethaline	Herbicide	40487-42-1		0.018			0.005		MDL
76	Canada	North America	Quebec	2013	Groundwater	190	Permethrine	Insecticide	52645-53-1		0.048			0.005		MDL
76	Canada	North America	Quebec	2013	Groundwater	190	Piperonyl butoxide	Insecticide	51-03-6		0.028			0.005		MDL
76	Canada	North America	Quebec	2013	Groundwater	190	Pyraclostrobin	Fungicide	175013-18-0		0.207			0.005		MDL
76	Canada	North America	Quebec	2013	Groundwater	190	Pyrimethanil	Fungicide	53112-28-0		0.03			0.005		MDL
76	Canada	North America	Quebec	2013	Groundwater	190	Simazine	Herbicide	122-34-9		0.021			0.005		MDL
76	Canada	North America	Quebec	2013	Groundwater	190	Spinosad	Insecticide	168316-95-8		0.041			0.005		MDL
76	Canada	North America	Quebec	2013	Groundwater	190	Terbuthylazine	Herbicide	5915-41-3		0.005			0.005		MDL
76	Canada	North America	Quebec	2013	Groundwater	190	Thiabendazole	Fungicide	148-79-8		0.011			0.005		MDL
76	Canada	North America	Quebec	2013	Groundwater	190	Thiachloprid	Insecticide	111988-49-9		0.029			0.005		MDL
76	Canada	North America	Quebec	2013	Groundwater	190	Trifloxystrobin	Fungicide	141517-21-7		0.125			0.005		MDL
77	Mexico	North America	State of Chiapas	2013	Groundwater	12	Glyphosate	Herbicide	1071-83-6		18.43		3.76	0.05	0.13	LOD/LOQ
78	Mexico	North America	Yucatán	2010	Groundwater	20	4,4'-DDD	Insecticide	72-54-8	n.d	113		17	0.232		LOD
78	Mexico	North America	Yucatán	2011	Groundwater	20	4,4'-DDD	Insecticide	72-54-8	n.d	417		109	0.232		LOD
78	Mexico	North America	Yucatán	2010	Groundwater	20	4,4'-DDE	Insecticide	72-55-9	n.d	846		81	0.226		LOD
78	Mexico	North America	Yucatán	2011	Groundwater	20	4,4'-DDE	Insecticide	72-55-9	n.d	1255		112	0.226		LOD
78	Mexico	North America	Yucatán	2010	Groundwater	20	p,p'-DDT	Insecticide	50-29-3	n.d	112		16	0.309		LOD
78	Mexico	North America	Yucatán	2011	Groundwater	20	p,p'-DDT	Insecticide	50-29-3	n.d	235		32	0.309		LOD
78	Mexico	North America	Yucatán	2011	Groundwater	20	Dieldrin	Insecticide	60-57-1	n.d	45		3	0.061		LOD
78	Mexico	North America	Yucatán	2010	Groundwater	20	Dieldrin	Insecticide	60-57-1	n.d	520		59	0.061		LOD
78	Mexico	North America	Yucatán	2010	Groundwater	20	Endosulfan sulphate	Metabolite	1031-07-8	n.d	134		24	0.073		LOD
78	Mexico	North America	Yucatán	2011	Groundwater	20	Endosulfan sulphate	Metabolite	1031-07-8	n.d	253		36	0.073		LOD
78	Mexico	North America	Yucatán	2010	Groundwater	20	Endrin	Insecticide	72-20-8	n.d	2567		248	0.065		LOD
78	Mexico	North America	Yucatán	2011	Groundwater	20	Endrin	Insecticide	72-20-8	n.d	3265		359	0.065		LOD
78	Mexico	North America	Yucatán	2011	Groundwater	20	Endrin aldehyde	Metabolite	7421-93-4	n.d	245		68	0.115		LOD
78	Mexico	North America	Yucatán	2010	Groundwater	20	Endrin aldehyde	Metabolite	7421-93-4	n.d	941		120	0.115		LOD
78	Mexico	North America	Yucatán	2010	Groundwater	20	Heptachlor	Insecticide	76-44-8	n.d	918		421	0.09		LOD
78	Mexico	North America	Yucatán	2011	Groundwater	20	Heptachlor	Insecticide	76-44-8	n.d	13617		2804	0.09		LOD
78	Mexico	North America	Yucatán	2010	Groundwater	20	α-endosulfan	Insecticide	959-98-8	n.d	144		16	0.096		LOD
78	Mexico	North America	Yucatán	2011	Groundwater	20	α-endosulfan	Insecticide	959-98-8	n.d	457		33	0.096		LOD
78	Mexico	North America	Yucatán	2011	Groundwater	20	α-HCH	Insecticide	319-84-6	n.d	6538		639	0.093		LOD
78	Mexico	North America	Yucatán	2011	Groundwater	20	β-endosulfan	Insecticide	33213-65-9	n.d	135		14	0.07		LOD
78	Mexico	North America	Yucatán	2010	Groundwater	20	β-endosulfan	Insecticide	33213-65-9	n.d	290		27	0.07		LOD
78	Mexico	North America	Yucatán	2011	Groundwater	20	β-HCH	Insecticide	319-85-7	n.d	924		100	0.071		LOD
78	Mexico	North America	Yucatán	2010	Groundwater	20	γ-HCH	Insecticide	58-89-9	n.d	794		44	0.078		LOD
78	Mexico	North America	Yucatán	2011	Groundwater	20	γ-HCH	Insecticide	58-89-9	n.d	5233		1511	0.078		LOD
78	Mexico	North America	Yucatán	2011	Groundwater	20	δ-HCH	Insecticide	319-86-8	n.d	10864		462	0.087		LOD
79	Mexico	North America	Yucatán	2012-2014	Groundwater	6	p,p'-DDD	Insecticide	72-54-8	n.d	14			0.0011	0.0034	LOD/LOQ
79	Mexico	North America	Yucatán	2012-2014	Groundwater	6	p,p'-DDE	Insecticide	72-55-9	n.d	4.5			0.003	0.0091	LOD/LOQ
79	Mexico	North America	Yucatán	2012-2014	Groundwater	6	p,p'-DDT	Insecticide	50-29-3	n.d	2.8			0.0006	0.0018	LOD/LOQ
79	Mexico	North America	Yucatán	2012-2014	Groundwater	6	α-HCH	Insecticide	319-84-6	0.02	37.4			0.0137	0.0416	LOD/LOQ
79	Mexico	North America	Yucatán	2012-2014	Groundwater	6	β-HCH	Insecticide	319-85-7	n.d	13.2			0.0107	0.0324	LOD/LOQ
79	Mexico	North America	Yucatán	2012-2014	Groundwater	6	γ-HCH	Insecticide	58-89-9	n.d	14.2			0.0012	0.0035	LOD/LOQ
79	Mexico	North America	Yucatán	2012-2014	Groundwater	6	δ-HCH	Insecticide	319-86-8	0.02	10.3			0.002	0.0062	LOD/LOQ
80	Mexico	North America	Nuevo Leon	2018	Groundwater	11	2,4-D ethylhexyl ester	Herbicide	1928-43-4				<LOQ	0.051	0.153	LOD/LOQ
80	Mexico	North America	Nuevo Leon	2018	Groundwater	11	Aldrin	Insecticide	309-00-2				<LOQ	0.04	0.121	LOD/LOQ
80	Mexico	North America	Nuevo Leon	2018	Groundwater	11	Bifenthrin	Insecticide	82657-04-3				<LOQ	0.089	0.27	LOD/LOQ
80	Mexico	North America	Nuevo Leon	2018	Groundwater	11	Fenoxycarb	Insecticide	72490-01-8				0.2	0.029	0.089	LOD/LOQ
80	Mexico	North America	Nuevo Leon	2018	Groundwater	11	HCB	Fungicide	118-74-1				<LOQ	0.016	0.049	LOD/LOQ
80	Mexico	North America	Nuevo Leon	2018	Groundwater	11	HCH	Insecticide	608-73-1				<LOQ	0.021	0.064	LOD/LOQ
80	Mexico	North America	Nuevo Leon	2018	Groundwater	11	Oxyfluorfen	Herbicide	42874-03-3				0.08	0.017	0.052	LOD/LOQ
80	Mexico	North America	Nuevo Leon	2018	Groundwater	11	p,p'-DDT	Insecticide	50-29-3				<LOQ	0.032	0.096	LOD/LOQ
80	Mexico	North America	Nuevo Leon	2018	Groundwater	11	Pentachloroanisole	Metabolite	1825-21-4				<LOQ	0.033	0.1	LOD/LOQ
80	Mexico	North America	Nuevo Leon	2018	Groundwater	11	Perthane	Insecticide	72-56-0				<LOQ	0.039	0.117	LOD/LOQ
80	Mexico	North America	Nuevo Leon	2018	Groundwater	11	Quinoxyfen	Fungicide	124495-18-7				<LOQ	0.01	0.029	LOD/LOQ
80	Mexico	North America	Nuevo Leon	2018	Groundwater	11	Tetradifon	Acaricide	116-29-0				<LOQ	0.019	0.058	LOD/LOQ
81	USA	North America		2016	Groundwater	803	Alachlor OA	Metabolite	171262-17-2	n.d			0.32	0.02		LOQ
81	USA	North America		2016	Groundwater	803	Atrazine	Herbicide	1912-24-9	n.d			0.0025	0.0023		LOQ
81	USA	North America		2016	Groundwater	803	Dechlorometolachlor	Metabolite	126605-22-9	n.d			0.08	0.02		LOQ
81	USA	North America		2016	Groundwater	803	Metolachlor	Herbicide	51218-45-2	n.d			0.0025	0.02		LOQ
81	USA	North America		2016	Groundwater	803	Metolachlor OA	Metabolite	152019-73-3	n.d			0.38	0.02		LOQ
81	USA	North America		2016	Groundwater	803	Metolachlor SA	Metabolite	17118-09-5	n.d			0.2	0.02		LOQ
81	USA	North America		2016	Groundwater	803	Sec-Acetochlor SA	Metabolite	446027-17-4	n.d			0.02	0.02		LOQ
82	USA	North America	Colorado	2012	Groundwater	30	Deisopropyl-prometon	Metabolite	-	n.d	0.0136	0.0053	0.00484
82	USA	North America	Colorado	2013	Groundwater	21	Deisopropyl-prometon	Metabolite	-	0.0033	0.1	0.0123	0.01889
82	USA	North America	Colorado	2012	Groundwater	30	Hydroxyprometon	Metabolite	7374-53-0	n.d	0.01	n.d	0.0016	0.003		LOD
82	USA	North America	Colorado	2013	Groundwater	21	Hydroxyprometon	Metabolite	7374-53-0	n.d	0.05	0.01	0.00952	0.003		LOD
82	USA	North America	Colorado	2012	Groundwater	30	Prometon	Herbicide	1610-18-0	n.d	0.039	0.0106	0.01079
82	USA	North America	Colorado	2013	Groundwater	21	Prometon	Herbicide	1610-18-0	0.0073	0.0871	0.0244	0.02766
83	USA	North America	Iowa	2018	Groundwater	55	Clothianidin	Insecticide	210880-92-5	<MDL	0.0128	0.0009	<MDL	5e-05		MDL
83	USA	North America	Iowa	2017-2018	Groundwater	118	Clothianidin	Insecticide	210880-92-5	<MDL	0.0134	<MDL	0.001	5e-05		MDL
83	USA	North America	Iowa	2017-2018	Groundwater	118	Dinotefuran	Insecticide	165252-70-0	<MDL	0.0013	<MDL	0.0013	0.00018		MDL
83	USA	North America	Iowa	2018	Groundwater	55	Imidacloprid	Insecticide	138261-41-3	<MDL	0.0118	0.0003	<MDL	9e-05		MDL
83	USA	North America	Iowa	2017-2018	Groundwater	118	Imidacloprid	Insecticide	138261-41-3	<MDL	0.0024	<MDL	0.0001	9e-05		MDL
83	USA	North America	Iowa	2018	Groundwater	55	Thiamethoxam	Insecticide	153719-23-4	<MDL	0.0484	0.0014	<MDL	3e-05		MDL
83	USA	North America	Iowa	2017-2018	Groundwater	118	Thiamethoxam	Insecticide	153719-23-4	<MDL	0.0206	<MDL	0.0004	3e-05		MDL
84	USA	North America	Total(Iowa and Minnesota)	2017	Groundwater	37	Clothianidin(CLO)	Insecticide	210880-92-5		0.3917		0.0153	5e-05		MDL
84	USA	North America	Total(Iowa and Minnesota)	2017	Groundwater	37	Imidacloprid(IMI)	Insecticide	138261-41-3		0.0067		0.0012	9e-05		MDL
84	USA	North America	Total(Iowa and Minnesota)	2017	Groundwater	37	Thiamethoxam(THX)	Insecticide	153719-23-4		0.0002		<MDL	3e-05		MDL
84	USA	North America	Total(Iowa and Minnesota)	2017	Groundwater	37	Acetamiprid	Insecticide	135410-20-7		<MDL		<MDL	8e-05		MDL
84	USA	North America	Total(Iowa and Minnesota)	2017	Groundwater	37	Dinotefuran	Insecticide	165252-70-0		<MDL		<MDL	0.0002		MDL
84	USA	North America	Total(Iowa and Minnesota)	2017	Groundwater	37	Sulfoxaflor	Insecticide	946578-00-3		<MDL		<MDL	4e-05		MDL
84	USA	North America	Total(Iowa and Minnesota)	2017	Groundwater	37	Thiacloprid	Insecticide	111988-49-9		<MDL		<MDL	7e-05		MDL
84	USA	North America	Iowa	2017	Groundwater	34	Clothianidin(CLO)	Insecticide	210880-92-5		0.39172		0.02321	5e-05		MDL
84	USA	North America	Iowa	2017	Groundwater	34	Imidacloprid(IMI)	Insecticide	138261-41-3		0.00669		0.00292846	9e-05		MDL
84	USA	North America	Iowa	2017	Groundwater	34	Thiamethoxam(THX)	Insecticide	153719-23-4		0.0002		0.0002	3e-05		MDL
84	USA	North America	Iowa	2017	Groundwater	34	Acetamiprid	Insecticide	135410-20-7		<MDL		<MDL	8e-05		MDL
84	USA	North America	Iowa	2017	Groundwater	34	Dinotefuran	Insecticide	165252-70-0		<MDL		<MDL	0.0002		MDL
84	USA	North America	Iowa	2017	Groundwater	34	Sulfoxaflor	Insecticide	946578-00-3		<MDL		<MDL	4e-05		MDL
84	USA	North America	Iowa	2017	Groundwater	34	Thiacloprid	Insecticide	111988-49-9		<MDL		<MDL	7e-05		MDL
84	USA	North America	Minnesota	2017	Groundwater	3	Clothianidin(CLO)	Insecticide	210880-92-5		0.03413		0.01834	5e-05		MDL
84	USA	North America	Minnesota	2017	Groundwater	3	Imidacloprid(IMI)	Insecticide	138261-41-3		0.00541		0.00278	9e-05		MDL
84	USA	North America	Minnesota	2017	Groundwater	3	Thiamethoxam(THX)	Insecticide	153719-23-4		<MDL		<MDL	3e-05		MDL
84	USA	North America	Minnesota	2017	Groundwater	3	Acetamiprid	Insecticide	135410-20-7		<MDL		<MDL	8e-05		MDL
84	USA	North America	Minnesota	2017	Groundwater	3	Dinotefuran	Insecticide	165252-70-0		<MDL		<MDL	0.0002		MDL
84	USA	North America	Minnesota	2017	Groundwater	3	Sulfoxaflor	Insecticide	946578-00-3		<MDL		<MDL	4e-05		MDL
84	USA	North America	Minnesota	2017	Groundwater	3	Thiacloprid	Insecticide	111988-49-9		<MDL		<MDL	7e-05		MDL
85	USA	North America	Minnesota	2018	Groundwater	6	Acetamiprid	Insecticide	135410-20-7		0.00114
85	USA	North America	Minnesota	2019	Groundwater	29	Acetamiprid	Insecticide	135410-20-7		0.00142
85	USA	North America	Minnesota	2018	Groundwater	6	Clothianidin	Insecticide	210880-92-5		0.00175
85	USA	North America	Minnesota	2019	Groundwater	29	Clothianidin	Insecticide	210880-92-5		0.01526
85	USA	North America	Minnesota	2018	Groundwater	6	Imidacloprid	Insecticide	138261-41-3		0.00153
85	USA	North America	Minnesota	2019	Groundwater	29	Imidacloprid	Insecticide	138261-41-3		0.00309
85	USA	North America	Minnesota	2018	Groundwater	6	Thiamethoxam	Insecticide	153719-23-4		0.00052
85	USA	North America	Minnesota	2019	Groundwater	29	Thiamethoxam	Insecticide	153719-23-4		0.00163
86	USA	North America	New York	2016-2018	Groundwater	127	1H-1,2,4-Triazole	Fungicide	288-88-0		0.436			0.011	0.022	MDL/RL
86	USA	North America	New York	2016-2018	Groundwater	127	2-Isopropyl-6-methyl-4-pyrimidinol	Insecticide	2814-20-2		0.012			0.004	0.008	MDL/RL
86	USA	North America	New York	2016-2018	Groundwater	127	4-Hydroxychlorothalonil	Metabolite	28343-61-5		368			0.049	0.098	MDL/RL
86	USA	North America	New York	2016-2018	Groundwater	127	Acephate	Insecticide	30560-19-1		0.534			0.005	0.01	MDL/RL
86	USA	North America	New York	2016-2018	Groundwater	127	Alachlor	Herbicide	15972-60-8		0.029			0.009	0.027	MDL/RL
86	USA	North America	New York	2016-2018	Groundwater	127	Alachlor ethanesulfonic acid	Herbicide	142363-53-9		6.74			0.19	0.36	MDL/RL
86	USA	North America	New York	2016-2018	Groundwater	127	Alachlor oxanilic acid	Metabolite	171262-17-2		3.14			0.012	0.06	MDL/RL
86	USA	North America	New York	2016-2018	Groundwater	127	Aldicarb sulfone	Insecticide	1646-88-4		0.17			0.01	0.02	MDL/RL
86	USA	North America	New York	2016-2018	Groundwater	127	Aldicarb sulfoxide	Insecticide	1646-87-3		0.27			0.0011	0.0022	MDL/RL
86	USA	North America	New York	2016-2018	Groundwater	127	Atrazine	Herbicide	1912-24-9		0.012			0.0034	0.0068	MDL/RL
86	USA	North America	New York	2016-2018	Groundwater	127	Azoxystrobin	Fungicide	131860-33-8		0.00502			0.0015	0.003	MDL/RL
86	USA	North America	New York	2016-2018	Groundwater	127	Bentazon	Herbicide	25057-89-0		0.008			0.0045	0.009	MDL/RL
86	USA	North America	New York	2016-2018	Groundwater	127	Bromacil	Herbicide	314-40-9		0.027			0.0028	0.0056	MDL/RL
86	USA	North America	New York	2016-2018	Groundwater	127	Carbaryl	Insecticide	63-25-2		0.011			0.0028	0.0056	MDL/RL
86	USA	North America	New York	2016-2018	Groundwater	127	Carbofuran	Insecticide	1563-66-2		0.111			0.0025	0.005	MDL/RL
86	USA	North America	New York	2016-2018	Groundwater	127	Chlorosulfonamide acid	Herbicide	7778-42-9		0.345			0.012	0.06	MDL/RL
86	USA	North America	New York	2016-2018	Groundwater	127	Dechlorometolachlor	Metabolite	126605-22-9		0.017			0.001	0.002	MDL/RL
86	USA	North America	New York	2016-2018	Groundwater	127	Deethylatrazine(CIAT)	Herbicide	6190-65-4		0.027			0.0055	0.011	MDL/RL
86	USA	North America	New York	2016-2018	Groundwater	127	Deisopropyl atrazine	Metabolite	1007-28-9		0.178			0.01	0.02	MDL/RL
86	USA	North America	New York	2016-2018	Groundwater	127	Demethyl hexazinone B	Herbicide	-		0.006			0.0015	0.003	MDL/RL
86	USA	North America	New York	2016-2018	Groundwater	127	Demethyl norflurazon	Herbicide	-		0.264			0.002	0.004	MDL/RL
86	USA	North America	New York	2016-2018	Groundwater	127	Desamino metribuzin	Metabolite	35045-02-4		0.01					MDL/RL
86	USA	North America	New York	2016-2018	Groundwater	127	Didealkylatrazine	Metabolite	3397-62-4		0.021			0.012	0.024	MDL/RL
86	USA	North America	New York	2016-2018	Groundwater	127	Dimethoate oxon	Insecticide	1113-02-6		0.004			0.001	0.002	MDL/RL
86	USA	North America	New York	2016-2018	Groundwater	127	Disulfoton sulfone	Insecticide	2497-06-5		0.066			0.0045	0.009	MDL/RL
86	USA	North America	New York	2016-2018	Groundwater	127	Disulfoton sulfoxide	Insecticide	2497-07-6		0.021			0.002	0.004	MDL/RL
86	USA	North America	New York	2016-2018	Groundwater	127	Diuron	Herbicide	330-54-1		0.08			0.0025	0.005	MDL/RL
86	USA	North America	New York	2016-2018	Groundwater	127	Fenamiphos sulfone	Insecticide	31972-44-8		0.018			0.0025	0.005	MDL/RL
86	USA	North America	New York	2016-2018	Groundwater	127	Fenamiphos sulfoxide	Insecticide	31972-43-7		0.316			0.0025	0.005	MDL/RL
86	USA	North America	New York	2016-2018	Groundwater	127	Fipronil	Insecticide	120068-37-3		0.013			0.002	0.004	MDL/RL
86	USA	North America	New York	2016-2018	Groundwater	127	Fipronil amide	Insecticide	205650-69-7		0.036			0.0046	0.0092	MDL/RL
86	USA	North America	New York	2016-2018	Groundwater	127	Fipronil sulfide	Metabolite	120067-83-6		0.003			0.0021	0.0042	MDL/RL
86	USA	North America	New York	2016-2018	Groundwater	127	Hexazinone	Herbicide	51235-04-2		0.011			0.0018	0.0036	MDL/RL
86	USA	North America	New York	2016-2018	Groundwater	127	Hydroxyatrazine (OIAT)	Metabolite	2163-68-0		0.003			0.002	0.004	MDL/RL
86	USA	North America	New York	2016-2018	Groundwater	127	Imidacloprid	Insecticide	138261-41-3		5.32			0.0081	0.016	MDL/RL
86	USA	North America	New York	2016-2018	Groundwater	127	Metalaxyl	Fungicide	57837-19-1		7.33			0.003	0.006	MDL/RL
86	USA	North America	New York	2016-2018	Groundwater	127	Methamidophos	Insecticide	10265-92-6		0.029			0.005	0.01	MDL/RL
86	USA	North America	New York	2016-2018	Groundwater	127	Methomyl	Insecticide	16752-77-5		0.049			0.0015	0.003	MDL/RL
86	USA	North America	New York	2016-2018	Groundwater	127	Metolachlor	Herbicide	51218-45-2		0.075			0.0016	0.0032	MDL/RL
86	USA	North America	New York	2016-2018	Groundwater	127	Metolachlor ethanesulfonic acid	Herbicide	171118-09-5		4.04			0.034	0.068	MDL/RL
86	USA	North America	New York	2016-2018	Groundwater	127	Metolachlor oxanilic acid	Metabolite	152019-73-3		4.49			0.074	0.149	MDL/RL
86	USA	North America	New York	2016-2018	Groundwater	127	Myclobutanil	Fungicide	88671-89-0		0.0481			0.0035	0.007	MDL/RL
86	USA	North America	New York	2016-2018	Groundwater	127	N-(3,4-Dichlorophenyl)-N'-methylurea	Metabolite	3567-62-2		0.011			0.0025	0.005	MDL/RL
86	USA	North America	New York	2016-2018	Groundwater	127	Norflurazon	Herbicide	27314-13-2		0.729			0.0017	0.0034	MDL/RL
86	USA	North America	New York	2016-2018	Groundwater	127	Oryzalin	Herbicide	19044-88-3		0.063			0.0059	0.012	MDL/RL
86	USA	North America	New York	2016-2018	Groundwater	127	Oxamyl	Insecticide	23135-22-0		0.004			0.001	0.002	MDL/RL
86	USA	North America	New York	2016-2018	Groundwater	127	Prometon	Herbicide	1610-18-0		0.123			0.002	0.004	MDL/RL
86	USA	North America	New York	2016-2018	Groundwater	127	Propiconazole	Fungicide	60207-90-1		0.0254			0.003	0.006	MDL/RL
86	USA	North America	New York	2016-2018	Groundwater	127	Siduron	Herbicide	1982-49-6		0.011			0.0025	0.005	MDL/RL
86	USA	North America	New York	2016-2018	Groundwater	127	Simazine	Herbicide	122-34-9		0.334			0.0036	0.0072	MDL/RL
86	USA	North America	New York	2016-2018	Groundwater	127	Sulfentrazone	Herbicide	122836-35-5		0.029			0.009	0.018	MDL/RL
86	USA	North America	New York	2016-2018	Groundwater	127	Tebuthiuron	Herbicide	34014-18-1		0.01			0.0015	0.003	MDL/RL
86	USA	North America	New York	2016-2018	Groundwater	127	Tebuthiuron TP 108	Herbicide	39222-73-6		0.006			0.005	0.01	MDL/RL
87	USA	Oceania	American Samoa	2016	Groundwater	6	DDT/DDE	Insecticide	-	n.d	2.07			0.37		LOD
87	USA	Oceania	American Samoa	2016	Groundwater	6	Glyphosate	Herbicide	1071-83-6	0.08	0.3			0.05		LOD
88	Argentina	South America		2015-2016	Groundwater	81	AMPA	Metabolite	1066-51-9	0.1	1.9		0.1	0.1	0.5	LOD/LOQ
88	Argentina	South America		2015-2016	Groundwater	81	Glyphosate	Herbicide	1071-83-6	0.1	8.5		0.4	0.1	0.5	LOD/LOQ
89	Argentina	South America		2013	Groundwater	54	ΣEndosulfans	Insecticide	-	0.00014	0.01992		4.75	0.08~0.33		DL
89	Argentina	South America		2013	Groundwater	54	Endosulfan sulfate	Metabolite	1031-07-8	0	0.00078		0.08	0.08~0.33		DL
89	Argentina	South America		2013	Groundwater	54	Heptachlor	Insecticide	76-44-8	0	0.017		1.81	0.08~0.33		DL
89	Argentina	South America		2013	Groundwater	54	Heptachlor epoxide	Metabolite	1024-57-3	6e-05	0.00095		0.36	0.08~0.33		DL
89	Argentina	South America		2013	Groundwater	54	p,p'-DDE	Insecticide	72-55-9	3e-05	0.00084		0.31	0.08~0.33		DL
89	Argentina	South America		2013	Groundwater	54	α-endosulfan	Insecticide	959-98-8	8e-05	0.01128		2.84	0.03~0.05		DL
89	Argentina	South America		2013	Groundwater	54	β-endosulfan	Insecticide	33213-65-9	3e-05	0.00852		1.84	0.08~0.33		DL
89	Argentina	South America		2013	Groundwater	54	β-HCH	Insecticide	319-85-7	0.0002	0.00156		0.7	0.03~0.05		DL
89	Argentina	South America		2013	Groundwater	54	γ-HCH	Insecticide	58-89-9	0.00014	0.00108		0.4	0.08~0.33		DL
89	Argentina	South America		2013	Groundwater	54	ΣHCHs	Insecticide	-	0.00048	0.00199		1.1	0.08~0.33		DL
89	Argentina	South America		2013	Groundwater	54	ΣHeptachlors	Insecticide	-	0.00024	0.01713		2.17	0.08~0.33		DL
90	Argentina	South America	Córdoba	2017	Groundwater	19	AMPA	Metabolite	1066-51-9		3.1			0.1		LOD
90	Argentina	South America	Córdoba	2017	Groundwater	19	Glyphosate	Herbicide	1071-83-6		2			0.1		LOD
91	Barbados	South America		2013	Groundwater	15	4-Hydroxychlorothalonil	Metabolite	28343-61-5				0.71	0.0001	0.0007	LOD/LOQ
91	Barbados	South America		2013	Groundwater	15	Chlorothalonil	Fungicide	1897-45-6				<LOQ	0.0002	0.0005	LOD/LOQ
92	Brazil	South America	Mato Grosso do Sul	2015	Groundwater	23	2-Hydroxyatrazine	Metabolite	2163-68-0		0.08			0.0027	0.009	LOD/LOQ
92	Brazil	South America	Mato Grosso do Sul	2015	Groundwater	11	Carbendazim	Fungicide	10605-21-7		0.009			0.0027	0.0088	LOD/LOQ
92	Brazil	South America	Mato Grosso do Sul	2015	Groundwater	11	Hexazinone	Herbicide	51235-04-2		0.018			0.0025	0.0081	LOD/LOQ
92	Brazil	South America	Mato Grosso do Sul	2015	Groundwater	23	Imidacloprid	Insecticide	138261-41-3		0.188			0.0053	0.0174	LOD/LOQ
92	Brazil	South America	Mato Grosso do Sul	2015	Groundwater	23	Malathion	Insecticide	121-75-5		0.013			0.0029	0.0095	LOD/LOQ
92	Brazil	South America	Mato Grosso do Sul	2015	Groundwater	11	Tebuthiuron	Herbicide	34014-18-1		0.021			0.003	0.0099	LOD/LOQ
93	Brazil	South America	Paraná	2015	Groundwater	12	Ametryn	Herbicide	834-12-8			0.01	0.01	0.003	0.01	LOD/LOQ
93	Brazil	South America	Paraná	2015	Groundwater	12	Atrazine	Herbicide	1912-24-9			1.02	1.085	0.003	0.01	LOD/LOQ
93	Brazil	South America	Paraná	2015	Groundwater	12	Carbendazim	Fungicide	10605-21-7			0.125	0.12	0.003	0.01	LOD/LOQ
93	Brazil	South America	Paraná	2015	Groundwater	12	Diuron	Herbicide	330-54-1			1.13	1.2125	0.003	0.01	LOD/LOQ
93	Brazil	South America	Paraná	2015	Groundwater	12	Hexazinone	Herbicide	51235-04-2			0.05	0.0666667	0.003	0.01	LOD/LOQ
93	Brazil	South America	Paraná	2015	Groundwater	12	Imazaquin	Herbicide	81335-37-7			0.01	0.0125	0.003	0.01	LOD/LOQ
93	Brazil	South America	Paraná	2015	Groundwater	12	Imazethapyr	Herbicide	81335-77-5				<LOQ	0.01	0.05	LOD/LOQ
93	Brazil	South America	Paraná	2015	Groundwater	12	Imidacloprid	Insecticide	138261-41-3			0.085	0.095	0.003	0.01	LOD/LOQ
93	Brazil	South America	Paraná	2015	Groundwater	12	Propiconazole	Fungicide	60207-90-1			0.01	0.01	0.003	0.01	LOD/LOQ
93	Brazil	South America	Paraná	2015	Groundwater	12	Tebuconazole	Fungicide	107534-96-3			0.105	0.1225	0.003	0.01	LOD/LOQ
93	Brazil	South America	Paraná	2015	Groundwater	12	Tebuthiuron	Herbicide	34014-18-1			0.01	0.0125	0.003	0.01	LOD/LOQ
94	Brazil	South America	Rio Grande do Sul	2020	Groundwater	20	2,4-D	Herbicide	94-75-7	0.012	0.152		0.06	0.001	0.005	LOD/LOQ
94	Brazil	South America	Rio Grande do Sul	2020	Groundwater	20	2-Hydroxyatrazine	Metabolite	2163-68-0	0.005	0.162		0.033	0.0005	0.001	LOD/LOQ
94	Brazil	South America	Rio Grande do Sul	2020	Groundwater	20	Ametryn	Herbicide	834-12-8	0.001	0.038		0.011	0.0005	0.001	LOD/LOQ
94	Brazil	South America	Rio Grande do Sul	2020	Groundwater	20	Atrazine	Herbicide	1912-24-9	0.005	0.082		0.016	0.0005	0.001	LOD/LOQ
94	Brazil	South America	Rio Grande do Sul	2020	Groundwater	20	Azoxystrobin	Fungicide	131860-33-8	0.001	0.095		0.033	0.0005	0.001	LOD/LOQ
94	Brazil	South America	Rio Grande do Sul	2020	Groundwater	20	Carbendazim	Fungicide	10605-21-7	0.053	0.053		0.053	0.0005	0.001	LOD/LOQ
94	Brazil	South America	Rio Grande do Sul	2020	Groundwater	20	Carbofuran	Insecticide	1563-66-2	0.001	0.002		0.001	0.0005	0.001	LOD/LOQ
94	Brazil	South America	Rio Grande do Sul	2020	Groundwater	20	Deethylatrazine(DEA)	Metabolite	6190-65-4	0.009	0.187		0.038	0.001	0.005	LOD/LOQ
94	Brazil	South America	Rio Grande do Sul	2020	Groundwater	20	Deisopropyl atrazine	Metabolite	1007-28-9	0.012	0.131		0.043	0.001	0.005	LOD/LOQ
94	Brazil	South America	Rio Grande do Sul	2020	Groundwater	20	Diuron	Herbicide	330-54-1	0.002	0.076		0.021	0.0005	0.001	LOD/LOQ
94	Brazil	South America	Rio Grande do Sul	2020	Groundwater	20	Fipronil	Insecticide	120068-37-3	0.001	0.036		0.012	0.0001	0.0005	LOD/LOQ
94	Brazil	South America	Rio Grande do Sul	2020	Groundwater	20	Hexazinone	Herbicide	51235-04-2	0.002	0.36		0.062	0.0005	0.001	LOD/LOQ
94	Brazil	South America	Rio Grande do Sul	2020	Groundwater	20	Imidacloprid	Insecticide	138261-41-3	0.003	0.016		0.009	0.0005	0.001	LOD/LOQ
94	Brazil	South America	Rio Grande do Sul	2020	Groundwater	20	Malathion	Insecticide	121-75-5	0.003	0.003		0.003	0.0005	0.001	LOD/LOQ
94	Brazil	South America	Rio Grande do Sul	2020	Groundwater	20	Simazine	Herbicide	122-34-9	0.001	0.082		0.012	0.0005	0.001	LOD/LOQ
94	Brazil	South America	Rio Grande do Sul	2020	Groundwater	20	Tebuconazole	Fungicide	107534-96-3	0.001	0.363		0.072	0.0005	0.001	LOD/LOQ
94	Brazil	South America	Rio Grande do Sul	2020	Groundwater	20	Tebuthiuron	Herbicide	34014-18-1	0.001	0.054		0.007	0.0005	0.001	LOD/LOQ
95	Brazil	South America	São Paulo	2015-2016	Groundwater	21	2-Hydroxy atrazine	Metabolite	2163-68-0		<LOQ			0.0022	0.0067	LOD/LOQ
95	Brazil	South America	São Paulo	2015-2016	Groundwater	21	Atrazine	Herbicide	1912-24-9		<LOQ			0.0017	0.0052	LOD/LOQ
95	Brazil	South America	São Paulo	2015-2016	Groundwater	21	Carbendazim	Fungicide	10605-21-7		<LOQ			0.0009	0.0028	LOD/LOQ
95	Brazil	South America	São Paulo	2015-2016	Groundwater	21	Carbofuran	Insecticide	1563-66-2		<LOQ			0.0016	0.0049	LOD/LOQ
95	Brazil	South America	São Paulo	2015-2016	Groundwater	21	Diuron	Herbicide	330-54-1		<LOQ			0.0011	0.0034	LOD/LOQ
95	Brazil	South America	São Paulo	2015-2016	Groundwater	21	Imidacloprid	Insecticide	138261-41-3		<LOQ			0.0021	0.0068	LOD/LOQ
95	Brazil	South America	São Paulo	2015-2016	Groundwater	21	Tebuthiuron	Herbicide	34014-18-1	0.061	0.107			0.002	0.006	LOD/LOQ

## Sheet: Table S2-2
No	Country	Continent	Region/Site	Sampling Period	Water type	No. of samples/Values	Pesticide	Category	CAS	Minimum(μg/L)	Maximum(μg/L)	Median(μg/L)	Mean(μg/L)	Limit1	Limit2	Limit Type
502	Austria	Europe	ATKK10003152	2013	Groundwater	3	Alachlor	Herbicide	15972-60-8	0.01	0.01		0.01	0.01		LOD
502	Austria	Europe	ATKK10003152	2014	Groundwater	1	Alachlor	Herbicide	15972-60-8	0.01	0.01		0.01	0.01		LOD
502	Austria	Europe	ATKK10003152	2015	Groundwater	1	Alachlor	Herbicide	15972-60-8	0.01	0.01		0.01	0.01		LOD
502	Austria	Europe	ATKK10003152	2016	Groundwater	1	Alachlor	Herbicide	15972-60-8	0.03	0.03		0.03	0.03		LOD
502	Austria	Europe	ATKK10003152	2017	Groundwater	1	Alachlor	Herbicide	15972-60-8	0.03	0.03		0.03	0.03		LOD
502	Austria	Europe	ATKK10003152	2018	Groundwater	1	Alachlor	Herbicide	15972-60-8	0.03	0.03		0.03	0.03		LOD
502	Austria	Europe	ATKK10003152	2019	Groundwater	3	Alachlor	Herbicide	15972-60-8	0.03	0.03		0.03	0.03		LOD
502	Austria	Europe	ATKK10003152	2020	Groundwater	1	Alachlor	Herbicide	15972-60-8	0.03	0.03		0.03	0.03		LOD
502	Austria	Europe	ATKK10003152	2013	Groundwater	3	Atrazine	Herbicide	1912-24-9	0.01	0.01		0.01	0.01		LOD
502	Austria	Europe	ATKK10003152	2014	Groundwater	1	Atrazine	Herbicide	1912-24-9	0.01	0.01		0.01	0.01		LOD
502	Austria	Europe	ATKK10003152	2015	Groundwater	1	Atrazine	Herbicide	1912-24-9	0.01	0.01		0.01	0.01		LOD
502	Austria	Europe	ATKK10003152	2016	Groundwater	1	Atrazine	Herbicide	1912-24-9	0.03	0.03		0.03	0.03		LOD
502	Austria	Europe	ATKK10003152	2017	Groundwater	1	Atrazine	Herbicide	1912-24-9	0.03	0.03		0.03	0.03		LOD
502	Austria	Europe	ATKK10003152	2018	Groundwater	1	Atrazine	Herbicide	1912-24-9	0.03	0.03		0.03	0.03		LOD
502	Austria	Europe	ATKK10003152	2019	Groundwater	3	Atrazine	Herbicide	1912-24-9	0.03	0.03		0.03	0.03		LOD
502	Austria	Europe	ATKK10003152	2020	Groundwater	1	Atrazine	Herbicide	1912-24-9	0.03	0.03		0.03	0.03		LOD
502	Austria	Europe	ATKK10003152	2013	Groundwater	3	Bentazon	Herbicide	25057-89-0	0.02	0.02		0.02	0.02		LOD
502	Austria	Europe	ATKK10003152	2019	Groundwater	3	Bentazon	Herbicide	25057-89-0	0.03	0.03		0.03	0.03		LOD
502	Austria	Europe	ATKK10003152	2013	Groundwater	3	DEA	Metabolite	6190-65-4	0.01	0.01		0.01	0.01		LOD
502	Austria	Europe	ATKK10003152	2014	Groundwater	1	DEA	Metabolite	6190-65-4	0.01	0.01		0.01	0.01		LOD
502	Austria	Europe	ATKK10003152	2015	Groundwater	1	DEA	Metabolite	6190-65-4	0.01	0.01		0.01	0.01		LOD
502	Austria	Europe	ATKK10003152	2016	Groundwater	1	DEA	Metabolite	6190-65-4	0.03	0.03		0.03	0.03		LOD
502	Austria	Europe	ATKK10003152	2017	Groundwater	1	DEA	Metabolite	6190-65-4	0.03	0.03		0.03	0.03		LOD
502	Austria	Europe	ATKK10003152	2018	Groundwater	1	DEA	Metabolite	6190-65-4	0.03	0.03		0.03	0.03		LOD
502	Austria	Europe	ATKK10003152	2019	Groundwater	3	DEA	Metabolite	6190-65-4	0.03	0.03		0.03	0.03		LOD
502	Austria	Europe	ATKK10003152	2020	Groundwater	1	DEA	Metabolite	6190-65-4	0.03	0.03		0.03	0.03		LOD
502	Austria	Europe	ATKK10003152	2013	Groundwater	3	Diuron	Herbicide	330-54-1	0.02	0.02		0.02	0.02		LOD
502	Austria	Europe	ATKK10003152	2019	Groundwater	3	Diuron	Herbicide	330-54-1	0.03	0.03		0.03	0.03		LOD
502	Austria	Europe	ATKK10003152	2013	Groundwater	3	Ethylene dichloride	Insecticide	107-06-2	0.1	0.1		0.1	0.1		LOD
502	Austria	Europe	ATKK10003152	2014	Groundwater	1	Ethylene dichloride	Insecticide	107-06-2	0.1	0.1		0.1	0.1		LOD
502	Austria	Europe	ATKK10003152	2015	Groundwater	1	Ethylene dichloride	Insecticide	107-06-2	0.1	0.1		0.1	0.1		LOD
502	Austria	Europe	ATKK10003152	2016	Groundwater	1	Ethylene dichloride	Insecticide	107-06-2	0.3	0.3		0.3	0.3		LOD
502	Austria	Europe	ATKK10003152	2017	Groundwater	1	Ethylene dichloride	Insecticide	107-06-2	0.3	0.3		0.3	0.3		LOD
502	Austria	Europe	ATKK10003152	2018	Groundwater	1	Ethylene dichloride	Insecticide	107-06-2	0.3	0.3		0.3	0.3		LOD
502	Austria	Europe	ATKK10003152	2019	Groundwater	3	Ethylene dichloride	Insecticide	107-06-2	0.5	0.5		0.5	0.5		LOD
502	Austria	Europe	ATKK10003152	2020	Groundwater	1	Ethylene dichloride	Insecticide	107-06-2	0.5	0.5		0.5	0.5		LOD
502	Austria	Europe	ATKK10003152	2013	Groundwater	3	Simazine	Herbicide	122-34-9	0.01	0.01		0.01	0.01		LOD
502	Austria	Europe	ATKK10003152	2014	Groundwater	1	Simazine	Herbicide	122-34-9	0.01	0.01		0.01	0.01		LOD
502	Austria	Europe	ATKK10003152	2015	Groundwater	1	Simazine	Herbicide	122-34-9	0.01	0.01		0.01	0.01		LOD
502	Austria	Europe	ATKK10003152	2016	Groundwater	1	Simazine	Herbicide	122-34-9	0.03	0.03		0.03	0.03		LOD
502	Austria	Europe	ATKK10003152	2017	Groundwater	1	Simazine	Herbicide	122-34-9	0.03	0.03		0.03	0.03		LOD
502	Austria	Europe	ATKK10003152	2018	Groundwater	1	Simazine	Herbicide	122-34-9	0.03	0.03		0.03	0.03		LOD
502	Austria	Europe	ATKK10003152	2019	Groundwater	3	Simazine	Herbicide	122-34-9	0.03	0.03		0.03	0.03		LOD
502	Austria	Europe	ATKK10003152	2020	Groundwater	1	Simazine	Herbicide	122-34-9	0.03	0.03		0.03	0.03		LOD
502	Austria	Europe	ATKK20201032	2013	Groundwater	3	Alachlor	Herbicide	15972-60-8	0.01	0.01		0.01	0.01		LOD
502	Austria	Europe	ATKK20201032	2014	Groundwater	1	Alachlor	Herbicide	15972-60-8	0.01	0.01		0.01	0.01		LOD
502	Austria	Europe	ATKK20201032	2015	Groundwater	1	Alachlor	Herbicide	15972-60-8	0.01	0.01		0.01	0.01		LOD
502	Austria	Europe	ATKK20201032	2016	Groundwater	1	Alachlor	Herbicide	15972-60-8	0.01	0.01		0.01	0.01		LOD
502	Austria	Europe	ATKK20201032	2017	Groundwater	1	Alachlor	Herbicide	15972-60-8	0.03	0.03		0.03	0.03		LOD
502	Austria	Europe	ATKK20201032	2018	Groundwater	1	Alachlor	Herbicide	15972-60-8	0.03	0.03		0.03	0.03		LOD
502	Austria	Europe	ATKK20201032	2019	Groundwater	3	Alachlor	Herbicide	15972-60-8	0.01	0.01		0.01	0.01		LOD
502	Austria	Europe	ATKK20201032	2020	Groundwater	1	Alachlor	Herbicide	15972-60-8	0.02	0.02		0.02	0.02		LOD
502	Austria	Europe	ATKK20201032	2013	Groundwater	3	Atrazine	Herbicide	1912-24-9	0.01	0.01		0.01	0.01		LOD
502	Austria	Europe	ATKK20201032	2014	Groundwater	1	Atrazine	Herbicide	1912-24-9	0.01	0.01		0.01	0.01		LOD
502	Austria	Europe	ATKK20201032	2015	Groundwater	1	Atrazine	Herbicide	1912-24-9	0.01	0.01		0.01	0.01		LOD
502	Austria	Europe	ATKK20201032	2016	Groundwater	1	Atrazine	Herbicide	1912-24-9	0.01	0.01		0.01	0.01		LOD
502	Austria	Europe	ATKK20201032	2017	Groundwater	1	Atrazine	Herbicide	1912-24-9	0.03	0.03		0.03	0.03		LOD
502	Austria	Europe	ATKK20201032	2018	Groundwater	1	Atrazine	Herbicide	1912-24-9	0.03	0.03		0.03	0.03		LOD
502	Austria	Europe	ATKK20201032	2019	Groundwater	3	Atrazine	Herbicide	1912-24-9	0.025	0.025		0.025	0.025		LOD
502	Austria	Europe	ATKK20201032	2020	Groundwater	1	Atrazine	Herbicide	1912-24-9	0.025	0.025		0.025	0.025		LOD
502	Austria	Europe	ATKK20201032	2013	Groundwater	3	Bentazon	Herbicide	25057-89-0	0.02	0.02		0.02	0.02		LOD
502	Austria	Europe	ATKK20201032	2019	Groundwater	3	Bentazon	Herbicide	25057-89-0	0.02	0.02		0.02	0.02		LOD
502	Austria	Europe	ATKK20201032	2013	Groundwater	3	DEA	Metabolite	6190-65-4	0.01	0.01		0.01	0.01		LOD
502	Austria	Europe	ATKK20201032	2014	Groundwater	1	DEA	Metabolite	6190-65-4	0.01	0.01		0.01	0.01		LOD
502	Austria	Europe	ATKK20201032	2015	Groundwater	1	DEA	Metabolite	6190-65-4	0.01	0.01		0.01	0.01		LOD
502	Austria	Europe	ATKK20201032	2016	Groundwater	1	DEA	Metabolite	6190-65-4	0.01	0.01		0.01	0.01		LOD
502	Austria	Europe	ATKK20201032	2017	Groundwater	1	DEA	Metabolite	6190-65-4	0.03	0.03		0.03	0.03		LOD
502	Austria	Europe	ATKK20201032	2018	Groundwater	1	DEA	Metabolite	6190-65-4	0.03	0.03		0.03	0.03		LOD
502	Austria	Europe	ATKK20201032	2019	Groundwater	3	DEA	Metabolite	6190-65-4	0.025	0.025		0.025	0.025		LOD
502	Austria	Europe	ATKK20201032	2020	Groundwater	1	DEA	Metabolite	6190-65-4	0.025	0.025		0.025	0.025		LOD
502	Austria	Europe	ATKK20201032	2013	Groundwater	3	Diuron	Herbicide	330-54-1	0.02	0.02		0.02	0.02		LOD
502	Austria	Europe	ATKK20201032	2019	Groundwater	3	Diuron	Herbicide	330-54-1	0.025	0.025		0.025	0.025		LOD
502	Austria	Europe	ATKK20201032	2013	Groundwater	3	Ethylene dichloride	Insecticide	107-06-2	0.1	0.1		0.1	0.1		LOD
502	Austria	Europe	ATKK20201032	2014	Groundwater	1	Ethylene dichloride	Insecticide	107-06-2	0.1	0.1		0.1	0.1		LOD
502	Austria	Europe	ATKK20201032	2015	Groundwater	1	Ethylene dichloride	Insecticide	107-06-2	0.1	0.1		0.1	0.1		LOD
502	Austria	Europe	ATKK20201032	2016	Groundwater	1	Ethylene dichloride	Insecticide	107-06-2	0.4	0.4		0.4	0.4		LOD
502	Austria	Europe	ATKK20201032	2017	Groundwater	1	Ethylene dichloride	Insecticide	107-06-2	0.4	0.4		0.4	0.4		LOD
502	Austria	Europe	ATKK20201032	2018	Groundwater	1	Ethylene dichloride	Insecticide	107-06-2	0.4	0.4		0.4	0.4		LOD
502	Austria	Europe	ATKK20201032	2019	Groundwater	3	Ethylene dichloride	Insecticide	107-06-2	0.4	0.4		0.4	0.4		LOD
502	Austria	Europe	ATKK20201032	2020	Groundwater	1	Ethylene dichloride	Insecticide	107-06-2	0.4	0.4		0.4	0.4		LOD
502	Austria	Europe	ATKK20201032	2013	Groundwater	3	Simazine	Herbicide	122-34-9	0.01	0.01		0.01	0.01		LOD
502	Austria	Europe	ATKK20201032	2014	Groundwater	1	Simazine	Herbicide	122-34-9	0.01	0.01		0.01	0.01		LOD
502	Austria	Europe	ATKK20201032	2015	Groundwater	1	Simazine	Herbicide	122-34-9	0.01	0.01		0.01	0.01		LOD
502	Austria	Europe	ATKK20201032	2016	Groundwater	1	Simazine	Herbicide	122-34-9	0.01	0.01		0.01	0.01		LOD
502	Austria	Europe	ATKK20201032	2017	Groundwater	1	Simazine	Herbicide	122-34-9	0.03	0.03		0.03	0.03		LOD
502	Austria	Europe	ATKK20201032	2018	Groundwater	1	Simazine	Herbicide	122-34-9	0.03	0.03		0.03	0.03		LOD
502	Austria	Europe	ATKK20201032	2019	Groundwater	3	Simazine	Herbicide	122-34-9	0.025	0.025		0.025	0.025		LOD
502	Austria	Europe	ATKK20201032	2020	Groundwater	1	Simazine	Herbicide	122-34-9	0.025	0.025		0.025	0.025		LOD
502	Austria	Europe	ATKK20305052	2013	Groundwater	3	Alachlor	Herbicide	15972-60-8	0.01	0.01		0.01	0.01		LOD
502	Austria	Europe	ATKK20305052	2014	Groundwater	1	Alachlor	Herbicide	15972-60-8	0.01	0.01		0.01	0.01		LOD
502	Austria	Europe	ATKK20305052	2015	Groundwater	1	Alachlor	Herbicide	15972-60-8	0.01	0.01		0.01	0.01		LOD
502	Austria	Europe	ATKK20305052	2016	Groundwater	1	Alachlor	Herbicide	15972-60-8	0.01	0.01		0.01	0.01		LOD
502	Austria	Europe	ATKK20305052	2017	Groundwater	1	Alachlor	Herbicide	15972-60-8	0.03	0.03		0.03	0.03		LOD
502	Austria	Europe	ATKK20305052	2018	Groundwater	1	Alachlor	Herbicide	15972-60-8	0.03	0.03		0.03	0.03		LOD
502	Austria	Europe	ATKK20305052	2019	Groundwater	3	Alachlor	Herbicide	15972-60-8	0.01	0.01		0.01	0.01		LOD
502	Austria	Europe	ATKK20305052	2020	Groundwater	1	Alachlor	Herbicide	15972-60-8	0.02	0.02		0.02	0.02		LOD
502	Austria	Europe	ATKK20305052	2013	Groundwater	3	Atrazine	Herbicide	1912-24-9	0.01	0.01		0.01	0.01		LOD
502	Austria	Europe	ATKK20305052	2014	Groundwater	1	Atrazine	Herbicide	1912-24-9	0.01	0.01		0.01	0.01		LOD
502	Austria	Europe	ATKK20305052	2015	Groundwater	1	Atrazine	Herbicide	1912-24-9	0.01	0.01		0.01	0.01		LOD
502	Austria	Europe	ATKK20305052	2016	Groundwater	1	Atrazine	Herbicide	1912-24-9	0.01	0.01		0.01	0.01		LOD
502	Austria	Europe	ATKK20305052	2017	Groundwater	1	Atrazine	Herbicide	1912-24-9	0.03	0.03		0.03	0.03		LOD
502	Austria	Europe	ATKK20305052	2018	Groundwater	1	Atrazine	Herbicide	1912-24-9	0.03	0.03		0.03	0.03		LOD
502	Austria	Europe	ATKK20305052	2019	Groundwater	3	Atrazine	Herbicide	1912-24-9	0.025	0.025		0.025	0.025		LOD
502	Austria	Europe	ATKK20305052	2020	Groundwater	1	Atrazine	Herbicide	1912-24-9	0.025	0.025		0.025	0.025		LOD
502	Austria	Europe	ATKK20305052	2013	Groundwater	3	Bentazon	Herbicide	25057-89-0	0.02	0.02		0.02	0.02		LOD
502	Austria	Europe	ATKK20305052	2019	Groundwater	3	Bentazon	Herbicide	25057-89-0	0.02	0.02		0.02	0.02		LOD
502	Austria	Europe	ATKK20305052	2013	Groundwater	3	DEA	Metabolite	6190-65-4	0.01	0.01		0.01	0.01		LOD
502	Austria	Europe	ATKK20305052	2014	Groundwater	1	DEA	Metabolite	6190-65-4	0.01	0.01		0.01	0.01		LOD
502	Austria	Europe	ATKK20305052	2015	Groundwater	1	DEA	Metabolite	6190-65-4	0.01	0.01		0.01	0.01		LOD
502	Austria	Europe	ATKK20305052	2016	Groundwater	1	DEA	Metabolite	6190-65-4	0.01	0.01		0.01	0.01		LOD
502	Austria	Europe	ATKK20305052	2017	Groundwater	1	DEA	Metabolite	6190-65-4	0.03	0.03		0.03	0.03		LOD
502	Austria	Europe	ATKK20305052	2018	Groundwater	1	DEA	Metabolite	6190-65-4	0.03	0.03		0.03	0.03		LOD
502	Austria	Europe	ATKK20305052	2019	Groundwater	3	DEA	Metabolite	6190-65-4	0.025	0.025		0.025	0.025		LOD
502	Austria	Europe	ATKK20305052	2020	Groundwater	1	DEA	Metabolite	6190-65-4	0.025	0.025		0.025	0.025		LOD
502	Austria	Europe	ATKK20305052	2013	Groundwater	3	Diuron	Herbicide	330-54-1	0.02	0.02		0.02	0.02		LOD
502	Austria	Europe	ATKK20305052	2019	Groundwater	3	Diuron	Herbicide	330-54-1	0.025	0.025		0.025	0.025		LOD
502	Austria	Europe	ATKK20305052	2013	Groundwater	3	Ethylene dichloride	Insecticide	107-06-2	0.1	0.1		0.1	0.1		LOD
502	Austria	Europe	ATKK20305052	2014	Groundwater	1	Ethylene dichloride	Insecticide	107-06-2	0.1	0.1		0.1	0.1		LOD
502	Austria	Europe	ATKK20305052	2015	Groundwater	1	Ethylene dichloride	Insecticide	107-06-2	0.1	0.1		0.1	0.1		LOD
502	Austria	Europe	ATKK20305052	2016	Groundwater	1	Ethylene dichloride	Insecticide	107-06-2	0.4	0.4		0.4	0.4		LOD
502	Austria	Europe	ATKK20305052	2017	Groundwater	1	Ethylene dichloride	Insecticide	107-06-2	0.4	0.4		0.4	0.4		LOD
502	Austria	Europe	ATKK20305052	2018	Groundwater	1	Ethylene dichloride	Insecticide	107-06-2	0.4	0.4		0.4	0.4		LOD
502	Austria	Europe	ATKK20305052	2019	Groundwater	3	Ethylene dichloride	Insecticide	107-06-2	0.4	0.4		0.4	0.4		LOD
502	Austria	Europe	ATKK20305052	2020	Groundwater	1	Ethylene dichloride	Insecticide	107-06-2	0.4	0.4		0.4	0.4		LOD
502	Austria	Europe	ATKK20305052	2013	Groundwater	3	Simazine	Herbicide	122-34-9	0.01	0.01		0.01	0.01		LOD
502	Austria	Europe	ATKK20305052	2014	Groundwater	1	Simazine	Herbicide	122-34-9	0.01	0.01		0.01	0.01		LOD
502	Austria	Europe	ATKK20305052	2015	Groundwater	1	Simazine	Herbicide	122-34-9	0.01	0.01		0.01	0.01		LOD
502	Austria	Europe	ATKK20305052	2016	Groundwater	1	Simazine	Herbicide	122-34-9	0.01	0.01		0.01	0.01		LOD
502	Austria	Europe	ATKK20305052	2017	Groundwater	1	Simazine	Herbicide	122-34-9	0.03	0.03		0.03	0.03		LOD
502	Austria	Europe	ATKK20305052	2018	Groundwater	1	Simazine	Herbicide	122-34-9	0.03	0.03		0.03	0.03		LOD
502	Austria	Europe	ATKK20305052	2019	Groundwater	3	Simazine	Herbicide	122-34-9	0.025	0.025		0.025	0.025		LOD
502	Austria	Europe	ATKK20305052	2020	Groundwater	1	Simazine	Herbicide	122-34-9	0.025	0.025		0.025	0.025		LOD
502	Austria	Europe	ATKK20305092	2013	Groundwater	3	Alachlor	Herbicide	15972-60-8	0.01	0.01		0.01	0.01		LOD
502	Austria	Europe	ATKK20305092	2014	Groundwater	1	Alachlor	Herbicide	15972-60-8	0.01	0.01		0.01	0.01		LOD
502	Austria	Europe	ATKK20305092	2015	Groundwater	1	Alachlor	Herbicide	15972-60-8	0.01	0.01		0.01	0.01		LOD
502	Austria	Europe	ATKK20305092	2017	Groundwater	1	Alachlor	Herbicide	15972-60-8	0.03	0.03		0.03	0.03		LOD
502	Austria	Europe	ATKK20305092	2019	Groundwater	1	Alachlor	Herbicide	15972-60-8	0.01	0.01		0.01	0.01		LOD
502	Austria	Europe	ATKK20305092	2013	Groundwater	3	Atrazine	Herbicide	1912-24-9	0.01	0.01		0.01	0.01		LOD
502	Austria	Europe	ATKK20305092	2014	Groundwater	1	Atrazine	Herbicide	1912-24-9	0.01	0.01		0.01	0.01		LOD
502	Austria	Europe	ATKK20305092	2015	Groundwater	1	Atrazine	Herbicide	1912-24-9	0.01	0.01		0.01	0.01		LOD
502	Austria	Europe	ATKK20305092	2017	Groundwater	1	Atrazine	Herbicide	1912-24-9	0.03	0.03		0.03	0.03		LOD
502	Austria	Europe	ATKK20305092	2019	Groundwater	1	Atrazine	Herbicide	1912-24-9	0.025	0.025		0.025	0.025		LOD
502	Austria	Europe	ATKK20305092	2013	Groundwater	3	Bentazon	Herbicide	25057-89-0	0.02	0.02		0.02	0.02		LOD
502	Austria	Europe	ATKK20305092	2019	Groundwater	1	Bentazon	Herbicide	25057-89-0	0.02	0.02		0.02	0.02		LOD
502	Austria	Europe	ATKK20305092	2013	Groundwater	3	DEA	Metabolite	6190-65-4	0.01	0.01		0.01	0.01		LOD
502	Austria	Europe	ATKK20305092	2014	Groundwater	1	DEA	Metabolite	6190-65-4	0.01	0.01		0.01	0.01		LOD
502	Austria	Europe	ATKK20305092	2015	Groundwater	1	DEA	Metabolite	6190-65-4	0.01	0.01		0.01	0.01		LOD
502	Austria	Europe	ATKK20305092	2017	Groundwater	1	DEA	Metabolite	6190-65-4	0.03	0.03		0.03	0.03		LOD
502	Austria	Europe	ATKK20305092	2019	Groundwater	1	DEA	Metabolite	6190-65-4	0.025	0.025		0.025	0.025		LOD
502	Austria	Europe	ATKK20305092	2013	Groundwater	3	Diuron	Herbicide	330-54-1	0.02	0.02		0.02	0.02		LOD
502	Austria	Europe	ATKK20305092	2019	Groundwater	1	Diuron	Herbicide	330-54-1	0.025	0.025		0.025	0.025		LOD
502	Austria	Europe	ATKK20305092	2013	Groundwater	3	Ethylene dichloride	Insecticide	107-06-2	0.1	0.1		0.1	0.1		LOD
502	Austria	Europe	ATKK20305092	2014	Groundwater	1	Ethylene dichloride	Insecticide	107-06-2	0.1	0.1		0.1	0.1		LOD
502	Austria	Europe	ATKK20305092	2015	Groundwater	1	Ethylene dichloride	Insecticide	107-06-2	0.1	0.1		0.1	0.1		LOD
502	Austria	Europe	ATKK20305092	2017	Groundwater	1	Ethylene dichloride	Insecticide	107-06-2	0.4	0.4		0.4	0.4		LOD
502	Austria	Europe	ATKK20305092	2019	Groundwater	1	Ethylene dichloride	Insecticide	107-06-2	0.4	0.4		0.4	0.4		LOD
502	Austria	Europe	ATKK20305092	2013	Groundwater	3	Simazine	Herbicide	122-34-9	0.01	0.01		0.01	0.01		LOD
502	Austria	Europe	ATKK20305092	2014	Groundwater	1	Simazine	Herbicide	122-34-9	0.01	0.01		0.01	0.01		LOD
502	Austria	Europe	ATKK20305092	2015	Groundwater	1	Simazine	Herbicide	122-34-9	0.01	0.01		0.01	0.01		LOD
502	Austria	Europe	ATKK20305092	2017	Groundwater	1	Simazine	Herbicide	122-34-9	0.03	0.03		0.03	0.03		LOD
502	Austria	Europe	ATKK20305092	2019	Groundwater	1	Simazine	Herbicide	122-34-9	0.025	0.025		0.025	0.025		LOD
502	Austria	Europe	ATKK20305102	2013	Groundwater	3	Alachlor	Herbicide	15972-60-8	0.01	0.01		0.01	0.01		LOD
502	Austria	Europe	ATKK20305102	2014	Groundwater	1	Alachlor	Herbicide	15972-60-8	0.01	0.01		0.01	0.01		LOD
502	Austria	Europe	ATKK20305102	2015	Groundwater	1	Alachlor	Herbicide	15972-60-8	0.01	0.01		0.01	0.01		LOD
502	Austria	Europe	ATKK20305102	2017	Groundwater	1	Alachlor	Herbicide	15972-60-8	0.03	0.03		0.03	0.03		LOD
502	Austria	Europe	ATKK20305102	2019	Groundwater	1	Alachlor	Herbicide	15972-60-8	0.01	0.01		0.01	0.01		LOD
502	Austria	Europe	ATKK20305102	2013	Groundwater	3	Atrazine	Herbicide	1912-24-9	0.01	0.01		0.01	0.01		LOD
502	Austria	Europe	ATKK20305102	2014	Groundwater	1	Atrazine	Herbicide	1912-24-9	0.01	0.01		0.01	0.01		LOD
502	Austria	Europe	ATKK20305102	2015	Groundwater	1	Atrazine	Herbicide	1912-24-9	0.01	0.01		0.01	0.01		LOD
502	Austria	Europe	ATKK20305102	2017	Groundwater	1	Atrazine	Herbicide	1912-24-9	0.03	0.03		0.03	0.03		LOD
502	Austria	Europe	ATKK20305102	2019	Groundwater	1	Atrazine	Herbicide	1912-24-9	0.025	0.025		0.025	0.025		LOD
502	Austria	Europe	ATKK20305102	2013	Groundwater	3	Bentazon	Herbicide	25057-89-0	0.02	0.02		0.02	0.02		LOD
502	Austria	Europe	ATKK20305102	2019	Groundwater	1	Bentazon	Herbicide	25057-89-0	0.02	0.02		0.02	0.02		LOD
502	Austria	Europe	ATKK20305102	2013	Groundwater	3	DEA	Metabolite	6190-65-4	0.01	0.01		0.01	0.01		LOD
502	Austria	Europe	ATKK20305102	2014	Groundwater	1	DEA	Metabolite	6190-65-4	0.01	0.01		0.01	0.01		LOD
502	Austria	Europe	ATKK20305102	2015	Groundwater	1	DEA	Metabolite	6190-65-4	0.01	0.01		0.01	0.01		LOD
502	Austria	Europe	ATKK20305102	2017	Groundwater	1	DEA	Metabolite	6190-65-4	0.03	0.03		0.03	0.03		LOD
502	Austria	Europe	ATKK20305102	2019	Groundwater	1	DEA	Metabolite	6190-65-4	0.025	0.025		0.025	0.025		LOD
502	Austria	Europe	ATKK20305102	2013	Groundwater	3	Diuron	Herbicide	330-54-1	0.02	0.02		0.02	0.02		LOD
502	Austria	Europe	ATKK20305102	2019	Groundwater	1	Diuron	Herbicide	330-54-1	0.025	0.025		0.025	0.025		LOD
502	Austria	Europe	ATKK20305102	2013	Groundwater	3	Ethylene dichloride	Insecticide	107-06-2	0.1	0.1		0.1	0.1		LOD
502	Austria	Europe	ATKK20305102	2014	Groundwater	1	Ethylene dichloride	Insecticide	107-06-2	0.1	0.1		0.1	0.1		LOD
502	Austria	Europe	ATKK20305102	2015	Groundwater	1	Ethylene dichloride	Insecticide	107-06-2	0.1	0.1		0.1	0.1		LOD
502	Austria	Europe	ATKK20305102	2017	Groundwater	1	Ethylene dichloride	Insecticide	107-06-2	0.4	0.4		0.4	0.4		LOD
502	Austria	Europe	ATKK20305102	2019	Groundwater	1	Ethylene dichloride	Insecticide	107-06-2	0.4	0.4		0.4	0.4		LOD
502	Austria	Europe	ATKK20305102	2013	Groundwater	3	Simazine	Herbicide	122-34-9	0.01	0.01		0.01	0.01		LOD
502	Austria	Europe	ATKK20305102	2014	Groundwater	1	Simazine	Herbicide	122-34-9	0.01	0.01		0.01	0.01		LOD
502	Austria	Europe	ATKK20305102	2015	Groundwater	1	Simazine	Herbicide	122-34-9	0.01	0.01		0.01	0.01		LOD
502	Austria	Europe	ATKK20305102	2017	Groundwater	1	Simazine	Herbicide	122-34-9	0.03	0.03		0.03	0.03		LOD
502	Austria	Europe	ATKK20305102	2019	Groundwater	1	Simazine	Herbicide	122-34-9	0.025	0.025		0.025	0.025		LOD
502	Austria	Europe	ATKK20307202	2013	Groundwater	3	Alachlor	Herbicide	15972-60-8	0.01	0.01		0.01	0.01		LOD
502	Austria	Europe	ATKK20307202	2015	Groundwater	1	Alachlor	Herbicide	15972-60-8	0.01	0.01		0.01	0.01		LOD
502	Austria	Europe	ATKK20307202	2016	Groundwater	1	Alachlor	Herbicide	15972-60-8	0.01	0.01		0.01	0.01		LOD
502	Austria	Europe	ATKK20307202	2017	Groundwater	1	Alachlor	Herbicide	15972-60-8	0.03	0.03		0.03	0.03		LOD
502	Austria	Europe	ATKK20307202	2018	Groundwater	1	Alachlor	Herbicide	15972-60-8	0.03	0.03		0.03	0.03		LOD
502	Austria	Europe	ATKK20307202	2019	Groundwater	3	Alachlor	Herbicide	15972-60-8	0.01	0.01		0.01	0.01		LOD
502	Austria	Europe	ATKK20307202	2020	Groundwater	1	Alachlor	Herbicide	15972-60-8	0.01	0.01		0.01	0.01		LOD
502	Austria	Europe	ATKK20307202	2013	Groundwater	3	Atrazine	Herbicide	1912-24-9	0.01	0.01		0.01	0.01		LOD
502	Austria	Europe	ATKK20307202	2015	Groundwater	1	Atrazine	Herbicide	1912-24-9	0.01	0.01		0.01	0.01		LOD
502	Austria	Europe	ATKK20307202	2016	Groundwater	1	Atrazine	Herbicide	1912-24-9	0.01	0.01		0.01	0.01		LOD
502	Austria	Europe	ATKK20307202	2017	Groundwater	1	Atrazine	Herbicide	1912-24-9	0.03	0.03		0.03	0.03		LOD
502	Austria	Europe	ATKK20307202	2018	Groundwater	1	Atrazine	Herbicide	1912-24-9	0.03	0.03		0.03	0.03		LOD
502	Austria	Europe	ATKK20307202	2019	Groundwater	3	Atrazine	Herbicide	1912-24-9	0.025	0.025		0.025	0.025		LOD
502	Austria	Europe	ATKK20307202	2020	Groundwater	1	Atrazine	Herbicide	1912-24-9	0.025	0.025		0.025	0.025		LOD
502	Austria	Europe	ATKK20307202	2013	Groundwater	3	Bentazon	Herbicide	25057-89-0	0.02	0.02		0.02	0.02		LOD
502	Austria	Europe	ATKK20307202	2019	Groundwater	3	Bentazon	Herbicide	25057-89-0	0.02	0.02		0.02	0.02		LOD
502	Austria	Europe	ATKK20307202	2013	Groundwater	3	DEA	Metabolite	6190-65-4	0.01	0.01		0.01	0.01		LOD
502	Austria	Europe	ATKK20307202	2015	Groundwater	1	DEA	Metabolite	6190-65-4	0.01	0.01		0.01	0.01		LOD
502	Austria	Europe	ATKK20307202	2016	Groundwater	1	DEA	Metabolite	6190-65-4	0.01	0.01		0.01	0.01		LOD
502	Austria	Europe	ATKK20307202	2017	Groundwater	1	DEA	Metabolite	6190-65-4	0.03	0.03		0.03	0.03		LOD
502	Austria	Europe	ATKK20307202	2018	Groundwater	1	DEA	Metabolite	6190-65-4	0.03	0.03		0.03	0.03		LOD
502	Austria	Europe	ATKK20307202	2019	Groundwater	3	DEA	Metabolite	6190-65-4	0.025	0.025		0.025	0.025		LOD
502	Austria	Europe	ATKK20307202	2020	Groundwater	1	DEA	Metabolite	6190-65-4	0.025	0.025		0.025	0.025		LOD
502	Austria	Europe	ATKK20307202	2013	Groundwater	3	Diuron	Herbicide	330-54-1	0.02	0.02		0.02	0.02		LOD
502	Austria	Europe	ATKK20307202	2019	Groundwater	3	Diuron	Herbicide	330-54-1	0.025	0.025		0.025	0.025		LOD
502	Austria	Europe	ATKK20307202	2013	Groundwater	3	Ethylene dichloride	Insecticide	107-06-2	0.1	0.1		0.1	0.1		LOD
502	Austria	Europe	ATKK20307202	2015	Groundwater	1	Ethylene dichloride	Insecticide	107-06-2	0.1	0.1		0.1	0.1		LOD
502	Austria	Europe	ATKK20307202	2016	Groundwater	1	Ethylene dichloride	Insecticide	107-06-2	0.4	0.4		0.4	0.4		LOD
502	Austria	Europe	ATKK20307202	2017	Groundwater	1	Ethylene dichloride	Insecticide	107-06-2	0.4	0.4		0.4	0.4		LOD
502	Austria	Europe	ATKK20307202	2018	Groundwater	1	Ethylene dichloride	Insecticide	107-06-2	0.4	0.4		0.4	0.4		LOD
502	Austria	Europe	ATKK20307202	2019	Groundwater	3	Ethylene dichloride	Insecticide	107-06-2	0.4	0.4		0.4	0.4		LOD
502	Austria	Europe	ATKK20307202	2020	Groundwater	1	Ethylene dichloride	Insecticide	107-06-2	0.4	0.4		0.4	0.4		LOD
502	Austria	Europe	ATKK20307202	2013	Groundwater	3	Simazine	Herbicide	122-34-9	0.01	0.01		0.01	0.01		LOD
502	Austria	Europe	ATKK20307202	2015	Groundwater	1	Simazine	Herbicide	122-34-9	0.01	0.01		0.01	0.01		LOD
502	Austria	Europe	ATKK20307202	2016	Groundwater	1	Simazine	Herbicide	122-34-9	0.01	0.01		0.01	0.01		LOD
502	Austria	Europe	ATKK20307202	2017	Groundwater	1	Simazine	Herbicide	122-34-9	0.03	0.03		0.03	0.03		LOD
502	Austria	Europe	ATKK20307202	2018	Groundwater	1	Simazine	Herbicide	122-34-9	0.03	0.03		0.03	0.03		LOD
502	Austria	Europe	ATKK20307202	2019	Groundwater	3	Simazine	Herbicide	122-34-9	0.025	0.025		0.025	0.025		LOD
502	Austria	Europe	ATKK20307202	2020	Groundwater	1	Simazine	Herbicide	122-34-9	0.025	0.025		0.025	0.025		LOD
502	Austria	Europe	ATKK20307212	2013	Groundwater	3	Alachlor	Herbicide	15972-60-8	0.01	0.01		0.01	0.01		LOD
502	Austria	Europe	ATKK20307212	2014	Groundwater	1	Alachlor	Herbicide	15972-60-8	0.01	0.01		0.01	0.01		LOD
502	Austria	Europe	ATKK20307212	2015	Groundwater	1	Alachlor	Herbicide	15972-60-8	0.01	0.01		0.01	0.01		LOD
502	Austria	Europe	ATKK20307212	2016	Groundwater	1	Alachlor	Herbicide	15972-60-8	0.01	0.01		0.01	0.01		LOD
502	Austria	Europe	ATKK20307212	2017	Groundwater	1	Alachlor	Herbicide	15972-60-8	0.03	0.03		0.03	0.03		LOD
502	Austria	Europe	ATKK20307212	2018	Groundwater	1	Alachlor	Herbicide	15972-60-8	0.03	0.03		0.03	0.03		LOD
502	Austria	Europe	ATKK20307212	2019	Groundwater	3	Alachlor	Herbicide	15972-60-8	0.01	0.01		0.01	0.01		LOD
502	Austria	Europe	ATKK20307212	2020	Groundwater	1	Alachlor	Herbicide	15972-60-8	0.01	0.01		0.01	0.01		LOD
502	Austria	Europe	ATKK20307212	2013	Groundwater	3	Atrazine	Herbicide	1912-24-9	0.01	0.01		0.01	0.01		LOD
502	Austria	Europe	ATKK20307212	2014	Groundwater	1	Atrazine	Herbicide	1912-24-9	0.01	0.01		0.01	0.01		LOD
502	Austria	Europe	ATKK20307212	2015	Groundwater	1	Atrazine	Herbicide	1912-24-9	0.01	0.01		0.01	0.01		LOD
502	Austria	Europe	ATKK20307212	2016	Groundwater	1	Atrazine	Herbicide	1912-24-9	0.01	0.01		0.01	0.01		LOD
502	Austria	Europe	ATKK20307212	2017	Groundwater	1	Atrazine	Herbicide	1912-24-9	0.03	0.03		0.03	0.03		LOD
502	Austria	Europe	ATKK20307212	2018	Groundwater	1	Atrazine	Herbicide	1912-24-9	0.03	0.03		0.03	0.03		LOD
502	Austria	Europe	ATKK20307212	2019	Groundwater	3	Atrazine	Herbicide	1912-24-9	0.025	0.025		0.025	0.025		LOD
502	Austria	Europe	ATKK20307212	2020	Groundwater	1	Atrazine	Herbicide	1912-24-9	0.025	0.025		0.025	0.025		LOD
502	Austria	Europe	ATKK20307212	2013	Groundwater	3	Bentazon	Herbicide	25057-89-0	0.02	0.02		0.02	0.02		LOD
502	Austria	Europe	ATKK20307212	2019	Groundwater	3	Bentazon	Herbicide	25057-89-0	0.02	0.02		0.02	0.02		LOD
502	Austria	Europe	ATKK20307212	2013	Groundwater	3	DEA	Metabolite	6190-65-4	0.01	0.01		0.01	0.01		LOD
502	Austria	Europe	ATKK20307212	2014	Groundwater	1	DEA	Metabolite	6190-65-4	0.01	0.01		0.01	0.01		LOD
502	Austria	Europe	ATKK20307212	2015	Groundwater	1	DEA	Metabolite	6190-65-4	0.01	0.01		0.01	0.01		LOD
502	Austria	Europe	ATKK20307212	2016	Groundwater	1	DEA	Metabolite	6190-65-4	0.01	0.01		0.01	0.01		LOD
502	Austria	Europe	ATKK20307212	2017	Groundwater	1	DEA	Metabolite	6190-65-4	0.03	0.03		0.03	0.03		LOD
502	Austria	Europe	ATKK20307212	2018	Groundwater	1	DEA	Metabolite	6190-65-4	0.03	0.03		0.03	0.03		LOD
502	Austria	Europe	ATKK20307212	2019	Groundwater	3	DEA	Metabolite	6190-65-4	0.025	0.025		0.025	0.025		LOD
502	Austria	Europe	ATKK20307212	2020	Groundwater	1	DEA	Metabolite	6190-65-4	0.025	0.025		0.025	0.025		LOD
502	Austria	Europe	ATKK20307212	2013	Groundwater	3	Diuron	Herbicide	330-54-1	0.02	0.02		0.02	0.02		LOD
502	Austria	Europe	ATKK20307212	2019	Groundwater	3	Diuron	Herbicide	330-54-1	0.025	0.025		0.025	0.025		LOD
502	Austria	Europe	ATKK20307212	2013	Groundwater	3	Ethylene dichloride	Insecticide	107-06-2	0.1	0.1		0.1	0.1		LOD
502	Austria	Europe	ATKK20307212	2014	Groundwater	1	Ethylene dichloride	Insecticide	107-06-2	0.1	0.1		0.1	0.1		LOD
502	Austria	Europe	ATKK20307212	2015	Groundwater	1	Ethylene dichloride	Insecticide	107-06-2	0.1	0.1		0.1	0.1		LOD
502	Austria	Europe	ATKK20307212	2016	Groundwater	1	Ethylene dichloride	Insecticide	107-06-2	0.4	0.4		0.4	0.4		LOD
502	Austria	Europe	ATKK20307212	2017	Groundwater	1	Ethylene dichloride	Insecticide	107-06-2	0.4	0.4		0.4	0.4		LOD
502	Austria	Europe	ATKK20307212	2018	Groundwater	1	Ethylene dichloride	Insecticide	107-06-2	0.4	0.4		0.4	0.4		LOD
502	Austria	Europe	ATKK20307212	2019	Groundwater	3	Ethylene dichloride	Insecticide	107-06-2	0.4	0.4		0.4	0.4		LOD
502	Austria	Europe	ATKK20307212	2020	Groundwater	1	Ethylene dichloride	Insecticide	107-06-2	0.4	0.4		0.4	0.4		LOD
502	Austria	Europe	ATKK20307212	2013	Groundwater	3	Simazine	Herbicide	122-34-9	0.01	0.01		0.01	0.01		LOD
502	Austria	Europe	ATKK20307212	2014	Groundwater	1	Simazine	Herbicide	122-34-9	0.01	0.01		0.01	0.01		LOD
502	Austria	Europe	ATKK20307212	2015	Groundwater	1	Simazine	Herbicide	122-34-9	0.01	0.01		0.01	0.01		LOD
502	Austria	Europe	ATKK20307212	2016	Groundwater	1	Simazine	Herbicide	122-34-9	0.01	0.01		0.01	0.01		LOD
502	Austria	Europe	ATKK20307212	2017	Groundwater	1	Simazine	Herbicide	122-34-9	0.03	0.03		0.03	0.03		LOD
502	Austria	Europe	ATKK20307212	2018	Groundwater	1	Simazine	Herbicide	122-34-9	0.03	0.03		0.03	0.03		LOD
502	Austria	Europe	ATKK20307212	2019	Groundwater	3	Simazine	Herbicide	122-34-9	0.025	0.025		0.025	0.025		LOD
502	Austria	Europe	ATKK20307212	2020	Groundwater	1	Simazine	Herbicide	122-34-9	0.025	0.025		0.025	0.025		LOD
502	Austria	Europe	ATKK20405052	2013	Groundwater	3	Alachlor	Herbicide	15972-60-8	0.01	0.01		0.01	0.01		LOD
502	Austria	Europe	ATKK20405052	2014	Groundwater	1	Alachlor	Herbicide	15972-60-8	0.01	0.01		0.01	0.01		LOD
502	Austria	Europe	ATKK20405052	2015	Groundwater	1	Alachlor	Herbicide	15972-60-8	0.01	0.01		0.01	0.01		LOD
502	Austria	Europe	ATKK20405052	2016	Groundwater	1	Alachlor	Herbicide	15972-60-8	0.01	0.01		0.01	0.01		LOD
502	Austria	Europe	ATKK20405052	2017	Groundwater	1	Alachlor	Herbicide	15972-60-8	0.03	0.03		0.03	0.03		LOD
502	Austria	Europe	ATKK20405052	2018	Groundwater	1	Alachlor	Herbicide	15972-60-8	0.03	0.03		0.03	0.03		LOD
502	Austria	Europe	ATKK20405052	2019	Groundwater	3	Alachlor	Herbicide	15972-60-8	0.01	0.01		0.01	0.01		LOD
502	Austria	Europe	ATKK20405052	2020	Groundwater	1	Alachlor	Herbicide	15972-60-8	0.02	0.02		0.02	0.02		LOD
502	Austria	Europe	ATKK20405052	2013	Groundwater	3	Atrazine	Herbicide	1912-24-9	0.01	0.01		0.01	0.01		LOD
502	Austria	Europe	ATKK20405052	2014	Groundwater	1	Atrazine	Herbicide	1912-24-9	0.01	0.01		0.01	0.01		LOD
502	Austria	Europe	ATKK20405052	2015	Groundwater	1	Atrazine	Herbicide	1912-24-9	0.01	0.01		0.01	0.01		LOD
502	Austria	Europe	ATKK20405052	2016	Groundwater	1	Atrazine	Herbicide	1912-24-9	0.01	0.01		0.01	0.01		LOD
502	Austria	Europe	ATKK20405052	2017	Groundwater	1	Atrazine	Herbicide	1912-24-9	0.03	0.03		0.03	0.03		LOD
502	Austria	Europe	ATKK20405052	2018	Groundwater	1	Atrazine	Herbicide	1912-24-9	0.03	0.03		0.03	0.03		LOD
502	Austria	Europe	ATKK20405052	2019	Groundwater	3	Atrazine	Herbicide	1912-24-9	0.025	0.025		0.025	0.025		LOD
502	Austria	Europe	ATKK20405052	2020	Groundwater	1	Atrazine	Herbicide	1912-24-9	0.025	0.025		0.025	0.025		LOD
502	Austria	Europe	ATKK20405052	2013	Groundwater	3	Bentazon	Herbicide	25057-89-0	0.02	0.02		0.02	0.02		LOD
502	Austria	Europe	ATKK20405052	2019	Groundwater	3	Bentazon	Herbicide	25057-89-0	0.02	0.02		0.02	0.02		LOD
502	Austria	Europe	ATKK20405052	2013	Groundwater	3	DEA	Metabolite	6190-65-4	0.01	0.01		0.01	0.01		LOD
502	Austria	Europe	ATKK20405052	2014	Groundwater	1	DEA	Metabolite	6190-65-4	0.01	0.01		0.01	0.01		LOD
502	Austria	Europe	ATKK20405052	2015	Groundwater	1	DEA	Metabolite	6190-65-4	0.01	0.01		0.01	0.01		LOD
502	Austria	Europe	ATKK20405052	2016	Groundwater	1	DEA	Metabolite	6190-65-4	0.01	0.01		0.01	0.01		LOD
502	Austria	Europe	ATKK20405052	2017	Groundwater	1	DEA	Metabolite	6190-65-4	0.03	0.03		0.03	0.03		LOD
502	Austria	Europe	ATKK20405052	2018	Groundwater	1	DEA	Metabolite	6190-65-4	0.03	0.03		0.03	0.03		LOD
502	Austria	Europe	ATKK20405052	2019	Groundwater	3	DEA	Metabolite	6190-65-4	0.025	0.025		0.025	0.025		LOD
502	Austria	Europe	ATKK20405052	2020	Groundwater	1	DEA	Metabolite	6190-65-4	0.025	0.025		0.025	0.025		LOD
502	Austria	Europe	ATKK20405052	2013	Groundwater	3	Diuron	Herbicide	330-54-1	0.02	0.02		0.02	0.02		LOD
502	Austria	Europe	ATKK20405052	2019	Groundwater	3	Diuron	Herbicide	330-54-1	0.025	0.025		0.025	0.025		LOD
502	Austria	Europe	ATKK20405052	2013	Groundwater	3	Ethylene dichloride	Insecticide	107-06-2	0.1	0.1		0.1	0.1		LOD
502	Austria	Europe	ATKK20405052	2014	Groundwater	1	Ethylene dichloride	Insecticide	107-06-2	0.1	0.1		0.1	0.1		LOD
502	Austria	Europe	ATKK20405052	2015	Groundwater	1	Ethylene dichloride	Insecticide	107-06-2	0.1	0.1		0.1	0.1		LOD
502	Austria	Europe	ATKK20405052	2016	Groundwater	1	Ethylene dichloride	Insecticide	107-06-2	0.4	0.4		0.4	0.4		LOD
502	Austria	Europe	ATKK20405052	2017	Groundwater	1	Ethylene dichloride	Insecticide	107-06-2	0.4	0.4		0.4	0.4		LOD
502	Austria	Europe	ATKK20405052	2018	Groundwater	1	Ethylene dichloride	Insecticide	107-06-2	0.4	0.4		0.4	0.4		LOD
502	Austria	Europe	ATKK20405052	2019	Groundwater	3	Ethylene dichloride	Insecticide	107-06-2	0.4	0.4		0.4	0.4		LOD
502	Austria	Europe	ATKK20405052	2020	Groundwater	1	Ethylene dichloride	Insecticide	107-06-2	0.4	0.4		0.4	0.4		LOD
502	Austria	Europe	ATKK20405052	2013	Groundwater	3	Simazine	Herbicide	122-34-9	0.01	0.01		0.01	0.01		LOD
502	Austria	Europe	ATKK20405052	2014	Groundwater	1	Simazine	Herbicide	122-34-9	0.01	0.01		0.01	0.01		LOD
502	Austria	Europe	ATKK20405052	2015	Groundwater	1	Simazine	Herbicide	122-34-9	0.01	0.01		0.01	0.01		LOD
502	Austria	Europe	ATKK20405052	2016	Groundwater	1	Simazine	Herbicide	122-34-9	0.01	0.01		0.01	0.01		LOD
502	Austria	Europe	ATKK20405052	2017	Groundwater	1	Simazine	Herbicide	122-34-9	0.03	0.03		0.03	0.03		LOD
502	Austria	Europe	ATKK20405052	2018	Groundwater	1	Simazine	Herbicide	122-34-9	0.03	0.03		0.03	0.03		LOD
502	Austria	Europe	ATKK20405052	2019	Groundwater	3	Simazine	Herbicide	122-34-9	0.025	0.025		0.025	0.025		LOD
502	Austria	Europe	ATKK20405052	2020	Groundwater	1	Simazine	Herbicide	122-34-9	0.025	0.025		0.025	0.025		LOD
502	Austria	Europe	ATKK20405202	2013	Groundwater	3	Alachlor	Herbicide	15972-60-8	0.01	0.01		0.01	0.01		LOD
502	Austria	Europe	ATKK20405202	2014	Groundwater	1	Alachlor	Herbicide	15972-60-8	0.01	0.01		0.01	0.01		LOD
502	Austria	Europe	ATKK20405202	2015	Groundwater	1	Alachlor	Herbicide	15972-60-8	0.01	0.01		0.01	0.01		LOD
502	Austria	Europe	ATKK20405202	2016	Groundwater	1	Alachlor	Herbicide	15972-60-8	0.01	0.01		0.01	0.01		LOD
502	Austria	Europe	ATKK20405202	2017	Groundwater	1	Alachlor	Herbicide	15972-60-8	0.03	0.03		0.03	0.03		LOD
502	Austria	Europe	ATKK20405202	2018	Groundwater	1	Alachlor	Herbicide	15972-60-8	0.03	0.03		0.03	0.03		LOD
502	Austria	Europe	ATKK20405202	2019	Groundwater	3	Alachlor	Herbicide	15972-60-8	0.01	0.01		0.01	0.01		LOD
502	Austria	Europe	ATKK20405202	2020	Groundwater	1	Alachlor	Herbicide	15972-60-8	0.02	0.02		0.02	0.02		LOD
502	Austria	Europe	ATKK20405202	2013	Groundwater	3	Atrazine	Herbicide	1912-24-9	0.01	0.01		0.01	0.01		LOD
502	Austria	Europe	ATKK20405202	2014	Groundwater	1	Atrazine	Herbicide	1912-24-9	0.01	0.01		0.01	0.01		LOD
502	Austria	Europe	ATKK20405202	2015	Groundwater	1	Atrazine	Herbicide	1912-24-9	0.01	0.01		0.01	0.01		LOD
502	Austria	Europe	ATKK20405202	2016	Groundwater	1	Atrazine	Herbicide	1912-24-9	0.01	0.01		0.01	0.01		LOD
502	Austria	Europe	ATKK20405202	2017	Groundwater	1	Atrazine	Herbicide	1912-24-9	0.03	0.03		0.03	0.03		LOD
502	Austria	Europe	ATKK20405202	2018	Groundwater	1	Atrazine	Herbicide	1912-24-9	0.03	0.03		0.03	0.03		LOD
502	Austria	Europe	ATKK20405202	2019	Groundwater	3	Atrazine	Herbicide	1912-24-9	0.025	0.025		0.025	0.025		LOD
502	Austria	Europe	ATKK20405202	2020	Groundwater	1	Atrazine	Herbicide	1912-24-9	0.025	0.025		0.025	0.025		LOD
502	Austria	Europe	ATKK20405202	2013	Groundwater	3	Bentazon	Herbicide	25057-89-0	0.02	0.02		0.02	0.02		LOD
502	Austria	Europe	ATKK20405202	2019	Groundwater	3	Bentazon	Herbicide	25057-89-0	0.02	0.02		0.02	0.02		LOD
502	Austria	Europe	ATKK20405202	2013	Groundwater	3	DEA	Metabolite	6190-65-4	0.01	0.01		0.01	0.01		LOD
502	Austria	Europe	ATKK20405202	2014	Groundwater	1	DEA	Metabolite	6190-65-4	0.01	0.01		0.01	0.01		LOD
502	Austria	Europe	ATKK20405202	2015	Groundwater	1	DEA	Metabolite	6190-65-4	0.01	0.01		0.01	0.01		LOD
502	Austria	Europe	ATKK20405202	2016	Groundwater	1	DEA	Metabolite	6190-65-4	0.01	0.01		0.01	0.01		LOD
502	Austria	Europe	ATKK20405202	2017	Groundwater	1	DEA	Metabolite	6190-65-4	0.03	0.03		0.03	0.03		LOD
502	Austria	Europe	ATKK20405202	2018	Groundwater	1	DEA	Metabolite	6190-65-4	0.03	0.03		0.03	0.03		LOD
502	Austria	Europe	ATKK20405202	2019	Groundwater	3	DEA	Metabolite	6190-65-4	0.025	0.025		0.025	0.025		LOD
502	Austria	Europe	ATKK20405202	2020	Groundwater	1	DEA	Metabolite	6190-65-4	0.025	0.025		0.025	0.025		LOD
502	Austria	Europe	ATKK20405202	2013	Groundwater	3	Diuron	Herbicide	330-54-1	0.02	0.02		0.02	0.02		LOD
502	Austria	Europe	ATKK20405202	2019	Groundwater	3	Diuron	Herbicide	330-54-1	0.025	0.025		0.025	0.025		LOD
502	Austria	Europe	ATKK20405202	2013	Groundwater	3	Ethylene dichloride	Insecticide	107-06-2	0.1	0.1		0.1	0.1		LOD
502	Austria	Europe	ATKK20405202	2014	Groundwater	1	Ethylene dichloride	Insecticide	107-06-2	0.1	0.1		0.1	0.1		LOD
502	Austria	Europe	ATKK20405202	2015	Groundwater	1	Ethylene dichloride	Insecticide	107-06-2	0.1	0.1		0.1	0.1		LOD
502	Austria	Europe	ATKK20405202	2016	Groundwater	1	Ethylene dichloride	Insecticide	107-06-2	0.4	0.4		0.4	0.4		LOD
502	Austria	Europe	ATKK20405202	2017	Groundwater	1	Ethylene dichloride	Insecticide	107-06-2	0.4	0.4		0.4	0.4		LOD
502	Austria	Europe	ATKK20405202	2018	Groundwater	1	Ethylene dichloride	Insecticide	107-06-2	0.4	0.4		0.4	0.4		LOD
502	Austria	Europe	ATKK20405202	2019	Groundwater	3	Ethylene dichloride	Insecticide	107-06-2	0.4	0.4		0.4	0.4		LOD
502	Austria	Europe	ATKK20405202	2020	Groundwater	1	Ethylene dichloride	Insecticide	107-06-2	0.4	0.4		0.4	0.4		LOD
502	Austria	Europe	ATKK20405202	2013	Groundwater	3	Simazine	Herbicide	122-34-9	0.01	0.01		0.01	0.01		LOD
502	Austria	Europe	ATKK20405202	2014	Groundwater	1	Simazine	Herbicide	122-34-9	0.01	0.01		0.01	0.01		LOD
502	Austria	Europe	ATKK20405202	2015	Groundwater	1	Simazine	Herbicide	122-34-9	0.01	0.01		0.01	0.01		LOD
502	Austria	Europe	ATKK20405202	2016	Groundwater	1	Simazine	Herbicide	122-34-9	0.01	0.01		0.01	0.01		LOD
502	Austria	Europe	ATKK20405202	2017	Groundwater	1	Simazine	Herbicide	122-34-9	0.03	0.03		0.03	0.03		LOD
502	Austria	Europe	ATKK20405202	2018	Groundwater	1	Simazine	Herbicide	122-34-9	0.03	0.03		0.03	0.03		LOD
502	Austria	Europe	ATKK20405202	2019	Groundwater	3	Simazine	Herbicide	122-34-9	0.025	0.025		0.025	0.025		LOD
502	Austria	Europe	ATKK20405202	2020	Groundwater	1	Simazine	Herbicide	122-34-9	0.025	0.025		0.025	0.025		LOD
502	Austria	Europe	ATKK20409062	2013	Groundwater	3	Alachlor	Herbicide	15972-60-8	0.01	0.022		0.0107	0.01		LOD
502	Austria	Europe	ATKK20409062	2014	Groundwater	1	Alachlor	Herbicide	15972-60-8	0.01	0.01		0.01	0.01		LOD
502	Austria	Europe	ATKK20409062	2015	Groundwater	1	Alachlor	Herbicide	15972-60-8	0.01	0.01		0.01	0.01		LOD
502	Austria	Europe	ATKK20409062	2016	Groundwater	1	Alachlor	Herbicide	15972-60-8	0.01	0.01		0.01	0.01		LOD
502	Austria	Europe	ATKK20409062	2017	Groundwater	1	Alachlor	Herbicide	15972-60-8	0.03	0.03		0.03	0.03		LOD
502	Austria	Europe	ATKK20409062	2018	Groundwater	1	Alachlor	Herbicide	15972-60-8	0.03	0.03		0.03	0.03		LOD
502	Austria	Europe	ATKK20409062	2019	Groundwater	3	Alachlor	Herbicide	15972-60-8	0.01	0.01		0.01	0.01		LOD
502	Austria	Europe	ATKK20409062	2020	Groundwater	1	Alachlor	Herbicide	15972-60-8	0.02	0.02		0.02	0.02		LOD
502	Austria	Europe	ATKK20409062	2013	Groundwater	3	Atrazine	Herbicide	1912-24-9	0.01	0.01		0.01	0.01		LOD
502	Austria	Europe	ATKK20409062	2014	Groundwater	1	Atrazine	Herbicide	1912-24-9	0.01	0.01		0.01	0.01		LOD
502	Austria	Europe	ATKK20409062	2015	Groundwater	1	Atrazine	Herbicide	1912-24-9	0.01	0.01		0.01	0.01		LOD
502	Austria	Europe	ATKK20409062	2016	Groundwater	1	Atrazine	Herbicide	1912-24-9	0.01	0.01		0.01	0.01		LOD
502	Austria	Europe	ATKK20409062	2017	Groundwater	1	Atrazine	Herbicide	1912-24-9	0.03	0.03		0.03	0.03		LOD
502	Austria	Europe	ATKK20409062	2018	Groundwater	1	Atrazine	Herbicide	1912-24-9	0.03	0.03		0.03	0.03		LOD
502	Austria	Europe	ATKK20409062	2019	Groundwater	3	Atrazine	Herbicide	1912-24-9	0.025	0.025		0.025	0.025		LOD
502	Austria	Europe	ATKK20409062	2020	Groundwater	1	Atrazine	Herbicide	1912-24-9	0.025	0.025		0.025	0.025		LOD
502	Austria	Europe	ATKK20409062	2013	Groundwater	3	Bentazon	Herbicide	25057-89-0	0.02	0.02		0.02	0.02		LOD
502	Austria	Europe	ATKK20409062	2019	Groundwater	3	Bentazon	Herbicide	25057-89-0	0.02	0.02		0.02	0.02		LOD
502	Austria	Europe	ATKK20409062	2013	Groundwater	3	DEA	Metabolite	6190-65-4	0.01	0.01		0.01	0.01		LOD
502	Austria	Europe	ATKK20409062	2014	Groundwater	1	DEA	Metabolite	6190-65-4	0.01	0.01		0.01	0.01		LOD
502	Austria	Europe	ATKK20409062	2015	Groundwater	1	DEA	Metabolite	6190-65-4	0.01	0.01		0.01	0.01		LOD
502	Austria	Europe	ATKK20409062	2016	Groundwater	1	DEA	Metabolite	6190-65-4	0.01	0.01		0.01	0.01		LOD
502	Austria	Europe	ATKK20409062	2017	Groundwater	1	DEA	Metabolite	6190-65-4	0.03	0.03		0.03	0.03		LOD
502	Austria	Europe	ATKK20409062	2018	Groundwater	1	DEA	Metabolite	6190-65-4	0.03	0.03		0.03	0.03		LOD
502	Austria	Europe	ATKK20409062	2019	Groundwater	3	DEA	Metabolite	6190-65-4	0.025	0.025		0.025	0.025		LOD
502	Austria	Europe	ATKK20409062	2020	Groundwater	1	DEA	Metabolite	6190-65-4	0.025	0.025		0.025	0.025		LOD
502	Austria	Europe	ATKK20409062	2013	Groundwater	3	Diuron	Herbicide	330-54-1	0.02	0.02		0.02	0.02		LOD
502	Austria	Europe	ATKK20409062	2019	Groundwater	3	Diuron	Herbicide	330-54-1	0.025	0.025		0.025	0.025		LOD
502	Austria	Europe	ATKK20409062	2013	Groundwater	3	Ethylene dichloride	Insecticide	107-06-2	0.1	0.1		0.1	0.1		LOD
502	Austria	Europe	ATKK20409062	2014	Groundwater	1	Ethylene dichloride	Insecticide	107-06-2	0.1	0.1		0.1	0.1		LOD
502	Austria	Europe	ATKK20409062	2015	Groundwater	1	Ethylene dichloride	Insecticide	107-06-2	0.1	0.1		0.1	0.1		LOD
502	Austria	Europe	ATKK20409062	2016	Groundwater	1	Ethylene dichloride	Insecticide	107-06-2	0.4	0.4		0.4	0.4		LOD
502	Austria	Europe	ATKK20409062	2017	Groundwater	1	Ethylene dichloride	Insecticide	107-06-2	0.4	0.4		0.4	0.4		LOD
502	Austria	Europe	ATKK20409062	2018	Groundwater	1	Ethylene dichloride	Insecticide	107-06-2	0.4	0.4		0.4	0.4		LOD
502	Austria	Europe	ATKK20409062	2019	Groundwater	3	Ethylene dichloride	Insecticide	107-06-2	0.4	0.4		0.4	0.4		LOD
502	Austria	Europe	ATKK20409062	2020	Groundwater	1	Ethylene dichloride	Insecticide	107-06-2	0.4	0.4		0.4	0.4		LOD
502	Austria	Europe	ATKK20409062	2013	Groundwater	3	Simazine	Herbicide	122-34-9	0.01	0.01		0.01	0.01		LOD
502	Austria	Europe	ATKK20409062	2014	Groundwater	1	Simazine	Herbicide	122-34-9	0.01	0.01		0.01	0.01		LOD
502	Austria	Europe	ATKK20409062	2015	Groundwater	1	Simazine	Herbicide	122-34-9	0.01	0.01		0.01	0.01		LOD
502	Austria	Europe	ATKK20409062	2016	Groundwater	1	Simazine	Herbicide	122-34-9	0.01	0.01		0.01	0.01		LOD
502	Austria	Europe	ATKK20409062	2017	Groundwater	1	Simazine	Herbicide	122-34-9	0.03	0.03		0.03	0.03		LOD
502	Austria	Europe	ATKK20409062	2018	Groundwater	1	Simazine	Herbicide	122-34-9	0.03	0.03		0.03	0.03		LOD
502	Austria	Europe	ATKK20409062	2019	Groundwater	3	Simazine	Herbicide	122-34-9	0.025	0.025		0.025	0.025		LOD
502	Austria	Europe	ATKK20409062	2020	Groundwater	1	Simazine	Herbicide	122-34-9	0.025	0.025		0.025	0.025		LOD
502	Austria	Europe	ATKK20412062	2013	Groundwater	3	Alachlor	Herbicide	15972-60-8	0.01	0.01		0.01	0.01		LOD
502	Austria	Europe	ATKK20412062	2014	Groundwater	1	Alachlor	Herbicide	15972-60-8	0.01	0.01		0.01	0.01		LOD
502	Austria	Europe	ATKK20412062	2015	Groundwater	1	Alachlor	Herbicide	15972-60-8	0.01	0.01		0.01	0.01		LOD
502	Austria	Europe	ATKK20412062	2016	Groundwater	1	Alachlor	Herbicide	15972-60-8	0.01	0.01		0.01	0.01		LOD
502	Austria	Europe	ATKK20412062	2017	Groundwater	1	Alachlor	Herbicide	15972-60-8	0.03	0.03		0.03	0.03		LOD
502	Austria	Europe	ATKK20412062	2018	Groundwater	1	Alachlor	Herbicide	15972-60-8	0.03	0.03		0.03	0.03		LOD
502	Austria	Europe	ATKK20412062	2019	Groundwater	3	Alachlor	Herbicide	15972-60-8	0.01	0.01		0.01	0.01		LOD
502	Austria	Europe	ATKK20412062	2020	Groundwater	1	Alachlor	Herbicide	15972-60-8	0.01	0.01		0.01	0.01		LOD
502	Austria	Europe	ATKK20412062	2013	Groundwater	3	Atrazine	Herbicide	1912-24-9	0.01	0.01		0.01	0.01		LOD
502	Austria	Europe	ATKK20412062	2014	Groundwater	1	Atrazine	Herbicide	1912-24-9	0.01	0.01		0.01	0.01		LOD
502	Austria	Europe	ATKK20412062	2015	Groundwater	1	Atrazine	Herbicide	1912-24-9	0.01	0.01		0.01	0.01		LOD
502	Austria	Europe	ATKK20412062	2016	Groundwater	1	Atrazine	Herbicide	1912-24-9	0.01	0.01		0.01	0.01		LOD
502	Austria	Europe	ATKK20412062	2017	Groundwater	1	Atrazine	Herbicide	1912-24-9	0.03	0.03		0.03	0.03		LOD
502	Austria	Europe	ATKK20412062	2018	Groundwater	1	Atrazine	Herbicide	1912-24-9	0.03	0.03		0.03	0.03		LOD
502	Austria	Europe	ATKK20412062	2019	Groundwater	3	Atrazine	Herbicide	1912-24-9	0.025	0.025		0.025	0.025		LOD
502	Austria	Europe	ATKK20412062	2020	Groundwater	1	Atrazine	Herbicide	1912-24-9	0.025	0.025		0.025	0.025		LOD
502	Austria	Europe	ATKK20412062	2013	Groundwater	3	Bentazon	Herbicide	25057-89-0	0.02	0.02		0.02	0.02		LOD
502	Austria	Europe	ATKK20412062	2019	Groundwater	3	Bentazon	Herbicide	25057-89-0	0.02	0.02		0.02	0.02		LOD
502	Austria	Europe	ATKK20412062	2013	Groundwater	3	DEA	Metabolite	6190-65-4	0.01	0.01		0.01	0.01		LOD
502	Austria	Europe	ATKK20412062	2014	Groundwater	1	DEA	Metabolite	6190-65-4	0.01	0.01		0.01	0.01		LOD
502	Austria	Europe	ATKK20412062	2015	Groundwater	1	DEA	Metabolite	6190-65-4	0.01	0.01		0.01	0.01		LOD
502	Austria	Europe	ATKK20412062	2016	Groundwater	1	DEA	Metabolite	6190-65-4	0.01	0.01		0.01	0.01		LOD
502	Austria	Europe	ATKK20412062	2017	Groundwater	1	DEA	Metabolite	6190-65-4	0.03	0.03		0.03	0.03		LOD
502	Austria	Europe	ATKK20412062	2018	Groundwater	1	DEA	Metabolite	6190-65-4	0.03	0.03		0.03	0.03		LOD
502	Austria	Europe	ATKK20412062	2019	Groundwater	3	DEA	Metabolite	6190-65-4	0.025	0.025		0.025	0.025		LOD
502	Austria	Europe	ATKK20412062	2020	Groundwater	1	DEA	Metabolite	6190-65-4	0.025	0.025		0.025	0.025		LOD
502	Austria	Europe	ATKK20412062	2013	Groundwater	3	Diuron	Herbicide	330-54-1	0.02	0.02		0.02	0.02		LOD
502	Austria	Europe	ATKK20412062	2019	Groundwater	3	Diuron	Herbicide	330-54-1	0.025	0.025		0.025	0.025		LOD
502	Austria	Europe	ATKK20412062	2013	Groundwater	3	Ethylene dichloride	Insecticide	107-06-2	0.1	0.1		0.1	0.1		LOD
502	Austria	Europe	ATKK20412062	2014	Groundwater	1	Ethylene dichloride	Insecticide	107-06-2	0.1	0.1		0.1	0.1		LOD
502	Austria	Europe	ATKK20412062	2015	Groundwater	1	Ethylene dichloride	Insecticide	107-06-2	0.1	0.1		0.1	0.1		LOD
502	Austria	Europe	ATKK20412062	2016	Groundwater	1	Ethylene dichloride	Insecticide	107-06-2	0.4	0.4		0.4	0.4		LOD
502	Austria	Europe	ATKK20412062	2017	Groundwater	1	Ethylene dichloride	Insecticide	107-06-2	0.4	0.4		0.4	0.4		LOD
502	Austria	Europe	ATKK20412062	2018	Groundwater	1	Ethylene dichloride	Insecticide	107-06-2	0.4	0.4		0.4	0.4		LOD
502	Austria	Europe	ATKK20412062	2019	Groundwater	3	Ethylene dichloride	Insecticide	107-06-2	0.4	0.4		0.4	0.4		LOD
502	Austria	Europe	ATKK20412062	2020	Groundwater	1	Ethylene dichloride	Insecticide	107-06-2	0.4	0.4		0.4	0.4		LOD
502	Austria	Europe	ATKK20412062	2013	Groundwater	3	Simazine	Herbicide	122-34-9	0.01	0.01		0.01	0.01		LOD
502	Austria	Europe	ATKK20412062	2014	Groundwater	1	Simazine	Herbicide	122-34-9	0.01	0.01		0.01	0.01		LOD
502	Austria	Europe	ATKK20412062	2015	Groundwater	1	Simazine	Herbicide	122-34-9	0.01	0.01		0.01	0.01		LOD
502	Austria	Europe	ATKK20412062	2016	Groundwater	1	Simazine	Herbicide	122-34-9	0.01	0.01		0.01	0.01		LOD
502	Austria	Europe	ATKK20412062	2017	Groundwater	1	Simazine	Herbicide	122-34-9	0.03	0.03		0.03	0.03		LOD
502	Austria	Europe	ATKK20412062	2018	Groundwater	1	Simazine	Herbicide	122-34-9	0.03	0.03		0.03	0.03		LOD
502	Austria	Europe	ATKK20412062	2019	Groundwater	3	Simazine	Herbicide	122-34-9	0.025	0.025		0.025	0.025		LOD
502	Austria	Europe	ATKK20412062	2020	Groundwater	1	Simazine	Herbicide	122-34-9	0.025	0.025		0.025	0.025		LOD
502	Austria	Europe	ATKK20414052	2013	Groundwater	3	Alachlor	Herbicide	15972-60-8	0.01	0.01		0.01	0.01		LOD
502	Austria	Europe	ATKK20414052	2014	Groundwater	1	Alachlor	Herbicide	15972-60-8	0.01	0.01		0.01	0.01		LOD
502	Austria	Europe	ATKK20414052	2015	Groundwater	1	Alachlor	Herbicide	15972-60-8	0.01	0.01		0.01	0.01		LOD
502	Austria	Europe	ATKK20414052	2016	Groundwater	1	Alachlor	Herbicide	15972-60-8	0.01	0.01		0.01	0.01		LOD
502	Austria	Europe	ATKK20414052	2017	Groundwater	1	Alachlor	Herbicide	15972-60-8	0.03	0.03		0.03	0.03		LOD
502	Austria	Europe	ATKK20414052	2018	Groundwater	1	Alachlor	Herbicide	15972-60-8	0.03	0.03		0.03	0.03		LOD
502	Austria	Europe	ATKK20414052	2019	Groundwater	3	Alachlor	Herbicide	15972-60-8	0.01	0.01		0.01	0.01		LOD
502	Austria	Europe	ATKK20414052	2020	Groundwater	1	Alachlor	Herbicide	15972-60-8	0.01	0.01		0.01	0.01		LOD
502	Austria	Europe	ATKK20414052	2013	Groundwater	3	Atrazine	Herbicide	1912-24-9	0.017	0.018		0.0173			LOD
502	Austria	Europe	ATKK20414052	2014	Groundwater	1	Atrazine	Herbicide	1912-24-9	0.017	0.017		0.017			LOD
502	Austria	Europe	ATKK20414052	2015	Groundwater	1	Atrazine	Herbicide	1912-24-9	0.018	0.018		0.018			LOD
502	Austria	Europe	ATKK20414052	2016	Groundwater	1	Atrazine	Herbicide	1912-24-9	0.013	0.013		0.013			LOD
502	Austria	Europe	ATKK20414052	2017	Groundwater	1	Atrazine	Herbicide	1912-24-9	0.03	0.03		0.03	0.03		LOD
502	Austria	Europe	ATKK20414052	2018	Groundwater	1	Atrazine	Herbicide	1912-24-9	0.03	0.03		0.03	0.03		LOD
502	Austria	Europe	ATKK20414052	2019	Groundwater	3	Atrazine	Herbicide	1912-24-9	0.025	0.025		0.025	0.025		LOD
502	Austria	Europe	ATKK20414052	2020	Groundwater	1	Atrazine	Herbicide	1912-24-9	0.025	0.025		0.025	0.025		LOD
502	Austria	Europe	ATKK20414052	2013	Groundwater	3	Bentazon	Herbicide	25057-89-0	0.02	0.02		0.02	0.02		LOD
502	Austria	Europe	ATKK20414052	2019	Groundwater	3	Bentazon	Herbicide	25057-89-0	0.02	0.02		0.02	0.02		LOD
502	Austria	Europe	ATKK20414052	2013	Groundwater	3	DEA	Metabolite	6190-65-4	0.038	0.041		0.0397			LOD
502	Austria	Europe	ATKK20414052	2014	Groundwater	1	DEA	Metabolite	6190-65-4	0.027	0.027		0.027			LOD
502	Austria	Europe	ATKK20414052	2015	Groundwater	1	DEA	Metabolite	6190-65-4	0.032	0.032		0.032			LOD
502	Austria	Europe	ATKK20414052	2016	Groundwater	1	DEA	Metabolite	6190-65-4	0.024	0.024		0.024			LOD
502	Austria	Europe	ATKK20414052	2017	Groundwater	1	DEA	Metabolite	6190-65-4	0.03	0.03		0.03	0.03		LOD
502	Austria	Europe	ATKK20414052	2018	Groundwater	1	DEA	Metabolite	6190-65-4	0.0343	0.0343		0.0343			LOD
502	Austria	Europe	ATKK20414052	2019	Groundwater	3	DEA	Metabolite	6190-65-4	0.025	0.033		0.025	0.025		LOD
502	Austria	Europe	ATKK20414052	2020	Groundwater	1	DEA	Metabolite	6190-65-4	0.025	0.025		0.025	0.025		LOD
502	Austria	Europe	ATKK20414052	2013	Groundwater	3	Diuron	Herbicide	330-54-1	0.02	0.02		0.02	0.02		LOD
502	Austria	Europe	ATKK20414052	2019	Groundwater	3	Diuron	Herbicide	330-54-1	0.025	0.025		0.025	0.025		LOD
502	Austria	Europe	ATKK20414052	2013	Groundwater	3	Ethylene dichloride	Insecticide	107-06-2	0.1	0.1		0.1	0.1		LOD
502	Austria	Europe	ATKK20414052	2014	Groundwater	1	Ethylene dichloride	Insecticide	107-06-2	0.1	0.1		0.1	0.1		LOD
502	Austria	Europe	ATKK20414052	2015	Groundwater	1	Ethylene dichloride	Insecticide	107-06-2	0.1	0.1		0.1	0.1		LOD
502	Austria	Europe	ATKK20414052	2016	Groundwater	1	Ethylene dichloride	Insecticide	107-06-2	0.4	0.4		0.4	0.4		LOD
502	Austria	Europe	ATKK20414052	2017	Groundwater	1	Ethylene dichloride	Insecticide	107-06-2	0.4	0.4		0.4	0.4		LOD
502	Austria	Europe	ATKK20414052	2018	Groundwater	1	Ethylene dichloride	Insecticide	107-06-2	0.4	0.4		0.4	0.4		LOD
502	Austria	Europe	ATKK20414052	2019	Groundwater	3	Ethylene dichloride	Insecticide	107-06-2	0.4	0.4		0.4	0.4		LOD
502	Austria	Europe	ATKK20414052	2020	Groundwater	1	Ethylene dichloride	Insecticide	107-06-2	0.4	0.4		0.4	0.4		LOD
502	Austria	Europe	ATKK20414052	2013	Groundwater	3	Simazine	Herbicide	122-34-9	0.01	0.01		0.01	0.01		LOD
502	Austria	Europe	ATKK20414052	2014	Groundwater	1	Simazine	Herbicide	122-34-9	0.01	0.01		0.01	0.01		LOD
502	Austria	Europe	ATKK20414052	2015	Groundwater	1	Simazine	Herbicide	122-34-9	0.01	0.01		0.01	0.01		LOD
502	Austria	Europe	ATKK20414052	2016	Groundwater	1	Simazine	Herbicide	122-34-9	0.01	0.01		0.01	0.01		LOD
502	Austria	Europe	ATKK20414052	2017	Groundwater	1	Simazine	Herbicide	122-34-9	0.03	0.03		0.03	0.03		LOD
502	Austria	Europe	ATKK20414052	2018	Groundwater	1	Simazine	Herbicide	122-34-9	0.03	0.03		0.03	0.03		LOD
502	Austria	Europe	ATKK20414052	2019	Groundwater	3	Simazine	Herbicide	122-34-9	0.025	0.025		0.025	0.025		LOD
502	Austria	Europe	ATKK20414052	2020	Groundwater	1	Simazine	Herbicide	122-34-9	0.025	0.025		0.025	0.025		LOD
502	Austria	Europe	ATKK20417072	2013	Groundwater	3	Alachlor	Herbicide	15972-60-8	0.01	0.01		0.01	0.01		LOD
502	Austria	Europe	ATKK20417072	2014	Groundwater	1	Alachlor	Herbicide	15972-60-8	0.01	0.01		0.01	0.01		LOD
502	Austria	Europe	ATKK20417072	2015	Groundwater	1	Alachlor	Herbicide	15972-60-8	0.01	0.01		0.01	0.01		LOD
502	Austria	Europe	ATKK20417072	2016	Groundwater	1	Alachlor	Herbicide	15972-60-8	0.01	0.01		0.01	0.01		LOD
502	Austria	Europe	ATKK20417072	2017	Groundwater	1	Alachlor	Herbicide	15972-60-8	0.03	0.03		0.03	0.03		LOD
502	Austria	Europe	ATKK20417072	2013	Groundwater	3	Atrazine	Herbicide	1912-24-9	0.01	0.01		0.01	0.01		LOD
502	Austria	Europe	ATKK20417072	2014	Groundwater	1	Atrazine	Herbicide	1912-24-9	0.01	0.01		0.01	0.01		LOD
502	Austria	Europe	ATKK20417072	2015	Groundwater	1	Atrazine	Herbicide	1912-24-9	0.01	0.01		0.01	0.01		LOD
502	Austria	Europe	ATKK20417072	2016	Groundwater	1	Atrazine	Herbicide	1912-24-9	0.01	0.01		0.01	0.01		LOD
502	Austria	Europe	ATKK20417072	2017	Groundwater	1	Atrazine	Herbicide	1912-24-9	0.03	0.03		0.03	0.03		LOD
502	Austria	Europe	ATKK20417072	2013	Groundwater	3	Bentazon	Herbicide	25057-89-0	0.02	0.02		0.02	0.02		LOD
502	Austria	Europe	ATKK20417072	2013	Groundwater	3	DEA	Metabolite	6190-65-4	0.012	0.016		0.014			LOD
502	Austria	Europe	ATKK20417072	2014	Groundwater	1	DEA	Metabolite	6190-65-4	0.013	0.013		0.013			LOD
502	Austria	Europe	ATKK20417072	2015	Groundwater	1	DEA	Metabolite	6190-65-4	0.013	0.013		0.013			LOD
502	Austria	Europe	ATKK20417072	2016	Groundwater	1	DEA	Metabolite	6190-65-4	0.01	0.01		0.01	0.01		LOD
502	Austria	Europe	ATKK20417072	2017	Groundwater	1	DEA	Metabolite	6190-65-4	0.03	0.03		0.03	0.03		LOD
502	Austria	Europe	ATKK20417072	2013	Groundwater	3	Diuron	Herbicide	330-54-1	0.02	0.02		0.02	0.02		LOD
502	Austria	Europe	ATKK20417072	2013	Groundwater	3	Ethylene dichloride	Insecticide	107-06-2	0.1	0.1		0.1	0.1		LOD
502	Austria	Europe	ATKK20417072	2014	Groundwater	1	Ethylene dichloride	Insecticide	107-06-2	0.1	0.1		0.1	0.1		LOD
502	Austria	Europe	ATKK20417072	2015	Groundwater	1	Ethylene dichloride	Insecticide	107-06-2	0.1	0.1		0.1	0.1		LOD
502	Austria	Europe	ATKK20417072	2016	Groundwater	1	Ethylene dichloride	Insecticide	107-06-2	0.4	0.4		0.4	0.4		LOD
502	Austria	Europe	ATKK20417072	2017	Groundwater	1	Ethylene dichloride	Insecticide	107-06-2	0.4	0.4		0.4	0.4		LOD
502	Austria	Europe	ATKK20417072	2013	Groundwater	3	Simazine	Herbicide	122-34-9	0.01	0.01		0.01	0.01		LOD
502	Austria	Europe	ATKK20417072	2014	Groundwater	1	Simazine	Herbicide	122-34-9	0.01	0.01		0.01	0.01		LOD
502	Austria	Europe	ATKK20417072	2015	Groundwater	1	Simazine	Herbicide	122-34-9	0.01	0.01		0.01	0.01		LOD
502	Austria	Europe	ATKK20417072	2016	Groundwater	1	Simazine	Herbicide	122-34-9	0.01	0.01		0.01	0.01		LOD
502	Austria	Europe	ATKK20417072	2017	Groundwater	1	Simazine	Herbicide	122-34-9	0.03	0.03		0.03	0.03		LOD
502	Austria	Europe	ATKK20441012	2013	Groundwater	2	Alachlor	Herbicide	15972-60-8	0.01	0.01		0.01	0.01		LOD
502	Austria	Europe	ATKK20441012	2017	Groundwater	1	Alachlor	Herbicide	15972-60-8	0.03	0.03		0.03	0.03		LOD
502	Austria	Europe	ATKK20441012	2018	Groundwater	1	Alachlor	Herbicide	15972-60-8	0.03	0.03		0.03	0.03		LOD
502	Austria	Europe	ATKK20441012	2019	Groundwater	3	Alachlor	Herbicide	15972-60-8	0.01	0.01		0.01	0.01		LOD
502	Austria	Europe	ATKK20441012	2020	Groundwater	1	Alachlor	Herbicide	15972-60-8	0.01	0.01		0.01	0.01		LOD
502	Austria	Europe	ATKK20441012	2013	Groundwater	2	Atrazine	Herbicide	1912-24-9	0.01	0.01		0.01	0.01		LOD
502	Austria	Europe	ATKK20441012	2017	Groundwater	1	Atrazine	Herbicide	1912-24-9	0.03	0.03		0.03	0.03		LOD
502	Austria	Europe	ATKK20441012	2018	Groundwater	1	Atrazine	Herbicide	1912-24-9	0.03	0.03		0.03	0.03		LOD
502	Austria	Europe	ATKK20441012	2019	Groundwater	3	Atrazine	Herbicide	1912-24-9	0.025	0.025		0.025	0.025		LOD
502	Austria	Europe	ATKK20441012	2020	Groundwater	1	Atrazine	Herbicide	1912-24-9	0.025	0.025		0.025	0.025		LOD
502	Austria	Europe	ATKK20441012	2013	Groundwater	2	Bentazon	Herbicide	25057-89-0	0.02	0.02		0.02	0.02		LOD
502	Austria	Europe	ATKK20441012	2019	Groundwater	3	Bentazon	Herbicide	25057-89-0	0.02	0.02		0.02	0.02		LOD
502	Austria	Europe	ATKK20441012	2013	Groundwater	2	DEA	Metabolite	6190-65-4	0.01	0.01		0.01	0.01		LOD
502	Austria	Europe	ATKK20441012	2017	Groundwater	1	DEA	Metabolite	6190-65-4	0.03	0.03		0.03	0.03		LOD
502	Austria	Europe	ATKK20441012	2018	Groundwater	1	DEA	Metabolite	6190-65-4	0.03	0.03		0.03	0.03		LOD
502	Austria	Europe	ATKK20441012	2019	Groundwater	3	DEA	Metabolite	6190-65-4	0.025	0.025		0.025	0.025		LOD
502	Austria	Europe	ATKK20441012	2020	Groundwater	1	DEA	Metabolite	6190-65-4	0.025	0.025		0.025	0.025		LOD
502	Austria	Europe	ATKK20441012	2013	Groundwater	2	Diuron	Herbicide	330-54-1	0.02	0.02		0.02	0.02		LOD
502	Austria	Europe	ATKK20441012	2019	Groundwater	3	Diuron	Herbicide	330-54-1	0.025	0.025		0.025	0.025		LOD
502	Austria	Europe	ATKK20441012	2013	Groundwater	2	Ethylene dichloride	Insecticide	107-06-2	0.1	0.1		0.1	0.1		LOD
502	Austria	Europe	ATKK20441012	2017	Groundwater	1	Ethylene dichloride	Insecticide	107-06-2	0.4	0.4		0.4	0.4		LOD
502	Austria	Europe	ATKK20441012	2018	Groundwater	1	Ethylene dichloride	Insecticide	107-06-2	0.4	0.4		0.4	0.4		LOD
502	Austria	Europe	ATKK20441012	2019	Groundwater	3	Ethylene dichloride	Insecticide	107-06-2	0.4	0.4		0.4	0.4		LOD
502	Austria	Europe	ATKK20441012	2020	Groundwater	1	Ethylene dichloride	Insecticide	107-06-2	0.4	0.4		0.4	0.4		LOD
502	Austria	Europe	ATKK20441012	2013	Groundwater	2	Simazine	Herbicide	122-34-9	0.01	0.01		0.01	0.01		LOD
502	Austria	Europe	ATKK20441012	2017	Groundwater	1	Simazine	Herbicide	122-34-9	0.03	0.03		0.03	0.03		LOD
502	Austria	Europe	ATKK20441012	2018	Groundwater	1	Simazine	Herbicide	122-34-9	0.03	0.03		0.03	0.03		LOD
502	Austria	Europe	ATKK20441012	2019	Groundwater	3	Simazine	Herbicide	122-34-9	0.025	0.025		0.025	0.025		LOD
502	Austria	Europe	ATKK20441012	2020	Groundwater	1	Simazine	Herbicide	122-34-9	0.025	0.025		0.025	0.025		LOD
502	Austria	Europe	ATKK20506012	2013	Groundwater	3	Alachlor	Herbicide	15972-60-8	0.01	0.01		0.01	0.01		LOD
502	Austria	Europe	ATKK20506012	2014	Groundwater	1	Alachlor	Herbicide	15972-60-8	0.01	0.01		0.01	0.01		LOD
502	Austria	Europe	ATKK20506012	2015	Groundwater	1	Alachlor	Herbicide	15972-60-8	0.01	0.01		0.01	0.01		LOD
502	Austria	Europe	ATKK20506012	2016	Groundwater	1	Alachlor	Herbicide	15972-60-8	0.01	0.01		0.01	0.01		LOD
502	Austria	Europe	ATKK20506012	2017	Groundwater	1	Alachlor	Herbicide	15972-60-8	0.03	0.03		0.03	0.03		LOD
502	Austria	Europe	ATKK20506012	2018	Groundwater	1	Alachlor	Herbicide	15972-60-8	0.03	0.03		0.03	0.03		LOD
502	Austria	Europe	ATKK20506012	2019	Groundwater	3	Alachlor	Herbicide	15972-60-8	0.01	0.01		0.01	0.01		LOD
502	Austria	Europe	ATKK20506012	2020	Groundwater	1	Alachlor	Herbicide	15972-60-8	0.01	0.01		0.01	0.01		LOD
502	Austria	Europe	ATKK20506012	2013	Groundwater	3	Atrazine	Herbicide	1912-24-9	0.01	0.01		0.01	0.01		LOD
502	Austria	Europe	ATKK20506012	2014	Groundwater	1	Atrazine	Herbicide	1912-24-9	0.01	0.01		0.01	0.01		LOD
502	Austria	Europe	ATKK20506012	2015	Groundwater	1	Atrazine	Herbicide	1912-24-9	0.01	0.01		0.01	0.01		LOD
502	Austria	Europe	ATKK20506012	2016	Groundwater	1	Atrazine	Herbicide	1912-24-9	0.01	0.01		0.01	0.01		LOD
502	Austria	Europe	ATKK20506012	2017	Groundwater	1	Atrazine	Herbicide	1912-24-9	0.03	0.03		0.03	0.03		LOD
502	Austria	Europe	ATKK20506012	2018	Groundwater	1	Atrazine	Herbicide	1912-24-9	0.03	0.03		0.03	0.03		LOD
502	Austria	Europe	ATKK20506012	2019	Groundwater	3	Atrazine	Herbicide	1912-24-9	0.025	0.025		0.025	0.025		LOD
502	Austria	Europe	ATKK20506012	2020	Groundwater	1	Atrazine	Herbicide	1912-24-9	0.025	0.025		0.025	0.025		LOD
502	Austria	Europe	ATKK20506012	2013	Groundwater	3	Bentazon	Herbicide	25057-89-0	0.02	0.02		0.02	0.02		LOD
502	Austria	Europe	ATKK20506012	2019	Groundwater	3	Bentazon	Herbicide	25057-89-0	0.02	0.02		0.02	0.02		LOD
502	Austria	Europe	ATKK20506012	2013	Groundwater	3	DEA	Metabolite	6190-65-4	0.01	0.01		0.01	0.01		LOD
502	Austria	Europe	ATKK20506012	2014	Groundwater	1	DEA	Metabolite	6190-65-4	0.01	0.01		0.01	0.01		LOD
502	Austria	Europe	ATKK20506012	2015	Groundwater	1	DEA	Metabolite	6190-65-4	0.01	0.01		0.01	0.01		LOD
502	Austria	Europe	ATKK20506012	2016	Groundwater	1	DEA	Metabolite	6190-65-4	0.01	0.01		0.01	0.01		LOD
502	Austria	Europe	ATKK20506012	2017	Groundwater	1	DEA	Metabolite	6190-65-4	0.03	0.03		0.03	0.03		LOD
502	Austria	Europe	ATKK20506012	2018	Groundwater	1	DEA	Metabolite	6190-65-4	0.03	0.03		0.03	0.03		LOD
502	Austria	Europe	ATKK20506012	2019	Groundwater	3	DEA	Metabolite	6190-65-4	0.025	0.025		0.025	0.025		LOD
502	Austria	Europe	ATKK20506012	2020	Groundwater	1	DEA	Metabolite	6190-65-4	0.025	0.025		0.025	0.025		LOD
502	Austria	Europe	ATKK20506012	2013	Groundwater	3	Diuron	Herbicide	330-54-1	0.02	0.02		0.02	0.02		LOD
502	Austria	Europe	ATKK20506012	2019	Groundwater	3	Diuron	Herbicide	330-54-1	0.025	0.025		0.025	0.025		LOD
502	Austria	Europe	ATKK20506012	2013	Groundwater	3	Ethylene dichloride	Insecticide	107-06-2	0.1	0.1		0.1	0.1		LOD
502	Austria	Europe	ATKK20506012	2014	Groundwater	1	Ethylene dichloride	Insecticide	107-06-2	0.1	0.1		0.1	0.1		LOD
502	Austria	Europe	ATKK20506012	2015	Groundwater	1	Ethylene dichloride	Insecticide	107-06-2	0.1	0.1		0.1	0.1		LOD
502	Austria	Europe	ATKK20506012	2016	Groundwater	1	Ethylene dichloride	Insecticide	107-06-2	0.4	0.4		0.4	0.4		LOD
502	Austria	Europe	ATKK20506012	2017	Groundwater	1	Ethylene dichloride	Insecticide	107-06-2	0.4	0.4		0.4	0.4		LOD
502	Austria	Europe	ATKK20506012	2018	Groundwater	1	Ethylene dichloride	Insecticide	107-06-2	0.4	0.4		0.4	0.4		LOD
502	Austria	Europe	ATKK20506012	2019	Groundwater	3	Ethylene dichloride	Insecticide	107-06-2	0.4	0.4		0.4	0.4		LOD
502	Austria	Europe	ATKK20506012	2020	Groundwater	1	Ethylene dichloride	Insecticide	107-06-2	0.4	0.4		0.4	0.4		LOD
502	Austria	Europe	ATKK20506012	2013	Groundwater	3	Simazine	Herbicide	122-34-9	0.01	0.01		0.01	0.01		LOD
502	Austria	Europe	ATKK20506012	2014	Groundwater	1	Simazine	Herbicide	122-34-9	0.01	0.01		0.01	0.01		LOD
502	Austria	Europe	ATKK20506012	2015	Groundwater	1	Simazine	Herbicide	122-34-9	0.01	0.01		0.01	0.01		LOD
502	Austria	Europe	ATKK20506012	2016	Groundwater	1	Simazine	Herbicide	122-34-9	0.01	0.01		0.01	0.01		LOD
502	Austria	Europe	ATKK20506012	2017	Groundwater	1	Simazine	Herbicide	122-34-9	0.03	0.03		0.03	0.03		LOD
502	Austria	Europe	ATKK20506012	2018	Groundwater	1	Simazine	Herbicide	122-34-9	0.03	0.03		0.03	0.03		LOD
502	Austria	Europe	ATKK20506012	2019	Groundwater	3	Simazine	Herbicide	122-34-9	0.025	0.025		0.025	0.025		LOD
502	Austria	Europe	ATKK20506012	2020	Groundwater	1	Simazine	Herbicide	122-34-9	0.025	0.025		0.025	0.025		LOD
502	Austria	Europe	ATKK20601022	2013	Groundwater	3	Alachlor	Herbicide	15972-60-8	0.01	0.01		0.01	0.01		LOD
502	Austria	Europe	ATKK20601022	2014	Groundwater	1	Alachlor	Herbicide	15972-60-8	0.01	0.01		0.01	0.01		LOD
502	Austria	Europe	ATKK20601022	2015	Groundwater	1	Alachlor	Herbicide	15972-60-8	0.01	0.01		0.01	0.01		LOD
502	Austria	Europe	ATKK20601022	2016	Groundwater	1	Alachlor	Herbicide	15972-60-8	0.01	0.01		0.01	0.01		LOD
502	Austria	Europe	ATKK20601022	2017	Groundwater	1	Alachlor	Herbicide	15972-60-8	0.03	0.03		0.03	0.03		LOD
502	Austria	Europe	ATKK20601022	2018	Groundwater	1	Alachlor	Herbicide	15972-60-8	0.03	0.03		0.03	0.03		LOD
502	Austria	Europe	ATKK20601022	2019	Groundwater	3	Alachlor	Herbicide	15972-60-8	0.01	0.01		0.01	0.01		LOD
502	Austria	Europe	ATKK20601022	2020	Groundwater	1	Alachlor	Herbicide	15972-60-8	0.01	0.01		0.01	0.01		LOD
502	Austria	Europe	ATKK20601022	2013	Groundwater	3	Atrazine	Herbicide	1912-24-9	0.01	0.01		0.01	0.01		LOD
502	Austria	Europe	ATKK20601022	2014	Groundwater	1	Atrazine	Herbicide	1912-24-9	0.01	0.01		0.01	0.01		LOD
502	Austria	Europe	ATKK20601022	2015	Groundwater	1	Atrazine	Herbicide	1912-24-9	0.01	0.01		0.01	0.01		LOD
502	Austria	Europe	ATKK20601022	2016	Groundwater	1	Atrazine	Herbicide	1912-24-9	0.01	0.01		0.01	0.01		LOD
502	Austria	Europe	ATKK20601022	2017	Groundwater	1	Atrazine	Herbicide	1912-24-9	0.03	0.03		0.03	0.03		LOD
502	Austria	Europe	ATKK20601022	2018	Groundwater	1	Atrazine	Herbicide	1912-24-9	0.03	0.03		0.03	0.03		LOD
502	Austria	Europe	ATKK20601022	2019	Groundwater	3	Atrazine	Herbicide	1912-24-9	0.025	0.025		0.025	0.025		LOD
502	Austria	Europe	ATKK20601022	2020	Groundwater	1	Atrazine	Herbicide	1912-24-9	0.025	0.025		0.025	0.025		LOD
502	Austria	Europe	ATKK20601022	2013	Groundwater	3	Bentazon	Herbicide	25057-89-0	0.02	0.02		0.02	0.02		LOD
502	Austria	Europe	ATKK20601022	2019	Groundwater	3	Bentazon	Herbicide	25057-89-0	0.02	0.02		0.02	0.02		LOD
502	Austria	Europe	ATKK20601022	2013	Groundwater	3	DEA	Metabolite	6190-65-4	0.01	0.01		0.01	0.01		LOD
502	Austria	Europe	ATKK20601022	2014	Groundwater	1	DEA	Metabolite	6190-65-4	0.01	0.01		0.01	0.01		LOD
502	Austria	Europe	ATKK20601022	2015	Groundwater	1	DEA	Metabolite	6190-65-4	0.01	0.01		0.01	0.01		LOD
502	Austria	Europe	ATKK20601022	2016	Groundwater	1	DEA	Metabolite	6190-65-4	0.01	0.01		0.01	0.01		LOD
502	Austria	Europe	ATKK20601022	2017	Groundwater	1	DEA	Metabolite	6190-65-4	0.03	0.03		0.03	0.03		LOD
502	Austria	Europe	ATKK20601022	2018	Groundwater	1	DEA	Metabolite	6190-65-4	0.03	0.03		0.03	0.03		LOD
502	Austria	Europe	ATKK20601022	2019	Groundwater	3	DEA	Metabolite	6190-65-4	0.025	0.025		0.025	0.025		LOD
502	Austria	Europe	ATKK20601022	2020	Groundwater	1	DEA	Metabolite	6190-65-4	0.025	0.025		0.025	0.025		LOD
502	Austria	Europe	ATKK20601022	2013	Groundwater	3	Diuron	Herbicide	330-54-1	0.02	0.02		0.02	0.02		LOD
502	Austria	Europe	ATKK20601022	2019	Groundwater	3	Diuron	Herbicide	330-54-1	0.025	0.025		0.025	0.025		LOD
502	Austria	Europe	ATKK20601022	2013	Groundwater	3	Ethylene dichloride	Insecticide	107-06-2	0.1	0.1		0.1	0.1		LOD
502	Austria	Europe	ATKK20601022	2014	Groundwater	1	Ethylene dichloride	Insecticide	107-06-2	0.1	0.1		0.1	0.1		LOD
502	Austria	Europe	ATKK20601022	2015	Groundwater	1	Ethylene dichloride	Insecticide	107-06-2	0.1	0.1		0.1	0.1		LOD
502	Austria	Europe	ATKK20601022	2016	Groundwater	1	Ethylene dichloride	Insecticide	107-06-2	0.4	0.4		0.4	0.4		LOD
502	Austria	Europe	ATKK20601022	2017	Groundwater	1	Ethylene dichloride	Insecticide	107-06-2	0.4	0.4		0.4	0.4		LOD
502	Austria	Europe	ATKK20601022	2018	Groundwater	1	Ethylene dichloride	Insecticide	107-06-2	0.4	0.4		0.4	0.4		LOD
502	Austria	Europe	ATKK20601022	2019	Groundwater	3	Ethylene dichloride	Insecticide	107-06-2	0.4	0.4		0.4	0.4		LOD
502	Austria	Europe	ATKK20601022	2020	Groundwater	1	Ethylene dichloride	Insecticide	107-06-2	0.4	0.4		0.4	0.4		LOD
502	Austria	Europe	ATKK20601022	2013	Groundwater	3	Simazine	Herbicide	122-34-9	0.01	0.01		0.01	0.01		LOD
502	Austria	Europe	ATKK20601022	2014	Groundwater	1	Simazine	Herbicide	122-34-9	0.01	0.01		0.01	0.01		LOD
502	Austria	Europe	ATKK20601022	2015	Groundwater	1	Simazine	Herbicide	122-34-9	0.01	0.01		0.01	0.01		LOD
502	Austria	Europe	ATKK20601022	2016	Groundwater	1	Simazine	Herbicide	122-34-9	0.01	0.01		0.01	0.01		LOD
502	Austria	Europe	ATKK20601022	2017	Groundwater	1	Simazine	Herbicide	122-34-9	0.03	0.03		0.03	0.03		LOD
502	Austria	Europe	ATKK20601022	2018	Groundwater	1	Simazine	Herbicide	122-34-9	0.03	0.03		0.03	0.03		LOD
502	Austria	Europe	ATKK20601022	2019	Groundwater	3	Simazine	Herbicide	122-34-9	0.025	0.025		0.025	0.025		LOD
502	Austria	Europe	ATKK20601022	2020	Groundwater	1	Simazine	Herbicide	122-34-9	0.025	0.025		0.025	0.025		LOD
502	Austria	Europe	ATKK20602052	2013	Groundwater	3	Alachlor	Herbicide	15972-60-8	0.01	0.01		0.01	0.01		LOD
502	Austria	Europe	ATKK20602052	2014	Groundwater	1	Alachlor	Herbicide	15972-60-8	0.01	0.01		0.01	0.01		LOD
502	Austria	Europe	ATKK20602052	2015	Groundwater	1	Alachlor	Herbicide	15972-60-8	0.01	0.01		0.01	0.01		LOD
502	Austria	Europe	ATKK20602052	2016	Groundwater	1	Alachlor	Herbicide	15972-60-8	0.01	0.01		0.01	0.01		LOD
502	Austria	Europe	ATKK20602052	2017	Groundwater	1	Alachlor	Herbicide	15972-60-8	0.03	0.03		0.03	0.03		LOD
502	Austria	Europe	ATKK20602052	2018	Groundwater	1	Alachlor	Herbicide	15972-60-8	0.03	0.03		0.03	0.03		LOD
502	Austria	Europe	ATKK20602052	2019	Groundwater	3	Alachlor	Herbicide	15972-60-8	0.01	0.01		0.01	0.01		LOD
502	Austria	Europe	ATKK20602052	2020	Groundwater	1	Alachlor	Herbicide	15972-60-8	0.01	0.01		0.01	0.01		LOD
502	Austria	Europe	ATKK20602052	2013	Groundwater	3	Atrazine	Herbicide	1912-24-9	0.01	0.01		0.01	0.01		LOD
502	Austria	Europe	ATKK20602052	2014	Groundwater	1	Atrazine	Herbicide	1912-24-9	0.01	0.01		0.01	0.01		LOD
502	Austria	Europe	ATKK20602052	2015	Groundwater	1	Atrazine	Herbicide	1912-24-9	0.01	0.01		0.01	0.01		LOD
502	Austria	Europe	ATKK20602052	2016	Groundwater	1	Atrazine	Herbicide	1912-24-9	0.01	0.01		0.01	0.01		LOD
502	Austria	Europe	ATKK20602052	2017	Groundwater	1	Atrazine	Herbicide	1912-24-9	0.03	0.03		0.03	0.03		LOD
502	Austria	Europe	ATKK20602052	2018	Groundwater	1	Atrazine	Herbicide	1912-24-9	0.03	0.03		0.03	0.03		LOD
502	Austria	Europe	ATKK20602052	2019	Groundwater	3	Atrazine	Herbicide	1912-24-9	0.025	0.025		0.025	0.025		LOD
502	Austria	Europe	ATKK20602052	2020	Groundwater	1	Atrazine	Herbicide	1912-24-9	0.025	0.025		0.025	0.025		LOD
502	Austria	Europe	ATKK20602052	2013	Groundwater	3	Bentazon	Herbicide	25057-89-0	0.02	0.02		0.02	0.02		LOD
502	Austria	Europe	ATKK20602052	2019	Groundwater	3	Bentazon	Herbicide	25057-89-0	0.02	0.02		0.02	0.02		LOD
502	Austria	Europe	ATKK20602052	2013	Groundwater	3	DEA	Metabolite	6190-65-4	0.01	0.01		0.01	0.01		LOD
502	Austria	Europe	ATKK20602052	2014	Groundwater	1	DEA	Metabolite	6190-65-4	0.01	0.01		0.01	0.01		LOD
502	Austria	Europe	ATKK20602052	2015	Groundwater	1	DEA	Metabolite	6190-65-4	0.01	0.01		0.01	0.01		LOD
502	Austria	Europe	ATKK20602052	2016	Groundwater	1	DEA	Metabolite	6190-65-4	0.01	0.01		0.01	0.01		LOD
502	Austria	Europe	ATKK20602052	2017	Groundwater	1	DEA	Metabolite	6190-65-4	0.03	0.03		0.03	0.03		LOD
502	Austria	Europe	ATKK20602052	2018	Groundwater	1	DEA	Metabolite	6190-65-4	0.03	0.03		0.03	0.03		LOD
502	Austria	Europe	ATKK20602052	2019	Groundwater	3	DEA	Metabolite	6190-65-4	0.025	0.025		0.025	0.025		LOD
502	Austria	Europe	ATKK20602052	2020	Groundwater	1	DEA	Metabolite	6190-65-4	0.025	0.025		0.025	0.025		LOD
502	Austria	Europe	ATKK20602052	2013	Groundwater	3	Diuron	Herbicide	330-54-1	0.02	0.02		0.02	0.02		LOD
502	Austria	Europe	ATKK20602052	2019	Groundwater	3	Diuron	Herbicide	330-54-1	0.025	0.025		0.025	0.025		LOD
502	Austria	Europe	ATKK20602052	2013	Groundwater	3	Ethylene dichloride	Insecticide	107-06-2	0.1	0.1		0.1	0.1		LOD
502	Austria	Europe	ATKK20602052	2014	Groundwater	1	Ethylene dichloride	Insecticide	107-06-2	0.1	0.1		0.1	0.1		LOD
502	Austria	Europe	ATKK20602052	2015	Groundwater	1	Ethylene dichloride	Insecticide	107-06-2	0.1	0.1		0.1	0.1		LOD
502	Austria	Europe	ATKK20602052	2016	Groundwater	1	Ethylene dichloride	Insecticide	107-06-2	0.4	0.4		0.4	0.4		LOD
502	Austria	Europe	ATKK20602052	2017	Groundwater	1	Ethylene dichloride	Insecticide	107-06-2	0.4	0.4		0.4	0.4		LOD
502	Austria	Europe	ATKK20602052	2018	Groundwater	1	Ethylene dichloride	Insecticide	107-06-2	0.4	0.4		0.4	0.4		LOD
502	Austria	Europe	ATKK20602052	2019	Groundwater	3	Ethylene dichloride	Insecticide	107-06-2	0.4	0.4		0.4	0.4		LOD
502	Austria	Europe	ATKK20602052	2020	Groundwater	1	Ethylene dichloride	Insecticide	107-06-2	0.4	0.4		0.4	0.4		LOD
502	Austria	Europe	ATKK20602052	2013	Groundwater	3	Simazine	Herbicide	122-34-9	0.01	0.01		0.01	0.01		LOD
502	Austria	Europe	ATKK20602052	2014	Groundwater	1	Simazine	Herbicide	122-34-9	0.01	0.01		0.01	0.01		LOD
502	Austria	Europe	ATKK20602052	2015	Groundwater	1	Simazine	Herbicide	122-34-9	0.01	0.01		0.01	0.01		LOD
502	Austria	Europe	ATKK20602052	2016	Groundwater	1	Simazine	Herbicide	122-34-9	0.01	0.01		0.01	0.01		LOD
502	Austria	Europe	ATKK20602052	2017	Groundwater	1	Simazine	Herbicide	122-34-9	0.03	0.03		0.03	0.03		LOD
502	Austria	Europe	ATKK20602052	2018	Groundwater	1	Simazine	Herbicide	122-34-9	0.03	0.03		0.03	0.03		LOD
502	Austria	Europe	ATKK20602052	2019	Groundwater	3	Simazine	Herbicide	122-34-9	0.025	0.025		0.025	0.025		LOD
502	Austria	Europe	ATKK20602052	2020	Groundwater	1	Simazine	Herbicide	122-34-9	0.025	0.025		0.025	0.025		LOD
502	Austria	Europe	ATKK20607012	2013	Groundwater	3	Alachlor	Herbicide	15972-60-8	0.01	0.01		0.01	0.01		LOD
502	Austria	Europe	ATKK20607012	2014	Groundwater	1	Alachlor	Herbicide	15972-60-8	0.01	0.01		0.01	0.01		LOD
502	Austria	Europe	ATKK20607012	2015	Groundwater	1	Alachlor	Herbicide	15972-60-8	0.01	0.01		0.01	0.01		LOD
502	Austria	Europe	ATKK20607012	2016	Groundwater	1	Alachlor	Herbicide	15972-60-8	0.01	0.01		0.01	0.01		LOD
502	Austria	Europe	ATKK20607012	2017	Groundwater	1	Alachlor	Herbicide	15972-60-8	0.03	0.03		0.03	0.03		LOD
502	Austria	Europe	ATKK20607012	2018	Groundwater	1	Alachlor	Herbicide	15972-60-8	0.03	0.03		0.03	0.03		LOD
502	Austria	Europe	ATKK20607012	2019	Groundwater	3	Alachlor	Herbicide	15972-60-8	0.01	0.01		0.01	0.01		LOD
502	Austria	Europe	ATKK20607012	2020	Groundwater	1	Alachlor	Herbicide	15972-60-8	0.01	0.01		0.01	0.01		LOD
502	Austria	Europe	ATKK20607012	2013	Groundwater	3	Atrazine	Herbicide	1912-24-9	0.01	0.01		0.01	0.01		LOD
502	Austria	Europe	ATKK20607012	2014	Groundwater	1	Atrazine	Herbicide	1912-24-9	0.01	0.01		0.01	0.01		LOD
502	Austria	Europe	ATKK20607012	2015	Groundwater	1	Atrazine	Herbicide	1912-24-9	0.01	0.01		0.01	0.01		LOD
502	Austria	Europe	ATKK20607012	2016	Groundwater	1	Atrazine	Herbicide	1912-24-9	0.01	0.01		0.01	0.01		LOD
502	Austria	Europe	ATKK20607012	2017	Groundwater	1	Atrazine	Herbicide	1912-24-9	0.03	0.03		0.03	0.03		LOD
502	Austria	Europe	ATKK20607012	2018	Groundwater	1	Atrazine	Herbicide	1912-24-9	0.03	0.03		0.03	0.03		LOD
502	Austria	Europe	ATKK20607012	2019	Groundwater	3	Atrazine	Herbicide	1912-24-9	0.025	0.025		0.025	0.025		LOD
502	Austria	Europe	ATKK20607012	2020	Groundwater	1	Atrazine	Herbicide	1912-24-9	0.025	0.025		0.025	0.025		LOD
502	Austria	Europe	ATKK20607012	2013	Groundwater	3	Bentazon	Herbicide	25057-89-0	0.02	0.02		0.02	0.02		LOD
502	Austria	Europe	ATKK20607012	2019	Groundwater	3	Bentazon	Herbicide	25057-89-0	0.02	0.02		0.02	0.02		LOD
502	Austria	Europe	ATKK20607012	2013	Groundwater	3	DEA	Metabolite	6190-65-4	0.01	0.01		0.01	0.01		LOD
502	Austria	Europe	ATKK20607012	2014	Groundwater	1	DEA	Metabolite	6190-65-4	0.01	0.01		0.01	0.01		LOD
502	Austria	Europe	ATKK20607012	2015	Groundwater	1	DEA	Metabolite	6190-65-4	0.01	0.01		0.01	0.01		LOD
502	Austria	Europe	ATKK20607012	2016	Groundwater	1	DEA	Metabolite	6190-65-4	0.01	0.01		0.01	0.01		LOD
502	Austria	Europe	ATKK20607012	2017	Groundwater	1	DEA	Metabolite	6190-65-4	0.03	0.03		0.03	0.03		LOD
502	Austria	Europe	ATKK20607012	2018	Groundwater	1	DEA	Metabolite	6190-65-4	0.03	0.03		0.03	0.03		LOD
502	Austria	Europe	ATKK20607012	2019	Groundwater	3	DEA	Metabolite	6190-65-4	0.025	0.025		0.025	0.025		LOD
502	Austria	Europe	ATKK20607012	2020	Groundwater	1	DEA	Metabolite	6190-65-4	0.025	0.025		0.025	0.025		LOD
502	Austria	Europe	ATKK20607012	2013	Groundwater	3	Diuron	Herbicide	330-54-1	0.02	0.02		0.02	0.02		LOD
502	Austria	Europe	ATKK20607012	2019	Groundwater	3	Diuron	Herbicide	330-54-1	0.025	0.025		0.025	0.025		LOD
502	Austria	Europe	ATKK20607012	2013	Groundwater	3	Ethylene dichloride	Insecticide	107-06-2	0.1	0.1		0.1	0.1		LOD
502	Austria	Europe	ATKK20607012	2014	Groundwater	1	Ethylene dichloride	Insecticide	107-06-2	0.1	0.1		0.1	0.1		LOD
502	Austria	Europe	ATKK20607012	2015	Groundwater	1	Ethylene dichloride	Insecticide	107-06-2	0.1	0.1		0.1	0.1		LOD
502	Austria	Europe	ATKK20607012	2016	Groundwater	1	Ethylene dichloride	Insecticide	107-06-2	0.4	0.4		0.4	0.4		LOD
502	Austria	Europe	ATKK20607012	2017	Groundwater	1	Ethylene dichloride	Insecticide	107-06-2	0.4	0.4		0.4	0.4		LOD
502	Austria	Europe	ATKK20607012	2018	Groundwater	1	Ethylene dichloride	Insecticide	107-06-2	0.4	0.4		0.4	0.4		LOD
502	Austria	Europe	ATKK20607012	2019	Groundwater	3	Ethylene dichloride	Insecticide	107-06-2	0.4	0.4		0.4	0.4		LOD
502	Austria	Europe	ATKK20607012	2020	Groundwater	1	Ethylene dichloride	Insecticide	107-06-2	0.4	0.4		0.4	0.4		LOD
502	Austria	Europe	ATKK20607012	2013	Groundwater	3	Simazine	Herbicide	122-34-9	0.01	0.01		0.01	0.01		LOD
502	Austria	Europe	ATKK20607012	2014	Groundwater	1	Simazine	Herbicide	122-34-9	0.01	0.01		0.01	0.01		LOD
502	Austria	Europe	ATKK20607012	2015	Groundwater	1	Simazine	Herbicide	122-34-9	0.01	0.01		0.01	0.01		LOD
502	Austria	Europe	ATKK20607012	2016	Groundwater	1	Simazine	Herbicide	122-34-9	0.01	0.01		0.01	0.01		LOD
502	Austria	Europe	ATKK20607012	2017	Groundwater	1	Simazine	Herbicide	122-34-9	0.03	0.03		0.03	0.03		LOD
502	Austria	Europe	ATKK20607012	2018	Groundwater	1	Simazine	Herbicide	122-34-9	0.03	0.03		0.03	0.03		LOD
502	Austria	Europe	ATKK20607012	2019	Groundwater	3	Simazine	Herbicide	122-34-9	0.025	0.025		0.025	0.025		LOD
502	Austria	Europe	ATKK20607012	2020	Groundwater	1	Simazine	Herbicide	122-34-9	0.025	0.025		0.025	0.025		LOD
502	Austria	Europe	ATKK20610022	2013	Groundwater	3	Alachlor	Herbicide	15972-60-8	0.01	0.01		0.01	0.01		LOD
502	Austria	Europe	ATKK20610022	2014	Groundwater	1	Alachlor	Herbicide	15972-60-8	0.01	0.01		0.01	0.01		LOD
502	Austria	Europe	ATKK20610022	2015	Groundwater	1	Alachlor	Herbicide	15972-60-8	0.01	0.01		0.01	0.01		LOD
502	Austria	Europe	ATKK20610022	2016	Groundwater	1	Alachlor	Herbicide	15972-60-8	0.01	0.01		0.01	0.01		LOD
502	Austria	Europe	ATKK20610022	2017	Groundwater	1	Alachlor	Herbicide	15972-60-8	0.03	0.03		0.03	0.03		LOD
502	Austria	Europe	ATKK20610022	2018	Groundwater	1	Alachlor	Herbicide	15972-60-8	0.03	0.03		0.03	0.03		LOD
502	Austria	Europe	ATKK20610022	2019	Groundwater	3	Alachlor	Herbicide	15972-60-8	0.01	0.01		0.01	0.01		LOD
502	Austria	Europe	ATKK20610022	2020	Groundwater	1	Alachlor	Herbicide	15972-60-8	0.01	0.01		0.01	0.01		LOD
502	Austria	Europe	ATKK20610022	2013	Groundwater	3	Atrazine	Herbicide	1912-24-9	0.01	0.01		0.01	0.01		LOD
502	Austria	Europe	ATKK20610022	2014	Groundwater	1	Atrazine	Herbicide	1912-24-9	0.01	0.01		0.01	0.01		LOD
502	Austria	Europe	ATKK20610022	2015	Groundwater	1	Atrazine	Herbicide	1912-24-9	0.01	0.01		0.01	0.01		LOD
502	Austria	Europe	ATKK20610022	2016	Groundwater	1	Atrazine	Herbicide	1912-24-9	0.01	0.01		0.01	0.01		LOD
502	Austria	Europe	ATKK20610022	2017	Groundwater	1	Atrazine	Herbicide	1912-24-9	0.03	0.03		0.03	0.03		LOD
502	Austria	Europe	ATKK20610022	2018	Groundwater	1	Atrazine	Herbicide	1912-24-9	0.03	0.03		0.03	0.03		LOD
502	Austria	Europe	ATKK20610022	2019	Groundwater	3	Atrazine	Herbicide	1912-24-9	0.025	0.025		0.025	0.025		LOD
502	Austria	Europe	ATKK20610022	2020	Groundwater	1	Atrazine	Herbicide	1912-24-9	0.025	0.025		0.025	0.025		LOD
502	Austria	Europe	ATKK20610022	2013	Groundwater	3	Bentazon	Herbicide	25057-89-0	0.02	0.02		0.02	0.02		LOD
502	Austria	Europe	ATKK20610022	2019	Groundwater	3	Bentazon	Herbicide	25057-89-0	0.02	0.02		0.02	0.02		LOD
502	Austria	Europe	ATKK20610022	2013	Groundwater	3	DEA	Metabolite	6190-65-4	0.01	0.01		0.01	0.01		LOD
502	Austria	Europe	ATKK20610022	2014	Groundwater	1	DEA	Metabolite	6190-65-4	0.01	0.01		0.01	0.01		LOD
502	Austria	Europe	ATKK20610022	2015	Groundwater	1	DEA	Metabolite	6190-65-4	0.01	0.01		0.01	0.01		LOD
502	Austria	Europe	ATKK20610022	2016	Groundwater	1	DEA	Metabolite	6190-65-4	0.01	0.01		0.01	0.01		LOD
502	Austria	Europe	ATKK20610022	2017	Groundwater	1	DEA	Metabolite	6190-65-4	0.03	0.03		0.03	0.03		LOD
502	Austria	Europe	ATKK20610022	2018	Groundwater	1	DEA	Metabolite	6190-65-4	0.03	0.03		0.03	0.03		LOD
502	Austria	Europe	ATKK20610022	2019	Groundwater	3	DEA	Metabolite	6190-65-4	0.025	0.025		0.025	0.025		LOD
502	Austria	Europe	ATKK20610022	2020	Groundwater	1	DEA	Metabolite	6190-65-4	0.025	0.025		0.025	0.025		LOD
502	Austria	Europe	ATKK20610022	2013	Groundwater	3	Diuron	Herbicide	330-54-1	0.02	0.02		0.02	0.02		LOD
502	Austria	Europe	ATKK20610022	2019	Groundwater	3	Diuron	Herbicide	330-54-1	0.025	0.025		0.025	0.025		LOD
502	Austria	Europe	ATKK20610022	2013	Groundwater	3	Ethylene dichloride	Insecticide	107-06-2	0.1	0.1		0.1	0.1		LOD
502	Austria	Europe	ATKK20610022	2014	Groundwater	1	Ethylene dichloride	Insecticide	107-06-2	0.1	0.1		0.1	0.1		LOD
502	Austria	Europe	ATKK20610022	2015	Groundwater	1	Ethylene dichloride	Insecticide	107-06-2	0.1	0.1		0.1	0.1		LOD
502	Austria	Europe	ATKK20610022	2016	Groundwater	1	Ethylene dichloride	Insecticide	107-06-2	0.4	0.4		0.4	0.4		LOD
502	Austria	Europe	ATKK20610022	2017	Groundwater	1	Ethylene dichloride	Insecticide	107-06-2	0.4	0.4		0.4	0.4		LOD
502	Austria	Europe	ATKK20610022	2018	Groundwater	1	Ethylene dichloride	Insecticide	107-06-2	0.4	0.4		0.4	0.4		LOD
502	Austria	Europe	ATKK20610022	2019	Groundwater	3	Ethylene dichloride	Insecticide	107-06-2	0.4	0.4		0.4	0.4		LOD
502	Austria	Europe	ATKK20610022	2020	Groundwater	1	Ethylene dichloride	Insecticide	107-06-2	0.4	0.4		0.4	0.4		LOD
502	Austria	Europe	ATKK20610022	2013	Groundwater	3	Simazine	Herbicide	122-34-9	0.01	0.01		0.01	0.01		LOD
502	Austria	Europe	ATKK20610022	2014	Groundwater	1	Simazine	Herbicide	122-34-9	0.01	0.01		0.01	0.01		LOD
502	Austria	Europe	ATKK20610022	2015	Groundwater	1	Simazine	Herbicide	122-34-9	0.01	0.01		0.01	0.01		LOD
502	Austria	Europe	ATKK20610022	2016	Groundwater	1	Simazine	Herbicide	122-34-9	0.01	0.01		0.01	0.01		LOD
502	Austria	Europe	ATKK20610022	2017	Groundwater	1	Simazine	Herbicide	122-34-9	0.03	0.03		0.03	0.03		LOD
502	Austria	Europe	ATKK20610022	2018	Groundwater	1	Simazine	Herbicide	122-34-9	0.03	0.03		0.03	0.03		LOD
502	Austria	Europe	ATKK20610022	2019	Groundwater	3	Simazine	Herbicide	122-34-9	0.025	0.025		0.025	0.025		LOD
502	Austria	Europe	ATKK20610022	2020	Groundwater	1	Simazine	Herbicide	122-34-9	0.025	0.025		0.025	0.025		LOD
502	Austria	Europe	ATKK20613122	2013	Groundwater	3	Alachlor	Herbicide	15972-60-8	0.01	0.01		0.01	0.01		LOD
502	Austria	Europe	ATKK20613122	2014	Groundwater	1	Alachlor	Herbicide	15972-60-8	0.01	0.01		0.01	0.01		LOD
502	Austria	Europe	ATKK20613122	2015	Groundwater	1	Alachlor	Herbicide	15972-60-8	0.01	0.01		0.01	0.01		LOD
502	Austria	Europe	ATKK20613122	2016	Groundwater	1	Alachlor	Herbicide	15972-60-8	0.01	0.01		0.01	0.01		LOD
502	Austria	Europe	ATKK20613122	2017	Groundwater	1	Alachlor	Herbicide	15972-60-8	0.03	0.03		0.03	0.03		LOD
502	Austria	Europe	ATKK20613122	2018	Groundwater	1	Alachlor	Herbicide	15972-60-8	0.03	0.03		0.03	0.03		LOD
502	Austria	Europe	ATKK20613122	2019	Groundwater	3	Alachlor	Herbicide	15972-60-8	0.01	0.01		0.01	0.01		LOD
502	Austria	Europe	ATKK20613122	2020	Groundwater	1	Alachlor	Herbicide	15972-60-8	0.01	0.01		0.01	0.01		LOD
502	Austria	Europe	ATKK20613122	2013	Groundwater	3	Atrazine	Herbicide	1912-24-9	0.01	0.01		0.01	0.01		LOD
502	Austria	Europe	ATKK20613122	2014	Groundwater	1	Atrazine	Herbicide	1912-24-9	0.01	0.01		0.01	0.01		LOD
502	Austria	Europe	ATKK20613122	2015	Groundwater	1	Atrazine	Herbicide	1912-24-9	0.01	0.01		0.01	0.01		LOD
502	Austria	Europe	ATKK20613122	2016	Groundwater	1	Atrazine	Herbicide	1912-24-9	0.01	0.01		0.01	0.01		LOD
502	Austria	Europe	ATKK20613122	2017	Groundwater	1	Atrazine	Herbicide	1912-24-9	0.03	0.03		0.03	0.03		LOD
502	Austria	Europe	ATKK20613122	2018	Groundwater	1	Atrazine	Herbicide	1912-24-9	0.03	0.03		0.03	0.03		LOD
502	Austria	Europe	ATKK20613122	2019	Groundwater	3	Atrazine	Herbicide	1912-24-9	0.025	0.025		0.025	0.025		LOD
502	Austria	Europe	ATKK20613122	2020	Groundwater	1	Atrazine	Herbicide	1912-24-9	0.025	0.025		0.025	0.025		LOD
502	Austria	Europe	ATKK20613122	2013	Groundwater	3	Bentazon	Herbicide	25057-89-0	0.02	0.02		0.02	0.02		LOD
502	Austria	Europe	ATKK20613122	2019	Groundwater	3	Bentazon	Herbicide	25057-89-0	0.02	0.02		0.02	0.02		LOD
502	Austria	Europe	ATKK20613122	2013	Groundwater	3	DEA	Metabolite	6190-65-4	0.01	0.01		0.01	0.01		LOD
502	Austria	Europe	ATKK20613122	2014	Groundwater	1	DEA	Metabolite	6190-65-4	0.01	0.01		0.01	0.01		LOD
502	Austria	Europe	ATKK20613122	2015	Groundwater	1	DEA	Metabolite	6190-65-4	0.01	0.01		0.01	0.01		LOD
502	Austria	Europe	ATKK20613122	2016	Groundwater	1	DEA	Metabolite	6190-65-4	0.01	0.01		0.01	0.01		LOD
502	Austria	Europe	ATKK20613122	2017	Groundwater	1	DEA	Metabolite	6190-65-4	0.03	0.03		0.03	0.03		LOD
502	Austria	Europe	ATKK20613122	2018	Groundwater	1	DEA	Metabolite	6190-65-4	0.03	0.03		0.03	0.03		LOD
502	Austria	Europe	ATKK20613122	2019	Groundwater	3	DEA	Metabolite	6190-65-4	0.025	0.025		0.025	0.025		LOD
502	Austria	Europe	ATKK20613122	2020	Groundwater	1	DEA	Metabolite	6190-65-4	0.025	0.025		0.025	0.025		LOD
502	Austria	Europe	ATKK20613122	2013	Groundwater	3	Diuron	Herbicide	330-54-1	0.02	0.02		0.02	0.02		LOD
502	Austria	Europe	ATKK20613122	2019	Groundwater	3	Diuron	Herbicide	330-54-1	0.025	0.025		0.025	0.025		LOD
502	Austria	Europe	ATKK20613122	2013	Groundwater	3	Ethylene dichloride	Insecticide	107-06-2	0.1	0.1		0.1	0.1		LOD
502	Austria	Europe	ATKK20613122	2014	Groundwater	1	Ethylene dichloride	Insecticide	107-06-2	0.1	0.1		0.1	0.1		LOD
502	Austria	Europe	ATKK20613122	2015	Groundwater	1	Ethylene dichloride	Insecticide	107-06-2	0.1	0.1		0.1	0.1		LOD
502	Austria	Europe	ATKK20613122	2016	Groundwater	1	Ethylene dichloride	Insecticide	107-06-2	0.4	0.4		0.4	0.4		LOD
502	Austria	Europe	ATKK20613122	2017	Groundwater	1	Ethylene dichloride	Insecticide	107-06-2	0.4	0.4		0.4	0.4		LOD
502	Austria	Europe	ATKK20613122	2018	Groundwater	1	Ethylene dichloride	Insecticide	107-06-2	0.4	0.4		0.4	0.4		LOD
502	Austria	Europe	ATKK20613122	2019	Groundwater	3	Ethylene dichloride	Insecticide	107-06-2	0.4	0.4		0.4	0.4		LOD
502	Austria	Europe	ATKK20613122	2020	Groundwater	1	Ethylene dichloride	Insecticide	107-06-2	0.4	0.4		0.4	0.4		LOD
502	Austria	Europe	ATKK20613122	2013	Groundwater	3	Simazine	Herbicide	122-34-9	0.01	0.01		0.01	0.01		LOD
502	Austria	Europe	ATKK20613122	2014	Groundwater	1	Simazine	Herbicide	122-34-9	0.01	0.01		0.01	0.01		LOD
502	Austria	Europe	ATKK20613122	2015	Groundwater	1	Simazine	Herbicide	122-34-9	0.01	0.01		0.01	0.01		LOD
502	Austria	Europe	ATKK20613122	2016	Groundwater	1	Simazine	Herbicide	122-34-9	0.01	0.01		0.01	0.01		LOD
502	Austria	Europe	ATKK20613122	2017	Groundwater	1	Simazine	Herbicide	122-34-9	0.03	0.03		0.03	0.03		LOD
502	Austria	Europe	ATKK20613122	2018	Groundwater	1	Simazine	Herbicide	122-34-9	0.03	0.03		0.03	0.03		LOD
502	Austria	Europe	ATKK20613122	2019	Groundwater	3	Simazine	Herbicide	122-34-9	0.025	0.025		0.025	0.025		LOD
502	Austria	Europe	ATKK20613122	2020	Groundwater	1	Simazine	Herbicide	122-34-9	0.025	0.025		0.025	0.025		LOD
502	Austria	Europe	ATKK20625042	2013	Groundwater	3	Alachlor	Herbicide	15972-60-8	0.01	0.01		0.01	0.01		LOD
502	Austria	Europe	ATKK20625042	2014	Groundwater	1	Alachlor	Herbicide	15972-60-8	0.01	0.01		0.01	0.01		LOD
502	Austria	Europe	ATKK20625042	2015	Groundwater	1	Alachlor	Herbicide	15972-60-8	0.01	0.01		0.01	0.01		LOD
502	Austria	Europe	ATKK20625042	2016	Groundwater	1	Alachlor	Herbicide	15972-60-8	0.01	0.01		0.01	0.01		LOD
502	Austria	Europe	ATKK20625042	2017	Groundwater	1	Alachlor	Herbicide	15972-60-8	0.03	0.03		0.03	0.03		LOD
502	Austria	Europe	ATKK20625042	2018	Groundwater	1	Alachlor	Herbicide	15972-60-8	0.03	0.03		0.03	0.03		LOD
502	Austria	Europe	ATKK20625042	2019	Groundwater	3	Alachlor	Herbicide	15972-60-8	0.01	0.01		0.01	0.01		LOD
502	Austria	Europe	ATKK20625042	2020	Groundwater	1	Alachlor	Herbicide	15972-60-8	0.01	0.01		0.01	0.01		LOD
502	Austria	Europe	ATKK20625042	2013	Groundwater	3	Atrazine	Herbicide	1912-24-9	0.01	0.01		0.01	0.01		LOD
502	Austria	Europe	ATKK20625042	2014	Groundwater	1	Atrazine	Herbicide	1912-24-9	0.01	0.01		0.01	0.01		LOD
502	Austria	Europe	ATKK20625042	2015	Groundwater	1	Atrazine	Herbicide	1912-24-9	0.01	0.01		0.01	0.01		LOD
502	Austria	Europe	ATKK20625042	2016	Groundwater	1	Atrazine	Herbicide	1912-24-9	0.01	0.01		0.01	0.01		LOD
502	Austria	Europe	ATKK20625042	2017	Groundwater	1	Atrazine	Herbicide	1912-24-9	0.03	0.03		0.03	0.03		LOD
502	Austria	Europe	ATKK20625042	2018	Groundwater	1	Atrazine	Herbicide	1912-24-9	0.03	0.03		0.03	0.03		LOD
502	Austria	Europe	ATKK20625042	2019	Groundwater	3	Atrazine	Herbicide	1912-24-9	0.025	0.025		0.025	0.025		LOD
502	Austria	Europe	ATKK20625042	2020	Groundwater	1	Atrazine	Herbicide	1912-24-9	0.025	0.025		0.025	0.025		LOD
502	Austria	Europe	ATKK20625042	2013	Groundwater	3	Bentazon	Herbicide	25057-89-0	0.02	0.02		0.02	0.02		LOD
502	Austria	Europe	ATKK20625042	2019	Groundwater	3	Bentazon	Herbicide	25057-89-0	0.02	0.02		0.02	0.02		LOD
502	Austria	Europe	ATKK20625042	2013	Groundwater	3	DEA	Metabolite	6190-65-4	0.01	0.01		0.01	0.01		LOD
502	Austria	Europe	ATKK20625042	2014	Groundwater	1	DEA	Metabolite	6190-65-4	0.01	0.01		0.01	0.01		LOD
502	Austria	Europe	ATKK20625042	2015	Groundwater	1	DEA	Metabolite	6190-65-4	0.01	0.01		0.01	0.01		LOD
502	Austria	Europe	ATKK20625042	2016	Groundwater	1	DEA	Metabolite	6190-65-4	0.01	0.01		0.01	0.01		LOD
502	Austria	Europe	ATKK20625042	2017	Groundwater	1	DEA	Metabolite	6190-65-4	0.03	0.03		0.03	0.03		LOD
502	Austria	Europe	ATKK20625042	2018	Groundwater	1	DEA	Metabolite	6190-65-4	0.03	0.03		0.03	0.03		LOD
502	Austria	Europe	ATKK20625042	2019	Groundwater	3	DEA	Metabolite	6190-65-4	0.025	0.025		0.025	0.025		LOD
502	Austria	Europe	ATKK20625042	2020	Groundwater	1	DEA	Metabolite	6190-65-4	0.025	0.025		0.025	0.025		LOD
502	Austria	Europe	ATKK20625042	2013	Groundwater	3	Diuron	Herbicide	330-54-1	0.02	0.02		0.02	0.02		LOD
502	Austria	Europe	ATKK20625042	2019	Groundwater	3	Diuron	Herbicide	330-54-1	0.025	0.025		0.025	0.025		LOD
502	Austria	Europe	ATKK20625042	2013	Groundwater	3	Ethylene dichloride	Insecticide	107-06-2	0.1	0.1		0.1	0.1		LOD
502	Austria	Europe	ATKK20625042	2014	Groundwater	1	Ethylene dichloride	Insecticide	107-06-2	0.1	0.1		0.1	0.1		LOD
502	Austria	Europe	ATKK20625042	2015	Groundwater	1	Ethylene dichloride	Insecticide	107-06-2	0.1	0.1		0.1	0.1		LOD
502	Austria	Europe	ATKK20625042	2016	Groundwater	1	Ethylene dichloride	Insecticide	107-06-2	0.4	0.4		0.4	0.4		LOD
502	Austria	Europe	ATKK20625042	2017	Groundwater	1	Ethylene dichloride	Insecticide	107-06-2	0.4	0.4		0.4	0.4		LOD
502	Austria	Europe	ATKK20625042	2018	Groundwater	1	Ethylene dichloride	Insecticide	107-06-2	0.4	0.4		0.4	0.4		LOD
502	Austria	Europe	ATKK20625042	2019	Groundwater	3	Ethylene dichloride	Insecticide	107-06-2	0.4	0.4		0.4	0.4		LOD
502	Austria	Europe	ATKK20625042	2020	Groundwater	1	Ethylene dichloride	Insecticide	107-06-2	0.4	0.4		0.4	0.4		LOD
502	Austria	Europe	ATKK20625042	2013	Groundwater	3	Simazine	Herbicide	122-34-9	0.01	0.01		0.01	0.01		LOD
502	Austria	Europe	ATKK20625042	2014	Groundwater	1	Simazine	Herbicide	122-34-9	0.01	0.01		0.01	0.01		LOD
502	Austria	Europe	ATKK20625042	2015	Groundwater	1	Simazine	Herbicide	122-34-9	0.01	0.01		0.01	0.01		LOD
502	Austria	Europe	ATKK20625042	2016	Groundwater	1	Simazine	Herbicide	122-34-9	0.01	0.01		0.01	0.01		LOD
502	Austria	Europe	ATKK20625042	2017	Groundwater	1	Simazine	Herbicide	122-34-9	0.03	0.03		0.03	0.03		LOD
502	Austria	Europe	ATKK20625042	2018	Groundwater	1	Simazine	Herbicide	122-34-9	0.03	0.03		0.03	0.03		LOD
502	Austria	Europe	ATKK20625042	2019	Groundwater	3	Simazine	Herbicide	122-34-9	0.025	0.025		0.025	0.025		LOD
502	Austria	Europe	ATKK20625042	2020	Groundwater	1	Simazine	Herbicide	122-34-9	0.025	0.025		0.025	0.025		LOD
502	Austria	Europe	ATKK20627042	2013	Groundwater	3	Alachlor	Herbicide	15972-60-8	0.01	0.01		0.01	0.01		LOD
502	Austria	Europe	ATKK20627042	2014	Groundwater	1	Alachlor	Herbicide	15972-60-8	0.01	0.01		0.01	0.01		LOD
502	Austria	Europe	ATKK20627042	2015	Groundwater	1	Alachlor	Herbicide	15972-60-8	0.01	0.01		0.01	0.01		LOD
502	Austria	Europe	ATKK20627042	2016	Groundwater	1	Alachlor	Herbicide	15972-60-8	0.01	0.01		0.01	0.01		LOD
502	Austria	Europe	ATKK20627042	2017	Groundwater	1	Alachlor	Herbicide	15972-60-8	0.03	0.03		0.03	0.03		LOD
502	Austria	Europe	ATKK20627042	2018	Groundwater	1	Alachlor	Herbicide	15972-60-8	0.03	0.03		0.03	0.03		LOD
502	Austria	Europe	ATKK20627042	2019	Groundwater	3	Alachlor	Herbicide	15972-60-8	0.01	0.01		0.01	0.01		LOD
502	Austria	Europe	ATKK20627042	2020	Groundwater	1	Alachlor	Herbicide	15972-60-8	0.01	0.01		0.01	0.01		LOD
502	Austria	Europe	ATKK20627042	2013	Groundwater	3	Atrazine	Herbicide	1912-24-9	0.01	0.01		0.01	0.01		LOD
502	Austria	Europe	ATKK20627042	2014	Groundwater	1	Atrazine	Herbicide	1912-24-9	0.01	0.01		0.01	0.01		LOD
502	Austria	Europe	ATKK20627042	2015	Groundwater	1	Atrazine	Herbicide	1912-24-9	0.01	0.01		0.01	0.01		LOD
502	Austria	Europe	ATKK20627042	2016	Groundwater	1	Atrazine	Herbicide	1912-24-9	0.01	0.01		0.01	0.01		LOD
502	Austria	Europe	ATKK20627042	2017	Groundwater	1	Atrazine	Herbicide	1912-24-9	0.03	0.03		0.03	0.03		LOD
502	Austria	Europe	ATKK20627042	2018	Groundwater	1	Atrazine	Herbicide	1912-24-9	0.03	0.03		0.03	0.03		LOD
502	Austria	Europe	ATKK20627042	2019	Groundwater	3	Atrazine	Herbicide	1912-24-9	0.025	0.025		0.025	0.025		LOD
502	Austria	Europe	ATKK20627042	2020	Groundwater	1	Atrazine	Herbicide	1912-24-9	0.025	0.025		0.025	0.025		LOD
502	Austria	Europe	ATKK20627042	2021	Groundwater	1	Atrazine	Herbicide	1912-24-9	0.027	0.027		0.027	-9999		LOD
502	Austria	Europe	ATKK20627042	2013	Groundwater	3	Bentazon	Herbicide	25057-89-0	0.02	0.02		0.02	0.02		LOD
502	Austria	Europe	ATKK20627042	2019	Groundwater	3	Bentazon	Herbicide	25057-89-0	0.02	0.02		0.02	0.02		LOD
502	Austria	Europe	ATKK20627042	2013	Groundwater	3	DEA	Metabolite	6190-65-4	0.01	0.01		0.01	0.01		LOD
502	Austria	Europe	ATKK20627042	2014	Groundwater	1	DEA	Metabolite	6190-65-4	0.01	0.01		0.01	0.01		LOD
502	Austria	Europe	ATKK20627042	2015	Groundwater	1	DEA	Metabolite	6190-65-4	0.01	0.01		0.01	0.01		LOD
502	Austria	Europe	ATKK20627042	2016	Groundwater	1	DEA	Metabolite	6190-65-4	0.01	0.01		0.01	0.01		LOD
502	Austria	Europe	ATKK20627042	2017	Groundwater	1	DEA	Metabolite	6190-65-4	0.03	0.03		0.03	0.03		LOD
502	Austria	Europe	ATKK20627042	2018	Groundwater	1	DEA	Metabolite	6190-65-4	0.03	0.03		0.03	0.03		LOD
502	Austria	Europe	ATKK20627042	2019	Groundwater	3	DEA	Metabolite	6190-65-4	0.025	0.025		0.025	0.025		LOD
502	Austria	Europe	ATKK20627042	2020	Groundwater	1	DEA	Metabolite	6190-65-4	0.025	0.025		0.025	0.025		LOD
502	Austria	Europe	ATKK20627042	2013	Groundwater	3	Diuron	Herbicide	330-54-1	0.02	0.02		0.02	0.02		LOD
502	Austria	Europe	ATKK20627042	2019	Groundwater	3	Diuron	Herbicide	330-54-1	0.025	0.025		0.025	0.025		LOD
502	Austria	Europe	ATKK20627042	2013	Groundwater	3	Ethylene dichloride	Insecticide	107-06-2	0.1	0.1		0.1	0.1		LOD
502	Austria	Europe	ATKK20627042	2014	Groundwater	1	Ethylene dichloride	Insecticide	107-06-2	0.1	0.1		0.1	0.1		LOD
502	Austria	Europe	ATKK20627042	2015	Groundwater	1	Ethylene dichloride	Insecticide	107-06-2	0.1	0.1		0.1	0.1		LOD
502	Austria	Europe	ATKK20627042	2016	Groundwater	1	Ethylene dichloride	Insecticide	107-06-2	0.4	0.4		0.4	0.4		LOD
502	Austria	Europe	ATKK20627042	2017	Groundwater	1	Ethylene dichloride	Insecticide	107-06-2	0.4	0.4		0.4	0.4		LOD
502	Austria	Europe	ATKK20627042	2018	Groundwater	1	Ethylene dichloride	Insecticide	107-06-2	0.4	0.4		0.4	0.4		LOD
502	Austria	Europe	ATKK20627042	2019	Groundwater	3	Ethylene dichloride	Insecticide	107-06-2	0.4	0.4		0.4	0.4		LOD
502	Austria	Europe	ATKK20627042	2020	Groundwater	1	Ethylene dichloride	Insecticide	107-06-2	0.4	0.4		0.4	0.4		LOD
502	Austria	Europe	ATKK20627042	2013	Groundwater	3	Simazine	Herbicide	122-34-9	0.01	0.01		0.01	0.01		LOD
502	Austria	Europe	ATKK20627042	2014	Groundwater	1	Simazine	Herbicide	122-34-9	0.01	0.01		0.01	0.01		LOD
502	Austria	Europe	ATKK20627042	2015	Groundwater	1	Simazine	Herbicide	122-34-9	0.01	0.01		0.01	0.01		LOD
502	Austria	Europe	ATKK20627042	2016	Groundwater	1	Simazine	Herbicide	122-34-9	0.01	0.01		0.01	0.01		LOD
502	Austria	Europe	ATKK20627042	2017	Groundwater	1	Simazine	Herbicide	122-34-9	0.03	0.03		0.03	0.03		LOD
502	Austria	Europe	ATKK20627042	2018	Groundwater	1	Simazine	Herbicide	122-34-9	0.03	0.03		0.03	0.03		LOD
502	Austria	Europe	ATKK20627042	2019	Groundwater	3	Simazine	Herbicide	122-34-9	0.025	0.025		0.025	0.025		LOD
502	Austria	Europe	ATKK20627042	2020	Groundwater	1	Simazine	Herbicide	122-34-9	0.025	0.025		0.025	0.025		LOD
502	Austria	Europe	ATKK20632012	2013	Groundwater	3	Alachlor	Herbicide	15972-60-8	0.01	0.01		0.01	0.01		LOD
502	Austria	Europe	ATKK20632012	2014	Groundwater	1	Alachlor	Herbicide	15972-60-8	0.01	0.01		0.01	0.01		LOD
502	Austria	Europe	ATKK20632012	2015	Groundwater	1	Alachlor	Herbicide	15972-60-8	0.01	0.01		0.01	0.01		LOD
502	Austria	Europe	ATKK20632012	2016	Groundwater	1	Alachlor	Herbicide	15972-60-8	0.01	0.01		0.01	0.01		LOD
502	Austria	Europe	ATKK20632012	2018	Groundwater	1	Alachlor	Herbicide	15972-60-8	0.03	0.03		0.03	0.03		LOD
502	Austria	Europe	ATKK20632012	2019	Groundwater	2	Alachlor	Herbicide	15972-60-8	0.01	0.01		0.01	0.01		LOD
502	Austria	Europe	ATKK20632012	2020	Groundwater	1	Alachlor	Herbicide	15972-60-8	0.01	0.01		0.01	0.01		LOD
502	Austria	Europe	ATKK20632012	2013	Groundwater	3	Atrazine	Herbicide	1912-24-9	0.01	0.01		0.01	0.01		LOD
502	Austria	Europe	ATKK20632012	2014	Groundwater	1	Atrazine	Herbicide	1912-24-9	0.01	0.01		0.01	0.01		LOD
502	Austria	Europe	ATKK20632012	2015	Groundwater	1	Atrazine	Herbicide	1912-24-9	0.01	0.01		0.01	0.01		LOD
502	Austria	Europe	ATKK20632012	2016	Groundwater	1	Atrazine	Herbicide	1912-24-9	0.01	0.01		0.01	0.01		LOD
502	Austria	Europe	ATKK20632012	2018	Groundwater	1	Atrazine	Herbicide	1912-24-9	0.03	0.03		0.03	0.03		LOD
502	Austria	Europe	ATKK20632012	2019	Groundwater	2	Atrazine	Herbicide	1912-24-9	0.025	0.025		0.025	0.025		LOD
502	Austria	Europe	ATKK20632012	2020	Groundwater	1	Atrazine	Herbicide	1912-24-9	0.025	0.025		0.025	0.025		LOD
502	Austria	Europe	ATKK20632012	2013	Groundwater	3	Bentazon	Herbicide	25057-89-0	0.02	0.02		0.02	0.02		LOD
502	Austria	Europe	ATKK20632012	2019	Groundwater	2	Bentazon	Herbicide	25057-89-0	0.02	0.02		0.02	0.02		LOD
502	Austria	Europe	ATKK20632012	2013	Groundwater	3	DEA	Metabolite	6190-65-4	0.01	0.01		0.01	0.01		LOD
502	Austria	Europe	ATKK20632012	2014	Groundwater	1	DEA	Metabolite	6190-65-4	0.01	0.01		0.01	0.01		LOD
502	Austria	Europe	ATKK20632012	2015	Groundwater	1	DEA	Metabolite	6190-65-4	0.01	0.01		0.01	0.01		LOD
502	Austria	Europe	ATKK20632012	2016	Groundwater	1	DEA	Metabolite	6190-65-4	0.01	0.01		0.01	0.01		LOD
502	Austria	Europe	ATKK20632012	2018	Groundwater	1	DEA	Metabolite	6190-65-4	0.03	0.03		0.03	0.03		LOD
502	Austria	Europe	ATKK20632012	2019	Groundwater	2	DEA	Metabolite	6190-65-4	0.025	0.025		0.025	0.025		LOD
502	Austria	Europe	ATKK20632012	2020	Groundwater	1	DEA	Metabolite	6190-65-4	0.025	0.025		0.025	0.025		LOD
502	Austria	Europe	ATKK20632012	2013	Groundwater	3	Diuron	Herbicide	330-54-1	0.02	0.02		0.02	0.02		LOD
502	Austria	Europe	ATKK20632012	2019	Groundwater	2	Diuron	Herbicide	330-54-1	0.025	0.025		0.025	0.025		LOD
502	Austria	Europe	ATKK20632012	2013	Groundwater	3	Ethylene dichloride	Insecticide	107-06-2	0.1	0.1		0.1	0.1		LOD
502	Austria	Europe	ATKK20632012	2014	Groundwater	1	Ethylene dichloride	Insecticide	107-06-2	0.1	0.1		0.1	0.1		LOD
502	Austria	Europe	ATKK20632012	2015	Groundwater	1	Ethylene dichloride	Insecticide	107-06-2	0.1	0.1		0.1	0.1		LOD
502	Austria	Europe	ATKK20632012	2016	Groundwater	1	Ethylene dichloride	Insecticide	107-06-2	0.4	0.4		0.4	0.4		LOD
502	Austria	Europe	ATKK20632012	2018	Groundwater	1	Ethylene dichloride	Insecticide	107-06-2	0.4	0.4		0.4	0.4		LOD
502	Austria	Europe	ATKK20632012	2019	Groundwater	2	Ethylene dichloride	Insecticide	107-06-2	0.4	0.4		0.4	0.4		LOD
502	Austria	Europe	ATKK20632012	2020	Groundwater	1	Ethylene dichloride	Insecticide	107-06-2	0.4	0.4		0.4	0.4		LOD
502	Austria	Europe	ATKK20632012	2013	Groundwater	3	Simazine	Herbicide	122-34-9	0.01	0.01		0.01	0.01		LOD
502	Austria	Europe	ATKK20632012	2014	Groundwater	1	Simazine	Herbicide	122-34-9	0.01	0.01		0.01	0.01		LOD
502	Austria	Europe	ATKK20632012	2015	Groundwater	1	Simazine	Herbicide	122-34-9	0.01	0.01		0.01	0.01		LOD
502	Austria	Europe	ATKK20632012	2016	Groundwater	1	Simazine	Herbicide	122-34-9	0.01	0.01		0.01	0.01		LOD
502	Austria	Europe	ATKK20632012	2018	Groundwater	1	Simazine	Herbicide	122-34-9	0.03	0.03		0.03	0.03		LOD
502	Austria	Europe	ATKK20632012	2019	Groundwater	2	Simazine	Herbicide	122-34-9	0.025	0.025		0.025	0.025		LOD
502	Austria	Europe	ATKK20632012	2020	Groundwater	1	Simazine	Herbicide	122-34-9	0.025	0.025		0.025	0.025		LOD
502	Austria	Europe	ATKK20702032	2013	Groundwater	3	Alachlor	Herbicide	15972-60-8	0.01	0.01		0.01	0.01		LOD
502	Austria	Europe	ATKK20702032	2014	Groundwater	1	Alachlor	Herbicide	15972-60-8	0.01	0.01		0.01	0.01		LOD
502	Austria	Europe	ATKK20702032	2015	Groundwater	1	Alachlor	Herbicide	15972-60-8	0.01	0.01		0.01	0.01		LOD
502	Austria	Europe	ATKK20702032	2016	Groundwater	1	Alachlor	Herbicide	15972-60-8	0.01	0.01		0.01	0.01		LOD
502	Austria	Europe	ATKK20702032	2017	Groundwater	1	Alachlor	Herbicide	15972-60-8	0.03	0.03		0.03	0.03		LOD
502	Austria	Europe	ATKK20702032	2018	Groundwater	1	Alachlor	Herbicide	15972-60-8	0.03	0.03		0.03	0.03		LOD
502	Austria	Europe	ATKK20702032	2019	Groundwater	3	Alachlor	Herbicide	15972-60-8	0.01	0.01		0.01	0.01		LOD
502	Austria	Europe	ATKK20702032	2020	Groundwater	1	Alachlor	Herbicide	15972-60-8	0.02	0.02		0.02	0.02		LOD
502	Austria	Europe	ATKK20702032	2013	Groundwater	3	Atrazine	Herbicide	1912-24-9	0.01	0.01		0.01	0.01		LOD
502	Austria	Europe	ATKK20702032	2014	Groundwater	1	Atrazine	Herbicide	1912-24-9	0.01	0.01		0.01	0.01		LOD
502	Austria	Europe	ATKK20702032	2015	Groundwater	1	Atrazine	Herbicide	1912-24-9	0.01	0.01		0.01	0.01		LOD
502	Austria	Europe	ATKK20702032	2016	Groundwater	1	Atrazine	Herbicide	1912-24-9	0.01	0.01		0.01	0.01		LOD
502	Austria	Europe	ATKK20702032	2017	Groundwater	1	Atrazine	Herbicide	1912-24-9	0.03	0.03		0.03	0.03		LOD
502	Austria	Europe	ATKK20702032	2018	Groundwater	1	Atrazine	Herbicide	1912-24-9	0.03	0.03		0.03	0.03		LOD
502	Austria	Europe	ATKK20702032	2019	Groundwater	3	Atrazine	Herbicide	1912-24-9	0.025	0.025		0.025	0.025		LOD
502	Austria	Europe	ATKK20702032	2020	Groundwater	1	Atrazine	Herbicide	1912-24-9	0.025	0.025		0.025	0.025		LOD
502	Austria	Europe	ATKK20702032	2013	Groundwater	3	Bentazon	Herbicide	25057-89-0	0.02	0.02		0.02	0.02		LOD
502	Austria	Europe	ATKK20702032	2019	Groundwater	3	Bentazon	Herbicide	25057-89-0	0.02	0.02		0.02	0.02		LOD
502	Austria	Europe	ATKK20702032	2013	Groundwater	3	DEA	Metabolite	6190-65-4	0.01	0.01		0.01	0.01		LOD
502	Austria	Europe	ATKK20702032	2014	Groundwater	1	DEA	Metabolite	6190-65-4	0.01	0.01		0.01	0.01		LOD
502	Austria	Europe	ATKK20702032	2015	Groundwater	1	DEA	Metabolite	6190-65-4	0.01	0.01		0.01	0.01		LOD
502	Austria	Europe	ATKK20702032	2016	Groundwater	1	DEA	Metabolite	6190-65-4	0.01	0.01		0.01	0.01		LOD
502	Austria	Europe	ATKK20702032	2017	Groundwater	1	DEA	Metabolite	6190-65-4	0.03	0.03		0.03	0.03		LOD
502	Austria	Europe	ATKK20702032	2018	Groundwater	1	DEA	Metabolite	6190-65-4	0.03	0.03		0.03	0.03		LOD
502	Austria	Europe	ATKK20702032	2019	Groundwater	3	DEA	Metabolite	6190-65-4	0.025	0.025		0.025	0.025		LOD
502	Austria	Europe	ATKK20702032	2020	Groundwater	1	DEA	Metabolite	6190-65-4	0.025	0.025		0.025	0.025		LOD
502	Austria	Europe	ATKK20702032	2013	Groundwater	3	Diuron	Herbicide	330-54-1	0.02	0.02		0.02	0.02		LOD
502	Austria	Europe	ATKK20702032	2019	Groundwater	3	Diuron	Herbicide	330-54-1	0.025	0.025		0.025	0.025		LOD
502	Austria	Europe	ATKK20702032	2013	Groundwater	3	Ethylene dichloride	Insecticide	107-06-2	0.1	0.1		0.1	0.1		LOD
502	Austria	Europe	ATKK20702032	2014	Groundwater	1	Ethylene dichloride	Insecticide	107-06-2	0.1	0.1		0.1	0.1		LOD
502	Austria	Europe	ATKK20702032	2015	Groundwater	1	Ethylene dichloride	Insecticide	107-06-2	0.1	0.1		0.1	0.1		LOD
502	Austria	Europe	ATKK20702032	2016	Groundwater	1	Ethylene dichloride	Insecticide	107-06-2	0.4	0.4		0.4	0.4		LOD
502	Austria	Europe	ATKK20702032	2017	Groundwater	1	Ethylene dichloride	Insecticide	107-06-2	0.4	0.4		0.4	0.4		LOD
502	Austria	Europe	ATKK20702032	2018	Groundwater	1	Ethylene dichloride	Insecticide	107-06-2	0.4	0.4		0.4	0.4		LOD
502	Austria	Europe	ATKK20702032	2019	Groundwater	3	Ethylene dichloride	Insecticide	107-06-2	0.4	0.4		0.4	0.4		LOD
502	Austria	Europe	ATKK20702032	2020	Groundwater	1	Ethylene dichloride	Insecticide	107-06-2	0.4	0.4		0.4	0.4		LOD
502	Austria	Europe	ATKK20702032	2013	Groundwater	3	Simazine	Herbicide	122-34-9	0.01	0.01		0.01	0.01		LOD
502	Austria	Europe	ATKK20702032	2014	Groundwater	1	Simazine	Herbicide	122-34-9	0.01	0.01		0.01	0.01		LOD
502	Austria	Europe	ATKK20702032	2015	Groundwater	1	Simazine	Herbicide	122-34-9	0.01	0.01		0.01	0.01		LOD
502	Austria	Europe	ATKK20702032	2016	Groundwater	1	Simazine	Herbicide	122-34-9	0.01	0.01		0.01	0.01		LOD
502	Austria	Europe	ATKK20702032	2017	Groundwater	1	Simazine	Herbicide	122-34-9	0.03	0.03		0.03	0.03		LOD
502	Austria	Europe	ATKK20702032	2018	Groundwater	1	Simazine	Herbicide	122-34-9	0.03	0.03		0.03	0.03		LOD
502	Austria	Europe	ATKK20702032	2019	Groundwater	3	Simazine	Herbicide	122-34-9	0.025	0.025		0.025	0.025		LOD
502	Austria	Europe	ATKK20702032	2020	Groundwater	1	Simazine	Herbicide	122-34-9	0.025	0.025		0.025	0.025		LOD
502	Austria	Europe	ATKK20707102	2013	Groundwater	3	Alachlor	Herbicide	15972-60-8	0.01	0.01		0.01	0.01		LOD
502	Austria	Europe	ATKK20707102	2014	Groundwater	1	Alachlor	Herbicide	15972-60-8	0.01	0.01		0.01	0.01		LOD
502	Austria	Europe	ATKK20707102	2015	Groundwater	1	Alachlor	Herbicide	15972-60-8	0.01	0.01		0.01	0.01		LOD
502	Austria	Europe	ATKK20707102	2016	Groundwater	1	Alachlor	Herbicide	15972-60-8	0.01	0.01		0.01	0.01		LOD
502	Austria	Europe	ATKK20707102	2017	Groundwater	1	Alachlor	Herbicide	15972-60-8	0.03	0.03		0.03	0.03		LOD
502	Austria	Europe	ATKK20707102	2018	Groundwater	1	Alachlor	Herbicide	15972-60-8	0.03	0.03		0.03	0.03		LOD
502	Austria	Europe	ATKK20707102	2019	Groundwater	3	Alachlor	Herbicide	15972-60-8	0.01	0.01		0.01	0.01		LOD
502	Austria	Europe	ATKK20707102	2020	Groundwater	1	Alachlor	Herbicide	15972-60-8	0.02	0.02		0.02	0.02		LOD
502	Austria	Europe	ATKK20707102	2013	Groundwater	3	Atrazine	Herbicide	1912-24-9	0.01	0.01		0.01	0.01		LOD
502	Austria	Europe	ATKK20707102	2014	Groundwater	1	Atrazine	Herbicide	1912-24-9	0.01	0.01		0.01	0.01		LOD
502	Austria	Europe	ATKK20707102	2015	Groundwater	1	Atrazine	Herbicide	1912-24-9	0.01	0.01		0.01	0.01		LOD
502	Austria	Europe	ATKK20707102	2016	Groundwater	1	Atrazine	Herbicide	1912-24-9	0.01	0.01		0.01	0.01		LOD
502	Austria	Europe	ATKK20707102	2017	Groundwater	1	Atrazine	Herbicide	1912-24-9	0.03	0.03		0.03	0.03		LOD
502	Austria	Europe	ATKK20707102	2018	Groundwater	1	Atrazine	Herbicide	1912-24-9	0.03	0.03		0.03	0.03		LOD
502	Austria	Europe	ATKK20707102	2019	Groundwater	3	Atrazine	Herbicide	1912-24-9	0.025	0.025		0.025	0.025		LOD
502	Austria	Europe	ATKK20707102	2020	Groundwater	1	Atrazine	Herbicide	1912-24-9	0.025	0.025		0.025	0.025		LOD
502	Austria	Europe	ATKK20707102	2013	Groundwater	3	Bentazon	Herbicide	25057-89-0	0.02	0.02		0.02	0.02		LOD
502	Austria	Europe	ATKK20707102	2019	Groundwater	3	Bentazon	Herbicide	25057-89-0	0.02	0.02		0.02	0.02		LOD
502	Austria	Europe	ATKK20707102	2013	Groundwater	3	DEA	Metabolite	6190-65-4	0.01	0.01		0.01	0.01		LOD
502	Austria	Europe	ATKK20707102	2014	Groundwater	1	DEA	Metabolite	6190-65-4	0.01	0.01		0.01	0.01		LOD
502	Austria	Europe	ATKK20707102	2015	Groundwater	1	DEA	Metabolite	6190-65-4	0.01	0.01		0.01	0.01		LOD
502	Austria	Europe	ATKK20707102	2016	Groundwater	1	DEA	Metabolite	6190-65-4	0.01	0.01		0.01	0.01		LOD
502	Austria	Europe	ATKK20707102	2017	Groundwater	1	DEA	Metabolite	6190-65-4	0.03	0.03		0.03	0.03		LOD
502	Austria	Europe	ATKK20707102	2018	Groundwater	1	DEA	Metabolite	6190-65-4	0.03	0.03		0.03	0.03		LOD
502	Austria	Europe	ATKK20707102	2019	Groundwater	3	DEA	Metabolite	6190-65-4	0.025	0.025		0.025	0.025		LOD
502	Austria	Europe	ATKK20707102	2020	Groundwater	1	DEA	Metabolite	6190-65-4	0.025	0.025		0.025	0.025		LOD
502	Austria	Europe	ATKK20707102	2013	Groundwater	3	Diuron	Herbicide	330-54-1	0.02	0.02		0.02	0.02		LOD
502	Austria	Europe	ATKK20707102	2019	Groundwater	3	Diuron	Herbicide	330-54-1	0.025	0.025		0.025	0.025		LOD
502	Austria	Europe	ATKK20707102	2013	Groundwater	3	Ethylene dichloride	Insecticide	107-06-2	0.1	0.1		0.1	0.1		LOD
502	Austria	Europe	ATKK20707102	2014	Groundwater	1	Ethylene dichloride	Insecticide	107-06-2	0.1	0.1		0.1	0.1		LOD
502	Austria	Europe	ATKK20707102	2015	Groundwater	1	Ethylene dichloride	Insecticide	107-06-2	0.1	0.1		0.1	0.1		LOD
502	Austria	Europe	ATKK20707102	2016	Groundwater	1	Ethylene dichloride	Insecticide	107-06-2	0.4	0.4		0.4	0.4		LOD
502	Austria	Europe	ATKK20707102	2017	Groundwater	1	Ethylene dichloride	Insecticide	107-06-2	0.4	0.4		0.4	0.4		LOD
502	Austria	Europe	ATKK20707102	2018	Groundwater	1	Ethylene dichloride	Insecticide	107-06-2	0.4	0.4		0.4	0.4		LOD
502	Austria	Europe	ATKK20707102	2019	Groundwater	3	Ethylene dichloride	Insecticide	107-06-2	0.4	0.4		0.4	0.4		LOD
502	Austria	Europe	ATKK20707102	2020	Groundwater	1	Ethylene dichloride	Insecticide	107-06-2	0.4	0.4		0.4	0.4		LOD
502	Austria	Europe	ATKK20707102	2013	Groundwater	3	Simazine	Herbicide	122-34-9	0.01	0.01		0.01	0.01		LOD
502	Austria	Europe	ATKK20707102	2014	Groundwater	1	Simazine	Herbicide	122-34-9	0.01	0.01		0.01	0.01		LOD
502	Austria	Europe	ATKK20707102	2015	Groundwater	1	Simazine	Herbicide	122-34-9	0.01	0.01		0.01	0.01		LOD
502	Austria	Europe	ATKK20707102	2016	Groundwater	1	Simazine	Herbicide	122-34-9	0.01	0.01		0.01	0.01		LOD
502	Austria	Europe	ATKK20707102	2017	Groundwater	1	Simazine	Herbicide	122-34-9	0.03	0.03		0.03	0.03		LOD
502	Austria	Europe	ATKK20707102	2018	Groundwater	1	Simazine	Herbicide	122-34-9	0.03	0.03		0.03	0.03		LOD
502	Austria	Europe	ATKK20707102	2019	Groundwater	3	Simazine	Herbicide	122-34-9	0.025	0.025		0.025	0.025		LOD
502	Austria	Europe	ATKK20707102	2020	Groundwater	1	Simazine	Herbicide	122-34-9	0.025	0.025		0.025	0.025		LOD
502	Austria	Europe	ATKK20711052	2013	Groundwater	3	Alachlor	Herbicide	15972-60-8	0.01	0.01		0.01	0.01		LOD
502	Austria	Europe	ATKK20711052	2014	Groundwater	1	Alachlor	Herbicide	15972-60-8	0.01	0.01		0.01	0.01		LOD
502	Austria	Europe	ATKK20711052	2015	Groundwater	1	Alachlor	Herbicide	15972-60-8	0.01	0.01		0.01	0.01		LOD
502	Austria	Europe	ATKK20711052	2016	Groundwater	1	Alachlor	Herbicide	15972-60-8	0.01	0.01		0.01	0.01		LOD
502	Austria	Europe	ATKK20711052	2017	Groundwater	1	Alachlor	Herbicide	15972-60-8	0.03	0.03		0.03	0.03		LOD
502	Austria	Europe	ATKK20711052	2018	Groundwater	1	Alachlor	Herbicide	15972-60-8	0.03	0.03		0.03	0.03		LOD
502	Austria	Europe	ATKK20711052	2019	Groundwater	3	Alachlor	Herbicide	15972-60-8	0.01	0.01		0.01	0.01		LOD
502	Austria	Europe	ATKK20711052	2020	Groundwater	1	Alachlor	Herbicide	15972-60-8	0.02	0.02		0.02	0.02		LOD
502	Austria	Europe	ATKK20711052	2013	Groundwater	3	Atrazine	Herbicide	1912-24-9	0.01	0.01		0.01	0.01		LOD
502	Austria	Europe	ATKK20711052	2014	Groundwater	1	Atrazine	Herbicide	1912-24-9	0.01	0.01		0.01	0.01		LOD
502	Austria	Europe	ATKK20711052	2015	Groundwater	1	Atrazine	Herbicide	1912-24-9	0.01	0.01		0.01	0.01		LOD
502	Austria	Europe	ATKK20711052	2016	Groundwater	1	Atrazine	Herbicide	1912-24-9	0.01	0.01		0.01	0.01		LOD
502	Austria	Europe	ATKK20711052	2017	Groundwater	1	Atrazine	Herbicide	1912-24-9	0.03	0.03		0.03	0.03		LOD
502	Austria	Europe	ATKK20711052	2018	Groundwater	1	Atrazine	Herbicide	1912-24-9	0.03	0.03		0.03	0.03		LOD
502	Austria	Europe	ATKK20711052	2019	Groundwater	3	Atrazine	Herbicide	1912-24-9	0.025	0.025		0.025	0.025		LOD
502	Austria	Europe	ATKK20711052	2020	Groundwater	1	Atrazine	Herbicide	1912-24-9	0.025	0.025		0.025	0.025		LOD
502	Austria	Europe	ATKK20711052	2013	Groundwater	3	Bentazon	Herbicide	25057-89-0	0.02	0.02		0.02	0.02		LOD
502	Austria	Europe	ATKK20711052	2019	Groundwater	3	Bentazon	Herbicide	25057-89-0	0.02	0.02		0.02	0.02		LOD
502	Austria	Europe	ATKK20711052	2013	Groundwater	3	DEA	Metabolite	6190-65-4	0.01	0.01		0.01	0.01		LOD
502	Austria	Europe	ATKK20711052	2014	Groundwater	1	DEA	Metabolite	6190-65-4	0.01	0.01		0.01	0.01		LOD
502	Austria	Europe	ATKK20711052	2015	Groundwater	1	DEA	Metabolite	6190-65-4	0.01	0.01		0.01	0.01		LOD
502	Austria	Europe	ATKK20711052	2016	Groundwater	1	DEA	Metabolite	6190-65-4	0.01	0.01		0.01	0.01		LOD
502	Austria	Europe	ATKK20711052	2017	Groundwater	1	DEA	Metabolite	6190-65-4	0.03	0.03		0.03	0.03		LOD
502	Austria	Europe	ATKK20711052	2018	Groundwater	1	DEA	Metabolite	6190-65-4	0.03	0.03		0.03	0.03		LOD
502	Austria	Europe	ATKK20711052	2019	Groundwater	3	DEA	Metabolite	6190-65-4	0.025	0.025		0.025	0.025		LOD
502	Austria	Europe	ATKK20711052	2020	Groundwater	1	DEA	Metabolite	6190-65-4	0.025	0.025		0.025	0.025		LOD
502	Austria	Europe	ATKK20711052	2013	Groundwater	3	Diuron	Herbicide	330-54-1	0.02	0.02		0.02	0.02		LOD
502	Austria	Europe	ATKK20711052	2019	Groundwater	3	Diuron	Herbicide	330-54-1	0.025	0.025		0.025	0.025		LOD
502	Austria	Europe	ATKK20711052	2013	Groundwater	3	Ethylene dichloride	Insecticide	107-06-2	0.1	0.1		0.1	0.1		LOD
502	Austria	Europe	ATKK20711052	2014	Groundwater	1	Ethylene dichloride	Insecticide	107-06-2	0.1	0.1		0.1	0.1		LOD
502	Austria	Europe	ATKK20711052	2015	Groundwater	1	Ethylene dichloride	Insecticide	107-06-2	0.1	0.1		0.1	0.1		LOD
502	Austria	Europe	ATKK20711052	2016	Groundwater	1	Ethylene dichloride	Insecticide	107-06-2	0.4	0.4		0.4	0.4		LOD
502	Austria	Europe	ATKK20711052	2017	Groundwater	1	Ethylene dichloride	Insecticide	107-06-2	0.4	0.4		0.4	0.4		LOD
502	Austria	Europe	ATKK20711052	2018	Groundwater	1	Ethylene dichloride	Insecticide	107-06-2	0.4	0.4		0.4	0.4		LOD
502	Austria	Europe	ATKK20711052	2019	Groundwater	3	Ethylene dichloride	Insecticide	107-06-2	0.4	0.4		0.4	0.4		LOD
502	Austria	Europe	ATKK20711052	2020	Groundwater	1	Ethylene dichloride	Insecticide	107-06-2	0.4	0.4		0.4	0.4		LOD
502	Austria	Europe	ATKK20711052	2013	Groundwater	3	Simazine	Herbicide	122-34-9	0.01	0.01		0.01	0.01		LOD
502	Austria	Europe	ATKK20711052	2014	Groundwater	1	Simazine	Herbicide	122-34-9	0.01	0.01		0.01	0.01		LOD
502	Austria	Europe	ATKK20711052	2015	Groundwater	1	Simazine	Herbicide	122-34-9	0.01	0.01		0.01	0.01		LOD
502	Austria	Europe	ATKK20711052	2016	Groundwater	1	Simazine	Herbicide	122-34-9	0.01	0.01		0.01	0.01		LOD
502	Austria	Europe	ATKK20711052	2017	Groundwater	1	Simazine	Herbicide	122-34-9	0.03	0.03		0.03	0.03		LOD
502	Austria	Europe	ATKK20711052	2018	Groundwater	1	Simazine	Herbicide	122-34-9	0.03	0.03		0.03	0.03		LOD
502	Austria	Europe	ATKK20711052	2019	Groundwater	3	Simazine	Herbicide	122-34-9	0.025	0.025		0.025	0.025		LOD
502	Austria	Europe	ATKK20711052	2020	Groundwater	1	Simazine	Herbicide	122-34-9	0.025	0.025		0.025	0.025		LOD
502	Austria	Europe	ATKK20722052	2013	Groundwater	3	Alachlor	Herbicide	15972-60-8	0.01	0.01		0.01	0.01		LOD
502	Austria	Europe	ATKK20722052	2014	Groundwater	1	Alachlor	Herbicide	15972-60-8	0.01	0.01		0.01	0.01		LOD
502	Austria	Europe	ATKK20722052	2015	Groundwater	1	Alachlor	Herbicide	15972-60-8	0.01	0.01		0.01	0.01		LOD
502	Austria	Europe	ATKK20722052	2016	Groundwater	1	Alachlor	Herbicide	15972-60-8	0.01	0.01		0.01	0.01		LOD
502	Austria	Europe	ATKK20722052	2017	Groundwater	1	Alachlor	Herbicide	15972-60-8	0.03	0.03		0.03	0.03		LOD
502	Austria	Europe	ATKK20722052	2018	Groundwater	1	Alachlor	Herbicide	15972-60-8	0.03	0.03		0.03	0.03		LOD
502	Austria	Europe	ATKK20722052	2019	Groundwater	3	Alachlor	Herbicide	15972-60-8	0.01	0.01		0.01	0.01		LOD
502	Austria	Europe	ATKK20722052	2020	Groundwater	1	Alachlor	Herbicide	15972-60-8	0.01	0.01		0.01	0.01		LOD
502	Austria	Europe	ATKK20722052	2013	Groundwater	3	Atrazine	Herbicide	1912-24-9	0.01	0.01		0.01	0.01		LOD
502	Austria	Europe	ATKK20722052	2014	Groundwater	1	Atrazine	Herbicide	1912-24-9	0.01	0.01		0.01	0.01		LOD
502	Austria	Europe	ATKK20722052	2015	Groundwater	1	Atrazine	Herbicide	1912-24-9	0.01	0.01		0.01	0.01		LOD
502	Austria	Europe	ATKK20722052	2016	Groundwater	1	Atrazine	Herbicide	1912-24-9	0.01	0.01		0.01	0.01		LOD
502	Austria	Europe	ATKK20722052	2017	Groundwater	1	Atrazine	Herbicide	1912-24-9	0.03	0.03		0.03	0.03		LOD
502	Austria	Europe	ATKK20722052	2018	Groundwater	1	Atrazine	Herbicide	1912-24-9	0.03	0.03		0.03	0.03		LOD
502	Austria	Europe	ATKK20722052	2019	Groundwater	3	Atrazine	Herbicide	1912-24-9	0.025	0.025		0.025	0.025		LOD
502	Austria	Europe	ATKK20722052	2020	Groundwater	1	Atrazine	Herbicide	1912-24-9	0.025	0.025		0.025	0.025		LOD
502	Austria	Europe	ATKK20722052	2013	Groundwater	3	Bentazon	Herbicide	25057-89-0	0.02	0.02		0.02	0.02		LOD
502	Austria	Europe	ATKK20722052	2019	Groundwater	3	Bentazon	Herbicide	25057-89-0	0.02	0.02		0.02	0.02		LOD
502	Austria	Europe	ATKK20722052	2013	Groundwater	3	DEA	Metabolite	6190-65-4	0.01	0.01		0.01	0.01		LOD
502	Austria	Europe	ATKK20722052	2014	Groundwater	1	DEA	Metabolite	6190-65-4	0.01	0.01		0.01	0.01		LOD
502	Austria	Europe	ATKK20722052	2015	Groundwater	1	DEA	Metabolite	6190-65-4	0.01	0.01		0.01	0.01		LOD
502	Austria	Europe	ATKK20722052	2016	Groundwater	1	DEA	Metabolite	6190-65-4	0.01	0.01		0.01	0.01		LOD
502	Austria	Europe	ATKK20722052	2017	Groundwater	1	DEA	Metabolite	6190-65-4	0.03	0.03		0.03	0.03		LOD
502	Austria	Europe	ATKK20722052	2018	Groundwater	1	DEA	Metabolite	6190-65-4	0.03	0.03		0.03	0.03		LOD
502	Austria	Europe	ATKK20722052	2019	Groundwater	3	DEA	Metabolite	6190-65-4	0.025	0.025		0.025	0.025		LOD
502	Austria	Europe	ATKK20722052	2020	Groundwater	1	DEA	Metabolite	6190-65-4	0.025	0.025		0.025	0.025		LOD
502	Austria	Europe	ATKK20722052	2013	Groundwater	3	Diuron	Herbicide	330-54-1	0.02	0.02		0.02	0.02		LOD
502	Austria	Europe	ATKK20722052	2019	Groundwater	3	Diuron	Herbicide	330-54-1	0.025	0.025		0.025	0.025		LOD
502	Austria	Europe	ATKK20722052	2013	Groundwater	3	Ethylene dichloride	Insecticide	107-06-2	0.1	0.1		0.1	0.1		LOD
502	Austria	Europe	ATKK20722052	2014	Groundwater	1	Ethylene dichloride	Insecticide	107-06-2	0.1	0.1		0.1	0.1		LOD
502	Austria	Europe	ATKK20722052	2015	Groundwater	1	Ethylene dichloride	Insecticide	107-06-2	0.1	0.1		0.1	0.1		LOD
502	Austria	Europe	ATKK20722052	2016	Groundwater	1	Ethylene dichloride	Insecticide	107-06-2	0.4	0.4		0.4	0.4		LOD
502	Austria	Europe	ATKK20722052	2017	Groundwater	1	Ethylene dichloride	Insecticide	107-06-2	0.4	0.4		0.4	0.4		LOD
502	Austria	Europe	ATKK20722052	2018	Groundwater	1	Ethylene dichloride	Insecticide	107-06-2	0.4	0.4		0.4	0.4		LOD
502	Austria	Europe	ATKK20722052	2019	Groundwater	3	Ethylene dichloride	Insecticide	107-06-2	0.4	0.4		0.4	0.4		LOD
502	Austria	Europe	ATKK20722052	2020	Groundwater	1	Ethylene dichloride	Insecticide	107-06-2	0.4	0.4		0.4	0.4		LOD
502	Austria	Europe	ATKK20722052	2013	Groundwater	3	Simazine	Herbicide	122-34-9	0.01	0.01		0.01	0.01		LOD
502	Austria	Europe	ATKK20722052	2014	Groundwater	1	Simazine	Herbicide	122-34-9	0.01	0.01		0.01	0.01		LOD
502	Austria	Europe	ATKK20722052	2015	Groundwater	1	Simazine	Herbicide	122-34-9	0.01	0.01		0.01	0.01		LOD
502	Austria	Europe	ATKK20722052	2016	Groundwater	1	Simazine	Herbicide	122-34-9	0.01	0.01		0.01	0.01		LOD
502	Austria	Europe	ATKK20722052	2017	Groundwater	1	Simazine	Herbicide	122-34-9	0.03	0.03		0.03	0.03		LOD
502	Austria	Europe	ATKK20722052	2018	Groundwater	1	Simazine	Herbicide	122-34-9	0.03	0.03		0.03	0.03		LOD
502	Austria	Europe	ATKK20722052	2019	Groundwater	3	Simazine	Herbicide	122-34-9	0.025	0.025		0.025	0.025		LOD
502	Austria	Europe	ATKK20722052	2020	Groundwater	1	Simazine	Herbicide	122-34-9	0.025	0.025		0.025	0.025		LOD
502	Austria	Europe	ATKK20722062	2013	Groundwater	3	Alachlor	Herbicide	15972-60-8	0.01	0.01		0.01	0.01		LOD
502	Austria	Europe	ATKK20722062	2014	Groundwater	1	Alachlor	Herbicide	15972-60-8	0.01	0.01		0.01	0.01		LOD
502	Austria	Europe	ATKK20722062	2015	Groundwater	1	Alachlor	Herbicide	15972-60-8	0.01	0.01		0.01	0.01		LOD
502	Austria	Europe	ATKK20722062	2016	Groundwater	1	Alachlor	Herbicide	15972-60-8	0.01	0.01		0.01	0.01		LOD
502	Austria	Europe	ATKK20722062	2017	Groundwater	1	Alachlor	Herbicide	15972-60-8	0.03	0.03		0.03	0.03		LOD
502	Austria	Europe	ATKK20722062	2018	Groundwater	1	Alachlor	Herbicide	15972-60-8	0.03	0.03		0.03	0.03		LOD
502	Austria	Europe	ATKK20722062	2019	Groundwater	3	Alachlor	Herbicide	15972-60-8	0.01	0.01		0.01	0.01		LOD
502	Austria	Europe	ATKK20722062	2020	Groundwater	1	Alachlor	Herbicide	15972-60-8	0.02	0.02		0.02	0.02		LOD
502	Austria	Europe	ATKK20722062	2013	Groundwater	3	Atrazine	Herbicide	1912-24-9	0.01	0.01		0.01	0.01		LOD
502	Austria	Europe	ATKK20722062	2014	Groundwater	1	Atrazine	Herbicide	1912-24-9	0.01	0.01		0.01	0.01		LOD
502	Austria	Europe	ATKK20722062	2015	Groundwater	1	Atrazine	Herbicide	1912-24-9	0.01	0.01		0.01	0.01		LOD
502	Austria	Europe	ATKK20722062	2016	Groundwater	1	Atrazine	Herbicide	1912-24-9	0.01	0.01		0.01	0.01		LOD
502	Austria	Europe	ATKK20722062	2017	Groundwater	1	Atrazine	Herbicide	1912-24-9	0.03	0.03		0.03	0.03		LOD
502	Austria	Europe	ATKK20722062	2018	Groundwater	1	Atrazine	Herbicide	1912-24-9	0.03	0.03		0.03	0.03		LOD
502	Austria	Europe	ATKK20722062	2019	Groundwater	3	Atrazine	Herbicide	1912-24-9	0.025	0.025		0.025	0.025		LOD
502	Austria	Europe	ATKK20722062	2020	Groundwater	1	Atrazine	Herbicide	1912-24-9	0.025	0.025		0.025	0.025		LOD
502	Austria	Europe	ATKK20722062	2013	Groundwater	3	Bentazon	Herbicide	25057-89-0	0.02	0.02		0.02	0.02		LOD
502	Austria	Europe	ATKK20722062	2019	Groundwater	3	Bentazon	Herbicide	25057-89-0	0.02	0.02		0.02	0.02		LOD
502	Austria	Europe	ATKK20722062	2013	Groundwater	3	DEA	Metabolite	6190-65-4	0.01	0.01		0.01	0.01		LOD
502	Austria	Europe	ATKK20722062	2014	Groundwater	1	DEA	Metabolite	6190-65-4	0.01	0.01		0.01	0.01		LOD
502	Austria	Europe	ATKK20722062	2015	Groundwater	1	DEA	Metabolite	6190-65-4	0.01	0.01		0.01	0.01		LOD
502	Austria	Europe	ATKK20722062	2016	Groundwater	1	DEA	Metabolite	6190-65-4	0.01	0.01		0.01	0.01		LOD
502	Austria	Europe	ATKK20722062	2017	Groundwater	1	DEA	Metabolite	6190-65-4	0.03	0.03		0.03	0.03		LOD
502	Austria	Europe	ATKK20722062	2018	Groundwater	1	DEA	Metabolite	6190-65-4	0.03	0.03		0.03	0.03		LOD
502	Austria	Europe	ATKK20722062	2019	Groundwater	3	DEA	Metabolite	6190-65-4	0.025	0.025		0.025	0.025		LOD
502	Austria	Europe	ATKK20722062	2020	Groundwater	1	DEA	Metabolite	6190-65-4	0.025	0.025		0.025	0.025		LOD
502	Austria	Europe	ATKK20722062	2013	Groundwater	3	Diuron	Herbicide	330-54-1	0.02	0.02		0.02	0.02		LOD
502	Austria	Europe	ATKK20722062	2019	Groundwater	3	Diuron	Herbicide	330-54-1	0.025	0.025		0.025	0.025		LOD
502	Austria	Europe	ATKK20722062	2013	Groundwater	3	Ethylene dichloride	Insecticide	107-06-2	0.1	0.1		0.1	0.1		LOD
502	Austria	Europe	ATKK20722062	2014	Groundwater	1	Ethylene dichloride	Insecticide	107-06-2	0.1	0.1		0.1	0.1		LOD
502	Austria	Europe	ATKK20722062	2015	Groundwater	1	Ethylene dichloride	Insecticide	107-06-2	0.1	0.1		0.1	0.1		LOD
502	Austria	Europe	ATKK20722062	2016	Groundwater	1	Ethylene dichloride	Insecticide	107-06-2	0.4	0.4		0.4	0.4		LOD
502	Austria	Europe	ATKK20722062	2017	Groundwater	1	Ethylene dichloride	Insecticide	107-06-2	0.4	0.4		0.4	0.4		LOD
502	Austria	Europe	ATKK20722062	2018	Groundwater	1	Ethylene dichloride	Insecticide	107-06-2	0.4	0.4		0.4	0.4		LOD
502	Austria	Europe	ATKK20722062	2019	Groundwater	3	Ethylene dichloride	Insecticide	107-06-2	0.4	0.4		0.4	0.4		LOD
502	Austria	Europe	ATKK20722062	2020	Groundwater	1	Ethylene dichloride	Insecticide	107-06-2	0.4	0.4		0.4	0.4		LOD
502	Austria	Europe	ATKK20722062	2013	Groundwater	3	Simazine	Herbicide	122-34-9	0.01	0.01		0.01	0.01		LOD
502	Austria	Europe	ATKK20722062	2014	Groundwater	1	Simazine	Herbicide	122-34-9	0.01	0.01		0.01	0.01		LOD
502	Austria	Europe	ATKK20722062	2015	Groundwater	1	Simazine	Herbicide	122-34-9	0.01	0.01		0.01	0.01		LOD
502	Austria	Europe	ATKK20722062	2016	Groundwater	1	Simazine	Herbicide	122-34-9	0.01	0.01		0.01	0.01		LOD
502	Austria	Europe	ATKK20722062	2017	Groundwater	1	Simazine	Herbicide	122-34-9	0.03	0.03		0.03	0.03		LOD
502	Austria	Europe	ATKK20722062	2018	Groundwater	1	Simazine	Herbicide	122-34-9	0.03	0.03		0.03	0.03		LOD
502	Austria	Europe	ATKK20722062	2019	Groundwater	3	Simazine	Herbicide	122-34-9	0.025	0.025		0.025	0.025		LOD
502	Austria	Europe	ATKK20722062	2020	Groundwater	1	Simazine	Herbicide	122-34-9	0.025	0.025		0.025	0.025		LOD
502	Austria	Europe	ATKK20725012	2013	Groundwater	3	Alachlor	Herbicide	15972-60-8	0.01	0.01		0.01	0.01		LOD
502	Austria	Europe	ATKK20725012	2014	Groundwater	1	Alachlor	Herbicide	15972-60-8	0.01	0.01		0.01	0.01		LOD
502	Austria	Europe	ATKK20725012	2015	Groundwater	1	Alachlor	Herbicide	15972-60-8	0.01	0.01		0.01	0.01		LOD
502	Austria	Europe	ATKK20725012	2016	Groundwater	1	Alachlor	Herbicide	15972-60-8	0.01	0.01		0.01	0.01		LOD
502	Austria	Europe	ATKK20725012	2017	Groundwater	1	Alachlor	Herbicide	15972-60-8	0.03	0.03		0.03	0.03		LOD
502	Austria	Europe	ATKK20725012	2018	Groundwater	1	Alachlor	Herbicide	15972-60-8	0.03	0.03		0.03	0.03		LOD
502	Austria	Europe	ATKK20725012	2019	Groundwater	3	Alachlor	Herbicide	15972-60-8	0.01	0.01		0.01	0.01		LOD
502	Austria	Europe	ATKK20725012	2020	Groundwater	1	Alachlor	Herbicide	15972-60-8	0.01	0.01		0.01	0.01		LOD
502	Austria	Europe	ATKK20725012	2013	Groundwater	3	Atrazine	Herbicide	1912-24-9	0.01	0.01		0.01	0.01		LOD
502	Austria	Europe	ATKK20725012	2014	Groundwater	1	Atrazine	Herbicide	1912-24-9	0.01	0.01		0.01	0.01		LOD
502	Austria	Europe	ATKK20725012	2015	Groundwater	1	Atrazine	Herbicide	1912-24-9	0.01	0.01		0.01	0.01		LOD
502	Austria	Europe	ATKK20725012	2016	Groundwater	1	Atrazine	Herbicide	1912-24-9	0.01	0.01		0.01	0.01		LOD
502	Austria	Europe	ATKK20725012	2017	Groundwater	1	Atrazine	Herbicide	1912-24-9	0.03	0.03		0.03	0.03		LOD
502	Austria	Europe	ATKK20725012	2018	Groundwater	1	Atrazine	Herbicide	1912-24-9	0.03	0.03		0.03	0.03		LOD
502	Austria	Europe	ATKK20725012	2019	Groundwater	3	Atrazine	Herbicide	1912-24-9	0.025	0.025		0.025	0.025		LOD
502	Austria	Europe	ATKK20725012	2020	Groundwater	1	Atrazine	Herbicide	1912-24-9	0.025	0.025		0.025	0.025		LOD
502	Austria	Europe	ATKK20725012	2013	Groundwater	3	Bentazon	Herbicide	25057-89-0	0.02	0.02		0.02	0.02		LOD
502	Austria	Europe	ATKK20725012	2019	Groundwater	3	Bentazon	Herbicide	25057-89-0	0.02	0.02		0.02	0.02		LOD
502	Austria	Europe	ATKK20725012	2013	Groundwater	3	DEA	Metabolite	6190-65-4	0.01	0.01		0.01	0.01		LOD
502	Austria	Europe	ATKK20725012	2014	Groundwater	1	DEA	Metabolite	6190-65-4	0.01	0.01		0.01	0.01		LOD
502	Austria	Europe	ATKK20725012	2015	Groundwater	1	DEA	Metabolite	6190-65-4	0.01	0.01		0.01	0.01		LOD
502	Austria	Europe	ATKK20725012	2016	Groundwater	1	DEA	Metabolite	6190-65-4	0.01	0.01		0.01	0.01		LOD
502	Austria	Europe	ATKK20725012	2017	Groundwater	1	DEA	Metabolite	6190-65-4	0.03	0.03		0.03	0.03		LOD
502	Austria	Europe	ATKK20725012	2018	Groundwater	1	DEA	Metabolite	6190-65-4	0.03	0.03		0.03	0.03		LOD
502	Austria	Europe	ATKK20725012	2019	Groundwater	3	DEA	Metabolite	6190-65-4	0.025	0.025		0.025	0.025		LOD
502	Austria	Europe	ATKK20725012	2020	Groundwater	1	DEA	Metabolite	6190-65-4	0.025	0.025		0.025	0.025		LOD
502	Austria	Europe	ATKK20725012	2013	Groundwater	3	Diuron	Herbicide	330-54-1	0.02	0.02		0.02	0.02		LOD
502	Austria	Europe	ATKK20725012	2019	Groundwater	3	Diuron	Herbicide	330-54-1	0.025	0.025		0.025	0.025		LOD
502	Austria	Europe	ATKK20725012	2013	Groundwater	3	Ethylene dichloride	Insecticide	107-06-2	0.1	0.1		0.1	0.1		LOD
502	Austria	Europe	ATKK20725012	2014	Groundwater	1	Ethylene dichloride	Insecticide	107-06-2	0.1	0.1		0.1	0.1		LOD
502	Austria	Europe	ATKK20725012	2015	Groundwater	1	Ethylene dichloride	Insecticide	107-06-2	0.1	0.1		0.1	0.1		LOD
502	Austria	Europe	ATKK20725012	2016	Groundwater	1	Ethylene dichloride	Insecticide	107-06-2	0.4	0.4		0.4	0.4		LOD
502	Austria	Europe	ATKK20725012	2017	Groundwater	1	Ethylene dichloride	Insecticide	107-06-2	0.4	0.4		0.4	0.4		LOD
502	Austria	Europe	ATKK20725012	2018	Groundwater	1	Ethylene dichloride	Insecticide	107-06-2	0.4	0.4		0.4	0.4		LOD
502	Austria	Europe	ATKK20725012	2019	Groundwater	3	Ethylene dichloride	Insecticide	107-06-2	0.4	0.4		0.4	0.4		LOD
502	Austria	Europe	ATKK20725012	2020	Groundwater	1	Ethylene dichloride	Insecticide	107-06-2	0.4	0.4		0.4	0.4		LOD
502	Austria	Europe	ATKK20725012	2013	Groundwater	3	Simazine	Herbicide	122-34-9	0.01	0.01		0.01	0.01		LOD
502	Austria	Europe	ATKK20725012	2014	Groundwater	1	Simazine	Herbicide	122-34-9	0.01	0.01		0.01	0.01		LOD
502	Austria	Europe	ATKK20725012	2015	Groundwater	1	Simazine	Herbicide	122-34-9	0.01	0.01		0.01	0.01		LOD
502	Austria	Europe	ATKK20725012	2016	Groundwater	1	Simazine	Herbicide	122-34-9	0.01	0.01		0.01	0.01		LOD
502	Austria	Europe	ATKK20725012	2017	Groundwater	1	Simazine	Herbicide	122-34-9	0.03	0.03		0.03	0.03		LOD
502	Austria	Europe	ATKK20725012	2018	Groundwater	1	Simazine	Herbicide	122-34-9	0.03	0.03		0.03	0.03		LOD
502	Austria	Europe	ATKK20725012	2019	Groundwater	3	Simazine	Herbicide	122-34-9	0.025	0.025		0.025	0.025		LOD
502	Austria	Europe	ATKK20725012	2020	Groundwater	1	Simazine	Herbicide	122-34-9	0.025	0.025		0.025	0.025		LOD
502	Austria	Europe	ATKK20725022	2013	Groundwater	3	Alachlor	Herbicide	15972-60-8	0.01	0.01		0.01	0.01		LOD
502	Austria	Europe	ATKK20725022	2014	Groundwater	1	Alachlor	Herbicide	15972-60-8	0.01	0.01		0.01	0.01		LOD
502	Austria	Europe	ATKK20725022	2015	Groundwater	1	Alachlor	Herbicide	15972-60-8	0.01	0.01		0.01	0.01		LOD
502	Austria	Europe	ATKK20725022	2016	Groundwater	1	Alachlor	Herbicide	15972-60-8	0.01	0.01		0.01	0.01		LOD
502	Austria	Europe	ATKK20725022	2017	Groundwater	1	Alachlor	Herbicide	15972-60-8	0.03	0.03		0.03	0.03		LOD
502	Austria	Europe	ATKK20725022	2018	Groundwater	1	Alachlor	Herbicide	15972-60-8	0.03	0.03		0.03	0.03		LOD
502	Austria	Europe	ATKK20725022	2019	Groundwater	3	Alachlor	Herbicide	15972-60-8	0.01	0.01		0.01	0.01		LOD
502	Austria	Europe	ATKK20725022	2020	Groundwater	1	Alachlor	Herbicide	15972-60-8	0.01	0.01		0.01	0.01		LOD
502	Austria	Europe	ATKK20725022	2013	Groundwater	3	Atrazine	Herbicide	1912-24-9	0.01	0.01		0.01	0.01		LOD
502	Austria	Europe	ATKK20725022	2014	Groundwater	1	Atrazine	Herbicide	1912-24-9	0.01	0.01		0.01	0.01		LOD
502	Austria	Europe	ATKK20725022	2015	Groundwater	1	Atrazine	Herbicide	1912-24-9	0.01	0.01		0.01	0.01		LOD
502	Austria	Europe	ATKK20725022	2016	Groundwater	1	Atrazine	Herbicide	1912-24-9	0.01	0.01		0.01	0.01		LOD
502	Austria	Europe	ATKK20725022	2017	Groundwater	1	Atrazine	Herbicide	1912-24-9	0.03	0.03		0.03	0.03		LOD
502	Austria	Europe	ATKK20725022	2018	Groundwater	1	Atrazine	Herbicide	1912-24-9	0.03	0.03		0.03	0.03		LOD
502	Austria	Europe	ATKK20725022	2019	Groundwater	3	Atrazine	Herbicide	1912-24-9	0.025	0.025		0.025	0.025		LOD
502	Austria	Europe	ATKK20725022	2020	Groundwater	1	Atrazine	Herbicide	1912-24-9	0.025	0.025		0.025	0.025		LOD
502	Austria	Europe	ATKK20725022	2013	Groundwater	3	Bentazon	Herbicide	25057-89-0	0.02	0.02		0.02	0.02		LOD
502	Austria	Europe	ATKK20725022	2019	Groundwater	3	Bentazon	Herbicide	25057-89-0	0.02	0.02		0.02	0.02		LOD
502	Austria	Europe	ATKK20725022	2013	Groundwater	3	DEA	Metabolite	6190-65-4	0.018	0.019		0.0187			LOD
502	Austria	Europe	ATKK20725022	2014	Groundwater	1	DEA	Metabolite	6190-65-4	0.016	0.016		0.016			LOD
502	Austria	Europe	ATKK20725022	2015	Groundwater	1	DEA	Metabolite	6190-65-4	0.015	0.015		0.015			LOD
502	Austria	Europe	ATKK20725022	2016	Groundwater	1	DEA	Metabolite	6190-65-4	0.011	0.011		0.011			LOD
502	Austria	Europe	ATKK20725022	2017	Groundwater	1	DEA	Metabolite	6190-65-4	0.03	0.03		0.03	0.03		LOD
502	Austria	Europe	ATKK20725022	2018	Groundwater	1	DEA	Metabolite	6190-65-4	0.03	0.03		0.03	0.03		LOD
502	Austria	Europe	ATKK20725022	2019	Groundwater	3	DEA	Metabolite	6190-65-4	0.025	0.025		0.025	0.025		LOD
502	Austria	Europe	ATKK20725022	2020	Groundwater	1	DEA	Metabolite	6190-65-4	0.025	0.025		0.025	0.025		LOD
502	Austria	Europe	ATKK20725022	2013	Groundwater	3	Diuron	Herbicide	330-54-1	0.02	0.02		0.02	0.02		LOD
502	Austria	Europe	ATKK20725022	2019	Groundwater	3	Diuron	Herbicide	330-54-1	0.025	0.025		0.025	0.025		LOD
502	Austria	Europe	ATKK20725022	2013	Groundwater	3	Ethylene dichloride	Insecticide	107-06-2	0.1	0.1		0.1	0.1		LOD
502	Austria	Europe	ATKK20725022	2014	Groundwater	1	Ethylene dichloride	Insecticide	107-06-2	0.1	0.1		0.1	0.1		LOD
502	Austria	Europe	ATKK20725022	2015	Groundwater	1	Ethylene dichloride	Insecticide	107-06-2	0.1	0.1		0.1	0.1		LOD
502	Austria	Europe	ATKK20725022	2016	Groundwater	1	Ethylene dichloride	Insecticide	107-06-2	0.4	0.4		0.4	0.4		LOD
502	Austria	Europe	ATKK20725022	2017	Groundwater	1	Ethylene dichloride	Insecticide	107-06-2	0.4	0.4		0.4	0.4		LOD
502	Austria	Europe	ATKK20725022	2018	Groundwater	1	Ethylene dichloride	Insecticide	107-06-2	0.4	0.4		0.4	0.4		LOD
502	Austria	Europe	ATKK20725022	2019	Groundwater	3	Ethylene dichloride	Insecticide	107-06-2	0.4	0.4		0.4	0.4		LOD
502	Austria	Europe	ATKK20725022	2020	Groundwater	1	Ethylene dichloride	Insecticide	107-06-2	0.4	0.4		0.4	0.4		LOD
502	Austria	Europe	ATKK20725022	2013	Groundwater	3	Simazine	Herbicide	122-34-9	0.01	0.01		0.01	0.01		LOD
502	Austria	Europe	ATKK20725022	2014	Groundwater	1	Simazine	Herbicide	122-34-9	0.01	0.01		0.01	0.01		LOD
502	Austria	Europe	ATKK20725022	2015	Groundwater	1	Simazine	Herbicide	122-34-9	0.01	0.01		0.01	0.01		LOD
502	Austria	Europe	ATKK20725022	2016	Groundwater	1	Simazine	Herbicide	122-34-9	0.01	0.01		0.01	0.01		LOD
502	Austria	Europe	ATKK20725022	2017	Groundwater	1	Simazine	Herbicide	122-34-9	0.03	0.03		0.03	0.03		LOD
502	Austria	Europe	ATKK20725022	2018	Groundwater	1	Simazine	Herbicide	122-34-9	0.03	0.03		0.03	0.03		LOD
502	Austria	Europe	ATKK20725022	2019	Groundwater	3	Simazine	Herbicide	122-34-9	0.025	0.025		0.025	0.025		LOD
502	Austria	Europe	ATKK20725022	2020	Groundwater	1	Simazine	Herbicide	122-34-9	0.025	0.025		0.025	0.025		LOD
502	Austria	Europe	ATKK20804032	2013	Groundwater	3	Alachlor	Herbicide	15972-60-8	0.01	0.01		0.01	0.01		LOD
502	Austria	Europe	ATKK20804032	2014	Groundwater	1	Alachlor	Herbicide	15972-60-8	0.01	0.01		0.01	0.01		LOD
502	Austria	Europe	ATKK20804032	2015	Groundwater	1	Alachlor	Herbicide	15972-60-8	0.01	0.01		0.01	0.01		LOD
502	Austria	Europe	ATKK20804032	2016	Groundwater	1	Alachlor	Herbicide	15972-60-8	0.01	0.01		0.01	0.01		LOD
502	Austria	Europe	ATKK20804032	2017	Groundwater	1	Alachlor	Herbicide	15972-60-8	0.03	0.03		0.03	0.03		LOD
502	Austria	Europe	ATKK20804032	2018	Groundwater	1	Alachlor	Herbicide	15972-60-8	0.03	0.03		0.03	0.03		LOD
502	Austria	Europe	ATKK20804032	2019	Groundwater	3	Alachlor	Herbicide	15972-60-8	0.01	0.01		0.01	0.01		LOD
502	Austria	Europe	ATKK20804032	2020	Groundwater	1	Alachlor	Herbicide	15972-60-8	0.02	0.02		0.02	0.02		LOD
502	Austria	Europe	ATKK20804032	2013	Groundwater	3	Atrazine	Herbicide	1912-24-9	0.01	0.01		0.01	0.01		LOD
502	Austria	Europe	ATKK20804032	2014	Groundwater	1	Atrazine	Herbicide	1912-24-9	0.01	0.01		0.01	0.01		LOD
502	Austria	Europe	ATKK20804032	2015	Groundwater	1	Atrazine	Herbicide	1912-24-9	0.01	0.01		0.01	0.01		LOD
502	Austria	Europe	ATKK20804032	2016	Groundwater	1	Atrazine	Herbicide	1912-24-9	0.01	0.01		0.01	0.01		LOD
502	Austria	Europe	ATKK20804032	2017	Groundwater	1	Atrazine	Herbicide	1912-24-9	0.03	0.03		0.03	0.03		LOD
502	Austria	Europe	ATKK20804032	2018	Groundwater	1	Atrazine	Herbicide	1912-24-9	0.03	0.03		0.03	0.03		LOD
502	Austria	Europe	ATKK20804032	2019	Groundwater	3	Atrazine	Herbicide	1912-24-9	0.025	0.025		0.025	0.025		LOD
502	Austria	Europe	ATKK20804032	2020	Groundwater	1	Atrazine	Herbicide	1912-24-9	0.025	0.025		0.025	0.025		LOD
502	Austria	Europe	ATKK20804032	2013	Groundwater	3	Bentazon	Herbicide	25057-89-0	0.02	0.02		0.02	0.02		LOD
502	Austria	Europe	ATKK20804032	2019	Groundwater	3	Bentazon	Herbicide	25057-89-0	0.02	0.02		0.02	0.02		LOD
502	Austria	Europe	ATKK20804032	2013	Groundwater	3	DEA	Metabolite	6190-65-4	0.01	0.01		0.01	0.01		LOD
502	Austria	Europe	ATKK20804032	2014	Groundwater	1	DEA	Metabolite	6190-65-4	0.01	0.01		0.01	0.01		LOD
502	Austria	Europe	ATKK20804032	2015	Groundwater	1	DEA	Metabolite	6190-65-4	0.01	0.01		0.01	0.01		LOD
502	Austria	Europe	ATKK20804032	2016	Groundwater	1	DEA	Metabolite	6190-65-4	0.01	0.01		0.01	0.01		LOD
502	Austria	Europe	ATKK20804032	2017	Groundwater	1	DEA	Metabolite	6190-65-4	0.03	0.03		0.03	0.03		LOD
502	Austria	Europe	ATKK20804032	2018	Groundwater	1	DEA	Metabolite	6190-65-4	0.03	0.03		0.03	0.03		LOD
502	Austria	Europe	ATKK20804032	2019	Groundwater	3	DEA	Metabolite	6190-65-4	0.025	0.025		0.025	0.025		LOD
502	Austria	Europe	ATKK20804032	2020	Groundwater	1	DEA	Metabolite	6190-65-4	0.025	0.025		0.025	0.025		LOD
502	Austria	Europe	ATKK20804032	2013	Groundwater	3	Diuron	Herbicide	330-54-1	0.02	0.02		0.02	0.02		LOD
502	Austria	Europe	ATKK20804032	2019	Groundwater	3	Diuron	Herbicide	330-54-1	0.025	0.025		0.025	0.025		LOD
502	Austria	Europe	ATKK20804032	2013	Groundwater	3	Ethylene dichloride	Insecticide	107-06-2	0.1	0.1		0.1	0.1		LOD
502	Austria	Europe	ATKK20804032	2014	Groundwater	1	Ethylene dichloride	Insecticide	107-06-2	0.1	0.1		0.1	0.1		LOD
502	Austria	Europe	ATKK20804032	2015	Groundwater	1	Ethylene dichloride	Insecticide	107-06-2	0.1	0.1		0.1	0.1		LOD
502	Austria	Europe	ATKK20804032	2016	Groundwater	1	Ethylene dichloride	Insecticide	107-06-2	0.4	0.4		0.4	0.4		LOD
502	Austria	Europe	ATKK20804032	2017	Groundwater	1	Ethylene dichloride	Insecticide	107-06-2	0.4	0.4		0.4	0.4		LOD
502	Austria	Europe	ATKK20804032	2018	Groundwater	1	Ethylene dichloride	Insecticide	107-06-2	0.4	0.4		0.4	0.4		LOD
502	Austria	Europe	ATKK20804032	2019	Groundwater	3	Ethylene dichloride	Insecticide	107-06-2	0.4	0.4		0.4	0.4		LOD
502	Austria	Europe	ATKK20804032	2020	Groundwater	1	Ethylene dichloride	Insecticide	107-06-2	0.4	0.4		0.4	0.4		LOD
502	Austria	Europe	ATKK20804032	2013	Groundwater	3	Simazine	Herbicide	122-34-9	0.01	0.01		0.01	0.01		LOD
502	Austria	Europe	ATKK20804032	2014	Groundwater	1	Simazine	Herbicide	122-34-9	0.01	0.01		0.01	0.01		LOD
502	Austria	Europe	ATKK20804032	2015	Groundwater	1	Simazine	Herbicide	122-34-9	0.01	0.01		0.01	0.01		LOD
502	Austria	Europe	ATKK20804032	2016	Groundwater	1	Simazine	Herbicide	122-34-9	0.01	0.01		0.01	0.01		LOD
502	Austria	Europe	ATKK20804032	2017	Groundwater	1	Simazine	Herbicide	122-34-9	0.03	0.03		0.03	0.03		LOD
502	Austria	Europe	ATKK20804032	2018	Groundwater	1	Simazine	Herbicide	122-34-9	0.03	0.03		0.03	0.03		LOD
502	Austria	Europe	ATKK20804032	2019	Groundwater	3	Simazine	Herbicide	122-34-9	0.025	0.025		0.025	0.025		LOD
502	Austria	Europe	ATKK20804032	2020	Groundwater	1	Simazine	Herbicide	122-34-9	0.025	0.025		0.025	0.025		LOD
502	Austria	Europe	ATKK20807092	2013	Groundwater	3	Alachlor	Herbicide	15972-60-8	0.01	0.01		0.01	0.01		LOD
502	Austria	Europe	ATKK20807092	2014	Groundwater	1	Alachlor	Herbicide	15972-60-8	0.01	0.01		0.01	0.01		LOD
502	Austria	Europe	ATKK20807092	2015	Groundwater	1	Alachlor	Herbicide	15972-60-8	0.01	0.01		0.01	0.01		LOD
502	Austria	Europe	ATKK20807092	2016	Groundwater	1	Alachlor	Herbicide	15972-60-8	0.01	0.01		0.01	0.01		LOD
502	Austria	Europe	ATKK20807092	2017	Groundwater	1	Alachlor	Herbicide	15972-60-8	0.03	0.03		0.03	0.03		LOD
502	Austria	Europe	ATKK20807092	2018	Groundwater	1	Alachlor	Herbicide	15972-60-8	0.03	0.03		0.03	0.03		LOD
502	Austria	Europe	ATKK20807092	2019	Groundwater	3	Alachlor	Herbicide	15972-60-8	0.01	0.01		0.01	0.01		LOD
502	Austria	Europe	ATKK20807092	2020	Groundwater	1	Alachlor	Herbicide	15972-60-8	0.01	0.01		0.01	0.01		LOD
502	Austria	Europe	ATKK20807092	2013	Groundwater	3	Atrazine	Herbicide	1912-24-9	0.01	0.01		0.01	0.01		LOD
502	Austria	Europe	ATKK20807092	2014	Groundwater	1	Atrazine	Herbicide	1912-24-9	0.01	0.01		0.01	0.01		LOD
502	Austria	Europe	ATKK20807092	2015	Groundwater	1	Atrazine	Herbicide	1912-24-9	0.01	0.01		0.01	0.01		LOD
502	Austria	Europe	ATKK20807092	2016	Groundwater	1	Atrazine	Herbicide	1912-24-9	0.01	0.01		0.01	0.01		LOD
502	Austria	Europe	ATKK20807092	2017	Groundwater	1	Atrazine	Herbicide	1912-24-9	0.03	0.03		0.03	0.03		LOD
502	Austria	Europe	ATKK20807092	2018	Groundwater	1	Atrazine	Herbicide	1912-24-9	0.03	0.03		0.03	0.03		LOD
502	Austria	Europe	ATKK20807092	2019	Groundwater	3	Atrazine	Herbicide	1912-24-9	0.025	0.025		0.025	0.025		LOD
502	Austria	Europe	ATKK20807092	2020	Groundwater	1	Atrazine	Herbicide	1912-24-9	0.025	0.025		0.025	0.025		LOD
502	Austria	Europe	ATKK20807092	2013	Groundwater	3	Bentazon	Herbicide	25057-89-0	0.02	0.02		0.02	0.02		LOD
502	Austria	Europe	ATKK20807092	2019	Groundwater	3	Bentazon	Herbicide	25057-89-0	0.02	0.02		0.02	0.02		LOD
502	Austria	Europe	ATKK20807092	2013	Groundwater	3	DEA	Metabolite	6190-65-4	0.01	0.01		0.01	0.01		LOD
502	Austria	Europe	ATKK20807092	2014	Groundwater	1	DEA	Metabolite	6190-65-4	0.01	0.01		0.01	0.01		LOD
502	Austria	Europe	ATKK20807092	2015	Groundwater	1	DEA	Metabolite	6190-65-4	0.01	0.01		0.01	0.01		LOD
502	Austria	Europe	ATKK20807092	2016	Groundwater	1	DEA	Metabolite	6190-65-4	0.01	0.01		0.01	0.01		LOD
502	Austria	Europe	ATKK20807092	2017	Groundwater	1	DEA	Metabolite	6190-65-4	0.03	0.03		0.03	0.03		LOD
502	Austria	Europe	ATKK20807092	2018	Groundwater	1	DEA	Metabolite	6190-65-4	0.03	0.03		0.03	0.03		LOD
502	Austria	Europe	ATKK20807092	2019	Groundwater	3	DEA	Metabolite	6190-65-4	0.025	0.025		0.025	0.025		LOD
502	Austria	Europe	ATKK20807092	2020	Groundwater	1	DEA	Metabolite	6190-65-4	0.025	0.025		0.025	0.025		LOD
502	Austria	Europe	ATKK20807092	2013	Groundwater	3	Diuron	Herbicide	330-54-1	0.02	0.02		0.02	0.02		LOD
502	Austria	Europe	ATKK20807092	2019	Groundwater	3	Diuron	Herbicide	330-54-1	0.025	0.025		0.025	0.025		LOD
502	Austria	Europe	ATKK20807092	2013	Groundwater	3	Ethylene dichloride	Insecticide	107-06-2	0.1	0.1		0.1	0.1		LOD
502	Austria	Europe	ATKK20807092	2014	Groundwater	1	Ethylene dichloride	Insecticide	107-06-2	0.1	0.1		0.1	0.1		LOD
502	Austria	Europe	ATKK20807092	2015	Groundwater	1	Ethylene dichloride	Insecticide	107-06-2	0.1	0.1		0.1	0.1		LOD
502	Austria	Europe	ATKK20807092	2016	Groundwater	1	Ethylene dichloride	Insecticide	107-06-2	0.4	0.4		0.4	0.4		LOD
502	Austria	Europe	ATKK20807092	2017	Groundwater	1	Ethylene dichloride	Insecticide	107-06-2	0.4	0.4		0.4	0.4		LOD
502	Austria	Europe	ATKK20807092	2018	Groundwater	1	Ethylene dichloride	Insecticide	107-06-2	0.4	0.4		0.4	0.4		LOD
502	Austria	Europe	ATKK20807092	2019	Groundwater	3	Ethylene dichloride	Insecticide	107-06-2	0.4	0.4		0.4	0.4		LOD
502	Austria	Europe	ATKK20807092	2020	Groundwater	1	Ethylene dichloride	Insecticide	107-06-2	0.4	0.4		0.4	0.4		LOD
502	Austria	Europe	ATKK20807092	2013	Groundwater	3	Simazine	Herbicide	122-34-9	0.01	0.01		0.01	0.01		LOD
502	Austria	Europe	ATKK20807092	2014	Groundwater	1	Simazine	Herbicide	122-34-9	0.01	0.01		0.01	0.01		LOD
502	Austria	Europe	ATKK20807092	2015	Groundwater	1	Simazine	Herbicide	122-34-9	0.01	0.01		0.01	0.01		LOD
502	Austria	Europe	ATKK20807092	2016	Groundwater	1	Simazine	Herbicide	122-34-9	0.01	0.01		0.01	0.01		LOD
502	Austria	Europe	ATKK20807092	2017	Groundwater	1	Simazine	Herbicide	122-34-9	0.03	0.03		0.03	0.03		LOD
502	Austria	Europe	ATKK20807092	2018	Groundwater	1	Simazine	Herbicide	122-34-9	0.03	0.03		0.03	0.03		LOD
502	Austria	Europe	ATKK20807092	2019	Groundwater	3	Simazine	Herbicide	122-34-9	0.025	0.025		0.025	0.025		LOD
502	Austria	Europe	ATKK20807092	2020	Groundwater	1	Simazine	Herbicide	122-34-9	0.025	0.025		0.025	0.025		LOD
502	Austria	Europe	ATKK20914022	2013	Groundwater	2	Alachlor	Herbicide	15972-60-8	0.01	0.01		0.01	0.01		LOD
502	Austria	Europe	ATKK20914022	2014	Groundwater	1	Alachlor	Herbicide	15972-60-8	0.01	0.01		0.01	0.01		LOD
502	Austria	Europe	ATKK20914022	2015	Groundwater	1	Alachlor	Herbicide	15972-60-8	0.01	0.01		0.01	0.01		LOD
502	Austria	Europe	ATKK20914022	2016	Groundwater	1	Alachlor	Herbicide	15972-60-8	0.01	0.01		0.01	0.01		LOD
502	Austria	Europe	ATKK20914022	2017	Groundwater	1	Alachlor	Herbicide	15972-60-8	0.03	0.03		0.03	0.03		LOD
502	Austria	Europe	ATKK20914022	2018	Groundwater	1	Alachlor	Herbicide	15972-60-8	0.03	0.03		0.03	0.03		LOD
502	Austria	Europe	ATKK20914022	2019	Groundwater	2	Alachlor	Herbicide	15972-60-8	0.01	0.01		0.01	0.01		LOD
502	Austria	Europe	ATKK20914022	2020	Groundwater	1	Alachlor	Herbicide	15972-60-8	0.01	0.01		0.01	0.01		LOD
502	Austria	Europe	ATKK20914022	2013	Groundwater	2	Atrazine	Herbicide	1912-24-9	0.01	0.01		0.01	0.01		LOD
502	Austria	Europe	ATKK20914022	2014	Groundwater	1	Atrazine	Herbicide	1912-24-9	0.01	0.01		0.01	0.01		LOD
502	Austria	Europe	ATKK20914022	2015	Groundwater	1	Atrazine	Herbicide	1912-24-9	0.01	0.01		0.01	0.01		LOD
502	Austria	Europe	ATKK20914022	2016	Groundwater	1	Atrazine	Herbicide	1912-24-9	0.01	0.01		0.01	0.01		LOD
502	Austria	Europe	ATKK20914022	2017	Groundwater	1	Atrazine	Herbicide	1912-24-9	0.03	0.03		0.03	0.03		LOD
502	Austria	Europe	ATKK20914022	2018	Groundwater	1	Atrazine	Herbicide	1912-24-9	0.03	0.03		0.03	0.03		LOD
502	Austria	Europe	ATKK20914022	2019	Groundwater	2	Atrazine	Herbicide	1912-24-9	0.025	0.025		0.025	0.025		LOD
502	Austria	Europe	ATKK20914022	2020	Groundwater	1	Atrazine	Herbicide	1912-24-9	0.025	0.025		0.025	0.025		LOD
502	Austria	Europe	ATKK20914022	2013	Groundwater	2	Bentazon	Herbicide	25057-89-0	0.02	0.02		0.02	0.02		LOD
502	Austria	Europe	ATKK20914022	2019	Groundwater	2	Bentazon	Herbicide	25057-89-0	0.02	0.02		0.02	0.02		LOD
502	Austria	Europe	ATKK20914022	2013	Groundwater	2	DEA	Metabolite	6190-65-4	0.01	0.01		0.01	0.01		LOD
502	Austria	Europe	ATKK20914022	2014	Groundwater	1	DEA	Metabolite	6190-65-4	0.01	0.01		0.01	0.01		LOD
502	Austria	Europe	ATKK20914022	2015	Groundwater	1	DEA	Metabolite	6190-65-4	0.01	0.01		0.01	0.01		LOD
502	Austria	Europe	ATKK20914022	2016	Groundwater	1	DEA	Metabolite	6190-65-4	0.01	0.01		0.01	0.01		LOD
502	Austria	Europe	ATKK20914022	2017	Groundwater	1	DEA	Metabolite	6190-65-4	0.03	0.03		0.03	0.03		LOD
502	Austria	Europe	ATKK20914022	2018	Groundwater	1	DEA	Metabolite	6190-65-4	0.03	0.03		0.03	0.03		LOD
502	Austria	Europe	ATKK20914022	2019	Groundwater	2	DEA	Metabolite	6190-65-4	0.025	0.025		0.025	0.025		LOD
502	Austria	Europe	ATKK20914022	2020	Groundwater	1	DEA	Metabolite	6190-65-4	0.025	0.025		0.025	0.025		LOD
502	Austria	Europe	ATKK20914022	2013	Groundwater	2	Diuron	Herbicide	330-54-1	0.02	0.02		0.02	0.02		LOD
502	Austria	Europe	ATKK20914022	2019	Groundwater	2	Diuron	Herbicide	330-54-1	0.025	0.025		0.025	0.025		LOD
502	Austria	Europe	ATKK20914022	2013	Groundwater	2	Ethylene dichloride	Insecticide	107-06-2	0.1	0.1		0.1	0.1		LOD
502	Austria	Europe	ATKK20914022	2014	Groundwater	1	Ethylene dichloride	Insecticide	107-06-2	0.1	0.1		0.1	0.1		LOD
502	Austria	Europe	ATKK20914022	2015	Groundwater	1	Ethylene dichloride	Insecticide	107-06-2	0.1	0.1		0.1	0.1		LOD
502	Austria	Europe	ATKK20914022	2016	Groundwater	1	Ethylene dichloride	Insecticide	107-06-2	0.4	0.4		0.4	0.4		LOD
502	Austria	Europe	ATKK20914022	2017	Groundwater	1	Ethylene dichloride	Insecticide	107-06-2	0.4	0.4		0.4	0.4		LOD
502	Austria	Europe	ATKK20914022	2018	Groundwater	1	Ethylene dichloride	Insecticide	107-06-2	0.4	0.4		0.4	0.4		LOD
502	Austria	Europe	ATKK20914022	2019	Groundwater	2	Ethylene dichloride	Insecticide	107-06-2	0.4	0.4		0.4	0.4		LOD
502	Austria	Europe	ATKK20914022	2020	Groundwater	1	Ethylene dichloride	Insecticide	107-06-2	0.4	0.4		0.4	0.4		LOD
502	Austria	Europe	ATKK20914022	2013	Groundwater	2	Simazine	Herbicide	122-34-9	0.01	0.01		0.01	0.01		LOD
502	Austria	Europe	ATKK20914022	2014	Groundwater	1	Simazine	Herbicide	122-34-9	0.01	0.01		0.01	0.01		LOD
502	Austria	Europe	ATKK20914022	2015	Groundwater	1	Simazine	Herbicide	122-34-9	0.01	0.01		0.01	0.01		LOD
502	Austria	Europe	ATKK20914022	2016	Groundwater	1	Simazine	Herbicide	122-34-9	0.01	0.01		0.01	0.01		LOD
502	Austria	Europe	ATKK20914022	2017	Groundwater	1	Simazine	Herbicide	122-34-9	0.03	0.03		0.03	0.03		LOD
502	Austria	Europe	ATKK20914022	2018	Groundwater	1	Simazine	Herbicide	122-34-9	0.03	0.03		0.03	0.03		LOD
502	Austria	Europe	ATKK20914022	2019	Groundwater	2	Simazine	Herbicide	122-34-9	0.025	0.025		0.025	0.025		LOD
502	Austria	Europe	ATKK20914022	2020	Groundwater	1	Simazine	Herbicide	122-34-9	0.025	0.025		0.025	0.025		LOD
502	Austria	Europe	ATKK20923012	2013	Groundwater	3	Alachlor	Herbicide	15972-60-8	0.01	0.01		0.01	0.01		LOD
502	Austria	Europe	ATKK20923012	2014	Groundwater	1	Alachlor	Herbicide	15972-60-8	0.01	0.01		0.01	0.01		LOD
502	Austria	Europe	ATKK20923012	2015	Groundwater	1	Alachlor	Herbicide	15972-60-8	0.01	0.01		0.01	0.01		LOD
502	Austria	Europe	ATKK20923012	2016	Groundwater	1	Alachlor	Herbicide	15972-60-8	0.01	0.01		0.01	0.01		LOD
502	Austria	Europe	ATKK20923012	2017	Groundwater	1	Alachlor	Herbicide	15972-60-8	0.03	0.03		0.03	0.03		LOD
502	Austria	Europe	ATKK20923012	2018	Groundwater	1	Alachlor	Herbicide	15972-60-8	0.03	0.03		0.03	0.03		LOD
502	Austria	Europe	ATKK20923012	2019	Groundwater	3	Alachlor	Herbicide	15972-60-8	0.01	0.01		0.01	0.01		LOD
502	Austria	Europe	ATKK20923012	2020	Groundwater	1	Alachlor	Herbicide	15972-60-8	0.01	0.01		0.01	0.01		LOD
502	Austria	Europe	ATKK20923012	2013	Groundwater	3	Atrazine	Herbicide	1912-24-9	0.01	0.01		0.01	0.01		LOD
502	Austria	Europe	ATKK20923012	2014	Groundwater	1	Atrazine	Herbicide	1912-24-9	0.01	0.01		0.01	0.01		LOD
502	Austria	Europe	ATKK20923012	2015	Groundwater	1	Atrazine	Herbicide	1912-24-9	0.01	0.01		0.01	0.01		LOD
502	Austria	Europe	ATKK20923012	2016	Groundwater	1	Atrazine	Herbicide	1912-24-9	0.01	0.01		0.01	0.01		LOD
502	Austria	Europe	ATKK20923012	2017	Groundwater	1	Atrazine	Herbicide	1912-24-9	0.03	0.03		0.03	0.03		LOD
502	Austria	Europe	ATKK20923012	2018	Groundwater	1	Atrazine	Herbicide	1912-24-9	0.03	0.03		0.03	0.03		LOD
502	Austria	Europe	ATKK20923012	2019	Groundwater	3	Atrazine	Herbicide	1912-24-9	0.025	0.025		0.025	0.025		LOD
502	Austria	Europe	ATKK20923012	2020	Groundwater	1	Atrazine	Herbicide	1912-24-9	0.025	0.025		0.025	0.025		LOD
502	Austria	Europe	ATKK20923012	2013	Groundwater	3	Bentazon	Herbicide	25057-89-0	0.02	0.02		0.02	0.02		LOD
502	Austria	Europe	ATKK20923012	2019	Groundwater	3	Bentazon	Herbicide	25057-89-0	0.02	0.02		0.02	0.02		LOD
502	Austria	Europe	ATKK20923012	2013	Groundwater	3	DEA	Metabolite	6190-65-4	0.01	0.01		0.01	0.01		LOD
502	Austria	Europe	ATKK20923012	2014	Groundwater	1	DEA	Metabolite	6190-65-4	0.01	0.01		0.01	0.01		LOD
502	Austria	Europe	ATKK20923012	2015	Groundwater	1	DEA	Metabolite	6190-65-4	0.01	0.01		0.01	0.01		LOD
502	Austria	Europe	ATKK20923012	2016	Groundwater	1	DEA	Metabolite	6190-65-4	0.01	0.01		0.01	0.01		LOD
502	Austria	Europe	ATKK20923012	2017	Groundwater	1	DEA	Metabolite	6190-65-4	0.03	0.03		0.03	0.03		LOD
502	Austria	Europe	ATKK20923012	2018	Groundwater	1	DEA	Metabolite	6190-65-4	0.03	0.03		0.03	0.03		LOD
502	Austria	Europe	ATKK20923012	2019	Groundwater	3	DEA	Metabolite	6190-65-4	0.025	0.025		0.025	0.025		LOD
502	Austria	Europe	ATKK20923012	2020	Groundwater	1	DEA	Metabolite	6190-65-4	0.025	0.025		0.025	0.025		LOD
502	Austria	Europe	ATKK20923012	2013	Groundwater	3	Diuron	Herbicide	330-54-1	0.02	0.02		0.02	0.02		LOD
502	Austria	Europe	ATKK20923012	2019	Groundwater	3	Diuron	Herbicide	330-54-1	0.025	0.025		0.025	0.025		LOD
502	Austria	Europe	ATKK20923012	2013	Groundwater	3	Ethylene dichloride	Insecticide	107-06-2	0.1	0.1		0.1	0.1		LOD
502	Austria	Europe	ATKK20923012	2014	Groundwater	1	Ethylene dichloride	Insecticide	107-06-2	0.1	0.1		0.1	0.1		LOD
502	Austria	Europe	ATKK20923012	2015	Groundwater	1	Ethylene dichloride	Insecticide	107-06-2	0.1	0.1		0.1	0.1		LOD
502	Austria	Europe	ATKK20923012	2016	Groundwater	1	Ethylene dichloride	Insecticide	107-06-2	0.4	0.4		0.4	0.4		LOD
502	Austria	Europe	ATKK20923012	2017	Groundwater	1	Ethylene dichloride	Insecticide	107-06-2	0.4	0.4		0.4	0.4		LOD
502	Austria	Europe	ATKK20923012	2018	Groundwater	1	Ethylene dichloride	Insecticide	107-06-2	0.4	0.4		0.4	0.4		LOD
502	Austria	Europe	ATKK20923012	2019	Groundwater	3	Ethylene dichloride	Insecticide	107-06-2	0.4	0.4		0.4	0.4		LOD
502	Austria	Europe	ATKK20923012	2020	Groundwater	1	Ethylene dichloride	Insecticide	107-06-2	0.4	0.4		0.4	0.4		LOD
502	Austria	Europe	ATKK20923012	2013	Groundwater	3	Simazine	Herbicide	122-34-9	0.01	0.01		0.01	0.01		LOD
502	Austria	Europe	ATKK20923012	2014	Groundwater	1	Simazine	Herbicide	122-34-9	0.01	0.01		0.01	0.01		LOD
502	Austria	Europe	ATKK20923012	2015	Groundwater	1	Simazine	Herbicide	122-34-9	0.01	0.01		0.01	0.01		LOD
502	Austria	Europe	ATKK20923012	2016	Groundwater	1	Simazine	Herbicide	122-34-9	0.01	0.01		0.01	0.01		LOD
502	Austria	Europe	ATKK20923012	2017	Groundwater	1	Simazine	Herbicide	122-34-9	0.03	0.03		0.03	0.03		LOD
502	Austria	Europe	ATKK20923012	2018	Groundwater	1	Simazine	Herbicide	122-34-9	0.03	0.03		0.03	0.03		LOD
502	Austria	Europe	ATKK20923012	2019	Groundwater	3	Simazine	Herbicide	122-34-9	0.025	0.025		0.025	0.025		LOD
502	Austria	Europe	ATKK20923012	2020	Groundwater	1	Simazine	Herbicide	122-34-9	0.025	0.025		0.025	0.025		LOD
502	Austria	Europe	ATKK20923082	2013	Groundwater	3	Alachlor	Herbicide	15972-60-8	0.01	0.01		0.01	0.01		LOD
502	Austria	Europe	ATKK20923082	2014	Groundwater	1	Alachlor	Herbicide	15972-60-8	0.01	0.01		0.01	0.01		LOD
502	Austria	Europe	ATKK20923082	2015	Groundwater	1	Alachlor	Herbicide	15972-60-8	0.01	0.01		0.01	0.01		LOD
502	Austria	Europe	ATKK20923082	2016	Groundwater	1	Alachlor	Herbicide	15972-60-8	0.01	0.01		0.01	0.01		LOD
502	Austria	Europe	ATKK20923082	2017	Groundwater	1	Alachlor	Herbicide	15972-60-8	0.03	0.03		0.03	0.03		LOD
502	Austria	Europe	ATKK20923082	2018	Groundwater	1	Alachlor	Herbicide	15972-60-8	0.03	0.03		0.03	0.03		LOD
502	Austria	Europe	ATKK20923082	2019	Groundwater	3	Alachlor	Herbicide	15972-60-8	0.01	0.01		0.01	0.01		LOD
502	Austria	Europe	ATKK20923082	2020	Groundwater	1	Alachlor	Herbicide	15972-60-8	0.01	0.01		0.01	0.01		LOD
502	Austria	Europe	ATKK20923082	2013	Groundwater	3	Atrazine	Herbicide	1912-24-9	0.01	0.01		0.01	0.01		LOD
502	Austria	Europe	ATKK20923082	2014	Groundwater	1	Atrazine	Herbicide	1912-24-9	0.01	0.01		0.01	0.01		LOD
502	Austria	Europe	ATKK20923082	2015	Groundwater	1	Atrazine	Herbicide	1912-24-9	0.01	0.01		0.01	0.01		LOD
502	Austria	Europe	ATKK20923082	2016	Groundwater	1	Atrazine	Herbicide	1912-24-9	0.01	0.01		0.01	0.01		LOD
502	Austria	Europe	ATKK20923082	2017	Groundwater	1	Atrazine	Herbicide	1912-24-9	0.03	0.03		0.03	0.03		LOD
502	Austria	Europe	ATKK20923082	2018	Groundwater	1	Atrazine	Herbicide	1912-24-9	0.03	0.03		0.03	0.03		LOD
502	Austria	Europe	ATKK20923082	2019	Groundwater	3	Atrazine	Herbicide	1912-24-9	0.025	0.025		0.025	0.025		LOD
502	Austria	Europe	ATKK20923082	2020	Groundwater	1	Atrazine	Herbicide	1912-24-9	0.025	0.025		0.025	0.025		LOD
502	Austria	Europe	ATKK20923082	2013	Groundwater	3	Bentazon	Herbicide	25057-89-0	0.02	0.02		0.02	0.02		LOD
502	Austria	Europe	ATKK20923082	2019	Groundwater	3	Bentazon	Herbicide	25057-89-0	0.02	0.02		0.02	0.02		LOD
502	Austria	Europe	ATKK20923082	2013	Groundwater	3	DEA	Metabolite	6190-65-4	0.01	0.01		0.01	0.01		LOD
502	Austria	Europe	ATKK20923082	2014	Groundwater	1	DEA	Metabolite	6190-65-4	0.01	0.01		0.01	0.01		LOD
502	Austria	Europe	ATKK20923082	2015	Groundwater	1	DEA	Metabolite	6190-65-4	0.01	0.01		0.01	0.01		LOD
502	Austria	Europe	ATKK20923082	2016	Groundwater	1	DEA	Metabolite	6190-65-4	0.01	0.01		0.01	0.01		LOD
502	Austria	Europe	ATKK20923082	2017	Groundwater	1	DEA	Metabolite	6190-65-4	0.03	0.03		0.03	0.03		LOD
502	Austria	Europe	ATKK20923082	2018	Groundwater	1	DEA	Metabolite	6190-65-4	0.03	0.03		0.03	0.03		LOD
502	Austria	Europe	ATKK20923082	2019	Groundwater	3	DEA	Metabolite	6190-65-4	0.025	0.025		0.025	0.025		LOD
502	Austria	Europe	ATKK20923082	2020	Groundwater	1	DEA	Metabolite	6190-65-4	0.025	0.025		0.025	0.025		LOD
502	Austria	Europe	ATKK20923082	2013	Groundwater	3	Diuron	Herbicide	330-54-1	0.02	0.02		0.02	0.02		LOD
502	Austria	Europe	ATKK20923082	2019	Groundwater	3	Diuron	Herbicide	330-54-1	0.025	0.025		0.025	0.025		LOD
502	Austria	Europe	ATKK20923082	2013	Groundwater	3	Ethylene dichloride	Insecticide	107-06-2	0.1	0.1		0.1	0.1		LOD
502	Austria	Europe	ATKK20923082	2014	Groundwater	1	Ethylene dichloride	Insecticide	107-06-2	0.1	0.1		0.1	0.1		LOD
502	Austria	Europe	ATKK20923082	2015	Groundwater	1	Ethylene dichloride	Insecticide	107-06-2	0.1	0.1		0.1	0.1		LOD
502	Austria	Europe	ATKK20923082	2016	Groundwater	1	Ethylene dichloride	Insecticide	107-06-2	0.4	0.4		0.4	0.4		LOD
502	Austria	Europe	ATKK20923082	2017	Groundwater	1	Ethylene dichloride	Insecticide	107-06-2	0.4	0.4		0.4	0.4		LOD
502	Austria	Europe	ATKK20923082	2018	Groundwater	1	Ethylene dichloride	Insecticide	107-06-2	0.4	0.4		0.4	0.4		LOD
502	Austria	Europe	ATKK20923082	2019	Groundwater	3	Ethylene dichloride	Insecticide	107-06-2	0.4	0.4		0.4	0.4		LOD
502	Austria	Europe	ATKK20923082	2020	Groundwater	1	Ethylene dichloride	Insecticide	107-06-2	0.4	0.4		0.4	0.4		LOD
502	Austria	Europe	ATKK20923082	2013	Groundwater	3	Simazine	Herbicide	122-34-9	0.01	0.01		0.01	0.01		LOD
502	Austria	Europe	ATKK20923082	2014	Groundwater	1	Simazine	Herbicide	122-34-9	0.01	0.01		0.01	0.01		LOD
502	Austria	Europe	ATKK20923082	2015	Groundwater	1	Simazine	Herbicide	122-34-9	0.01	0.01		0.01	0.01		LOD
502	Austria	Europe	ATKK20923082	2016	Groundwater	1	Simazine	Herbicide	122-34-9	0.01	0.01		0.01	0.01		LOD
502	Austria	Europe	ATKK20923082	2017	Groundwater	1	Simazine	Herbicide	122-34-9	0.03	0.03		0.03	0.03		LOD
502	Austria	Europe	ATKK20923082	2018	Groundwater	1	Simazine	Herbicide	122-34-9	0.03	0.03		0.03	0.03		LOD
502	Austria	Europe	ATKK20923082	2019	Groundwater	3	Simazine	Herbicide	122-34-9	0.025	0.025		0.025	0.025		LOD
502	Austria	Europe	ATKK20923082	2020	Groundwater	1	Simazine	Herbicide	122-34-9	0.025	0.025		0.025	0.025		LOD
502	Austria	Europe	ATKK21001012	2013	Groundwater	3	Alachlor	Herbicide	15972-60-8	0.01	0.01		0.01	0.01		LOD
502	Austria	Europe	ATKK21001012	2015	Groundwater	1	Alachlor	Herbicide	15972-60-8	0.01	0.01		0.01	0.01		LOD
502	Austria	Europe	ATKK21001012	2016	Groundwater	1	Alachlor	Herbicide	15972-60-8	0.01	0.01		0.01	0.01		LOD
502	Austria	Europe	ATKK21001012	2017	Groundwater	1	Alachlor	Herbicide	15972-60-8	0.03	0.03		0.03	0.03		LOD
502	Austria	Europe	ATKK21001012	2018	Groundwater	1	Alachlor	Herbicide	15972-60-8	0.03	0.03		0.03	0.03		LOD
502	Austria	Europe	ATKK21001012	2019	Groundwater	3	Alachlor	Herbicide	15972-60-8	0.01	0.01		0.01	0.01		LOD
502	Austria	Europe	ATKK21001012	2020	Groundwater	1	Alachlor	Herbicide	15972-60-8	0.01	0.01		0.01	0.01		LOD
502	Austria	Europe	ATKK21001012	2013	Groundwater	3	Atrazine	Herbicide	1912-24-9	0.01	0.01		0.01	0.01		LOD
502	Austria	Europe	ATKK21001012	2015	Groundwater	1	Atrazine	Herbicide	1912-24-9	0.01	0.01		0.01	0.01		LOD
502	Austria	Europe	ATKK21001012	2016	Groundwater	1	Atrazine	Herbicide	1912-24-9	0.01	0.01		0.01	0.01		LOD
502	Austria	Europe	ATKK21001012	2017	Groundwater	1	Atrazine	Herbicide	1912-24-9	0.03	0.03		0.03	0.03		LOD
502	Austria	Europe	ATKK21001012	2018	Groundwater	1	Atrazine	Herbicide	1912-24-9	0.03	0.03		0.03	0.03		LOD
502	Austria	Europe	ATKK21001012	2019	Groundwater	3	Atrazine	Herbicide	1912-24-9	0.025	0.025		0.025	0.025		LOD
502	Austria	Europe	ATKK21001012	2020	Groundwater	1	Atrazine	Herbicide	1912-24-9	0.025	0.025		0.025	0.025		LOD
502	Austria	Europe	ATKK21001012	2013	Groundwater	3	Bentazon	Herbicide	25057-89-0	0.02	0.02		0.02	0.02		LOD
502	Austria	Europe	ATKK21001012	2019	Groundwater	3	Bentazon	Herbicide	25057-89-0	0.02	0.02		0.02	0.02		LOD
502	Austria	Europe	ATKK21001012	2013	Groundwater	3	DEA	Metabolite	6190-65-4	0.01	0.01		0.01	0.01		LOD
502	Austria	Europe	ATKK21001012	2015	Groundwater	1	DEA	Metabolite	6190-65-4	0.01	0.01		0.01	0.01		LOD
502	Austria	Europe	ATKK21001012	2016	Groundwater	1	DEA	Metabolite	6190-65-4	0.01	0.01		0.01	0.01		LOD
502	Austria	Europe	ATKK21001012	2017	Groundwater	1	DEA	Metabolite	6190-65-4	0.03	0.03		0.03	0.03		LOD
502	Austria	Europe	ATKK21001012	2018	Groundwater	1	DEA	Metabolite	6190-65-4	0.03	0.03		0.03	0.03		LOD
502	Austria	Europe	ATKK21001012	2019	Groundwater	3	DEA	Metabolite	6190-65-4	0.025	0.025		0.025	0.025		LOD
502	Austria	Europe	ATKK21001012	2020	Groundwater	1	DEA	Metabolite	6190-65-4	0.025	0.025		0.025	0.025		LOD
502	Austria	Europe	ATKK21001012	2013	Groundwater	3	Diuron	Herbicide	330-54-1	0.02	0.02		0.02	0.02		LOD
502	Austria	Europe	ATKK21001012	2019	Groundwater	3	Diuron	Herbicide	330-54-1	0.025	0.025		0.025	0.025		LOD
502	Austria	Europe	ATKK21001012	2013	Groundwater	3	Ethylene dichloride	Insecticide	107-06-2	0.1	0.1		0.1	0.1		LOD
502	Austria	Europe	ATKK21001012	2015	Groundwater	1	Ethylene dichloride	Insecticide	107-06-2	0.1	0.1		0.1	0.1		LOD
502	Austria	Europe	ATKK21001012	2016	Groundwater	1	Ethylene dichloride	Insecticide	107-06-2	0.4	0.4		0.4	0.4		LOD
502	Austria	Europe	ATKK21001012	2017	Groundwater	1	Ethylene dichloride	Insecticide	107-06-2	0.4	0.4		0.4	0.4		LOD
502	Austria	Europe	ATKK21001012	2018	Groundwater	1	Ethylene dichloride	Insecticide	107-06-2	0.4	0.4		0.4	0.4		LOD
502	Austria	Europe	ATKK21001012	2019	Groundwater	3	Ethylene dichloride	Insecticide	107-06-2	0.4	0.4		0.4	0.4		LOD
502	Austria	Europe	ATKK21001012	2020	Groundwater	1	Ethylene dichloride	Insecticide	107-06-2	0.4	0.4		0.4	0.4		LOD
502	Austria	Europe	ATKK21001012	2013	Groundwater	3	Simazine	Herbicide	122-34-9	0.01	0.01		0.01	0.01		LOD
502	Austria	Europe	ATKK21001012	2015	Groundwater	1	Simazine	Herbicide	122-34-9	0.01	0.01		0.01	0.01		LOD
502	Austria	Europe	ATKK21001012	2016	Groundwater	1	Simazine	Herbicide	122-34-9	0.01	0.01		0.01	0.01		LOD
[truncated: 1,047,071+ more rows]

## Sheet: Sheet2
1Egypt	1	Egypt	Africa			Egypt	Africa
[truncated: 416 more rows]

## Sheet: Sheet3
No	Country		Interval	AA
[truncated: 1,266 more rows]

[truncated: 1 more sheets: 原浓度2]
