# Supplementary material for: Global mapping of freshwater contamination by pesticides and implications for agriculture and water resource protection
Source: iScience. 2025 Jun 9;28(7):112861. doi: 10.1016/j.isci.2025.112861 (PMC12256343; doi:10.1016/j.isci.2025.112861)
Supplement: Table S3. Calculation of pesticide pollution scores in surface freshwater [file mmc4.xlsx]

## Sheet: Table S3
Table S3. Calculation of pollution scores for single pesticides in surface freshwater.
No	Country	Continent	Year (sampled)	No. Pesticides	No.Sites	Σ Total Pesticides	HCB	α-HCH	β-HCH	γ-HCH(Lindane)	δ-HCH	ε-HCH	HCH	o,p'-DDE	p,p'-DDE	o,p'-DDD	p,p'-DDD	o,p'-DDT	p,p'-DDT	Endosulfan	α-Endosulfan	β-Endosulfan	Endosulfan sulfate	Heptachlor	cis-Heptachlor epoxide	trans-Heptachlor Epoxide	Chlordane	cis-(α-)Chlordane	trans-Chlordane	Aldrin	Chlordecone	Cis-nonachlor	Dicofol	Dieldrin	Endrin	HCCP	Isodrin	Methoxychlor	Mirex	Trans-Nonachlor	Endrin aldehyde	Endrin ketone	Oxychlordane	PeCB	2,4,5-trichlorophenol	Isobenzane	Carbon tetrachloride	Dibromochloropropane	fosetyl-Al
							118-74-1	319-84-6	319-85-7	58-89-9	319-86-8	6108-10-7	608-73-1	3424-82-6	72-55-9	53-19-0	72-54-8	789-02-6	50-29-3	115-29-7	959-98-8	33213-65-9	1031-07-8	76-44-8	1024-57-3	28044-83-9	57-74-9	5103-71-9	5103-74-2	309-00-2	143-50-0	5103-73-1	115-32-2	60-57-1	72-20-8	77-47-4	465-73-6	72-43-5	2385-85-5	39765-80-5	7421-93-4	53494-70-5	27304-13-8	608-93-5	95-95-4	297-78-9	56-23-5	96-12-8	39148-24-8
1	Egypt	Africa	2013	22	3	0.701568		-2.30103		-2.39794					-0.399753		-0.392545		0.0312738					-2.52288	-2.52288					-2.52288				-0.441692	-0.865398
6	Egypt	Africa	2014-2015	9	1	2.28838													1.24378	1.31027				1.21484						1.4843			1.29776
2	Egypt	Africa	2018-2019	20	1	0.689841																											-1.08092
4	Egypt	Africa	2012-2013	3	2	0.538825													0.51779						-1.09691					-1.07831
5	Egypt	Africa	2015	1	1	3.20412
7	Ethiopia	Africa	2018	5	1	1.11664															0.416641	0.232996
8	Ethiopia	Africa	2018	15	18	0.181381	-1.74757		-1.43243						-1.02739		-0.790021	-0.904393	-0.873576	-1.81258		-0.790021								-1.46687				-1.16751	-1.3006
9	Ghana	Africa	2016	20	1	0.0780942			-2						-1.69897		-1.30103		-1.5376															-2	-2			-1.92082
10	Ivory Coast	Africa	2019	31	3	2.72192
11	Ivory Coast	Africa	2019-2020	26	1	2.4915
12	Kenya	Africa	2010	3	2	1.06633
13	Kenya	Africa	2016-2017	3	2	0.501361									-0.0184759		-0.183991		0.192902
14	Kenya	Africa	2017	33	1	0.178451
15	Nigeria	Africa	2016-2018	11	1	0.427454		-0.19382	-0.21467	-0.705534									-2.03621		-0.657577	-0.931814		-0.136677	-0.886057					-2.09151				-2.02228	-2.30103
16	Nigeria	Africa	2012-2013	13	1	0.310693		-0.568636	-0.585027	-0.721246									-1.04576		-0.79588	-0.886057	-2.30103	-0.619789	-0.721246					-0.638272				-0.79588	-1.52288
17	Nigeria	Africa	2016	5	1	-0.10513		-0.628932	-0.707744		-0.787812						-0.823909											-1.38722
18	Nigeria	Africa	2012-2013	16	1	0.478566		-0.420216	-0.49485	-0.657577									-0.920819		-0.657577	-1.09691	-2	-0.853872	-0.366532					-0.677781				-0.853872	-1.22185
19	Nigeria	Africa	2012-2013	14	2	0.11411				-0.408935	-2				-1.38195	-1.39794	-1.69897	-0.805486	-1.69897					-1.25964						-0.335828				-1.4318	-1.69897						-2	-1.80967
20	Nigeria	Africa	2017	17	1	-1.69272		-4	-4	-3.45593									-2.9393		-3.60206	-4	-2.65758	-3.82391	-3.60206					-1.85232				-3.69897	-4
21	South Africa	Africa	2021	1	1	0.813581
22	South Africa	Africa	2013	7	1	-2.09583	-3.20066							-2.82391	-2.79048									-3.18046						-2.92082					-2.85699				-2.9914
23	South Africa	Africa	2015-2016	16	2	0.819149		-0.0484197	0.355356	-1.02228	-1.10791				-0.662541		-0.542875		-0.882729		-0.648784	-0.850781	-0.509339	-0.987163	-0.723538					-0.703335				-1.0655				0.0666986			-0.681937
25	South Africa	Africa	2011	11	5	-1.95313		-2.73518	-2.10617	-3.46458	-3.46534	-3.29016		-5.25964	-4.44491	-4.2321	-3.83446	-4.8962	-4.96357
28	South Africa	Africa	2015-2016	7	2	-2.20178				-3.7113
29	South Africa	Africa	2015-2017	18	1	1.77597		0.146128	0.0413927	0.278754	0.20412				0.672098		0.977724		0.963788		1.07918	0.0791812	0.69897	0.0791812	0.113943					0.255273				0.380211	0.20412			0.0791812			0.0791812	0.146128
30	South Africa	Africa	2014-2015	2	2	0.0588055
501	South Africa	Africa	2016-2017	24	2	-3.91418	-6.04576	-6.1549	-4.22185	-4.30103				-7.20066	-5.79588	-6.30103	-5.67778	-7	-6.3279		-6.82391	-5.69897	-6.25964	-9.25964	-6.88606	-8.45593		-6.5376	-6.1549	-6.60206				-6.72125	-7.82391				-10.0458				-7.4437	-5.95861
32	Tunisia	Africa	2019	15	1	-1.37768
33	Tunisia	Africa	2019	9	1	-1.9843	-3.95861			-4.39794					-2.77383		-2.56844		-2.30146					-4.39794						-3.95861				-3.57512	-3.37417
34	Tunisia	Africa	2015-2016	28	1	-0.0403863
37	Bangladesh	Asia	2011	8	1	1.2465				-2					0.608526		-2		0.918555					0.719331						-2				-2	-2
38	Bangladesh	Asia	2016-2017	10	2	1.19333
39	Bangladesh	Asia	2010	3	2	0.360572
99	China	Asia	2019	8	1	-1.67264
100	China	Asia	2019	17	1	-0.342963
101	China	Asia	2015	12	1	-1.83565
102	China	Asia	2016	5	1	-0.65817
103	China	Asia	2017	14	1	-0.93226		-1.91614	-1.72862	-2.06399	-1.85109				-2.1891	-2.15927	-2.54821				-3.79588	-3.55284	-3.29243	-1.93704						-2.02091				-2.03058	-1.80244
104	China	Asia	2010	6	1	-1.01664	-3.38722		-3.01323						-1.85886		-2.0381	-1.83594	-1.24207
105	China	Asia	2010-2011	18	1	-2.14509	-3.76955	-3.3279	-3.03621	-3.5376	-4.09691			-2.84771	-4.69897	-4.52288	-4.22185	-3.79588	-3.63827		-4.69897	-4.04576		-3.76955						-2.54821					-4.52288		-3.79588
106	China	Asia	2015-2016	31	1	-0.190063		-1.47664	-1.72746	-1.38059	-2.16115				-1.77495		-1.89279	-1.55129	-2.03339
107	China	Asia	2019	68	1	-0.371296
108	China	Asia	2020	18	1	-2.33461																											-3.3536					-4.55284
109	China	Asia	2016	16	1	0.308223
111	China	Asia	2016	9	32	-0.587409
112	China	Asia	2015	12	2	-1.27778
113	China	Asia	2017	5	1	-0.719035
114	China	Asia	2017	5	3	-0.930133
116	China	Asia	2014-2015	2	1	-0.736127
117	China	Asia	2017	1	1	-2.24489
118	China	Asia	2016	9	6	-0.136406
119	China	Asia	2018-2019	12	2	-1.74606
120	China	Asia	2019	8	1	-1.206
121	China	Asia	2018-2019	29	4	-0.134998
122	China	Asia	2018	7	1	-1.0947
123	China	Asia	2020-2021	7	2	-1.08079
124	China	Asia	2017	3	1	0.850033
125	China	Asia	2014-2015	12	2	-1.95802		-3.22185	-3.65758	-3.64782	-3.24795				-4.30103		-5		-4.1549		-3.40894	-4	-3.28819	-3.38722	-2.10458
127	China	Asia	2020	11	2	0.0359696
128	China	Asia	2018-2019	18	1	-1.01873
133	China	Asia	2020-2021	8	4	-0.147624
136	China	Asia	2019	34	1	2.56833
137	China	Asia	2016-2017	4	2	-1.43599
139	China	Asia	2018-2019	27	4	-0.701365		-3	-2.12205	-2.30103	-2.30103				-2.63827			-2.57268	-2.65267		-2.30103	-3		-3						-1.1463			-2.86967	-2.05183	-2.30103
140	China	Asia	2014	4	1	-1.48734																											-2.10791
141	China	Asia	2014	35	1	-0.352656
143	China	Asia	2016-2017	15	2	0.461596
144	China	Asia	2015	1	1	-2.86967																-2.86967
145	China	Asia	2014	5	1	0.50515
146	China	Asia	2013	8	1	-1.9694		-2.68194	-2.57675	-2.83268	-4.39794				-2.7167		-3.49485	-2.96658	-2.93181
148	China	Asia	2012	8	1	-1.15126		-2.37882	-1.99225	-2.31069	-2.05651				-1.8824		-1.9914	-2.12668	-1.92885
149	China	Asia	2010	11	4	-1.31223		-2.50031	-2.11947	-2.39041	-1.99129				-2.87452		-2.15692	-2.62297	-2.54439									-2.71276											-2.58796
151	China	Asia	2012	5	1	-0.796097
152	China	Asia	2014	14	2	-2.39094		-3.53018	-3.39254	-3.63827	-3.24795				-4.02228		-3.69897		-3.12494		-4.09691	-4.60206		-3.29243	-5					-3.33724					-3.37161						-4.82391
153	China	Asia	2020	29	10	-1.04439		-3.22185	-2.04964	-3.22185	-3.22185				-3.22185		-2.82391		-3.22185			-2.82391	-2.82391	-3.22185						-2.82391			-2.48149	-3.22185					-2.79588
154	China	Asia	2022	7	1	-1.19287
155	China	Asia	2018	15	2	-1.3751
156	China	Asia	2020-2021	7	3	-1.04221
157	China	Asia	2011	4	1	-1.29878
158	China	Asia	2019	6	2	-1.87811
159	China	Asia	2018	14	1	-3.12617	-4.64956							-5.48149	-4.34419	-5.35164	-5.18243	-3.98364	-4.75375		-4.37253	-4.19213		-4.72079				-3.58061	-3.82437									-5.51999	-5.49349
160	China	Asia	2020-2021	6	1	-3.09691
161	China	Asia	2019	1	1	-0.414539
162	China	Asia	2013	1	1	-0.77083
163	China	Asia	2014	1	1	-1.07883
164	China	Asia	2019	1	1	-1.284
165	China	Asia	2014	17	1	-1.44879		-3.19382	-2.65758	-3.04096	-2.37675				-4.09691		-2.21467		-2.56864		-2.56864	-3.284	-2.22915	-2.76955				-2.88606		-3.39794				-3.20066				-2.61979			-2.79588	-2.79588
166	China	Asia	2019	12	1	-1.38319
168	China	Asia	2012-2013	6	1	-1.27918
169	China	Asia	2018	5	1	-0.555799
170	China	Asia	2018-2019	7	2	0.323252
171	China	Asia	2015	31	1	-0.139662		-1.4055	-1.70246	-1.53506	-1.78781				-1.75647		-1.87128	-1.53239	-1.83033
40	China	Asia	2018-2019	18	1	-1.34037
41	China	Asia	2017-2018	21	2	0.0293838				-1.75696	-2.18709						-1.4437		-1.95861		-3	-3	-1.50169	-1.90309	-2.12494			-1.73283		-1.43771				-2.69897	-1.83863						-1.64782
42	China	Asia	2011-2012	84	1	0.597695	-2		-2						-2		-2	-2	-2		-2									-2				-2	-2		-2							-2
43	China	Asia	2018	38	4	-0.676263
44	China	Asia	2019	45	2	-0.359468
45	China	Asia	2010	8	3	-2.16963		-3.72893	-3.24667	-2.39649	-3.67094				-5		-3.55804	-3.07229	-3.18487
46	China	Asia	2010	24	1	-1.83929		-3.01323	-3.18243	-3.58336	-3.19997			-5	-5.39794	-4.34679	-5.09691	-3.95078	-3.0013		-3.90309	-3.75203		-3.44612	-5	-3.266		-4.03621		-3.45842			-3.55284		-5.09691			-2.5867
47	China	Asia	2019	83	1	0.0851942
501	China	Asia	2016-2018	24	5	-2.96775	-5.17393	-4.74473	-4.5157	-5.54516				-5.37841	-4.22847	-4.20594	-3.61083	-4.84613	-4.15098		-6.05799	-5.73283	-3.25597	-8.56864	-7.20528	-8.1107		-6.44774	-6.53116	-7.14976				-6.7508	-7.58782				-6.35409				-6.71897	-5.33724
48	China	Asia	2012-2013	11	2	-0.850781
49	China	Asia	2011	15	1	-0.860908	-1.30557	-2.0048		-1.98422	-2.23508				-2.73049		-3.25181		-2.25571					-1.55502			-2.16685	-2.53313		-2.17328				-4.22185	-3.08619					-2.28819
50	China	Asia	2018-2019	26	1	-1.10707	-2.56067	-2.45717	-2.62709	-2.81816	-2.84771				-2.87943		-3.11351		-2.63078		-2.78781	-2.51999	-2.72584	-2.68403	-2.41567			-3.18046		-2.59346				-2.79588	-2.37161			-2.35164		-3.18046
51	China	Asia	2018	18	3	0.143226		-2.46302	-1.33127	-1.05771	-2.67435						-3.52288			-3.82391				-2.39505	-3.85387					-3.95861					-1.80153
52	China	Asia	2015-2016	16	1	-1.0766	-3.36653	-1.54516	-1.7122	-2.19654	-1.92812			-3.58503	-2.77989	-3.5376	-2.98716	-3.42022	-2.98716		-2.46218	-2.19997	-2.54363					-4.30103
53	China	Asia	2016	60	3	0.274536	-1.42907	-3.02672	-3.20925	-2.30103	-2.6925				-2.94259		-2.99539		-3.64461		-2.5649	-2.53611		-3.30103		-2.7887		-2						-2.57349	-2.55648			-2.83664		-2.72738
54	China	Asia	2013	10	1	-1.32057		-2.69897	-2.50864	-2.284	-2.20761										-2.07058			-2.08092	-2.85387					-2.63827				-2.33724	-2.20761
57	China	Asia	2013-2014	23	4	0.76697
58	China	Asia	2013	8	1	1.45255		0.876218	0.74351	0.294466	0.547775				0.322219		-0.0362122	0.440909	0.603144
59	China	Asia	2012	16	1	-1.73025	-3.03621	-2.81248	-3.07058	-2.87943	-2.5544	-3.04576		-2.9393	-2.98716	-3.00436	-3	-3.11919	-3.11351		-3.29243	-2.9914		-2.56703	-3.45593
61	China	Asia	2016	8	2	-2.08276		-2.91901	-2.77599	-3.79588	-3.62893				-2.42251		-3.03621	-3.76955	-3.92082
62	China	Asia	2018-2019	2	1	-0.818156
64	China	Asia	2014-2015	6	1	-2.14691		-3.49485	-2.25571	-3.20761	-3.61979				-3.72125		-3.67778
65	China	Asia	2011	8	1	-1.74739		-2.4045	-2.84771	-2.43297	-2.27737				-3.40894		-3.3279	-2.79048	-2.96658
66	China	Asia	2011	5	1	-2.5385	-2.87943	-3.92082	-3.0942	-3.30103	-3.82681
67	China	Asia	2011	25	1	0.967756
68	China	Asia	2013	4	2	-1.17718
69	China	Asia	2010	6	1	-2.10182								-3.72125	-2.57187	-3.33724	-3.85387	-2.58004	-2.74232
71	China	Asia	2019	24	1	-2.32626	-3.36552	-4.29671	-3.09098	-3.34199	-4.11577			-3.75203	-4.6925	-3.66756	-4.16749	-4.0278	-3.57512		-4.27572	-3.32239	-4.34486	-3.56225	-3.82102			-3.76195	-3.9914	-3.30103				-4.61261	-4.266			-3.87615			-4.35262	-4.63078
72	China	Asia	2014	19	1	-1.2652		-2.24413	-2.29243	-2.40894	-2.46852				-2.95861				-2.4318		-3.22185	-2.67778	-2.95861	-2.16749	-2.85387			-3.04576		-2.82391				-2.34679	-2.74473			-2.284			-2.85387	-2.48149
73	China	Asia	2018-2019	8	1	-0.7564
75	China	Asia	2013	8	1	-2.81531		-4.69897	-4.52288	-4.1549	-3.88606				-4.22185		-3.82391	-3.3098	-3.23657
76	China	Asia	2013-2014	16	2	-2.07983		-3.28281	-3.16093	-3.42062	-3.05622				-4.2956		-4.14613		-2.57681		-4.03218	-3.97675	-3.40814	-3.02803	-4.02958					-3.26162					-3.40616			-3.41176			-3.88049
77	China	Asia	2018-2019	11	2	-1.86998		-2.36552	-2.61907	-2.67366	-3.40012				-3.65365		-4.04287	-2.92922	-2.88773					-3.43063						-2.99654					-4.02457
78	China	Asia	2013	15	1	-1.21746		-2.41341	-2.46344	-2.77728	-2.15552				-3.18709		-2.61798		-2.49894		-2.79048	-2.73283		-2.52288	-2.73518					-2.32422					-2.35754			-2.0348			-1.92996
79	China	Asia	2013	1	1	-0.619319
80	China	Asia	2012	14	1	-1.78941	-3.38722	-2.74473	-2.35853	-2.85078	-2.90309				-3.46852		-3.52288		-2.86012				-3.79588	-2.38616	-4.22185			-3.37675	-5											-3.67778
81	China	Asia	2021	8	4	-1.53291
82	China	Asia	2016	4	1	-0.647817
84	China	Asia	2014-2016	15	3	-0.784715		-1.60678	-1.21779	-1.77143	-1.90495				-2.81911		-1.96457		-2.29958		-2.78164	-2.68055		-1.84365	-2.84976		-2.65758			-2.17091					-2.86434			-2.63514
85	China	Asia	2011	12	1	-1.04196		-2.5544	-2.07358	-2.30829	-2.22195				-1.81734		-2.93554		-2.54756					-1.92759	-1.96212					-1.95445				-2.30951	-1.97123
86	China	Asia	2019	23	2	0.936363
87	China	Asia	2017-2018	7	1	-1.06601
88	China	Asia	2017	5	3	-0.904412
89	China	Asia	2013	11	1	-1.77624		-2.90309	-2.47756	-3.01773	-2.52871				-3.19382		-3.11919		-3.22185					-2.48812	-4.52288					-2.53165								-4.69897
91	China	Asia	2021	24	1	-1.19997
93	China	Asia	2016	8	1	-2.79224		-3.69075	-3.65642	-4.19629	-4.47545				-3.60906		-3.79588	-3.60013																										-3.36165
94	China	Asia	2014-2016	6	2	-1.76422	-2.08938			-2.29499									-2.78915									-4.09691			-3.16115								-2.79452
96	China	Asia	2012	5	1	-0.714645			-1.28895										-1.48175				-1.51399		-1.12223													-2.61439
172	India	Asia	2019-2022	20	7	-0.580163		-2.16909	-1.76846	-1.23786	-1.63504				-2.39523		-1.94364		-1.16658		-2.29671	-1.94405	-1.92628	-2.04576	-2.2347			-2.94625		-2.2636				-2.61979	-1.8203			-2.70991			-2.66254	-2.52284
173	India	Asia	2011-2012	5	3	-0.0872467													-1.30103
174	India	Asia	2019	14	1	0.508193		-0.897566	-0.373044	-1.11464	-0.337053				-0.54607						-0.623971	-0.422393	-0.358526	-1.266	-0.827689					-1.84466				-0.492954	-1.78781						-0.615826
175	India	Asia	2015	12	3	-0.291579		-1.79588	-1.87506	-1.38021	-1.65105				-2.273				-1.82391		-1.66421	-1.83367	-2.24667	-0.74958	-0.849755					-1.4437
176	India	Asia	2012	12	2	-1.20621		-2.69897	-2.76955	-2.02228	-2						-1.85387	-2.04576	-3.18709		-3	-2.60206		-2.12494						-2.66756				-2.65758
177	India	Asia	2020-2021	10	1	0.284431
178	India	Asia	2013-2014	4	1	1.86958															1.54667	1.57473
180	India	Asia	2010-2011	13	1	0.0460118		-1.72838		-2.06815						-1.1248		-1.20247	-1.00114		-1.14052	-1.2028	-1.09523							-1.1347				-1.17039	-1.12151
181	India	Asia	2014-2016	31	1	0.554126		-0.531653	-0.249492	-1.58503	0.0437551			-0.995679	-1.3098	-1.85387	-1.22915	-1.04096	-0.279014		-1.16749	-1.25964											-1.69897
182	India	Asia	2017	14	2	0.216957		-0.568636	-1.21467	-0.00988323	-1.13668				-1.18046		-1.66756		-1.55284	-1.67778	-2.34679	-1.78252	-2					-1.56864	-1.21467									-1.95861
183	India	Asia	2014-2016	15	1	0.696968		-0.522879	-1.30103	-0.568636	-0.886057			0.0681859	-0.443697	-1.22185	-0.394695	-0.705534	-0.0660068		-1.17393	-0.815309	-0.958607
184	India	Asia	2019	17	4	-1.28526		-2.71897	-2.46376	-2.35286	-2.76616				-2.65218		-2.93742		-2.78252		-2.82391	-2.92537	-2.95078	-2.63733	-1.81227					-2.48512				-2.41454	-2.88829						-2.5111	-2.63827
186	Indonesia	Asia	2014-2015	14	1	-0.22798														-3.22915
187	Iran	Asia	2020	16	1	1.27457				-1.67778									-1.52288	-1.52288				-1.52288			-1.56864			-1.52288				-1.58503	-1.65758			-1.67778
188	Iran	Asia	2010-2011	2	1	2.19428
189	Iran	Asia	2011	2	1	0.800717
190	Iran	Asia	2016	2	1	0.11059
191	Iran	Asia	2019	6	4	-0.0368026
192	Iran	Asia	2019	6	1	-0.299296				-0.869666									-2					-0.910095			-1.11351							-1.09151	-1.11919
193	Iran	Asia	2019	6	1	-0.526513				-1.47756									-1.47756					-1.37986			-1.32331							-1.1549	-1.14448
194	Iran	Asia	2018-2019	3	2	2.96452
501	Israel	Asia	2016-2017	24	2	-4.01052	-5.58503	-6.07058	-4.88606	-5.08619				-6.45593	-4.95861	-6.55284	-5.95861	-6.88606	-6.50864		-6.10237	-5	-4.34679	-8.92082	-6.69897	-7.60206		-8	-7.24413	-7.79588				-6.35655	-6.95861				-9.21467				-7.60206	-5.50864
195	Japan	Asia	2013	3	1	0.702431
197	Japan	Asia	2016-2017	5	1	-0.0433514
198	Kazakhstan	Asia	2015	5	1	0.370837				-0.728158																				-1				0.308831
199	Malaysia	Asia	2017	13	1	-1.04029
200	Malaysia	Asia	2015	3	1	-1.32422
201	Malaysia	Asia	2016	16	1	-1.1261		-3.03152	-3.25964	-3.30103	-2.64589				-3.5376		-3.50864		-1.39319		-3.85387	-2.49214	-2.99568	-2.42829				-3.11919		-2.49894				-3.42022	-2.55596			-1.84375
202	Malaysia	Asia	2018	3	1	-1.01547
203	Malaysia	Asia	2018	1	1	-5
204	Myanmar	Asia	2019	1	1	0.462398
205	Pakistan	Asia	2018	20	1	-0.182778		-0.747147	-0.617983	-2.1549	-2.69897				-3		-3		-3		-2.69897	-2.30103	-2.69897	-0.718967				-3.52288	-4.01457	-2.69897		-3		-2.22185				-4.07831		-2.52288	-2.39794	-2.09691
206	Pakistan	Asia	2013	16	2	0.0719089	-2.72125	-0.759721	-0.647974	-1.72986	-1.55067			-0.957244	-0.846704	-1.14747	-1.09731	-1.04524	-0.87188			-3.1549		-1.83863			-2.35655	-2.02925	-1.12255
207	Pakistan	Asia	2013	16	1	-1.75796	-2.42366	-2.79317	-3.11351	-3.07058	-4.09691			-3.74473	-2.53313	-3.39794	-2.64589	-2.6968	-2.88941		-3.09691	-3.74473		-3.79588				-3.92082											-4.30103
208	Pakistan	Asia	2017-2018	24	2	-0.64178	-2.41454	-2.59346	-2.58503	-1.51641	-2.76955	-3.09691		-2.2636	-1.84013	-2.29243	-1.79317	-1.93181	-1.3851		-2.36151	-2.06048		-2.61979			-1.65857	-1.83416		-2.60206				-2.16431	-2.27165		-2.75696	-1.82246	-2.86967
209	Pakistan	Asia	2015-2016	24	2	-1.49703	-2.81248	-3.28819	-2.98506	-3.13668	-3.07058	-2.98928		-3.32331	-2.99568	-3.14569	-3.10513	-2.81248	-2.11776		-2.73518	-2.70006		-3.21824			-3.10513	-3.37675		-2.7582				-2.79997	-2.62342		-3.08619	-2.98506	-3.57675
210	Pakistan	Asia	2014	20	1	-4.96257	-5.8041	-8	-7.1549	-7.04576	-7.22185	-7.1549		-5.61261	-6.92082	-7.69897	-6.82391	-6.82391	-5.61979	-6.29243	-6.33724	-6.85387		-6.27572				-7.69897	-7.1549										-7.52288				-5.70115
211	Pakistan	Asia	2014	12	1	-4.28483	-5.64589			-6.72125				-5.67572	-4.52447	-5.72125			-5.02365		-5.45223		-6.56864					-6.69897	-6.30103					-5.87943						-6.58503
212	Pakistan	Asia	2015-2016	4	2	-0.641114
213	Philippines	Asia	2019	2	1	-2.266
214	Saudi Arabia	Asia	2019	27	1	-0.431405
215	South Korea	Asia	2010	16	1	0.476592	-4.61618																	-4.4034	-4.31158	-4.49621								-4.04096				-0.938548
216	South Korea	Asia	2014	7	1	-1.20551
217	South Korea	Asia	2017	28	2	-0.843834
218	Thailand	Asia	2010	4	2	3.40236
219	Thailand	Asia	2018	2	1	1.93857
298	Turkey	Asia	2012	19	1	-0.189096		-2	-1.69897	-2	-1.82391				-1.4318		-2.30103		-2.30103		-1.60206	-0.782516	-1.82391	-2.30103	-1.60206			-2.30103		-0.657577				-1.82391	-1.82391						-1.45593	-2
299	Turkey	Asia	2019	18	1	1.46427		-0.116181	0.236439	-0.893545	0.0705509				-0.350827		0.263241		-0.219843		-0.239284	0.233278	-0.599654	-0.551981	-0.141329					-0.91285				-0.730228	0.00360412			-0.647817			0.987766	0.883346
301	Turkey	Asia	2019	4	1	-1.00586				-3.25181
302	Turkey	Asia	2017	13	6	1.86234
303	Turkey	Asia	2014-2015	2	1	0.131064									-0.495159				0.0138901
220	Vietnam	Asia	2019	26	2	-0.747888
221	Vietnam	Asia	2011-2015	9	1	2.30036	-1.76955			-1.35655														-1.95861			-1.79588								-1.85387
222	Vietnam	Asia	2013	6	1	-0.0604807									-1.39794
223	Albania	Europe	2017-2018	25	2	2.46843		2.25393	0.221414	0.709694	0.928396	-0.102373		0.424882	0.520484	0.393575	0.428944	-0.00436481	0.553883		0.216166	0.235528	0.425697	0.167317	0.346353	0.823148		0.386499	0.444825		0.386499		0.377488					0.755875	1.67219				0.540955
224	Austria	Europe	2018	41	1	0.531108
501	Austria	Europe	2013	8	1	-3.86752	-4.20901							-6.03152	-4.73613	-4.88539	-4.67448	-5.7122	-5.48678																									-4.81816
225	Belgium	Europe	2013	2	1	0.623249
224	Belgium	Europe	2018	71	1	1.97473
502	Belgium	Europe	2011-2020	43	586	0.0456728	-3.13866	-2.60419	-2.60445	-2.25137	-2.58653	-2.58653	-2.13408		-2.99328		-3.00102	-2.7452	-2.7865	-2.49399	-2.24678	-2.22732		-2.83632	-2.80076					-2.59682				-2.59284	-2.58927		-2.58745							-2.76124			-0.650353
502	Bosnia and Herzegovina	Europe	2011-2012	20	6	0.877037	-2			-2											-2									-2				-2	-2									-1.30103
501	Bulgaria	Europe	2019	24	4	-3.47646	-5.0148	-4.68613	-4.1107	-4.4437				-5.63545	-4.28735	-4.68194	-4.29115	-5.27165	-4.89963		-6.33418	-7.09151	-4.85232	-5.89143	-5.54668	-7.70997		-6.02687	-5.45842	-6.04576				-4.80272	-5.98506				-8.2656				-6.37161	-5.3019
502	Bulgaria	Europe	2011-2012	11	31	-0.408504				-2.28247		-2																		-2.1941				-2.07982	-2.15583		-2.22684
226	Croatia	Europe	2014	13	1	0.366796
227	Croatia	Europe	2015	15	3	-0.11445
501	Croatia	Europe	2019	24	2	-3.49169	-4.91364	-5.12552	-4.24185	-4.29158				-5.6968	-4.37161	-4.62525	-4.17718	-5.2652	-5.13847		-5.68403	-5.98716	-5.1152	-8.72125	-5.60033	-6.92082		-6.14874	-6.14874	-5.92445				-4.81248	-5.61261				-7.58503				-6.52288	-4.89963
502	Croatia	Europe	2011-2012	27	54	0.754777	-2.11428	-2.56199	-2.11061	-2.51327			-1.60096		-2.53812		-2.31384		-2.24718	-2.54979				-2.43734						-2.60953				-2.46465	-2.33291		-2.24868							-0.979121			-0.890339
502	Cyprus	Europe	2011-2012	48	36	0.253355	-3.19674	-3.1549	-2.97033	-3.52288			-3		-3		-2.60206		-2.69897	-2.60206				-2.82336	-3.10474					-2.94954			-1.64782	-2.89086	-2.82391												-0.90309	-0.81594
502	Czech Republic	Europe	2011-2021	172	2110	1.42076	-2.84763	-2.90142	-2.84542	-2.89545	-2.8986	-2.98643	-2.67184	-2.88329	-2.90265	-2.86762	-2.87693	-2.76487	-2.78611	-2.45381	-2.8506	-2.6778		-2.83972	-2.43066					-2.83937			-1.82712	-2.7473	-2.72415		-2.80736	-2.81569	-2.73644					-2.91221	-1.26329		-1.03359
228	Denmark	Europe	2010	2	5	-0.778325
229	Denmark	Europe	2021	32	1	0.626925
224	Denmark	Europe	2018	27	1	-0.670806
502	Estonia	Europe	2013-2014	1	2	-1.30103
502	Finland	Europe	2011-2012	93	16	0.281093	-2.02886	-2	-2	-2	-2			-2	-2	-2	-2	-2	-2.01446		-2.30103	-2.30103		-2						-2	-1.30103		-2.30103	-1.69897	-1.69897		-1.69897			-2				-2
224	France	Europe	2018	28	1	0.0260018
230	France	Europe	2019	39	1	1.77268
231	France	Europe	2013-2014	53	1	0.103462
502	France	Europe	2011-2012	41	2222	0.314331	-2.34929			-2.16835					-2.1412		-2.18039	-2.26934	-2.51894		-2.50429			-1.92381	-1.93001					-2.32992			-1.71024	-2.334	-2.36138		-2.39927							-2.31613			-0.396022
224	Germany	Europe	2018	42	1	-0.178421
232	Germany	Europe	2010	19	1	1.11223
234	Germany	Europe	2017-2018	50	3	0.682046
501	Germany	Europe	2019	24	2	-3.87413	-4.71897	-6.37315	-4.1945	-6.44309				-6.22915	-5.31695	-8.02228	-8.22185	-7.90309	-7.86967		-5.73755	-5.13549	-8.35164	-7.55284	-5.383	-7.70997		-5.73755	-5.92082	-6.48149				-4.70997	-5.76195				-7.49485				-6.4437	-5.21753
502	Germany	Europe	2011-2021	138	963	0.770117	-2.75522	-2.45384	-2.45003	-2.42189	-2.46071	-3.34155	-2.6623	-3.55404	-2.3521	-3.32085	-2.23787	-2.51765	-2.33162	-2.53209	-2.11805	-2.2302		-1.46311	-2.29951		-2.13839			-2.3926			-2.28589	-2.43381	-2.41646		-2.29249	-3.27984						-2.45939	-0.379457	-3.35902	-1.01608
235	Greece	Europe	2010-2011	62	3	-0.29063
236	Greece	Europe	2019	38	1	0.25715
237	Greece	Europe	2011-2012	34	1	0.291369															-1.40894	-0.21467	-1.14874
238	Greece	Europe	2010-2012	68	3	2.13894	-1.46009			-0.794074
239	Greece	Europe	2010-2012	102	3	1.5294	-1.38722	-1.49485		-0.736364											-1.3098		-1.60206																-1.22185
240	Greece	Europe	2012	6	1	-0.935542
241	Greece	Europe	2010-2013	122	1	1.12506	-1.92082	-1.92082		-1.19382	-1.40894										-1.3098	-1.02228	-1.74473		-1.92082
242	Greece	Europe	2011-2012	129	10	0.553353	-1.60206	-1.60206		-1.59063	-1.60206				-1.60206						-1.59917	-1.59346	-1.60206		-1.60206
501	Hungary	Europe	2019	24	2	-3.38991	-4.37789	-4.66555	-4.1831	-4.12205				-5.76955	-4.44491	-4.52071	-4.39201	-5.44672	-5.43121		-6.11351	-6.16115	-4.8729	-7.88606	-5.84771	-6.92082		-6.18046	-6.3098	-6.42022				-5.03198	-5.8729				-8.48812				-6.67778	-4.23322
502	Ireland	Europe	2011-2012	38	75	1.61424																																									-0.657644	-0.300677
224	Italy	Europe	2018	30	1	0.221232
243	Italy	Europe	2018	5	1	0.599556
244	Italy	Europe	2020-2021	9	1	-1.36171
246	Italy	Europe	2015	3	24	-0.309804
247	Italy	Europe	2020-2021	16	1	-2.40472		-4.02228	-3.53018	-3.36351	-4.30103				-3.66154		-3.61083		-3.80134		-3.18376	-3.72584	-3.49757	-4.07058	-3.43415					-3.66354				-3.38722	-4.02228			-3.96658
248	Italy	Europe	2012	17	2	-1.2805
502	Italy	Europe	2011-2012	116	1210	1.17959	-1.75674	-1.55097	-1.59527	-1.73582	-1.47484		-1.57567	-1.94467	-1.70689	-2.08615	-1.70507	-1.97913	-1.72895	-1.60966	-1.34179	-1.29914		-1.71974	-1.84309		-2.74751			-1.70653			-1.68171	-1.74312	-1.70627		-1.71721		-1.98928					-1.56104	-0.979246		-0.332999
502	Latvia	Europe	2011	16	5	0.574292	-4	-3.52288	-4	-3.52288				-3.60206	-4	-3.60206	-4	-4	-4		-4	-4								-3.82391				-4	-4
502	Lithuania	Europe	2011-2012	4	32	0.404493
502	Luxembourg	Europe	2011	50	3	0.691851	-2	-2											-2	-2							-2			-2				-2	-2		-2							-2	-2		-0.115393
502	Malta	Europe	2011-2012	23	14	-0.575118	-3						-3						-3	-3										-3				-3	-3		-3							-3			-2
224	Netherlands	Europe	2018	44	1	-0.28208
502	Netherlands	Europe	2011-2012	61	64	0.014587	-3.50515	-3.13845	-3.22763	-3.2557	-3.50583				-3.50974		-3.19495	-3.49979	-4.05158		-3.16669	-3.24344		-3.34828	-3.34917					-3.31828				-3.39183	-3.16267		-3.38116							-4.41245	-1.69897		-1.94469
249	North Macedonia	Europe	2015	287	12	-0.0796076
501	Norway	Europe	2018	24	2	-3.33795	-4.74473	-4.25181	-4.69897	-3.72125				-6.88606	-5.13077	-5.82391	-5.30103	-5.82391	-5.27572		-6.5376	-7.45593	-3.92082	-8.11919	-5.49485	-7.60206		-6	-6.34679	-7.50864				-4.63827	-5.95861				-8.04576				-6.24413	-5.3279
502	Norway	Europe	2011-2012	1	18	-3.98781				-3.98781
224	Poland	Europe	2018	40	1	-0.201004
250	Poland	Europe	2017-2018	25	1	-0.412598
502	Poland	Europe	2011-2012	26	569	1.2622	-2.53145						-1.35494					-2.0967	-2.53267	-2.28811										-2.39662				-2.67011	-2.67852		-2.74861							-2.73656			-0.0791808
251	Portugal	Europe	2014	15	1	0.987219
252	Portugal	Europe	2011-2012	25	1	0.69764
253	Portugal	Europe	2018-2019	20	1	0.655934	-1.33348	-0.737549	-0.645892	0.0354297		-0.605548			-1.89279		-1.40671	-1.61979												0.0618293				-1.7167				-1.1107
255	Portugal	Europe	2016-2017	11	8	-0.851621
256	Portugal	Europe	2017-2018	50	8	0.338652
264	Portugal	Europe	2018-2019	56	4	0.286103	-3.13966			-2.03621					-2.39523		-2.39523		-2.51927		-2.09691	-1.73874	-1.66105	-2.88606	-2.55284					-2.05429				-0.783966	-1.8911	-3.12494		-1.83416	-2.12349					-1.84695
265	Romania	Europe	2018	5	1	-2.01773
501	Romania	Europe	2013-2019	24	5	-3.08813	-4.21414	-4.36051	-3.77211	-4.284				-5.09518	-3.76462	-3.94623	-3.90672	-5.25743	-5.13823		-6.74473	-7.09151	-5.15552	-6.37675	-5.69897	-7.70997		-6.17393	-5.70774	-5.767				-4.80134	-6.11919				-8.48812				-6.61979	-4.52401
502	Romania	Europe	2011-2012	30	78	1.44759	-2.8963	-2.52288	-2.4437	-2.13462			-2.05709						-2.33752	-2.15697	-2.22185	-2.30103								-2.73434				-0.999628	-2.47078		-3.00848							-2.52102			0.770028
266	Russia	Europe	2013	11	1	-1.28654		-6		-4.13966				-4.50169	-4.39469	-4.72816	-4.74473	-4.02919	-4.00966																			-4.25493	-3.77469
501	Russian Federation	Europe	2014	8	1	-3.50415	-5.12532	-4.36291	-3.76408	-4.52949					-4.70982		-4.92787		-4.5895
267	Serbia	Europe	2011	14	2	-1.51272		-2.69897	-2.69897	-2.32698	-2.69897				-2.69897		-2.69897		-2.69897				-2.69897	-2.69897	-2.69897					-2.69897				-2.69897	-2.69897						-2.69897
268	Serbia	Europe	2014	9	1	-1.14794	-3.14094	-3.22391	-3.34464						-3.81357		-3.57346
501	Serbia	Europe	2019	24	4	-3.46088	-4.73088	-4.84058	-4.12234	-4.32836				-5.66689	-4.43063	-4.45223	-4.28067	-5.37572	-5.26414		-6.03621	-7.09151	-5.266	-7.57675	-5.95468	-6.97675		-6.35655	-6.28819	-6.08804				-4.98906	-6.00436				-8.0166				-6.93181	-4.47952
502	Serbia	Europe	2011-2012	39	127	-0.802836	-2.80938	-2.81144	-2.80538	-2.78331					-2.59485		-2.70979	-3	-2.80554		-2.44946	-2.42981		-2.80425	-2.81492					-2.58937				-2.67968	-2.44805		-2.68793	-2.80357						-3.00647
501	Slovakia	Europe	2019	24	2	-3.5143	-4.3464	-4.92445	-4.37469	-4.02641				-5.85699	-4.49282	-4.83461	-4.69572	-5.92628	-5.83416		-5.9393	-7.09151	-4.80688	-7.79588	-5.97062	-7.70997		-6.23657	-6.46852	-6.55284				-5.07007	-6.14267				-7.82391				-6.56864	-4.88207
502	Slovakia	Europe	2011-2012	56	69	1.01721	-2.4209			-2.41146				-2	-2	-2	-2	-2	-2.3772	-2.52191	-2.68372	-2.62363		-2.08542						-2.57669				-2.35923	-2.20533		-2.67884	-2.02813						-2.44534			-0.39794
502	Slovenia	Europe	2011	3	6	-2.22185									-2.69897			-2.69897												-2.69897
224	Spain	Europe	2018	43	1	-0.138346
269	Spain	Europe	2010-2011	19	2	-1.01283
270	Spain	Europe	2017	1	1	0.30963
271	Spain	Europe	2010-2013	48	4	-0.443152
272	Spain	Europe	2010	22	1	-0.127552
273	Spain	Europe	2010-2011	30	2	-0.277959
274	Spain	Europe	2019-2020	17	1	-0.200797
275	Spain	Europe	2011-2014	20	1	-2.19132	-4.26761	-3.33724	-4.13668	-3.85078	-4.65758				-4.79588				-4.63827		-5	-4.1549	-4.55284											-4.45593										-4.08619
277	Spain	Europe	2010	17	1	-0.128666
278	Spain	Europe	2011	50	1	-0.948912
279	Spain	Europe	2018-2019	24	1	1.60773
280	Spain	Europe	2010	10	2	0.404226
281	Spain	Europe	2016	16	2	-0.648455
282	Spain	Europe	2018-2019	13	2	-0.999783
283	Spain	Europe	2016-2017	8	8	-0.4757
284	Spain	Europe	2010-2011	43	2	-0.68054
285	Spain	Europe	2012	3	1	-1.35655																		-1.76955									-1.76955
287	Spain	Europe	2014-2015	8	2	-1.12749
288	Spain	Europe	2011	4	1	-0.842392
289	Spain	Europe	2020	5	1	-2.40121
501	Spain	Europe	2017-2018	24	2	-3.34204	-4.85387	-3.95861	-4.69897	-3.79588				-6.74473	-5.56864	-6	-5.08619	-6.4437	-6.04576		-5.39794	-5.55284	-4	-9.1549	-5.49485	-7.69897		-5.95861	-6.16749	-7.85387				-4.65758	-6.16115				-8.25181				-5.95861	-5.69897
502	Spain	Europe	2011-2021	158	7626	2.25924	-1.64542	-1.63613	-2.27001	-1.61373	-2.23156	-2.32086	-2.50174	-0.955264	-0.461953	-0.988292	-0.428876	-1.32286	-0.907484	-2.9555	-1.28787	-1.35147	-1.2098	-1.25063	-2.13024				-2.38547	-1.1124	-0.240332		-0.979765	-1.36303	-1.38457		-1.41793	-1.98307	-2.74244					-0.45173		-3	0.132083	-0.148359
292	Sweden	Europe	2017-2018	22	1	2.24588
293	Sweden	Europe	2013	51	1	-0.370998				-3.12494
294	Sweden	Europe	2019-2020	4	2	-1.38347
502	Sweden	Europe	2011-2012	64	4	0.227447		-3.26405	-2.80618	-3.17159	-3.25419										-3.27984	-3.27984
504	Sweden	Europe	2010-2020	170	66	0.444221		-3.43657	-3.38571	-3.3886	-3.41788										-3.7725	-3.77285	-3.75719
295	Switzerland	Europe	2012	140	1	1.34392
296	Switzerland	Europe	2012	3	1	-1.68825
297	Switzerland	Europe	2010	3	1	0.0433623
501	Switzerland	Europe	2016-2018	24	4	-3.22809	-5.04096	-4.13371	-4.81673	-3.44977				-6.36151	-5.01547	-5.40894	-4.97062	-5.94692	-5.50169		-5.65758	-4.90136	-4.14267	-8.00656	-5.50169	-6.94885		-6.25964	-6.22915	-7.11634				-4.82974	-6.02				-7.71557				-6.4437	-5.65758
502	Switzerland	Europe	2012	20	6	-0.240773																																									-2.71039
304	Ukraine	Europe	2019	43	1	0.837284
224	United Kingdom	Europe	2018	28	1	-0.555175
305	United Kingdom	Europe	2017	33	1	-0.380594
306	United Kingdom	Europe	2013-2014	9	1	-1.56958
307	United Kingdom	Europe	2013	9	1	-1.18709
501	United Kingdom	Europe	2017	24	2	-3.81925	-5.16115	-4.67778	-4.95861	-4.14874				-6.82391	-5.18709	-5.52288	-4.85387	-6.13077	-5.27572		-6.36653	-5.69897	-5.67778	-9.18709	-6.27572	-8.04576		-7	-6.45593	-7.284				-5.31876	-7.82391				-8.24413				-6.88606	-5.82391
314	Barbados	North America	2013	2	1	-1.90448
315	Canada	North America	2010	7	1	-1.53581
316	Canada	North America	2013	7	2	0.1321
317	Canada	North America	2013-2018	18	1	0.383074
318	Canada	North America	2016	24	4	0.30361									-3
320	Canada	North America	2017	7	1	-0.755723
321	Canada	North America	2016	23	1	1.43521
322	Canada	North America	2012	12	1	-3.65535		-3.97593		-7.30103											-7.30103							-7.30103	-7.30103					-7.30103						-7.30103
323	Canada	North America	2012-2013	4	2	-0.813467
324	Canada	North America	2012-2014	5	15	-0.642056
326	Canada	North America	2012-2013	4	1	0.691117
327	Canada	North America	2016-2017	9	8	-1.26972
328	Canada	North America	2020-2021	2	1	1.27875
329	Canada	North America	2014-2015	6	1	-1.07212
330	Canada	North America	2014	2	2	-1.19928
331	Canada	North America	2017	7	1	-1.07941
501	Canada	North America	2016	24	8	-3.91042	-5.10018	-4.32171	-4.97367	-4.82391				-6.98401	-5.69626	-5.92445	-5.383	-6.58796	-6.37392		-6.38458	-5.52288	-4.7167	-8.06677	-5.41454	-7.11847		-6.11563	-5.98716	-7.35902				-5.54413	-6.3796				-7.53091				-6.56424	-5.81255
503	Canada	North America	2022-2023	197	97	1.76814																																											0.00483169
332	Mexico	North America	2019	2	1	2.93435
333	Mexico	North America	2011	2	3	-1.5899
334	Mexico	North America	2018-2019	20	1	0.999131
335	Mexico	North America	2018	2	1	-0.252076
336	USA	North America	2020	9	1	-1.04576
337	USA	North America	2013-2017	17	1	-0.0788339
338	USA	North America	2012-2013	32	1	1.8976
339	USA	North America	2016	3	1	-1.41908
340	USA	North America	2015-2016	29	1	1.43838																	-0.721246
341	USA	North America	2010-2011	1	1	-0.252588
342	USA	North America	2012-2014	171	25	1.2295									-2.16675		-1.95468		-2.00706		-3.87615	-3.98394	-3.34726					-3.47362	-3.71447			-4.42539		-2.87515						-3.97206
343	USA	North America	2017	3	1	-1.4908
344	USA	North America	2016-2017	3	1	-1.49485
345	USA	North America	2010-2014	41	2	-0.159779	-4.04096	-3.55284	-2.82391	-3.19044	-3.39794			-3.21753	-2.49349	-3.01547	-3.37623	-4.33255	-3.13253		-3.47496	-2.90483	-3.44977	-4.26761	-3.40838			-3.59517	-3.9431			-3.18177		-3.52288	-3.27737			-3.74232	-3.74352	-4.07058			-4.30671
346	USA	North America	2017	5	3	-0.0861526
347	USA	North America	2013	6	1	0.000463001
348	USA	North America	2013-2015	28	3	0.372937
349	USA	North America	2012-2017	27	1	1.77742
350	USA	North America	2018-2019	13	5	2.06541
351	USA	North America	2019-2020	2	6	-0.917813
352	USA	North America	2011-2014	5	56	-1.25621
353	USA	North America	2013	229	2	1.59851
354	USA	North America	2017-2018	1	1	-1.54668
355	USA	North America	2015-2016	6	5	-0.325323
356	USA	North America	2013	6	2	-1.18464
357	USA	North America	2016	4	1	-1.0511
358	USA	North America	2012-2014	57	1	1.83784
359	USA	North America	2019	1	2	-1.70443
360	USA	North America	2010-2013	13	2	0.21577
361	USA	North America	2011-2013	4	6	-1.88824
362	USA	North America	2019	4	22	-2.10839
363	USA	North America	2015	4	1	-1.96191
364	USA	North America	2019	29	9	1.32068
365	USA	North America	2016-2017	65	1	0.52763
505	USA	North America	2010-2022	218	55	1.65157		-2.39794		-2.39794					-2.37727						-2.14722		-1.80272											-2.06432
310	Australia	Oceania	2010	98	1	0.781253	-2.69897	-2.52288	-2.30103	-2.69897	-2.52288				-2.69897		-2.69897		-2.30103		-2.30103	-2.30103	-2.30103	-2.69897	-2.69897			-2.69897	-2.69897	-2.52288				-2.52288	-2.69897								-2.69897
311	Australia	Oceania	2013	5	1	0.0589573
312	Australia	Oceania	2017-2018	2	3	0.31527
313	Australia	Oceania	2017	2	2	-0.00877392
366	Argentina	South America	2012	29	4	-0.196656
367	Argentina	South America	2010	9	2	-2.11295	-3.82391		-3.36653						-3.70997						-3.43771		-2.48214	-2.61618											-3.90309
368	Argentina	South America	2017-2018	25	1	2.48423
369	Argentina	South America	2014-2015	30	1	0.285827
370	Argentina	South America	2010-2012	2	2	-0.255707
371	Argentina	South America	2010-2011	7	1	-0.146302															-2.19382	-2.03621	-0.971836
372	Argentina	South America	2013-2015	22	1	1.56932				-1.18709							-1.63827		-0.173925	-0.463442						-0.501689				-0.860121				0.703205	-0.537602
373	Argentina	South America	2012	2	1	0.100371
374	Argentina	South America	2013	2	1	2.26269															2.16167	1.57978
375	Argentina	South America	2015	2	1	0.469577
376	Argentina	South America	2012	2	3	0.787697
377	Argentina	South America	2011-2012	2	1	-0.0457575
378	Argentina	South America	2011-2012	2	4	-0.897909														-1.90309
379	Argentina	South America	2014-2015	30	1	0.467638
380	Argentina	South America	2014-2015	10	6	-2.50794				-3.98963					-6.09691						-3.71381	-3.62678	-2.66608		-5.46009									-5.36318
381	Argentina	South America	2011-2015	1	2	-0.200659
382	Brazil	South America	2017-2018	19	1	-0.0165541
383	Brazil	South America	2011-2014	22	1	0.46746
384	Brazil	South America	2015-2016	14	1	0.88989
385	Brazil	South America	2010-2011	7	1	-0.334325
386	Brazil	South America	2014	7	1	-0.924198
387	Brazil	South America	2017-2018	29	1	3.21085
388	Brazil	South America	2019	3	1	-0.554396
389	Brazil	South America	2015-2017	3	2	0.537819
390	Brazil	South America	2010-2015	17	1	-0.362549
391	Brazil	South America	2015-2016	20	1	0.578066															-1.22185	-1.52288	-1.09691
392	Brazil	South America	2015-2016	7	1	0.772322
393	Brazil	South America	2017	3	2	0.11227
394	Brazil	South America	2013	12	1	-0.400117
395	Brazil	South America	2014	10	3	0.44935
396	Brazil	South America	2011-2012	2	1	0.526339
397	Brazil	South America	2021-2022	3	1	-1.41794
398	Brazil	South America	2017	2	1	0.4843
399	Brazil	South America	2013-2014	1	1	2.22634
400	Brazil	South America	2019	62	1	0.534715				-2.30103					-2.30103		-1.36856		-0.60206	-1.77728							-2.30103			-2.30103				-2.76955	-2.30103
401	Brazil	South America	2017	3	1	-0.79588
402	Brazil	South America	2012-2013	1	1	-0.69897
403	Brazil	South America	2016	8	2	-0.45618
404	Brazil	South America	2018-2019	7	1	-1.17393
406	Brazil	South America	2019	22	4	-0.301856
407	Chile	South America	2014-2016	16	10	0.798345
408	Chile	South America	2010	7	1	-0.493495
501	Chile	South America	2016-2017	24	2	-4.52724	-5.60206	-6.1549	-4.97881	-5.10791				-7.33724	-6	-6.72125	-6	-6.85387	-6.04576		-6.60206	-5.69897	-5.82391	-8.284	-6.26761	-7.82391		-9	-7.39794	-9				-7.18709	-7.60206				-8.42022				-7.67778	-6.34679
409	Colombia	South America	2020	27	1	-2.7908	-4.72121	-4.6509	-4.39074	-5.284	-4.21005			-5.81329	-4.00523	-4.71081	-4.14455	-5.66411	-5.00776		-5.7827	-5.46942	-4.8542	-6.15535	-4.82008	-7.50268		-4.81292		-4.77457				-2.93066	-6.09234		-7.03892				-6.09241	-6.55063	-5.34665	-5.46861
501	Colombia	South America	2016	24	2	-4.32078	-5.95861	-6.12494	-4.97881	-4.76955				-7.40894	-5.74473	-6.14267	-5.5376	-6.95861	-6.20761		-6.69897	-5.69897	-5.04576	-9.07058	-7	-8.34679		-6.76955	-6.55284	-7.284				-7.30103	-7.69897				-7.92082				-7.72125	-6.48149
411	Ecuador	South America	2016	20	1	0.654369
				Unit: pg/m³		∑Total Pesticides	HCB	α-HCH	β-HCH	γ-HCH(Lindane)	δ-HCH	ε-HCH	HCH	o,p'-DDE	p,p'-DDE	o,p'-DDD	p,p'-DDD	o,p'-DDT	p,p'-DDT	Endosulfan	α-Endosulfan	β-Endosulfan	Endosulfan sulfate	Heptachlor	cis-Heptachlor epoxide	trans-Heptachlor Epoxide	Chlordane	cis-(α-)Chlordane	trans-Chlordane	Aldrin	Chlordecone	Cis-nonachlor	Dicofol	Dieldrin	Endrin	HCCP	Isodrin	Methoxychlor	Mirex	Trans-Nonachlor	Endrin aldehyde	Endrin ketone	Oxychlordane	PeCB	2,4,5-trichlorophenol	Isobenzane	Carbon tetrachloride	Dibromochloropropane	fosetyl-Al
				Sample N		17027	15889	13199	13144	15573	12777	11330	13246	12082	15403	12085	15315	15703	15998	13351	15396	13135	7918	15249	15081	61	2191	126	7719	15964	7646	28	14206	16033	15944	4	15749	10946	11034	52	33	21	59	15778	4350	8589	15685	7737	97
				Mean log(Cn)		1.39754	-2.11515	-1.99974	-2.3536	-2.01376	-2.31838	-2.54506	-2.38598	-1.63577	-1.45384	-1.64516	-1.42224	-1.90366	-1.73737	-2.66305	-1.84428	-1.74203	-1.278	-1.74623	-2.18523	-6.79924	-2.47478	-4.50728	-2.41737	-1.8092	-0.243152	-4.28565	-1.37317	-1.92139	-1.93253	-3.12494	-1.94939	-2.26941	-2.68311	-3.33039	-2.472	-2.44564	-6.28759	-1.49856	-0.995535	-3.04025	-0.263151	-0.152942	0.00483169
[truncated: 1,878 more columns]
