# Supplementary material for: Global mapping of freshwater contamination by pesticides and implications for agriculture and water resource protection
Source: iScience. 2025 Jun 9;28(7):112861. doi: 10.1016/j.isci.2025.112861 (PMC12256343; doi:10.1016/j.isci.2025.112861)
Supplement: Table S4. Calculation of pesticide pollution scores in groundwater [file mmc5.xlsx]

## Sheet: Table S4
Table S4. Calculation of pollution scores for single pesticides in groundwater.
No	Country	Continent	Year (sampled)	No. Pesticides	No.Sites	Σ Total Pesticides	HCB	α-HCH	β-HCH	δ-HCH	γ-HCH(Lindane)	ε-HCH	HCH	o,p'-DDE	p,p'-DDE	o,p'-DDD	p,p'-DDD	o,p'-DDT	p,p'-DDT	m,p'-DDD	Endosulfan	α-endosulfan	β-endosulfan	Endosulfan sulfate	Heptachlor	cis-Heptachlor epoxide	trans-Heptachlor Epoxide	Chlordane	cis-Chlordane	transChlordane	Oxychlordane	Aldrin	Endrin	Dieldrin	Endrin aldehyde	Endrin ketone	2,4,5-Trichlorophenol	DBCP	Dicofol	Isobenzan	Isodrin	Methoxychlor	PeCB	Perthane	Tetrachlorocarbon	Trans-Nonachlor	Acephate	Azinphos-ethyl	Azinphos-methyl
							118-74-1	319-84-6	319-85-7	319-86-8	58-89-9	6108-10-7	608-73-1	3424-82-6	72-55-9	53-19-0	72-54-8	789-02-6	50-29-3	4329-12-8	115-29-7	959-98-8	33213-65-9	1031-07-8	76-44-8	1024-57-3	28044-83-9	57-74-9	5103-71-9	5103-74-2	27304-13-8	309-00-2	72-20-8	60-57-1	7421-93-4	53494-70-5	95-95-4	96-12-8	115-32-2	297-78-9	465-73-6	72-43-5	608-93-5	72-56-0	56-23-5	39765-80-5	30560-19-1	2642-71-9	86-50-0
1	Algeria	Africa	2014	5	1	-0.716699													-1.36653					-1.18046					-1.67778	-1.65758												-1.39794
2	Burkina Faso	Africa	2016	12	1	0.138082
3	Egypt	Africa	2013-2015	7	1	1.38021																		0.477121									0	0.30103
4	Egypt	Africa	2010	7	1	-0.801343					-2.30103				-2.04576		-1.69897		-1.3098				-3										-2.09691			-1.18046
5	Ethiopia	Africa	2018	5	1	1.16137																0.232996	0.123852
6	Ghana	Africa	2016	13	1	-0.162412			-2										-1.45593														-2									-2
7	Kenya	Africa	2016	9	1	-1.02919
8	Malawi	Africa	2015-2016	2	2	4.17516
9	Morocco	Africa	2017-2018	27	2	-0.423966		-1.93442	-2.11976						-1.67009				-1.65649			-1.95331	-1.69616	-1.54676															-1.40351
10	South Africa	Africa	2014-2015	9	1	-0.171501
11	Uganda	Africa	2018-2020	32	2	1.06944	-0.657577																	-0.860121	-1.72125							-0.857924	-1.22548	-1.11919															-0.886057
12	China	Asia	2019	2	1	-2.40913
13	China	Asia	2020	4	1	-2.21717
14	China	Asia	2013	8	1	-1.38091		-2.46852	-2.36653	-2.1549	-2.19382											-2.25964			-1.95078	-2.79588						-2.65758
15	China	Asia	2018	9	1	-0.867772
16	China	Asia	2014	19	9	-1.42285	-1.73755	-3.3279	-3.03152	-3.04096	-3.14267				-1.95861		-3.46852	-2.47108	-2.55909						-3.20066				-2.84466
17	China	Asia	2013	6	1	-3.30103	-4.1549		-3.92082		-4.09691			-4.39794	-3.82391	-4.39794
18	China	Asia	2010	8	1	-0.251657		-1.7333	-1.21382	-1.10171	-1.46445				-1.39448		-1.4193	-0.618704	-1.31731
19	China	Asia	2013	8	1	1.65744		0.584331	1.11227	1.16761	0.499687				0.829304		-0.39794	-0.376751	0.506505
20	China	Asia	2015	10	1	-0.667885
21	China	Asia	2010	21	1	-1.24657	-3.25964	-2.62525	-2.97469	-3.48149	-3.30103				-3.79588	-2.77469	-2.70115	-4.22185	-3.33724			-4	-2.43415	-1.44406	-2.74715	-2.95468			-3.88606	-2.72584		-2.83565	-3.31876	-3.3279								-3.34679
22	China	Asia	2011	14	1	-0.817557	-1.90553	-2.56703	-2.01773	-2.01773	-2.39469				-1.92482		-2.15802		-1.21983						-1.91757	-2.09583						-2.25104	-2.31966	-2.5544	-2.84771
23	China	Asia	2017-2018	2	1	-0.251812
24	China	Asia	2019	12	1	-1.82068
25	China	Asia	2017	32	1	0.391817		-2.30103	-1.75203	-2.25964	-1.51286						-2.61979		-2.4437			-1.55596			-2.05552																	-1.44612						-1.17718
26	China	Asia	2015	21	1	-0.419253	-4.39794	-4.39794							-5.39794	-4.52288	-5	-5
27	China	Asia	2011-2012	23	1	0.118199		-1.23508	-2.3098	-2.22915	-1.35262	-2.65758		-1.37469	-1.71444	-2.49485	-2.22915	-1.80967	-2.05552			-1.84164	-2.10791		-1.85078	-2.50864			-1.383	-1.30803	-0.0716041	-1.01728	-2.16749	-2.18046							-2.37675	-1.97469
28	China	Asia	2019	24	1	-1.74339	-4.30103	-4.78781	-4.23284	-4.57187	-4.40561			-5.13847	-5.12378	-4.25026	-3.22988	-2.92812	-3.50031			-3.07779	-2.56543	-3.15181	-4.48545	-4.8962			-4.43652	-2.18111		-4.32606	-2.57675	-5.12436	-3.2668	-3.95861						-2.84771
29	China	Asia	2013-2014	12	2	0.08446
30	China	Asia	2019	2	1	0.867467
31	China	Asia	2011	5	1	-0.170053		-1.92082		-1.31876	-1.35655																					-0.785156	-0.38934
32	China	Asia	2014	2	1	-1.92082		-2.1549			-2.30103
33	India	Asia	2019	27	1	-1.03409
34	India	Asia	2014-2016	9	1	3.66849					0.200029								-0.545155
35	India	Asia	2016	11	1	-0.545918
36	India	Asia	2010-2011	5	2	1.55448		0.00389117	-0.597739		0.587823											1.48736	-3
37	India	Asia	2011-2012	4	1	0.0827854															-0.107905
38	Iran	Asia	2011	9	1	-0.328827															-2.04576
40	Lebanon	Asia	2015-2017	43	1	0.465383	-0.769551	-2	-2	-1.30103	-0.79588				-2		-1.09691		-2			-1.22185	-1.22185	-0.853872								-2		-2								-1.69897
41	Lebanon	Asia	2012	21	1	-0.299383	-2.95861								-0.839231		-2.34679		-2.30103	-2.29243						-3.30103						-2.69897										-2.46852
42	Lebanon	Asia	2012	16	1	1.44404		0.807535	-0.244125	0.130334	-0.113509								-0.161151					0.1959		0.206826	-0.920819					-0.142668	0.392697			0.332438										-0.823909
43	Lebanon	Asia	2015	18	1	1.91971		0.760422	-0.443697	-1.1549	0.499687				-1.09691	1.28262	-0.60206	-0.0457575	-0.376751		-1.09691			0.217484	0.78746	1.40002						0.969882	-0.19382	0.980458	-0.721246							-0.60206
44	Lebanon	Asia	2010-2011	11	1	-1.86646	-2.82391								-2.95861		-2.79588															-3.39794		-3.22185
45	Lebanon	Asia	2019-2020	25	2	2.60373		0.524396	-0.0268721	0.269513	1.11378				0.525045		-0.323306		0.385606			0.763053	-0.263603	-0.0757207	0.273001	0.605305			1.46783	0.755112		0.509874			0.66792	0.860338						0.668386
46	Philippines	Asia	2017	11	1	0.241297		-1.40894	-1.25964	-0.376751	-1.52288												-1.13077		-1.5376	-1.65758								-1.5376	-0.000869459							-1.58503
47	Saudi Arabia	Asia	2014	22	1	-0.0277972					-1.03621				-3		-3				-1.14267				-1.33724																							-2.52288
39	South Korea	Asia	2016	1	1	-0.935542
48	Turkey	Asia	2015-2016	37	1	-0.350384					-2.13077											-1.97469	-2.06048		-2.24413							-2.34679	-1.8962	-1.43771					-2.14874										-4.35655
49	Vietnam	Asia	2013-2014	14	2	-1.48037	-3.45593	-2.72125			-2.88606				-3.65758	-2.34199	-3.29671	-3.07572	-2.10791							-2.22915			-2.76955	-2.52288			-2.82391	-2.55284												-3.14267
502	Austria	Europe	2013-2021	7	15802	-0.448317
50	Croatia	Europe	2014	4	1	-1.69897
502	Estonia	Europe	2013-2014	12	43	-1.1992	-3								-2.92082		-2.76777		-2.82391			-3.39794			-2.82391							-3.22185	-3.15203	-3.30103							-2.85387
51	France	Europe	2011	42	1	1.00501
52	France	Europe	2012-2013	11	1	-0.479124
53	France	Europe	2016-2017	5	1	-1.24872
54	Germany	Europe	2015-2017	6	1	1.42127
502	Germany	Europe	2018-2020	22	1827	0.489778
55	Greece	Europe	2018	6	1	0.892651
56	Hungary	Europe	2010	1	1	-0.267606
57	Ireland	Europe	2010-2012	16	1	0.443889																															-0.823909
58	Italy	Europe	2017-2018	7	3	-0.533726
59	Poland	Europe	2017-2018	10	2	-0.88773
60	Portugal	Europe	2012	13	1	0.600973
502	Romania	Europe	2013-2015	15	217	-0.411568					-2.10207								-2.30426		-1.78106											-2.13014	-2.41837	-2.74205							-2.97832
61	Serbia	Europe	2010-2018	5	1	-0.774691
62	Slovenia	Europe	2010-2011	8	1	-0.929224
60	Spain	Europe	2012	13	1	0.966892
63	Spain	Europe	2018	4	1	-1.31247
64	Spain	Europe	2010	6	1	0.264818
65	Spain	Europe	2010-2013	17	1	0.562911					-2.95861
66	Spain	Europe	2019	2	1	-1.01773
67	Spain	Europe	2010	26	1	1.61877
502	Spain	Europe	2016-2021	172	3672	3.09081	0.617671	0.356275	0.371322	0.461915	0.413641	0.436408	-1.45786	2.48973	-0.255428	2.47641	-0.132764	-2.76813	0.618657		-2.70105	0.582961	0.589438	-0.166091	-0.530895	-2.12515		-2.30103	-2.92712	-2.86716		0.569238	0.57129	0.569943				0.142333	-2.0045	-2.79982	0.571485	-1.83137	0.424648		0.607905			-0.832106	-2.08575
68	Sweden	Europe	2010-2019	2	5	0.31222
69	Sweden	Europe	2012	15	1	-0.117475
91	Barbados	North America	2013	2	1	-0.148436
74	Canada	North America	2010-2013	2	4	-0.342148
75	Canada	North America	2016-2017	3	2	0.414973
76	Canada	North America	2013	34	1	0.147058
505	Canada	North America	2010-2018	191	10	1.19941																-2.22185		-1.82391										-2.11539													-2		-1.12378
77	Mexico	North America	2013	1	1	0.575188
78	Mexico	North America	2010-2011	14	2	3.63124		2.8055	2	2.66464	2.8907				1.98453		1.79934		1.38021			1.38917	1.31175	1.47712	3.2075								2.48216	1.49136	1.97313
79	Mexico	North America	2012-2014	7	1	1.98408		1.57287	1.12057	1.01284	1.15229				0.653213		1.14613		0.447158
80	Mexico	North America	2018	12	1	0.126131	-1.3098						-1.19382						-1.01773													-0.917215												-0.931814
81	USA	North America	2016	7	1	0.00216606
82	USA	North America	2012-2013	2	2	-1.60581
83	USA	North America	2017-2018	4	2	-2.6706
84	USA	North America	2017	7	2	-1.78173
85	USA	North America	2018-2019	4	2	-1.88041
86	USA	North America	2016-2018	51	1	2.60574																																									-0.272459
87	USA	North America	2016	1	1	-0.522879
505	USA	North America	2010-2022	327	10774	1.34206		-2.34526			-2.34333				-2.34051		-2.56864		-2.56864			-2.1187		-1.8004										-1.94907													-1.85281		-1.09663
70	Australia	Oceania	2017	26	1	-0.267582
71	New Zealand	Oceania	2018	25	1	1.04452									-2.60206				-1.69897			-1.79588	-1.21467	-1.16749										-1.60206
72	New Zealand	Oceania	2010	22	1	1.34388													-1.48149															-0.886057
73	New Zealand	Oceania	2018	47	2	1.37114
88	Argentina	South America	2015-2016	2	1	-0.30103
89	Argentina	South America	2013	8	1	0.921166			-0.154902		-0.39794				-0.508638							0.453318	0.264818	-1.09691	0.257679	-0.443697
90	Argentina	South America	2017	2	1	0.70757
92	Brazil	South America	2015	6	1	-0.482804
93	Brazil	South America	2015	11	1	0.446641
94	Brazil	South America	2020	17	1	-0.313364
95	Brazil	South America	2015-2016	7	1	-0.863914
				Unit: pg/m³		∑Total Pesticides	HCB	α-HCH	β-HCH	δ-HCH	γ-HCH(Lindane)	ε-HCH	HCH	o,p'-DDE	p,p'-DDE	o,p'-DDD	p,p'-DDD	o,p'-DDT	p,p'-DDT	m,p'-DDD	Endosulfan	α-endosulfan	β-endosulfan	Endosulfan sulfate	Heptachlor	cis-Heptachlor epoxide	trans-Heptachlor Epoxide	Chlordane	cis-(α-)Chlordane	trans-(γ-)Chlordane	Oxychlordane	Aldrin	Endrin	Dieldrin	Endrin aldehyde	Endrin ketone	2,4,5-Trichlorophenol	DBCP	Dicofol	Isobenzan	Isodrin	Methoxychlor	PeCB	Perthane	Tetrachlorocarbon	Trans-Nonachlor	Acephate	Azinphos-ethyl	Azinphos-methyl
				Sample N		32473	3737	14481	3705	3699	14702	3673	3673	3675	14523	3680	14519	3690	14742	1	3893	14517	3690	14473	3741	3686	1	3672	3689	3680	1	3949	3949	14734	8	5	1	3672	3675	3672	3933	3684	3672	1	3672	3	10785	3674	14459
				Mean log(Cn)		0.600195	0.559096	-1.65859	0.353594	0.447416	-1.64892	0.435566	-1.45778	2.48473	-1.81369	2.46509	-1.95234	-2.76638	-1.76895	-2.29243	-2.64812	-1.4375	0.580427	-1.38435	-0.565422	-2.12312	-0.920819	-2.30103	-2.92436	-2.86403	-0.0716041	0.370818	0.359015	-1.33647	-0.194317	-0.61719	-0.823909	0.142333	-2.00421	-2.79982	0.337428	-1.8303	0.424648	-0.931814	0.607905	-2.36975	-1.8528	-0.83266	-1.34804
						0.600195	0.559096	-1.65859	0.353594	0.447416	-1.64892	0.435566	-1.45778	2.48473	-1.81369	2.46509	-1.95234	-2.76638	-1.76895	-2.29243	-2.64812	-1.4375	0.580427	-1.38435	-0.565422	-2.12312	-0.920819	-2.30103	-2.92436	-2.86403	-0.0716041	0.370818	0.359015	-1.33647	-0.194317	-0.61719	-0.823909	0.142333	-2.00421	-2.79982	0.337428	-1.8303	0.424648	-0.931814	0.607905	-2.36975	-1.8528	-0.83266	-1.34804
[truncated: 1,028 more columns]
