# Supplementary material for: Global mapping of freshwater contamination by pesticides and implications for agriculture and water resource protection
Source: iScience. 2025 Jun 9;28(7):112861. doi: 10.1016/j.isci.2025.112861 (PMC12256343; doi:10.1016/j.isci.2025.112861)
Supplement: Table S5. Health risk assessments for countries with pollution scores above 2 [file mmc6.xlsx]

## Sheet: Table S5
Table S5. Health risk assessments for countries with scores higher than 2.
No	Country	Continent	Region/Site	Sampling Period	Water type	No. of samples/Values	Pesticide	Category	CAS	Minimum(μg/L)	Maximum(μg/L)	Median(μg/L)	Mean(μg/L)	RfD (mg kg⁻¹ bw day⁻¹)	ADI (mg kg⁻¹ bw day⁻¹)	THQ (unitless)
8	Malawi	Africa	Nzoia River basin	2015	Groundwater	34	Carbaryl	Insecticide	63-25-2	70	101			0.1	0.00336667	0.0336667
8	Malawi	Africa	Nzoia River basin	2016	Groundwater	34	Carbaryl	Insecticide	63-25-2	165	492			0.1	0.0164	0.164
8	Malawi	Africa	Nzoia River basin	2015	Groundwater	34	Cypermethrin	Insecticide	52315-07-8	10	17163			0.01	0.5721	57.21
8	Malawi	Africa	Nzoia River basin	2016	Groundwater	34	Cypermethrin	Insecticide	52315-07-8	4480	12180			0.01	0.406	40.6
218	Thailand	Asia	Bueng Chim village in Khon Kaen Province	2010.10-12	Surface fresh water	-	Chlorpyrifos	Insecticide	2921-88-2				121.4	-	0.00404667	-
218	Thailand	Asia	Bueng Chim village in Khon Kaen Province	2010.10-12	Surface fresh water	-	Profenofos	Insecticide	41198-08-7				318.6	-	0.01062	-
218	Thailand	Asia	Bueng Chim village in Khon Kaen Province	2010.10-12	Surface fresh water	-	Ethion	Insecticide	563-12-2				362.9	0.0005	0.0120967	24.1933
218	Thailand	Asia	Bueng Chim village in Khon Kaen Province	2010.3-5	Surface fresh water	-	Dicrotophos	Insecticide	141-66-2				1375.7	0.0001	0.0458567	458.567
218	Thailand	Asia	Bueng Chim village in Khon Kaen Province	2010.3-5	Surface fresh water	-	Chlorpyrifos	Insecticide	2921-88-2				292	-	0.00973333	-
218	Thailand	Asia	Bueng Chim village in Khon Kaen Province	2010.3-5	Surface fresh water	-	Profenofos	Insecticide	41198-08-7				952	-	0.0317333	-
218	Thailand	Asia	Bueng Chim village in Khon Kaen Province	2010.3-5	Surface fresh water	-	Ethion	Insecticide	563-12-2				252.9	0.0005	0.00843	16.86
219	Thailand	Asia	Krungching Sub-district, Noppitum District, Nakhon Si Thammarat	2018.4,9	Surface fresh water	12×2	Glyphosate	Herbicide	1071-83-6		49.306		44.26	0.1	0.00147533	0.0147533
219	Thailand	Asia	Krungching Sub-district, Noppitum District, Nakhon Si Thammarat	2018.4,9	Surface fresh water	12×2	Paraquat	Herbicide	4685-14-7		46.849		42.55	-	0.00141833	-
223	Albania	Europe	Aoös River	2017.9	Surface fresh water	-	Tecnazene	Fungicide	117-18-0	0.05	0.58		0.28	-	9.33333e-06	-
223	Albania	Europe	Aoös River	2017.9	Surface fresh water	-	α-HCH	Insecticide	319-84-6	0.57	269.57		167.46	0.008	0.005582	0.69775
223	Albania	Europe	Aoös River	2017.9	Surface fresh water	-	β-HCH	Insecticide	319-85-7	0.12	3.17		1.52	-	5.06667e-05	-
223	Albania	Europe	Aoös River	2017.9	Surface fresh water	-	γ-HCH(Lindane)	Insecticide	58-89-9	0.35	10.28		4.79	0.0003	0.000159667	0.532222
223	Albania	Europe	Aoös River	2017.9	Surface fresh water	-	ε-HCH	Insecticide	6108-10-7	0.09	2.025		0.72	-	2.4e-05	-
223	Albania	Europe	Aoös River	2017.9	Surface fresh water	-	δ-HCH	Insecticide	319-86-8	0.05	34.56		8.29	0.0003	0.000276333	0.921111
223	Albania	Europe	Aoös River	2017.9	Surface fresh water	-	Heptachlor	Insecticide	76-44-8	0.21	4.27		1.4	0.0005	4.66667e-05	0.0933333
223	Albania	Europe	Aoös River	2017.9	Surface fresh water	-	Oxychlordane	Metabolite	27304-13-8	0.02	9.31		3.15	-	0.000105	-
223	Albania	Europe	Aoös River	2017.9	Surface fresh water	-	cis-Heptachlor epoxide	Metabolite	1024-57-3	0.37	4.74		2.15	1.3e-05	7.16667e-05	5.51282
223	Albania	Europe	Aoös River	2017.9	Surface fresh water	-	trans-Heptachlor Epoxide	Insecticide	28044-83-9	0.89	23.12		6.56	-	0.000218667	-
223	Albania	Europe	Aoös River	2017.9	Surface fresh water	-	trans-Chlordane	Insecticide	5103-74-2	0.37	8.78		2.69	-	8.96667e-05	-
223	Albania	Europe	Aoös River	2017.9	Surface fresh water	-	o,p'-DDE	Insecticide	3424-82-6	0.12	9.27		2.57	-	8.56667e-05	-
223	Albania	Europe	Aoös River	2017.9	Surface fresh water	-	α-Endosulfan	Insecticide	959-98-8	0.16	6.21		1.55	-	5.16667e-05	-
223	Albania	Europe	Aoös River	2017.9	Surface fresh water	-	cis-Chlordane	Insecticide	5103-71-9	0.24	4.85		2.34	-	7.8e-05	-
223	Albania	Europe	Aoös River	2017.9	Surface fresh water	-	p,p'-DDE	Metabolite	72-55-9	0.11	10.32		3.22	-	0.000107333	-
223	Albania	Europe	Aoös River	2017.9	Surface fresh water	-	o,p'-DDD	Insecticide	53-19-0	0.31	4.97		2.33	-	7.76667e-05	-
223	Albania	Europe	Aoös River	2017.9	Surface fresh water	-	β-Endosulfan	Insecticide	33213-65-9	0.26	3.86		1.61	-	5.36667e-05	-
223	Albania	Europe	Aoös River	2017.9	Surface fresh water	-	p,p'-DDD	Insecticide,Metabolite	72-54-8	0.33	6.58		2.34	-	7.8e-05	-
223	Albania	Europe	Aoös River	2017.9	Surface fresh water	-	o,p'-DDT	Insecticide	789-02-6	0.015	2.98		0.88	0.0005	2.93333e-05	0.0586667
223	Albania	Europe	Aoös River	2017.9	Surface fresh water	-	Chlordecone	Insecticide	143-50-0	0.58	6.18		2.36	0.0003	7.86667e-05	0.262222
223	Albania	Europe	Aoös River	2017.9	Surface fresh water	-	Endosulfan sulfate	Metabolite	1031-07-8	0.74	6.79		2.52	-	8.4e-05	-
223	Albania	Europe	Aoös River	2017.9	Surface fresh water	-	p,p'-DDT	Insecticide	50-29-3	0.57	8.19		3.5	0.0005	0.000116667	0.233333
223	Albania	Europe	Aoös River	2017.9	Surface fresh water	-	Dicofol	Insecticide	115-32-2	0.3	6.15		2.29	-	7.63333e-05	-
223	Albania	Europe	Aoös River	2017.9	Surface fresh water	-	Methoxychlor	Insecticide	72-43-5	0.09	16.22		5.15	0.005	0.000171667	0.0343333
223	Albania	Europe	Aoös River	2017.9	Surface fresh water	-	Mirex	Insecticide	2385-85-5	0.05	155.96		45.14	0.0002	0.00150467	7.52333
223	Albania	Europe	Aoös River	2018.3	Surface fresh water	-	Tecnazene	Fungicide	117-18-0	0.07	0.39		0.21	-	7e-06	-
223	Albania	Europe	Aoös River	2018.3	Surface fresh water	-	α-HCH	Insecticide	319-84-6	0.75	289.26		191.43	0.008	0.006381	0.797625
223	Albania	Europe	Aoös River	2018.3	Surface fresh water	-	β-HCH	Insecticide	319-85-7	0.22	3.47		1.81	-	6.03333e-05	-
223	Albania	Europe	Aoös River	2018.3	Surface fresh water	-	γ-HCH(Lindane)	Insecticide	58-89-9	0.41	10.58		5.46	0.0003	0.000182	0.606667
223	Albania	Europe	Aoös River	2018.3	Surface fresh water	-	ε-HCH	Insecticide	6108-10-7	0.14	2.06		0.86	-	2.86667e-05	-
223	Albania	Europe	Aoös River	2018.3	Surface fresh water	-	δ-HCH	Insecticide	319-86-8	0.06	34.76		8.67	0.0003	0.000289	0.963333
223	Albania	Europe	Aoös River	2018.3	Surface fresh water	-	Heptachlor	Insecticide	76-44-8	0.22	4.47		1.54	0.0005	5.13333e-05	0.102667
223	Albania	Europe	Aoös River	2018.3	Surface fresh water	-	Oxychlordane	Metabolite	27304-13-8	0.2	12.46		3.8	-	0.000126667	-
223	Albania	Europe	Aoös River	2018.3	Surface fresh water	-	cis-Heptachlor epoxide	Metabolite	1024-57-3	0.42	5.04		2.29	1.3e-05	7.63333e-05	5.87179
223	Albania	Europe	Aoös River	2018.3	Surface fresh water	-	trans-Heptachlor Epoxide	Insecticide	28044-83-9	0.92	23.13		6.75	-	0.000225	-
223	Albania	Europe	Aoös River	2018.3	Surface fresh water	-	trans-Chlordane	Insecticide	5103-74-2	0.42	8.98		2.88	-	9.6e-05	-
223	Albania	Europe	Aoös River	2018.3	Surface fresh water	-	o,p'-DDE	Insecticide	3424-82-6	0.17	9.28		2.75	-	9.16667e-05	-
223	Albania	Europe	Aoös River	2018.3	Surface fresh water	-	α-Endosulfan	Insecticide	959-98-8	0.21	6.41		1.74	-	5.8e-05	-
223	Albania	Europe	Aoös River	2018.3	Surface fresh water	-	cis-Chlordane	Insecticide	5103-71-9	0.29	5.05		2.53	-	8.43333e-05	-
223	Albania	Europe	Aoös River	2018.3	Surface fresh water	-	p,p'-DDE	Metabolite	72-55-9	0.16	10.52		3.41	-	0.000113667	-
223	Albania	Europe	Aoös River	2018.3	Surface fresh water	-	o,p'-DDD	Insecticide	53-19-0	0.36	5.57		2.62	-	8.73333e-05	-
223	Albania	Europe	Aoös River	2018.3	Surface fresh water	-	β-Endosulfan	Insecticide	33213-65-9	0.31	4.06		1.83	-	6.1e-05	-
223	Albania	Europe	Aoös River	2018.3	Surface fresh water	-	p,p'-DDD	Insecticide,Metabolite	72-54-8	0.38	9.67		3.03	-	0.000101	-
223	Albania	Europe	Aoös River	2018.3	Surface fresh water	-	o,p'-DDT	Insecticide	789-02-6	0.21	3.21		1.1	0.0005	3.66667e-05	0.0733333
223	Albania	Europe	Aoös River	2018.3	Surface fresh water	-	Chlordecone	Insecticide	143-50-0	0.57	6.38		2.51	0.0003	8.36667e-05	0.278889
223	Albania	Europe	Aoös River	2018.3	Surface fresh water	-	Endosulfan sulfate	Metabolite	1031-07-8	0.95	6.99		2.81	-	9.36667e-05	-
223	Albania	Europe	Aoös River	2018.3	Surface fresh water	-	p,p'-DDT	Insecticide	50-29-3	0.67	8.39		3.66	0.0005	0.000122	0.244
223	Albania	Europe	Aoös River	2018.3	Surface fresh water	-	Dicofol	Insecticide	115-32-2	0.35	6.35		2.48	-	8.26667e-05	-
223	Albania	Europe	Aoös River	2018.3	Surface fresh water	-	Methoxychlor	Insecticide	72-43-5	0.14	22.43		6.25	0.005	0.000208333	0.0416667
223	Albania	Europe	Aoös River	2018.3	Surface fresh water	-	Mirex	Insecticide	2385-85-5	0.23	167		48.88	0.0002	0.00162933	8.14667
