# Supplementary material for: Global mapping of freshwater contamination by pesticides and implications for agriculture and water resource protection
Source: iScience. 2025 Jun 9;28(7):112861. doi: 10.1016/j.isci.2025.112861 (PMC12256343; doi:10.1016/j.isci.2025.112861)
Supplement: Table S6. Calculation of pesticide pollution scores in surface freshwater by China [file mmc7.xlsx]

## Sheet: Table S6
Table S6. Calculation of pesticide pollution scores in surface freshwater by China.
No	Country	Province/Municipality	Year (sampled)	No. Pesticides	No.Sites	Σ Total Pesticides	HCB	α-HCH	β-HCH	γ-HCH(Lindane)	δ-HCH	ε-HCH	o,p'-DDE	p,p'-DDE	o,p'-DDD	p,p'-DDD	o,p'-DDT	p,p'-DDT	Endosulfan	α-Endosulfan	β-Endosulfan	Endosulfan sulfate	Heptachlor	cis-Heptachlor epoxide	trans-Heptachlor epoxide	Chlordane	cis-(α-)Chlordane	trans-(γ-)Chlordane	Aldrin	Endrin	Endrin ketone	Endrin aldehyde	Dieldrin	Isodrin	Oxychlordane	Trans-Nonachlor	Dicofol	Mirex	PeCB	Methoxychlor	Methamidophos	Omethoate	Fensulfothion	Malathion	Fenitrothion	Terbufos	Phosphamidon	Ethoprophos	Quinalphos
							118-74-1	319-84-6	319-85-7	58-89-9	319-86-8	6108-10-7	3424-82-6	72-55-9	53-19-0	72-54-8	789-02-6	50-29-3	115-29-7	959-98-8	33213-65-9	1031-07-8	76-44-8	1024-57-3	28044-83-9	57-74-9	5103-71-9	5103-74-2	309-00-2	72-20-8	53494-70-5	7421-93-4	60-57-1	465-73-6	27304-13-8	39765-80-5	115-32-2	2385-85-5	608-93-5	72-43-5	10265-92-6	1113-02-6	115-90-2	121-75-5	122-14-5	13071-79-9	13171-21-6	13194-48-4	13593-03-8
97	China	Anhui	2016	8	1	-2.79224		-3.69075	-3.65642	-4.19629	-4.47545			-3.60906		-3.79588	-3.60013																						-3.36165
109	China	Anhui	2010-2011	18	1	-2.14509	-3.76955	-3.3279	-3.03621	-3.5376	-4.09691		-2.84771	-4.69897	-4.52288	-4.22185	-3.79588	-3.63827		-4.69897	-4.04576		-3.76955					-5	-2.54821	-4.52288				-3.79588
55	China	Beijing	2015-2016	16	1	-1.0766	-3.36653	-1.54516	-1.7122	-2.19654	-1.92812		-3.58503	-2.77989	-3.5376	-2.98716	-3.42022	-2.98716		-2.46218	-2.19997	-2.54363					-4.30103
69	China	Beijing	2011	5	1	-2.5385	-2.87943	-3.92082	-3.0942	-3.30103	-3.82681
141	China	Beijing	2019	34	1	0.394378
144	China	Beijing	2018-2019	27	4	-0.701365		-3	-2.12205	-2.30103	-2.30103			-2.63827			-2.57268	-2.65267		-2.30103	-3		-3						-1.1463	-2.30103			-2.05183				-2.86967							-3
158	China	Beijing	2020	29	2	-0.886424		-3.22185	-1.89963	-3.22185	-3.22185			-3.22185		-2.82391		-3.22185			-2.82391	-2.82391	-3.22185						-2.82391				-3.22185				-2.48149	-2.79588
167	China	Beijing	2013	1	1	-0.77083
168	China	Beijing	2014	1	1	-1.07883
123	China	Chongqing	2016	9	1	-0.842303
68	China	Fujian	2011	8	1	-1.74739		-2.4045	-2.84771	-2.43297	-2.27737			-3.40894		-3.3279	-2.79048	-2.96658
80	China	Fujian	2018-2019	11	2	-1.86998		-2.36552	-2.61907	-2.67366	-3.40012			-3.65365		-4.04287	-2.92922	-2.88773					-3.43063						-2.99654	-4.02457
44	China	Guangdong	2017-2018	21	2	0.0293838				-1.75696	-2.18709					-1.4437		-1.95861		-3	-3	-1.50169	-1.90309	-2.12494			-1.73283		-1.43771	-1.83863		-1.64782	-2.69897											-0.922632
51	China	Guangdong	2012-2013	11	2	-0.850781																																						-2.39794					-2.09691
81	China	Guangdong	2013	14	1	-1.59015		-2.80549	-2.78252	-3.03152	-2.7122			-3.69897		-3.39794				-3.27984	-2.73283		-2.70553	-3.20412					-2.82827	-2.65561		-2.39416								-2.19997
92	China	Guangdong	2017	5	3	-0.904412
106	China	Guangdong	2016	5	1	-0.65817
110	China	Guangdong	2015-2016	31	1	-0.190063		-1.47664	-1.72746	-1.38059	-2.16115			-1.77495		-1.89279	-1.55129	-2.03339																							-1.57398	-1.29081		-1.72723	-3.22915				-1.89143
117	China	Guangdong	2017	5	1	-0.719035
118	China	Guangdong	2017	5	3	-0.930133
127	China	Guangdong	2018	7	1	-1.0947																																				-2.97265
128	China	Guangdong	2020-2021	7	2	-1.08079
142	China	Guangdong	2016-2017	4	2	-1.43599																																						-1.75007		-2.44551
156	China	Guangdong	2012	5	1	-0.796097
162	China	Guangdong	2011	4	1	-1.29878
170	China	Guangdong	2014	17	1	-1.44879		-3.19382	-2.65758	-3.04096	-2.37675			-4.09691		-2.21467		-2.56864		-2.56864	-3.284	-2.22915	-2.76955				-2.88606		-3.39794		-2.79588	-2.79588	-3.20066							-2.61979
173	China	Guangdong	2012-2013	6	1	-1.27918
501	China	Guangdong	2016-2018	24	3	-2.96775	-5.17393	-4.74473	-4.5157	-5.54516			-5.37841	-4.22847	-4.20594	-3.61083	-4.84613	-4.15098		-6.05799	-5.73283	-3.25597	-8.56864	-7.20528	-8.1107		-6.44774	-6.53116	-7.14976	-7.58782			-6.7508		-6.71897			-6.35409	-5.33724
81	China	Guangxi	2013	15	1	-1.5278		-2.63941	-2.76853	-2.88052	-2.38237			-3.50031		-3.02503		-2.60818		-3.22004	-3.82391		-2.7176	-2.93058					-2.70597	-2.63227		-2.21624								-2.64653
88	China	Guangxi	2014-2016	15	3	-0.784715		-1.60678	-1.21779	-1.77143	-1.90495			-2.81911		-1.96457		-2.29958		-2.78164	-2.68055		-1.84365	-2.84976		-2.65758			-2.17091	-2.86434										-2.63514
81	China	Hainan	2013	13	1	-1.5761		-2.62986	-2.68403	-2.90833	-2.50446			-3.4437		-2.76447				-3.08884			-2.74232	-3.40894					-2.75572	-2.7122		-2.30671								-2.39416
60	China	Hebei	2013-2023	23	4	0.76697
72	China	Hebei	2010	6	1	-2.10182							-3.72125	-2.57187	-3.33724	-3.85387	-2.58004	-2.74232
138	China	Hebei	2020-2021	8	4	-0.147624
158	China	Hebei	2020	29	8	-1.09484		-3.22185	-2.09691	-3.22185	-3.22185			-3.22185		-2.82391		-3.22185			-2.82391	-2.82391	-3.22185						-2.82391				-3.22185				-2.48149	-2.79588
103	China	Heilongjiang	2019	8	1	-1.67264
125	China	Heilongjiang	2019	8	1	-1.206
153	China	Heilongjiang	2012	8	1	-1.15126		-2.37882	-1.99225	-2.31069	-2.05651			-1.8824		-1.9914	-2.12668	-1.92885
57	China	Henan	2013	10	1	-1.32057		-2.69897	-2.50864	-2.284	-2.20761									-2.07058			-2.08092	-2.85387					-2.63827	-2.20761			-2.33724
86	China	Henan	2016	4	1	-0.647817
54	China	Hubei	2018	18	3	0.143226		-2.46302	-1.33127	-1.05771	-2.67435					-3.52288			-3.82391				-2.39505	-3.85387					-3.95861	-1.80153														-0.461162
62	China	Hubei	2012	16	1	-1.73025	-3.03621	-2.81248	-3.07058	-2.87943	-2.5544	-3.04576	-2.9393	-2.98716	-3.00436	-3	-3.11919	-3.11351		-3.29243	-2.9914		-2.56703	-3.45593
74	China	Hubei	2019	24	1	-2.32626	-3.36552	-4.29671	-3.09098	-3.34199	-4.11577		-3.75203	-4.6925	-3.66756	-4.16749	-4.0278	-3.57512		-4.27572	-3.32239	-4.34486	-3.56225	-3.82102			-3.76195	-3.9914	-3.30103	-4.266	-4.63078	-4.35262	-4.61261							-3.87615
79	China	Hubei	2013-2014	16	2	-2.07983		-3.28281	-3.16093	-3.42062	-3.05622			-4.2956		-4.14613		-2.57681		-4.03218	-3.97675	-3.40814	-3.02803	-4.02958					-3.26162	-3.40616		-3.88049								-3.41176
84	China	Hubei	2012	14	1	-1.78941	-3.38722	-2.74473	-2.35853	-2.85078	-2.90309			-3.46852		-3.52288		-2.86012				-3.79588	-2.38616	-4.22185			-3.37675	-5								-3.67778
93	China	Hubei	2013	11	1	-1.77624		-2.90309	-2.47756	-3.01773	-2.52871			-3.19382		-3.11919		-3.22185					-2.48812	-4.52288					-2.53165											-4.69897
97	China	Hubei	2016	8	1	-2.79224		-3.69075	-3.65642	-4.19629	-4.47545			-3.60906		-3.79588	-3.60013																						-3.36165
105	China	Hubei	2015	7	1	-1.8468
116	China	Hubei	2015	12	2	-1.27778
123	China	Hubei	2016	9	1	0.0770729
157	China	Hubei	2014	12	1	-2.28904		-3.45593	-3.39794	-3.61979	-3.16749			-3.76955		-3.4437		-2.9914			-4.39794		-3.16749						-3.1549	-3.31876		-4.69897
163	China	Hubei	2019	6	2	-1.87811
171	China	Hubei	2019	12	1	-1.38319
105	China	Hunan	2015	7	1	-1.8468
107	China	Hunan	2017	14	1	-0.93226		-1.91614	-1.72862	-2.06399	-1.85109			-2.1891	-2.15927	-2.54821				-3.79588	-3.55284	-3.29243	-1.93704						-2.02091	-1.80244			-2.03058
112	China	Hunan	2020	18	1	-2.33461																															-3.3536			-4.55284
122	China	Hunan	2017	1	1	-2.24489
123	China	Hunan	2016	9	1	-0.559381
157	China	Hunan	2014	14	1	-2.5376		-3.61979	-3.38722	-3.65758	-3.34679			-4.69897		-4.39794		-3.31876		-4.09691	-5		-3.46852	-5					-3.65758	-3.4318		-5
161	China	Hunan	2020-2021	7	3	-1.04221
46	China	Jiangsu	2018	38	4	-0.676263																																			-3.39794	-3.39794		-3.39794
47	China	Jiangsu	2019	45	2	-0.358815																																					-3.26201	-3.79048	-4.45593	-3.00305	-2.66555	-2.6925
48	China	Jiangsu	2010	8	3	-2.16963		-3.72893	-3.24667	-2.39649	-3.67094			-5		-3.55804	-3.07229	-3.18487
49	China	Jiangsu	2010	24	1	-1.83929		-3.01323	-3.18243	-3.58336	-3.19997		-5	-5.39794	-4.34679	-5.09691	-3.95078	-3.0013		-3.90309	-3.75203		-3.44612	-5	-3.266		-4.03621	-3.03105	-3.45842	-5.09691							-3.55284			-2.5867
50	China	Jiangsu	2019	83	1	0.0851942																																				-3.30103		-4
56	China	Jiangsu	2016	60	3	0.274536	-1.42907	-3.02672	-3.20925	-2.30103	-2.6925			-2.94259		-2.99539		-3.64461		-2.5649	-2.53611		-3.30103		-2.7887		-2			-2.55648			-2.57349			-2.72738				-2.83664							-3.46682
85	China	Jiangsu	2021	8	4	-1.53291
90	China	Jiangsu	2019	23	2	0.936363
97	China	Jiangsu	2016	8	1	-2.79224		-3.69075	-3.65642	-4.19629	-4.47545			-3.60906		-3.79588	-3.60013																						-3.36165
108	China	Jiangsu	2010	6	1	-1.01664	-3.38722		-3.01323					-1.85886		-2.0381	-1.83594	-1.24207
111	China	Jiangsu	2019	68	1	-0.371296
123	China	Jiangsu	2016	9	1	0.101848
132	China	Jiangsu	2020	11	2	0.0359696
154	China	Jiangsu	2010	11	4	-1.31223		-2.50031	-2.11947	-2.39041	-1.99129			-2.87452		-2.15692	-2.62297	-2.54439									-2.71276	-2.24872										-2.58796
169	China	Jiangsu	2019	1	1	-1.284
97	China	Jiangxi	2016	8	1	-2.79224		-3.69075	-3.65642	-4.19629	-4.47545			-3.60906		-3.79588	-3.60013																						-3.36165
100	China	Jiangxi	2012	5	1	-0.714645			-1.28895									-1.48175				-1.51399		-1.12223																-2.61439
104	China	Jiangxi	2019	17	1	-0.342963
123	China	Jiangxi	2016	9	1	-1.14455
70	China	Liaoning	2011	25	1	0.967756																																			0.753647
83	China	Liaoning	2013	1	1	-0.619319
121	China	Liaoning	2014-2015	2	1	-0.736127
95	China	Qinghai	2021	24	1	-1.19997																																			-4.69897			-4.09691				-4.69897
67	China	Shaanxi	2014-2015	6	1	-2.14691		-3.49485	-2.25571	-3.20761	-3.61979			-3.72125		-3.67778
78	China	Shaanxi	2013	8	1	-2.81531		-4.69897	-4.52288	-4.1549	-3.88606			-4.22185		-3.82391	-3.3098	-3.23657
61	China	Shandong	2013	8	1	1.45255		0.876218	0.74351	0.294466	0.547775			0.322219		-0.0362122	0.440909	0.603144
65	China	Shandong	2018-2019	2	1	-0.818156
76	China	Shandong	2018-2019	7	1	-0.7564
89	China	Shandong	2011	12	1	-1.04196		-2.5544	-2.07358	-2.30829	-2.22195			-1.81734		-2.93554		-2.54756					-1.92759	-1.96212					-1.95445	-1.97123			-2.30951
124	China	Shandong	2018-2019	12	2	-1.74606
145	China	Shandong	2014	4	1	-1.48734																															-2.10791
43	China	Shanghai	2018-2019	18	1	-1.34037																																										-3.22185
53	China	Shanghai	2018-2019	26	1	-1.10707	-2.56067	-2.45717	-2.62709	-2.81816	-2.84771			-2.87943		-3.11351		-2.63078		-2.78781	-2.51999	-2.72584	-2.68403	-2.41567			-3.18046	-2.99568	-2.59346	-2.37161			-2.79588			-3.18046				-2.35164
126	China	Shanghai	2018-2019	29	4	-0.259779
133	China	Shanghai	2018-2019	18	1	-1.01873																																										-3.04576
148	China	Shanghai	2016-2017	15	2	0.461596																																			-0.35164
174	China	Shanghai	2018	5	1	-0.555799
52	China	Sichuan	2011	15	1	-0.860908	-1.30557	-2.0048		-1.98422	-2.23508			-2.73049		-3.25181		-2.25571					-1.55502			-2.16685	-2.53313	-2.41117	-2.17328	-3.08619			-4.22185			-2.28819
123	China	Sichuan	2016	9	1	-0.509309
75	China	Xinjiang	2014	19	1	-1.2652		-2.24413	-2.29243	-2.40894	-2.46852			-2.95861				-2.4318		-3.22185	-2.67778	-2.95861	-2.16749	-2.85387			-3.04576	-3.09691	-2.82391	-2.74473	-2.48149	-2.85387	-2.34679							-2.284
91	China	Zhejiang	2017-2018	7	1	-1.06601
150	China	Zhejiang	2014	5	1	0.50515																																						-0.443697
175	China	Zhejiang	2018-2019	7	2	0.323252																																						-0.488117	-0.886057		-0.568636
				Unit: pg/m³		∑Total Pesticides	HCB	α-HCH	β-HCH	γ-HCH(Lindane)	δ-HCH	ε-HCH	o,p'-DDE	p,p'-DDE	o,p'-DDD	p,p'-DDD	o,p'-DDT	p,p'-DDT	Endosulfan	α-Endosulfan	β-Endosulfan	Endosulfan sulfate	Heptachlor	cis-Heptachlor epoxide	trans-Heptachlor epoxide	Chlordane	cis-(α-)Chlordane	trans-(γ-)Chlordane	Aldrin	Endrin	Endrin ketone	Endrin aldehyde	Dieldrin	Isodrin	Oxychlordane	Trans-Nonachlor	Dicofol	Mirex	PeCB	Methoxychlor	Methamidophos	Omethoate	Fensulfothion	Malathion	Fenitrothion	Terbufos	Phosphamidon	Ethoprophos	Quinalphos
				Sample N		162	15	67	68	69	66	1	9	64	10	64	32	59	3	31	40	25	50	27	7	4	20	14	45	36	3	12	30	1	3	6	17	17	7	19	9	7	2	25	5	4	7	5	3
				Mean log(Cn)		-0.990304	-3.12446	-2.94554	-2.53123	-2.80572	-2.82324	-3.04576	-4.22006	-3.30773	-3.71935	-3.06439	-3.027	-2.82155	-3.82391	-3.36274	-3.28355	-2.84924	-3.14819	-3.73366	-5.13774	-2.5349	-3.33906	-3.86533	-2.94662	-3.19427	-3.30272	-3.13959	-3.25506	-3.79588	-6.71897	-2.8881	-2.66517	-3.37488	-4.20833	-2.95074	-2.20159	-3.02232	-3.26201	-2.23766	-2.78263	-2.72428	-2.40983	-3.27032	-2.02842
[truncated: 702 more columns]
