# Supplementary material for: Global mapping of freshwater contamination by pesticides and implications for agriculture and water resource protection
Source: iScience. 2025 Jun 9;28(7):112861. doi: 10.1016/j.isci.2025.112861 (PMC12256343; doi:10.1016/j.isci.2025.112861)
Supplement: Table S7. Calculation of pesticide pollution scores in surface freshwater by USA [file mmc8.xlsx]

## Sheet: Table S7
Table S7. Calculation of pesticide pollution scores in surface freshwater by USA.
No	Country	State/District	Year (sampled)	No. Pesticides	No.Sites	Σ Total Pesticides	α-HCH	γ-HCH(Lindane)	p,p'-DDE	p,p'-DDD	p,p'-DDT	α-Endosulfan	β-Endosulfan	Endosulfan sulfate	cis-(α-)Chlordane	trans-(γ-)Chlordane	Cis-nonachlor	Trans-Nonachlor	Dieldrin	Pyrazophos	Bensulide	Tribuphos	Acephate	Azinphos methyl	Chlorpyrifos	DDVP	Diazinon	Dicrotophos	Dimethoate	Disulfoton	Disulfoton sulfone	Ethion	Ethoprophos	Fonofos	Isofenphos	Malaoxon	Malathion	Methamidophos	Methidathion	Naled	Omethoate	Paraoxon	Paraoxon methyl	Parathion	Parathion methyl	Phorate	Phorate sulfone	Phorate sulfoxide	Phosmet
							319-84-6	58-89-9	72-55-9	72-54-8	50-29-3	959-98-8	33213-65-9	1031-07-8	5103-71-9	5103-74-2	5103-73-1	39765-80-5	60-57-1	13457-18-6	741-58-2	78-48-8	30560-19-1	86-50-0	2921-88-2	62-73-7	333-41-5	141-66-2	60-51-5	298-04-4	2497-06-5	563-12-2	13194-48-4	944-22-9	25311-71-1	1634-78-2	121-75-5	10265-92-6	950-37-8	300-76-5	1113-02-6	311-45-5	950-35-6	56-38-2	298-00-0	298-02-2	2588-04-7	2588-03-6	732-11-6
342	USA	Arizona	2012-2014	3	1	-2.47444									-4.52578										-4.61618
352	USA	Arizona	2014	5	1	-2.29414
342	USA	Arkansas	2012-2014	1	1	-1.28316
352	USA	Arkansas	2014	5	1	-2.61979
505	USA	Arkansas	2013-2014	49	6	-0.0678308	-2.39794	-2.39794	-2.31876										-2.09691					-0.920819	-2		-2.22185			-1.39794			-1.79588	-2.31876			-1.79588							-1.69897	-2.09691	-1.69897
336	USA	California	2020	9	1	-1.04576
341	USA	California	2010-2011	1	1	-0.252588
342	USA	California	2012-2014	118	3	1.6217			-2.02018	-1.95468	-2.00811	-3.72584	-3.79561	-3.40136	-3.05948	-3.27654	-3.71444	-3.4023	-2.44509						-1.60369		-0.559091		-0.734004		-1.90309						-1.33348
347	USA	California	2013	6	1	0.000463001																			-1.20066				-0.119758								-0.801343
352	USA	California	2013-2014	5	4	-0.884697
354	USA	California	2017-2018	1	1	-1.54668
357	USA	California	2016	4	1	-1.0511
361	USA	California	2011-2013	4	6	-1.88824
364	USA	California	2019	29	9	1.32068															0.812386				-1.69897		-1.2636		-1.02919								-0.559091
342	USA	Colorado	2012-2014	31	1	0.797181					-1.34582								-3.64975						-3.34199														-1.1798
352	USA	Colorado	2012	5	1	-1.48267
505	USA	Colorado	2017-2021	166	2	1.10092																-2.69897	-1.60206	-2.09691	-2.52288	-1.284	-2.55284	-2.39794	-2.33724	-1.95861			-2.30103	-1.95861		-2.61979	-2.26761	-2	-2	-1.25181	-2.69897	-2.46852	-1.72125			-1.95861	-2.04576	-2.33724
342	USA	Florida	2012-2014	28	1	0.323255						-3.87943	-4.21538	-3.3363					-3.84466						-3.54821												-1.77989
352	USA	Florida	2013	5	2	-2.61979
505	USA	Florida	2015-2016	165	2	1.04727																-2.69897	-2	-2.09691	-2.52288	-1.284	-2.55284	-2.39794	-2.33724	-1.95861			-2.30103	-1.95861		-2.61979	-2.26761	-2	-2.07572	-1.25181	-2.69897	-2.46852	-1.72125			-1.95861	-2	-2.33724
340	USA	Georgia	2015-2016	29	1	1.43838								-0.721246													-0.744727										-0.958607
342	USA	Georgia	2012-2014	49	3	0.180788							-4.35803	-3.76447	-3.64397	-4.09313		-4.2993	-3.27663						-3.1577
352	USA	Georgia	2011-2013	5	7	-1.44003
505	USA	Hawaii	2012-2015	121	6	0.728277						-2.22185		-1.79588					-2.09691			-1.74473		-0.920819	-2.21112	-1.39794	-2.22185	-1.09691	-2	-1.39794		-2.33724	-1.79588	-2.31876		-1.65758	-1.79588		-1.92082				-1.85387		-2.09691	-1.69897			-0.853872
342	USA	Idaho	2012-2014	48	2	0.635683			-2.65365		-2.73049	-4.19382	-4.28988	-3.41908	-3.92082	-4.46344	-4.75945	-4.28233	-2.82102						-2.57512
352	USA	Idaho	2013	5	1	-1.83565
342	USA	Illinois	2012-2014	53	2	0.993363					-2.02687			-4.14935	-3.57512	-3.74232	-4.47625	-4.07007	-3.50864						-3.1463
351	USA	Illinois	2019-2020	2	1	-1.40894
352	USA	Illinois	2014	5	1	-1.67965
348	USA	Indiana	2014-2015	22	2	0.164164
355	USA	Indiana	2015-2016	6	1	-1.66878
338	USA	Iowa	2012-2013	32	1	1.8976																			-1
342	USA	Iowa	2012-2014	62	1	0.927568									-4.47366	-4.61979		-4.64975	-3.23958						-3.38722
351	USA	Iowa	2019-2020	2	5	-0.862646
352	USA	Iowa	2012-2014	5	10	-0.924263
356	USA	Iowa	2013	6	1	-1.07607
358	USA	Iowa	2012-2014	57	1	1.83784																			-1								-1	-1	-1		-1							-1	-1
342	USA	Kentucky	2012-2014	40	1	0.849428			-2.49485		-2.0278				-3.47756	-3.85078		-4.20066	-2.92445						-3.99568
352	USA	Kentucky	2014	5	1	-1.47483
339	USA	Louisiana	2016	3	1	-1.41908
352	USA	Maryland	2014	3	2	-1.27992
348	USA	Michigan	2015	1	1	-1.91525
355	USA	Michigan	2015-2016	6	1	-1.35999
342	USA	Minnesota	2012-2014	42	1	0.478585									-4.266				-4.07727						-3.94692
343	USA	Minnesota	2017	3	1	-1.4908
348	USA	Minnesota	2013-2014	17	1	0.293139
352	USA	Minnesota	2012	5	2	-2.61979
362	USA	Minnesota	2019	4	22	-2.10839
342	USA	Missouri	2012-2014	54	3	0.65106					-1.83565			-4.13312	-3.48017	-3.62893	-4.52288	-3.87615	-3.16749						-3.73755
344	USA	Missouri	2016-2017	3	1	-1.49485
352	USA	Missouri	2014	5	1	-1.45705
505	USA	Missouri	2010	71	2	0.164858						-2.22185		-1.85387					-2.04576			-1.74473		-0.920819	-2	-1.69897	-2.30103	-1.09691	-2.22185	-1.39794		-2.09691	-1.79588	-2.35655		-1.09691	-1.79588		-2.22185				-1.82391		-2.09691	-1.69897			-1.46852
342	USA	Montana	2012-2014	8	1	-0.721328
352	USA	Montana	2013	5	1	-2.61979
342	USA	Nebraska	2012-2014	41	1	1.17093
352	USA	Nebraska	2013-2014	5	3	-1.50446
356	USA	Nebraska	2013	6	1	-1.32975
363	USA	Nebraska	2015	4	1	-1.96191
505	USA	Nevada	2017	1	1	1.46687
342	USA	New Jersey	2012-2014	33	1	0.118903								-3.89449	-2.79048	-3.15614	-4.41117	-3.5784	-2.49621						-2.44129
352	USA	New Jersey	2012	5	2	-2.61979
505	USA	New Mexico	2017	3	3	-0.955983
342	USA	New York	2012-2014	26	1	0.126154								-4.22915											-4.30452
352	USA	New York	2012-2014	5	2	-1.74836
355	USA	New York	2015-2016	6	1	-1.67572
365	USA	New York	2016-2017	65	1	0.52763														-2.30103			-1.63827						-2.52288							-1
505	USA	New York	2010-2015	181	3	0.894196													-2.07058			-1.89734	-2	-1.08267	-2.23161	-1.4279	-2.33099	-1.26228	-2.30103	-1.88606		-2.09691	-2.30103	-2.17177		-1.45593	-1.89734	-2.52288	-2.02996	-0.60206	-2.69897	-2.39794	-1.84365		-2.09691	-1.81436	-2.04576	-2.30103	-1.06048
342	USA	Ohio	2012-2014	48	1	1.14795								-4.32148	-3.75945	-4.35655	-4.88606	-4.36251	-3.04096
352	USA	Ohio	2013	5	1	-0.928449
355	USA	Ohio	2015-2016	6	1	-1.03515
342	USA	Oklahoma	2012-2014	34	1	0.485038									-3.15614	-3.43063		-3.96257	-2.39147						-3.39794
352	USA	Oklahoma	2012	5	1	-1.26472
342	USA	Oregon	2012-2014	23	1	-0.666757					-3.14509		-4.57512	-3.58336	-3.9914	-4.27327	-4.63264	-4.24642	-2.76955						-2.8729
352	USA	Oregon	2014	5	2	-1.07166
342	USA	Pennsylvania	2012-2014	38	1	0.260799					-2.79317			-3.99332	-3.79452	-3.9838	-4.63264	-4.21042	-3.11098						-4.24795
346	USA	Pennsylvania	2017	5	2	-0.999588
352	USA	Pennsylvania	2013-2014	5	3	-1.39073
505	USA	Pennsylvania	2017	49	1	-0.00506726	-2.39794	-2.39794	-2.19382										-1.92082					-0.920819	-2		-2.22185			-1.39794			-1.79588	-2.31876			-1.79588							-1.69897	-2.09691	-1.69897
342	USA	Puerto Rico	2012-2014	36	1	0.532581					-2.33255								-3.78252						-3.66959
352	USA	Puerto Rico	2013	5	2	-2.29628
342	USA	South Carolina	2012-2014	31	1	0.145448						-3.82974			-3.767	-4.18776			-2.83863						-3.30016
352	USA	South Carolina	2014	5	1	-2.25885
342	USA	Texas	2012-2014	58	1	0.805656								-3.95605	-3.37727	-3.66404	-4.76955	-3.89722	-2.93535						-3.69572		-1.67366
352	USA	Texas	2012-2013	5	2	-1.7587
505	USA	Texas	2010-2022	216	29	1.21999	-2.39794	-2.39794	-2.42641			-2.10791		-1.79588					-2.0602			-1.78383	-1.95697	-1.05028	-1.79002	-1.2562	-1.80707	-1.56984	-2.18046	-1.48429		-2.33724	-1.89766	-2.18848		-1.32354	-1.84717	-1.87155	-1.93648	-0.925732	-2.60862	-2.45593	-1.56397	-1.69897	-2.09691	-1.74272	-1.52834	-2.29137	-0.853872
342	USA	Virginia	2012-2014	17	1	-0.146197									-3.71444	-3.92812	-4.75203	-4.26201	-3.79048						-4.21396
352	USA	Virginia	2014	5	1	-2.61979
505	USA	Virginia	2013-2016	14	4	0.149835																			-0.79588		-0.79588
342	USA	Washington	2012-2014	22	3	-0.220853							-4.39577	-3.73993
350	USA	Washington	2018-2019	13	5	2.06541
352	USA	Washington	2013	5	1	-2.61979
346	USA	West Virginia	2017	5	1	0.354108
348	USA	Wisconsin	2014	1	1	-1.44129
355	USA	Wisconsin	2015-2016	6	1	-1.63291
				Unit: pg/m³		∑Total Pesticides	α-HCH	γ-HCH(Lindane)	p,p'-DDE	p,p'-DDD	p,p'-DDT	α-Endosulfan	β-Endosulfan	Endosulfan sulfate	cis-(α-)Chlordane	trans-(γ-)Chlordane	Cis-nonachlor	Trans-Nonachlor	Dieldrin	Pyrazophos	Bensulide	Tribuphos	Acephate	Azinphos methyl	Chlorpyrifos	DDVP	Diazinon	Dicrotophos	Dimethoate	Disulfoton	Disulfoton sulfone	Ethion	Ethoprophos	Fonofos	Isofenphos	Malaoxon	Malathion	Methamidophos	Methidathion	Naled	Omethoate	Paraoxon	Paraoxon methyl	Parathion	Parathion methyl	Phorate	Phorate sulfone	Phorate sulfoxide	Phosmet
				Sample N		226	36	36	42	3	15	44	13	61	25	23	16	22	74	1	9	44	37	51	95	44	69	44	58	51	3	40	52	52	1	45	67	36	45	36	36	36	44	37	48	51	36	36	40
				Mean log(Cn)		-0.398208	-2.39794	-2.39794	-2.38893	-1.95468	-2.17936	-2.41314	-4.23219	-2.53856	-3.62546	-3.8634	-4.45422	-4.03673	-2.4507	-2.30103	0.812386	-1.86766	-1.93498	-1.0962	-2.24798	-1.30989	-1.76445	-1.53817	-1.89718	-1.51973	-1.90309	-2.3072	-1.90534	-2.18601	-1	-1.47486	-1.62449	-1.9401	-1.9455	-0.934991	-2.62619	-2.4525	-1.64868	-1.68008	-2.07406	-1.751	-1.62641	-2.29727	-0.9001
[truncated: 674 more columns]
