# Supplementary material for: Global mapping of freshwater contamination by pesticides and implications for agriculture and water resource protection
Source: iScience. 2025 Jun 9;28(7):112861. doi: 10.1016/j.isci.2025.112861 (PMC12256343; doi:10.1016/j.isci.2025.112861)
Supplement: Table S8. Calculation of pesticide pollution scores in groundwater by China [file mmc9.xlsx]

## Sheet: Table S8
Table S8. Calculation of pesticide pollution scores in groundwater by China.
No	Country	Province/Municipality	Year (sampled)	No. Pesticides	No.Sites	Σ Total Pesticides	HCB	α-HCH	β-HCH	γ-HCH(Lindane)	δ-HCH	ε-HCH	o,p'-DDE	p,p'-DDE	o,p'-DDD	p,p'-DDD	o,p'-DDT	p,p'-DDT	α-endosulfan	β-endosulfan	Endosulfan sulfate	Heptachlor	cis-Heptachlor epoxide	cis-(α-)Chlordane	trans-(γ-)Chlordane	Oxychlordane	Aldrin	Endrin	Dieldrin	Isodrin	Endrin ketone	Endrin aldehyde	Methoxychlor	Methamidophos	Omethoate	Fensulfothion	Malathion	Fenitrothion	Quinalphos	EPN	Bromophos	Isocarbophos	Phenthoate	Iprobenfos	Azinphos-ethyl	Thionazin	Parathion-Methyl	Phorate	Diazinon
							118-74-1	319-84-6	319-85-7	58-89-9	319-86-8	6108-10-7	3424-82-6	72-55-9	53-19-0	72-54-8	789-02-6	50-29-3	959-98-8	33213-65-9	1031-07-8	76-44-8	1024-57-3	5103-71-9	5103-74-2	27304-13-8	309-00-2	72-20-8	60-57-1	465-73-6	53494-70-5	7421-93-4	72-43-5	10265-92-6	1113-02-6	115-90-2	121-75-5	122-14-5	13593-03-8	2104-64-5	2104-96-3	24353-61-5	2597-03-7	26087-47-8	2642-71-9	297-97-2	298-00-0	298-02-2	333-41-5
12	China	Anhui	2019	2	1	-2.52724
15	China	Beijing	2018	9	1	-0.867772																												-1.87095			-1.81417		-1.9431			-2.27246					-1.78968	-1.77989
16	China	Beijing	2014	19	1	-1.69186	-4	-3.3279	-3.03152	-3.14267	-3.04096			-3.52288		-3.46852	-3.35655	-3.50864				-3.20066		-3.30103	-3.33724													-2.51145			-2.81248	-3.13077	-2.82681	-2.75203			-2.57349		-2.53313
27	China	Chongqing	2011-2012	23	1	0.118199		-1.23508	-2.3098	-1.35262	-2.22915	-2.65758	-1.37469	-1.71444	-2.49485	-2.22915	-1.80967	-2.05552	-1.84164	-2.10791		-1.85078	-2.50864	-1.383	-1.30803	-0.0716041	-1.01728	-2.16749	-2.18046	-2.37675			-1.97469
12	China	Fujian	2019	2	1	-3.69897
12	China	Gansu	2019	2	1	-0.509773
12	China	Guangdong	2019	2	1	-2.78293
12	China	Hainan	2019	2	1	-2.32328
12	China	Hebei	2019	2	1	-3.28141
12	China	Heilongjiang	2019	2	1	-2.61253
25	China	Heilongjiang	2017	32	1	0.391817		-2.30103	-1.75203	-1.51286	-2.25964					-2.61979		-2.4437	-1.55596			-2.05552											-1.44612			-1.61979	-0.772113			-2.02687					-1.17718	-1.48413	-1.10458		-2.13668
12	China	Henan	2019	2	1	-2.39794
13	China	Henan	2020	4	1	-2.21717
14	China	Henan	2013	8	1	-1.38091		-2.46852	-2.36653	-2.19382	-2.1549								-2.25964			-1.95078	-2.79588				-2.65758
12	China	Hubei	2019	2	1	-2.07058
20	China	Hubei	2015	10	1	-0.667885																												-1.49322	-1.26528		-1.86646		-1.71738								-2.06198	-1.76879	-1.55564
28	China	Hubei	2019	24	1	-3.0657	-4.30103	-4.78781	-4.23284	-4.40561	-4.57187		-5.13847	-5.12378	-4.25026	-5	-4.69897	-3.50031	-5	-5	-5	-4.48545	-4.8962	-4.43652	-5		-4.32606	-4.82391	-5.12436		-4.69897	-4.69897	-4.69897
29	China	Hubei	2013-2014	12	2	0.08446
12	China	Hunan	2019	2	1	-3.01472
12	China	Inner Mongolia	2019	2	1	-2.39577
12	China	Jiangsu	2019	2	1	-2.92324
16	China	Jiangsu	2014	19	1	-1.4537	-2.23359	-3.3279	-3.03152	-3.14267	-3.04096			-2.49349		-3.46852	-2.47108	-2.55909				-3.20066		-2.96658	-3.16115													-2.51145			-2.81248	-3.13077	-2.82681	-2.75203			-2.57349		-2.53313
22	China	Jiangsu	2011	14	1	-1.0648	-1.90553	-2.56703	-2.01773	-2.39469	-2.01773			-1.92482		-3.26761		-3.20761				-1.91757	-2.09583				-2.25104	-2.31966	-2.5544			-2.84771
12	China	Jiangxi	2019	2	1	-3.48149
12	China	Jilin	2019	2	1	-1.29525
17	China	Liaonin	2013	6	1	-3.30103	-4.1549		-3.92082	-4.09691			-4.39794	-3.82391	-4.39794
12	China	Ningxia	2019	2	1	-3.4318
12	China	Qinghai	2019	2	1	-3.9364
30	China	Qinghai	2019	2	1	0.867467
12	China	Shandong	2019	2	1	-3.01954
16	China	Shandong	2014	19	1	-1.69186	-4	-3.3279	-3.03152	-3.14267	-3.04096			-3.52288		-3.46852	-3.35655	-3.50864				-3.20066		-3.30103	-3.33724													-2.51145			-2.81248	-3.13077	-2.82681	-2.75203			-2.57349		-2.53313
19	China	Shandong	2013	8	1	1.65744		0.584331	1.11227	0.499687	1.16761			0.829304		-0.39794	-0.376751	0.506505
12	China	Shanxi	2019	2	1	-3.38722
21	China	Shanxi	2010	21	1	-1.24657	-3.25964	-2.62525	-2.97469	-3.30103	-3.48149			-3.79588	-2.77469	-2.70115	-4.22185	-3.33724	-4	-2.43415	-1.44406	-2.74715	-2.95468	-3.88606	-2.72584		-2.83565	-3.31876	-3.3279				-3.34679
12	China	Tianjin	2019	2	1	-3.284
16	China	Tianjin	2014	19	1	-1.69186	-4	-3.3279	-3.03152	-3.14267	-3.04096			-3.52288		-3.46852	-3.35655	-3.50864				-3.20066		-3.30103	-3.33724													-2.51145			-2.81248	-3.13077	-2.82681	-2.75203			-2.57349		-2.53313
31	China	Tianjin	2011	5	1	-0.170053		-1.92082		-1.35655	-1.31876																-0.785156	-0.38934
32	China	Xinjiang	2014	2	1	-1.92082		-2.1549		-2.30103
12	China	Yunnan	2019	2	1	-3.36318
16	China	Zhejiang	2014	19	1	-1.67882	-3.14267	-3.3279	-3.03152	-3.14267	-3.04096			-3.52288		-3.46852	-3.35655	-3.50864				-3.20066		-3.30103	-3.33724													-2.51145			-2.81248	-3.13077	-2.82681	-2.75203			-2.57349		-2.53313
18	China	Zhejiang	2010	8	1	-0.251657		-1.7333	-1.21382	-1.46445	-1.10171			-1.39448		-1.4193	-0.618704	-1.31731
				Unit: pg/m³		∑Total Pesticides	HCB	α-HCH	β-HCH	γ-HCH(Lindane)	δ-HCH	ε-HCH	o,p'-DDE	p,p'-DDE	o,p'-DDD	p,p'-DDD	o,p'-DDT	p,p'-DDT	α-endosulfan	β-endosulfan	Endosulfan sulfate	Heptachlor	cis-Heptachlor epoxide	cis-(α-)Chlordane	trans-(γ-)Chlordane	Oxychlordane	Aldrin	Endrin	Dieldrin	Isodrin	Endrin ketone	Endrin aldehyde	Methoxychlor	Methamidophos	Omethoate	Fensulfothion	Malathion	Fenitrothion	Quinalphos	EPN	Bromophos	Isocarbophos	Phenthoate	Iprobenfos	Azinphos-ethyl	Thionazin	Parathion-Methyl	Phorate	Diazinon
				Sample N		42	9	15	14	16	14	1	3	12	4	12	10	12	5	3	2	11	5	8	8	1	6	5	4	1	1	2	4	2	1	1	3	5	2	1	5	6	5	5	1	1	8	2	7
				Mean log(Cn)		-1.83085	-3.44415	-2.52326	-2.48811	-2.47458	-2.36946	-2.65758	-3.63703	-2.79442	-3.47944	-2.91479	-2.76232	-2.6624	-2.93145	-3.18069	-3.22203	-2.81914	-3.05024	-3.23453	-3.193	-0.0716041	-2.31213	-2.60383	-3.29678	-2.37675	-4.69897	-3.77334	-2.86664	-1.68209	-1.26528	-1.61979	-1.48425	-2.51145	-1.83024	-2.02687	-2.81248	-2.98772	-2.82681	-2.75203	-1.17718	-1.48413	-2.22796	-1.77434	-2.33685
[truncated: 108 more columns]
