# Supplementary material for: Global mapping of freshwater contamination by pesticides and implications for agriculture and water resource protection
Source: iScience. 2025 Jun 9;28(7):112861. doi: 10.1016/j.isci.2025.112861 (PMC12256343; doi:10.1016/j.isci.2025.112861)
Supplement: Table S9. Calculation of pesticide pollution scores in groundwater by USA [file mmc10.xlsx]

## Sheet: Table S9
Table S9. Calculation of pesticide pollution scores in groundwater by USA.
No	Country	State/District	Year (sampled)	No. Pesticides	No.Sites	Σ Total Pesticides	α-HCH	γ-HCH(Lindane)	p,p'-DDE	p,p'-DDD	p,p'-DDT	α-endosulfan	Endosulfan sulfate	Dieldrin	Methamidophos	Terbufos sulfoxide	Omethoate	Malathion	Demeton-S	Terbufos	Ethoprophos	Dicrotophos	Malaoxon	Ethion monooxon	Fenamiphos	Disulfoton sulfone	Disulfoton sulfoxide	Phorate sulfoxide	Phorate sulfone	Phoratoxon sulfoxide	Phorate oxygen analog	Chlorpyrifos	Parathion-methyl	Phorate	Disulfoton	Naled	Acephate	Paraoxon	Fenamiphos sulfoxide	Fenamiphos sulfone	Diazinon	Phosmetoxon	Profenofos	Chlorpyrifos O.A.	Terbufos sulfone	Ethion	Parathion	Coumaphos	Dimethoate
							319-84-6	58-89-9	72-55-9	72-54-8	50-29-3	959-98-8	1031-07-8	60-57-1	10265-92-6	10548-10-4	1113-02-6	121-75-5	126-75-0	13071-79-9	13194-48-4	141-66-2	1634-78-2	17356-42-2	22224-92-6	2497-06-5	2497-07-6	2588-03-6	2588-04-7	2588-05-8	2600-69-3	2921-88-2	298-00-0	298-02-2	298-04-4	300-76-5	30560-19-1	311-45-5	31972-43-7	31972-44-8	333-41-5	3735-33-9	41198-08-7	5598-15-2	56070-16-7	563-12-2	56-38-2	56-72-4	60-51-5
505	USA	Alabama	2010-2022	217	528	1.10354						-2.21488	-1.80077	-1.56576	-1.99056	-2.4459	-2.65284	-1.91835	-2.60221	-1.91145	-1.97446	-1.35984	-1.40089	-1.67455	-1.75594	-1.36769	-1.08967	-2.26526	-1.57282	-2.1195	-1.32367	-2.34296	-2.08848	-1.78262	-1.55117	-0.963999	-1.94628	-2.354	-1.33623	-1.49938	-2.28671	-1.28835	-2.51384	-1.40442	-1.67322	-2.07173			-2.14081
87	USA	American Samoa	2016	1	1	-0.522879
505	USA	American Samoa	2011-2011	74	4	0.198135						-2.22185	-1.79588	-2.09691				-1.79588		-1.74473	-1.79588	-1.09691	-1.65758	-1.67778	-1.52288	-1.85387					-1.56864	-2.4437	-2.09691	-1.69897	-1.39794				-1.09691	-1.26761	-2.22185	-1.29158		-1.22185		-2.09691			-2.22185
505	USA	Arizona	2010-2023	199	167	0.970497						-2.22185	-1.82391	-2.07058	-2.00214	-2.5043	-2.68728	-2.04562	-2.65223	-1.55865	-2.18381	-1.80987	-1.90992	-1.67778	-2.18046	-1.7583	-2.34069	-2.30325	-1.88363	-2.10087	-1.32521	-2.20509	-2.09691	-1.94368	-1.703	-1.18932	-1.94023	-2.3851	-1.73737	-1.89384	-2.23346	-1.29158	-2.5055	-1.87165	-1.38913	-2.04576			-2.3613
505	USA	Arkansas	2010-2017	223	83	0.981539	-2.39794	-2.39794	-2.40894			-2.22185	-1.79588	-2.06473	-2.2644	-2.48945	-2.69897	-1.89518	-2.69037	-1.87548	-1.90558	-1.38334	-1.91241	-1.67778	-1.80314	-1.94904	-2.3851	-2.2543	-2.04001	-2.1549	-1.60206	-2.21699	-2.09691	-1.76192	-1.51327	-1.41206	-2	-2.40583	-1.3795	-1.53532	-2.29721	-1.29158	-2.48945	-1.38409	-1.73613	-2.05183	-1.69897		-2.17725
505	USA	California	2010-2022	216	2820	1.00799						-2.06592	-1.80268	-1.99488	-1.75424	-2.48555	-2.64782	-1.73604	-2.69348	-1.76853	-1.8335	-1.13957	-1.54286	-1.48674	-1.54924	-1.95782	-2.39868	-2.30147	-1.90103	-2.11898	-1.53953	-2.0662	-2.08017	-1.71223	-1.42305	-1.33151	-1.87002	-2.391	-1.1159	-1.29176	-2.10457	-1.08045	-2.52288	-1.16317	-1.46114	-2.1086			-2.0297
82	USA	Colorado	2012-2013	2	2	-1.60581
505	USA	Colorado	2010-2022	195	174	0.968231						-2.22185	-1.83086	-2.06695	-2.04642	-2.52288	-2.67264	-1.91519	-2.69897	-1.9805	-2.03868	-1.48701	-1.44069	-1.67778	-1.81927	-1.94752	-2.39794	-2.25701	-1.92309	-2.12494	-1.34775	-2.2931	-2.09691	-1.84264	-1.59707	-1.13828	-1.75442	-2.40894	-1.39434	-1.55634	-2.33872	-1.29158	-2.52288	-1.51208	-1.66577	-2.0574			-2.10607
505	USA	Connecticut	2011-2017	194	34	1.10908			-1.55284			-2.22185	-1.79588	-2.09691	-2.01943	-2.50515	-2.69897	-2.02576	-2.64782	-1.96981	-2.04769	-1.4773	-2.01809	-1.67778	-1.90939	-1.95861	-2.35902	-2.33255	-1.91186	-2.1549	-1.03754	-2.48732	-2.09691	-1.85263	-1.66716	-1.2646	-1.80618	-2.46376	-1.48413	-1.64512	-2.39276	-1.29158	-2.50515	-1.63227	-1.89449	-2.09691			-2.29757
505	USA	Delaware	2011-2018	226	72	0.988651	-2.09691	-2.09691	-2.10605			-2.22185	-1.79588	-1.74032	-2.23183	-2.52288	-2.69406	-1.83867	-2.64345	-1.85703	-1.89992	-1.4065	-1.93118	-1.67778	-1.81969	-1.90098	-2.39794	-2.27202	-1.84411	-2.1383	-1.32031	-2.19574	-2.09691	-1.78456	-1.50218	-1.20761	-1.91918	-2.40591	-1.39794	-1.55741	-2.22925	-1.29158	-2.52288	-1.43611	-1.80084	-2.02348	-1.69897		-2.22256
505	USA	District of Columbia	2016-2021	190	15	1.27171						-2	-1.79588	-1.81816	-1.79588	-2.42022	-2.69897	-1.83505	-2.284	-1.90658	-1.97881	-1.36452	-1.63752		-1.76195	-1.7986	-2.19382	-2.32239	-0.832092	-1.59517	-1.38722	-2.10237	-2.09691	-1.73755	-1.54821	-0.763463	-1.79588	-2.39362	-1.37161	-1.5157	-2.1831	-1.29158	-2.42022	-1.37345	-0.972243	-2.33724			-2.13668
505	USA	Florida	2010-2020	215	300	1.20694						-2.22185	-1.80454	-1.93897	-1.81423	-2.43964	-2.65165	-1.97962	-2.67172	-1.8045	-2.0888	-1.58185	-1.77298	-1.67778	-1.95066	-1.84831	-2.34024	-2.28798	-1.61823	-2.08573	-1.22174	-2.37946	-2.09691	-1.60304	-1.66736	-1.15392	-1.76709	-2.38079	-1.55652	-1.69632	-2.32259	-1.29158	-2.51056	-1.68841	-1.72076	-2.0888			-2.27916
505	USA	Georgia	2010-2022	194	116	0.898517						-2.22185	-1.79588	-2.09691	-2.20777	-2.49993	-2.58897	-2.08719	-2.64162	-2.17245	-2.15922	-1.81287	-2.22665	-1.67778	-2.17914	-1.93438	-2.39034	-2.29838	-1.81917	-2.06491	-1.44733	-2.38837	-2.09691	-1.89042	-1.724	-1.22647	-2	-2.38734	-1.77783	-1.89791	-2.38248	-1.29158	-2.43946	-1.89908	-1.81458	-2.09691			-2.43425
505	USA	Hawaii	2014-2014	3	5	-1.52317
505	USA	Idaho	2010-2019	202	89	1.01684	-2.09691	-2.09691	-2.09691			-2.22185	-1.82391	-1.98876	-2.13966	-2.52288	-2.69897	-1.89485	-2.69128	-1.85624	-1.93323	-1.28976	-1.58934	-1.67778	-1.72241	-1.93971	-2.39794	-2.32265	-2.03554	-2.1549	-1.28899	-2.24507	-2.09691	-1.77845	-1.5395	-1.30665	-1.93527	-2.4268	-1.29045	-1.45322	-2.24713	-1.29158	-2.52288	-1.34536	-1.9393	-2.02727	-1.69897		-2.21294
505	USA	Illinois	2010-2021	217	152	1.09566						-2.22185	-1.81479	-2.07879	-1.93399	-2.52288	-2.67375	-1.97083	-2.69195	-1.94823	-2.00045	-1.31274	-1.55329	-1.67778	-1.79733	-1.86967	-2.20186	-2.31329	-1.76294	-1.89933	-1.26148	-2.34096	-2.09691	-1.79679	-1.57584	-0.917839	-1.77245	-2.39465	-1.37905	-1.52191	-2.33549	-1.29158	-2.51663	-1.49526	-1.74747	-2.07058			-2.26414
505	USA	Indiana	2011-2021	217	112	1.16015						-2.22185	-1.79588	-2.09691	-2.02819	-2.49485	-2.66756	-1.93402	-2.43969	-1.92514	-2.00068	-1.1968	-1.57528	-1.67778	-1.76666	-1.89928	-2.25701	-2.31396	-1.68194	-2.13077	-1.50181	-2.41631	-2.09691	-1.6729	-1.54477	-1.16031	-1.96428	-2.33536	-1.35755	-1.5313	-2.29981	-1.29158	-2.50399	-1.42348	-1.77691	-2.03426			-2.21914
83	USA	Iowa	2017-2018	4	2	-2.6706
84	USA	Iowa	2017	7	1	-1.57303
505	USA	Iowa	2010-2023	292	258	1.06056			-2.52288	-2.56864	-2.56864	-1.94102	-1.64694	-1.84549	-1.84364	-2.45513	-2.65594	-1.92012	-2.68561	-1.86767	-1.91073	-1.2236	-1.83812	-1.12818	-1.67009	-1.73642	-2.36949	-2.20557	-1.88955	-2.13966	-1.24363	-2.1954	-2.0021	-1.69779	-1.47145	-1.4218	-1.89292	-2.4122	-1.19341	-1.40448	-2.2368	-0.966174	-2.5157	-1.36501	-1.51105	-1.9999		-2.63827	-2.13366
505	USA	Kansas	2010-2021	229	496	1.06848	-2.39794	-2.39794	-2.5728			-2.22185	-1.80906	-2.07711	-1.96373	-2.49136	-2.67631	-1.81162	-2.69897	-1.76425	-1.85085	-1.11943	-1.48055	-1.67778	-1.5543	-1.7756	-2.35374	-2.30414	-1.6492	-2.1549	-1.49423	-2.31195	-2.09234	-1.71113	-1.45526	-0.820202	-1.95988	-2.42597	-1.12743	-1.29845	-2.24406	-1.29158	-2.52288	-1.1739	-1.69687	-2.03013	-1.69897		-2.22686
505	USA	Kentucky	2013-2019	172	10	1.26007									-1.90309	-2.52288	-2.68825	-2.16115	-1.93367	-2.22475	-2.30103	-0.691649	-1.14813		-1.88941	-1.80967	-1.87943	-2.32606	-1.53018	-2.10237	-1.39469	-2.46852		-1.12205	-1.65365	-0.832092	-1.88606	-2.16622	-1.74473	-2.1549	-2.42481		-2.52288	-2.31158	-1.74473				-2.36452
505	USA	Louisiana	2011-2021	214	218	1.17242						-2.22185	-1.79397	-2.03106	-1.87037	-2.48957	-2.63202	-1.76929	-2.65868	-1.88829	-1.92642	-1.29236	-1.68293	-1.67778	-1.6834	-1.84554	-2.38604	-2.26805	-1.71871	-2.11539	-1.42139	-2.40675	-2.09691	-1.76315	-1.48743	-1.11887	-1.97256	-2.33567	-1.25743	-1.42365	-2.2744	-1.29158	-2.50708	-1.31171	-1.59235	-2.03968			-1.97406
505	USA	Maine	2011-2019	194	61	0.881616			-1.60206			-2.22185	-1.79588	-2.09691	-2.13077	-2.52288	-2.69897	-1.83963	-2.69897	-1.79687	-1.84365	-1.00583	-1.57502	-1.67778	-1.58777	-1.87605	-2.39794	-2.30803	-1.84164	-2.1549	-1.60101	-2.44006	-2.09691	-1.59735	-1.44042	-1.04576	-2	-2.41117	-1.16345	-1.33043	-2.25654	-1.29158	-2.52288	-1.23967	-1.95861	-2.05977			-2.1671
505	USA	Maryland	2010-2022	220	151	1.05758						-2.22185	-1.79588	-2.099	-1.83367	-2.51419	-2.69548	-1.90044	-2.65885	-1.88527	-1.93072	-1.29575	-1.81389	-1.67778	-1.70742	-1.87887	-2.39794	-2.28724	-1.90477	-1.98777	-1.40056	-2.41995	-2.09691	-1.7093	-1.48691	-1.22435	-1.98069	-2.29546	-1.28259	-1.44008	-2.26393	-1.29158	-2.32989	-1.30693	-1.70095	-2.01703			-2.16405
505	USA	Massachusetts	2010-2022	214	155	1.26538			-1.60206			-2.22185	-1.82338	-2.08235	-1.97881	-2.52288	-2.45983	-1.84711	-2.08685	-1.8043	-1.86899	-1.20134	-1.31202	-1.67778	-1.59502	-1.85641	-1.95615	-2.3279	-1.50602	-2.12133	-1.39718	-2.20192	-2.09691	-1.68601	-1.45856	-0.895769	-1.8617	-2.28504	-1.18709	-1.36653	-2.2981	-1.29158	-2.35902	-1.35256	-1.47092	-2.1071			-2.2306
505	USA	Michigan	2010-2020	198	97	1.0525						-2.22745	-1.81291	-2.10534	-2.00636	-2.51171	-2.67105	-2.10617	-2.66473	-2.10653	-2.16965	-1.67953	-1.81897	-1.67778	-2.13962	-1.93506	-2.39372	-2.30035	-1.62047	-1.97303	-1.25933	-1.73621	-2.09691	-1.95666	-1.76575	-1.09452	-1.65711	-2.42147	-1.74882	-1.87155	-1.7338	-1.29158	-2.51171	-1.88554	-1.69731	-2.10962			-2.37528
84	USA	Minnesota	2010-2020	7	1	-1.66675
85	USA	Minnesota	2018-2019	4	2	-1.88041
505	USA	Minnesota	2010-2020	231	550	1.14876	-2.39794	-2.39794	-2.69897			-2.22185	-1.79588	-2.08922	-2.00833	-2.51713	-2.62201	-1.89581	-2.67736	-1.87372	-1.92806	-1.56775	-1.51186	-1.67778	-2.02318	-1.8119	-2.39794	-2.30818	-1.63177	-2.13269	-1.08579	-0.991648	-2.09691	-1.78182	-1.5259	-1.00027	-1.75286	-2.42162	-1.60736	-1.7484	-0.988383	-1.29158	-2.52288	-1.72637	-1.7085	-2.07816	-1.69897		-2.35743
505	USA	Mississippi	2010-2022	212	113	1.00635						-2.22185	-1.80688	-2.01323	-2.15072	-2.48529	-2.68728	-2.01442	-2.52818	-2.02152	-2.10524	-1.52878	-1.75747	-1.67778	-1.98576	-1.93236	-2.31385	-2.2317	-1.85275	-2.13769	-1.42697	-2.37701	-2.00656	-1.86774	-1.64105	-1.20539	-1.97846	-2.32008	-1.5817	-1.67067	-2.36692	-1.29158	-2.11651	-1.72664	-1.63413	-2.09691			-2.32755
505	USA	Missouri	2010-2022	206	157	1.09251	-2.19661	-2.19661	-1.9576			-2.22185	-1.79588	-1.95424	-1.86584	-2.51354	-2.67711	-1.93845	-2.67711	-1.96918	-2.06484	-1.04679	-1.31925	-1.67778	-2.36478	-1.99253	-2.39441	-2.29596	-1.66559	-2.15087	-1.07546	-1.59858	-2.08267	-1.52212	-1.6789	-0.970175	-1.73206	-2.42296	-1.9934	-2.07267	-1.61582	-1.29158	-2.50139	-2.1636	-1.80482	-2.09691	-1.69897		-2.36922
505	USA	Montana	2011-2014	192	82	0.831943						-2.22185	-1.79588	-2.09691	-2.32331	-2.52288	-2.67264	-1.82189	-2.69897	-1.77674	-1.82458	-1.13709	-1.69395	-1.67778	-1.56232	-1.86855	-2.39794	-2.30103	-2.04576	-2.1549	-1.42745	-2.43923	-2.09691	-1.70099	-1.4261	-1.07058	-2	-2.39794	-1.13654	-1.30591	-2.24253	-1.29158	-2.52288	-1.23622	-1.95861	-2.07785			-2.19572
505	USA	Nebraska	2010-2021	201	106	0.908136						-2.22185	-1.80272	-2.09018	-2.52288	-2.52288	-2.69897	-2.01609	-2.69897	-2.04139	-2.04576	-1.49981	-1.90151	-1.67778	-1.91429	-1.96113	-2.39794	-2.24304	-2.02555	-2.12909	-1.90785	-2.37769	-2.09691	-1.95503	-1.64172	-1.1127	-2	-2.39794	-1.49116	-1.64258	-2.37911	-1.29158	-2.52288	-1.60444	-1.95861	-2.08355			-2.36929
505	USA	Nevada	2010-2020	199	136	1.73385						-2.22185	-1.82391	-2.07058	-2.13167	-2.52288	-2.64167	-1.99482	-2.69344	-2.0043	-2.02687	-1.46267	-1.65329	-1.67778	-1.87841	-1.9288	-2.39516	-2.30731	-2.01472	-2.05959	-1.54833	-1.53493	-2.09691	-1.86061	-1.61371	-1.41416	-1.9576	-2.38478	-1.45593	-1.61261	-1.54831	-1.29158	-2.52288	-1.54845	-1.84056	-2.04576			-2.28632
505	USA	New Hampshire	2010-2019	215	45	1.08417			-1.60206			-2.22185	-1.80431	-2.08864	-2.07511	-2.50617	-2.47457	-1.98047	-2.57724	-1.96284	-2.01025	-1.41416	-1.72049	-1.67778	-1.84295	-1.95182	-2.3916	-2.28993	-1.86179	-2.1549	-1.36721	-2.37813	-2.09691	-1.87398	-1.61559	-1.1014	-1.92942	-2.42563	-1.42597	-1.57949	-2.34104	-1.29158	-2.39794	-1.53224	-1.89801	-2.07255			-2.28344
505	USA	New Jersey	2010-2022	213	1206	1.16324						-2.07852	-1.79951	-1.73905	-1.94509	-2.52288	-2.69383	-1.69551	-2.62325	-1.75499	-1.80824	-1.14562	-1.6016	-1.59395	-1.53826	-1.9398	-1.78819	-2.33366	-1.76712	-2.09691	-1.53198	-2.10303	-2.09719	-1.70675	-1.40715	-0.917728	-1.79943	-2.44255	-1.11057	-1.28197	-2.17504	-1.04976	-2.52288	-1.12986	-1.78654	-2.1534			-1.96371
505	USA	New Mexico	2010-2017	195	188	0.979635						-2.22185	-1.80884	-2.08432	-2.05713	-2.5162	-2.69395	-2.00051	-2.68775	-1.99433	-2.02748	-1.48149	-1.82014	-1.67778	-1.90398	-1.93718	-2.39542	-2.31042	-1.87267	-2.13378	-1.19332	-2.34545	-2.09691	-1.81595	-1.63786	-1.35632	-1.88918	-2.38013	-1.47302	-1.63198	-2.37419	-1.29158	-2.5162	-1.59049	-1.86262	-2.07209			-2.31351
86	USA	New York	2016-2018	51	1	2.60574									-1.5376		-2.39794									-1.18046	-1.67778										-0.272459		-0.500313	-1.74473
505	USA	New York	2010-2022	225	1062	1.24421	-2.39794	-2.39443	-2.4231			-2.22185	-1.79588	-1.98882	-1.78177	-2.44887	-2.67373	-1.92234	-2.57704	-1.86556	-2.03589	-1.47266	-1.43578	-1.67778	-1.87611	-1.61442	-2.16877	-2.31555	-1.60727	-2.12051	-1.07932	-1.87946	-2.09691	-1.72731	-1.56083	-0.886075	-1.81386	-2.3521	-1.4496	-1.61805	-1.87836	-1.29158	-2.45912	-1.56308	-1.57133	-2.05001	-1.69897		-2.17852
505	USA	North Carolina	2010-2022	198	101	0.863594						-2.22185	-1.79588	-2.09691	-2.3573	-2.51561	-2.57793	-2.13136	-2.69897	-2.22752	-2.19761	-1.87542	-2.26742	-1.67778	-2.25919	-1.99315	-2.39794	-2.30103	-1.96899	-2.12418	-1.85317	-1.70041	-2.03279	-2.00347	-1.77481	-1.38388	-2.00138	-2.3868	-1.84239	-1.9537	-1.71901	-1.29158	-2.52288	-1.95637	-1.83882	-2.09691			-2.4671
505	USA	North Dakota	2014-2014	171	6	0.907148									-2.18709	-2.52288	-2.69897	-2.1347	-2.69897	-2.39794	-2.30103	-2.36318	-2.52288		-2.69897	-2.02996	-2.39794	-2.30103	-2.02996	-2.1549	-1.26228	-2.19837		-2.06215	-1.88606	-1.43573	-2	-2.36318	-2.30103	-2.30103	-2.52288		-2.52288	-2.36318	-1.61979				-2.52288
505	USA	Ohio	2010-2020	213	86	1.2665						-2.22185	-1.79588	-2.09691	-1.77653	-2.4994	-2.60206	-1.9897	-2.59951	-1.91091	-2.04799	-1.12449	-1.23167	-1.67778	-1.89815	-1.8279	-2.33558	-2.32845	-1.44016	-2.13878	-1.39328	-2.4527	-2.09691	-1.40437	-1.40093	-0.988902	-1.90309	-2.40373	-1.50754	-1.65334	-2.32155	-1.29158	-2.39794	-1.64236	-1.20673	-2.09691			-2.31654
505	USA	Oklahoma	2010-2021	207	42	1.0992	-2.39794	-2.39794	-2.31876			-2.22185	-1.83367	-1.44151	-2.03779	-2.52288	-2.69897	-2.04164	-2.69897	-2.03245	-2.0655	-1.49239	-1.37183	-1.67778	-2.01609	-1.92789	-2.37161	-2.31725	-1.81911	-2.1549	-1.18952	-2.28447	-2.09691	-1.88415	-1.68075	-0.964831	-2	-2.41642	-1.59423	-1.73676	-2.43079	-1.29158	-2.4994	-1.74473	-1.93617	-2.07343	-1.69897		-2.33212
505	USA	Oregon	2010-2017	192	58	1.01689						-2.22185	-1.82391	-2.07058	-2.02841	-2.52288	-2.69897	-2.04917	-2.65105	-1.97414	-2.07058	-1.50455	-1.72568	-1.67778	-1.95017	-1.97163	-2.39866	-2.323	-1.80134	-2.1549	-1.06803	-2.34965	-2.09691	-1.73043	-1.68298	-1.07349	-1.74072	-2.44009	-1.54026	-1.68969	-2.43047	-1.29158	-2.52288	-1.64389	-1.90193	-2.04576			-2.27871
505	USA	Pennsylvania	2010-2022	226	414	1.23452	-2.25631	-2.24854	-2.34309			-2.22185	-1.79588	-2.03991	-1.80554	-2.47496	-2.60145	-1.93053	-2.59488	-2.01028	-2.12219	-1.52028	-1.30865	-1.67778	-2.03307	-1.73533	-2.36724	-2.28672	-1.60808	-2.08473	-1.10295	-2.3552	-2.09691	-1.78421	-1.70828	-0.924461	-1.76648	-2.36884	-1.65816	-1.78281	-2.30691	-1.29158	-2.4982	-1.70015	-1.36759	-2.10311	-1.69897		-2.19822
505	USA	Puerto Rico	2011-2018	192	41	1.27458						-2.22185	-1.79588	-2.13077	-2	-2.52288	-2.69897	-1.62761	-2.69897	-1.75779	-1.81034	-1.11701	-1.6764	-1.67778	-1.54262	-1.93305	-2.39794	-2.33724	-2	-2.1549	-1.51604	-2.07869	-2.09691	-1.70838	-1.4132	-0.60206	-2	-2.46852	-1.11674	-1.28679	-1.80674	-1.29158	-2.52288	-1.1398	-0.60206	-2.17849			-2.04668
505	USA	Rhode Island	2011-2019	188	7	1.25086			-1.57675			-2.22185	-1.79588	-2.09691	-2	-2.52288	-2.60206	-1.83863	-2.60206	-1.81816	-1.87778	-1.21467	-1.64302	-1.67778	-1.62617	-1.89449	-2.39794	-2.33724	-1.4437	-2.1549	-1.46852	-2.284	-2.09691	-1.67264	-1.44069	-1.25181	-2	-2.46852	-1.20412	-1.36653	-2.284	-1.29158	-2.30103	-1.3363	-1.60206	-2.09691			-2.24795
505	USA	South Carolina	2011-2019	194	86	1.20856						-2.22185	-1.79588	-1.67503	-1.90015	-2.38582	-2.55109	-2.00333	-2.48623	-1.97966	-2.05298	-1.59096	-0.991445	-1.67778	-2.03719	-1.85938	-1.99293	-2.18445	-1.60601	-2.01737	-1.07088	-2.33975	-2.09691	-1.70379	-1.58184	-0.708987	-1.68399	-2.24831	-1.63248	-1.75879	-2.34935	-1.29158	-2.35978	-1.76291	-1.55255	-2.07572			-2.23394
505	USA	South Dakota	2010-2021	189	15	1.19142								-2.04576	-1.80767	-2.2485	-2.66183	-2.11615	-2.50268	-2.12532	-2.1684	-2.03308	-1.45182	-1.67778	-2.15161	-1.61979	-2.31362	-2.28759	-1.60831	-2.10474	-1.36721	-2.39794	-2.09691	-1.95078	-1.77322	-0.89279	-2	-2.29487	-2	-2.05224	-2.28511	-1.29158	-2.52288	-2.13787	-1.63827	-2.09691			-2.39219
505	USA	Tennessee	2011-2022	217	162	1.01014						-2.22185	-1.79588	-2.09691	-2.05747	-2.50295	-2.60752	-2.01297	-2.60206	-2.00083	-2.07107	-1.54736	-1.87668	-1.67778	-1.92456	-1.96962	-2.39456	-2.2935	-1.78553	-2.13037	-1.42975	-2.36471	-2.09691	-1.86154	-1.6235	-1.28344	-1.93087	-2.37129	-1.49847	-1.64959	-2.36343	-1.29158	-2.49159	-1.6091	-1.74101	-2.07816			-2.33153
505	USA	Texas	2010-2023	231	619	1.11763	-2.39794	-2.39794	-2.38722			-2.11873	-1.80024	-2.01117	-2.03756	-2.50378	-2.66473	-1.96453	-2.6321	-1.94884	-2.01184	-1.44717	-1.78242	-1.67736	-1.84581	-1.90293	-2.38928	-2.3064	-1.81289	-2.10071	-1.20506	-1.74013	-2.09665	-1.83624	-1.59996	-1.05091	-1.87692	-2.41804	-1.41268	-1.58119	-1.75794	-1.26759	-2.50761	-1.47348	-1.60605	-2.20661	-1.69897		-2.21107
505	USA	Utah	2010-2021	214	204	1.09993						-2.22185	-1.80994	-2.08329	-1.85387	-2.49669	-2.64129	-1.85778	-2.69897	-1.91996	-1.97843	-1.39011	-1.66014	-1.67778	-1.76418	-1.9039	-2.39303	-2.32041	-1.73982	-2.1468	-1.23634	-2.34086	-2.08123	-1.79617	-1.51698	-1.06316	-1.844	-2.38338	-1.34174	-1.50191	-2.30516	-1.29158	-2.50044	-1.41129	-1.60918	-2.03732			-2.07553
505	USA	Vermont	2011-2017	193	7	1.08589						-2.22185	-1.79588	-2.09691	-2	-2.52288	-2.69897	-2.13866	-2.69897	-2.08619	-2.16537	-1.39076	-2.23908	-1.67778	-2.16537	-2.0073	-2.39794	-2.32975	-2.04576	-2.1549	-0.88773	-2.4859	-2.09691	-1.93305	-1.79138	-1.29414	-1.79588	-2.45346	-1.73676	-1.88052	-2.4728	-1.29158	-2.52288	-1.92082	-1.95861	-2.09691			-2.3404
505	USA	Virginia	2011-2022	212	99	0.977089						-2.21671	-1.79588	-2.09691	-2.18611	-2.52288	-2.66262	-2.03867	-2.69897	-2.11378	-2.16253	-1.58381	-2.18398	-1.67778	-2.1485	-1.99162	-2.39794	-2.30103	-2.02996	-2.11975	-1.66796	-2.33667	-1.99384	-1.91475	-1.72423	-1.26029	-1.99052	-2.37283	-1.72964	-1.8567	-2.42333	-1.26968	-2.52288	-1.82054	-1.56183	-2.07425			-2.42008
505	USA	Washington	2010-2018	193	162	1.01218						-2.22185	-1.82198	-2.07229	-2.0498	-2.52288	-2.69897	-2.00953	-2.65051	-1.96809	-2.03076	-1.45098	-1.59347	-1.67778	-1.88777	-1.90664	-2.37733	-2.32077	-1.83449	-2.11461	-1.13974	-2.3166	-2.09691	-1.74555	-1.63763	-1.15736	-1.8403	-2.43245	-1.45329	-1.6243	-2.37472	-1.29158	-2.52288	-1.56822	-1.81871	-2.04683			-2.25795
505	USA	West Virginia	2010-2017	201	18	0.958615	-2.39794	-2.39794	-2.46852			-2.22185	-1.79588	-2.07918	-1.74205	-2.52288	-2.69897	-1.96125	-2.69897	-2.05857	-1.97881	-1.92812	-2.32057	-1.67778	-2.31876	-2.02228	-2.39794	-2.30103	-2.02482	-2.1549	-0.906929	-2.18487	-2.09691	-1.71369	-1.57361	-0.860121	-2	-2.284	-1.90309	-2.00436	-2.36541	-1.29158	-2.52288	-2.03621	-1.70627	-2.09691	-1.69897		-2.44129
505	USA	Wisconsin	2010-2021	197	175	0.896076						-2.22185	-1.81858	-2.07534	-2.092	-2.49061	-2.69348	-2.06217	-2.69348	-2.16482	-2.10319	-1.74424	-1.83552	-1.67778	-2.14101	-1.93204	-2.39245	-2.30221	-1.87021	-2.144	-1.26556	-2.33356	-2.09691	-2.02427	-1.70897	-1.12425	-1.98936	-2.38115	-1.68136	-1.83454	-2.45073	-1.29158	-2.42284	-1.85366	-1.71209	-2.09691			-2.43771
505	USA	Wyoming	2010-2022	221	258	1.21259						-2.1127	-1.80436	-2.00572	-1.93695	-2.37161	-2.56067	-1.78447	-2.02228	-1.76802	-1.84649	-1.18522	-1.52974	-1.67778	-1.43747	-1.95202	-1.16909	-1.80688	-1.71276	-1.13482	-1.14339	-1.3071	-2.09113	-1.48612	-1.38908	-1.2666	-1.83305	-2.31763	-1.10539	-1.33332	-1.32146	-1.11361	-2.39794	-1.19525	-1.47739	-2.19576			-2.02613
				Unit: pg/m³		∑Total Pesticides	α-HCH	γ-HCH(Lindane)	p,p'-DDE	p,p'-DDD	p,p'-DDT	α-endosulfan	Endosulfan sulfate	Dieldrin	Methamidophos	Terbufos sulfoxide	Omethoate	Malathion	Demeton-S	Terbufos	Ethoprophos	Dicrotophos	Malaoxon	Ethion monooxon	Fenamiphos	Disulfoton sulfone	Disulfoton sulfoxide	Phorate sulfoxide	Phorate sulfone	Phoratoxon sulfoxide	Phorate oxygen analog	Chlorpyrifos	Parathion-methyl	Phorate	Disulfoton	Naled	Acephate	Paraoxon	Fenamiphos sulfoxide	Fenamiphos sulfone	Diazinon	Phosmetoxon	Profenofos	Chlorpyrifos O.A.	Terbufos sulfone	Ethion	Parathion	Coumaphos	Dimethoate
				Sample N		12332	3602	3602	4162	258	258	12286	12286	12301	12314	12313	12314	12317	12313	12317	12317	12317	12317	12286	12317	12318	12314	12313	12313	12313	12317	12317	12301	12317	12317	12313	12314	12313	12318	12318	12317	12301	12313	12317	12313	12301	3602	258	12317
				Mean log(Cn)		1.09406	-2.35943	-2.3575	-2.37911	-2.56864	-2.56864	-2.15804	-1.79964	-1.9729	-1.91741	-2.48873	-2.65419	-1.86375	-2.63096	-1.86378	-1.94568	-1.33146	-1.59517	-1.614	-1.75871	-1.85497	-2.21542	-2.28983	-1.7753	-2.09163	-1.36014	-2.07005	-2.0878	-1.74652	-1.52339	-1.10975	-1.86353	-2.38921	-1.33691	-1.5	-2.07727	-1.20739	-2.49687	-1.41584	-1.61801	-2.09344	-1.69897	-2.63827	-2.15831
[truncated: 632 more columns]
