# Supplementary material for: Global mapping of freshwater contamination by pesticides and implications for agriculture and water resource protection
Source: iScience. 2025 Jun 9;28(7):112861. doi: 10.1016/j.isci.2025.112861 (PMC12256343; doi:10.1016/j.isci.2025.112861)
Supplement: Table S10. Rank difference of surface freshwater and groundwater pollution among countries [file mmc11.xlsx]

## Sheet: Table S10
Table S10. Rank difference of surface freshwater and groundwater pollution among countries
Country	Continent	SW-score	GW-score	SW-rank	GW-rank	Rank difference
Egypt	Africa	0.834122	0.438607	4	9	5
Ethiopia	Africa	0.899939	1.64846	3	1	2
Ghana	Africa	0.335603	0.0492191	7	12	5
Kenya	Africa	-0.119104	-0.841467	16	28	12
South Africa	Africa	-1.4183	-0.0959762	34	18	16
China	Asia	-0.591031	-0.739199	25	26	1
India	Asia	0.360773	-0.271048	6	24	18
Iran	Asia	1.11877	-0.0552265	1	14	13
Philippines	Asia	-2.68523	-0.235062	35	23	12
Saudi Arabia	Asia	-0.978074	-0.148818	30	21	9
South Korea	Asia	-0.690889	0.404624	27	10	17
Turkey	Asia	1.03572	-1.49057	2	35	33
Vietnam	Asia	-0.674549	-1.41005	26	34	8
Austria	Europe	-1.20417	-0.212089	32	22	10		Spearman correlation
Croatia	Europe	-0.931692	-0.914867	28	30	2		r	0.295238
Estonia	Europe	0.0396901	-2.04855	12	36	24		p	0.0804
France	Europe	-0.316879	0.146771	19	11	8
Germany	Europe	-0.386195	-0.0558081	21	15	6
Greece	Europe	0.108848	1.35954	10	3	7
Hungary	Europe	-3.22658	1.04736	36	4	32
Ireland	Europe	0.0533964	0.00670133	11	13	2
Italy	Europe	-0.190836	0.49037	17	8	9
Poland	Europe	-0.533626	-0.790691	24	27	3
Portugal	Europe	-0.225885	0.540882	18	7	11
Romania	Europe	-1.16189	-0.884919	31	29	2
Serbia	Europe	-1.27609	-0.451592	33	25	8
Slovenia	Europe	-0.976737	-0.983159	29	31	2
Spain	Europe	0.144207	0.563427	9	6	3
Sweden	Europe	-0.51728	-0.120091	23	19	4
Barbados	North America	-0.378621	-1.30505	20	33	13
Canada	North America	-0.403783	-0.133972	22	20	2
Mexico	North America	0.528874	1.49834	5	2	3
USA	North America	-0.0212364	-0.0792522	13	16	3
Australia	Oceania	-0.0582579	-1.20816	14	32	18
Argentina	South America	-0.104985	0.843294	15	5	10
Brazil	South America	0.30684	-0.09553	8	17	9
