# Supplementary material for: Global mapping of freshwater contamination by pesticides and implications for agriculture and water resource protection
Source: iScience. 2025 Jun 9;28(7):112861. doi: 10.1016/j.isci.2025.112861 (PMC12256343; doi:10.1016/j.isci.2025.112861)
Supplement: Table S11. Calculation of pesticide usage intensity [file mmc12.xlsx]

## Sheet: Table S11
Table S11. Calculation of pesticide usgae intensity.
Pesticude usage (t)																		Agricultural land area(km2)																	Pesticide use intensity (t/km2)
Continent	Nation	Abbreviation	2010	2011	2012	2013	2014	2015	2016	2017	2018	2019	2020	2021	2022	2023		Continent	Nation	2010	2011	2012	2013	2014	2015	2016	2017	2018	2019	2020	2021	2022	2023		Continent	Nation	Abbreviation	2010	2011	2012	2013	2014	2015	2016	2017	2018	2019	2020	2021
Africa	Algeria	DZ	1869.58	7612.21	8980.17	8269.57	7151.52	4516.93	4153.38	6067.35	6067.35	6067.35	6067.35	6067.35	-	-		Africa	Algeria	413740	413880	413982	414316	414310	414564	413602	413351	413388	413161	413161	413161	-	-		Africa	Algeria	DZ	0.00451873	0.0183923	0.0216922	0.0199596	0.0172613	0.0108956	0.010042	0.0146784	0.0146771	0.0146852	0.0146852	0.0146852
Africa	Burkina Faso	BF	1042.53	1059.25	1254.56	1560.01	1781.41	2046.39	2646.16	2938.25	3123.39	2793.45	2848.95	2832.85	-	-		Africa	Burkina Faso	112420	114130	115390	117250	118500	119860	121020	122170	124130	125190	126140	127400	-	-		Africa	Burkina Faso	BF	0.00927353	0.00928108	0.0108723	0.013305	0.015033	0.0170732	0.0218655	0.0240505	0.0251622	0.0223137	0.0225856	0.0222359
Africa	Egypt	EG	11590	12945	13991	13653	11363	8043.71	11523.6	8107.45	11352.5	13024	7536.68	5709.89	-	-		Africa	Egypt	36710	36200	36960	37309.7	37151.9	37898.8	37337.7	38369.7	38630	39220	39710	40310	-	-		Africa	Egypt	EG	0.315718	0.357597	0.378544	0.365937	0.305852	0.212242	0.308632	0.211298	0.293878	0.332075	0.189793	0.141649
Africa	Ethiopia	ET	4128.1	4128.1	4128.1	4128.1	4128.1	4128.1	4128.1	4128.1	4128.1	4128.1	4128.1	4128.1	-	-		Africa	Ethiopia	356830	363252	364880	366990	369100	371210	373320	375401	379030	381900	384761	385950	-	-		Africa	Ethiopia	ET	0.0115688	0.0113643	0.0113136	0.0112485	0.0111842	0.0111207	0.0110578	0.0109965	0.0108912	0.0108094	0.010729	0.0106959
Africa	Ghana	GH	1389.23	2392.29	3395.36	4398.42	5401.49	8884.39	9286.94	9689.5	9689.5	9689.5	9689.5	9689.5	-	-		Africa	Ghana	124004	123078	123503	124631	123747	124155	123579	120840	122175	124800	126037	126037	-	-		Africa	Ghana	GH	0.0112031	0.0194371	0.027492	0.0352916	0.0436496	0.0715588	0.0751496	0.0801848	0.0793081	0.0776404	0.076878	0.076878
Africa	Ivory Coast	CI	93.32	93.34	93.36	93.39	93.41	93.43	93.45	22.1	29.33	92.26	88.56	22.87	-	-		Africa	Ivory Coast	206000	206000	207000	212000	213500	222000	219000	220000	231500	232300	233000	235000	-	-		Africa	Ivory Coast	CI	0.00045301	0.000453107	0.000451014	0.000440519	0.000437518	0.000420856	0.000426712	0.000100455	0.000126695	0.000397159	0.000380086	9.73191e-05
Africa	Kenya	KE	2757.77	3143.67	3970.66	4476.33	4660.68	4764.24	4773.06	5293.41	6073.6	6587.2	6227.91	5617.42	-	-		Africa	Kenya	273100	276210	276320	276430	276540	276660	276770	276880	276990	277100	277100	277100	-	-		Africa	Kenya	KE	0.010098	0.0113814	0.0143698	0.0161934	0.0168535	0.0172206	0.0172456	0.0191181	0.0219271	0.0237719	0.0224753	0.0202722
Africa	Malawi	MW	584.12	553.57	775.83	1500.27	2358.01	2358.01	2358.01	2358.01	2358.01	2358.01	2358.01	2358.01	-	-		Africa	Malawi	54850	54850	54850	55450	56510	57060	57620	58170	58730	59280	59840	60500	-	-		Africa	Malawi	MW	0.0106494	0.0100924	0.0141446	0.0270563	0.0417273	0.0413251	0.0409235	0.0405365	0.04015	0.0397775	0.0394052	0.0389754
Africa	Morocco	MA	13697	13697	13697	13697	13697	13697	13697	13697	13697	13697	13697	13697	-	-		Africa	Morocco	299883	301038	304030	305850	300825	300470	308750	310465	305258	296119	303580	302910	-	-		Africa	Morocco	MA	0.0456745	0.0454992	0.0450515	0.0447834	0.0455315	0.0455852	0.0443628	0.0441176	0.0448702	0.046255	0.0451183	0.0452181
Africa	Nigeria	NG	26872.8	31079.3	33968.1	40668.2	36121	31255.2	26751.4	36466.6	47121.3	53953.8	57268.9	59278.2	-	-		Africa	Nigeria	669940	671430	672930	674420	675930	677370	678910	680390	681920	683420	684930	686440	-	-		Africa	Nigeria	NG	0.0401122	0.0462882	0.0504779	0.0603011	0.0534389	0.046142	0.0394035	0.0535966	0.0691009	0.0789468	0.0836128	0.0863559
Africa	South Africa	ZA	33599	33334.3	34394.9	36324.4	38387.2	37740.5	35862.5	39492.5	39023.8	39144.1	41642.8	42620.2	-	-		Africa	South Africa	968910	963740	963410	963410	963410	963410	963410	963410	963410	963410	963410	963410	-	-		Africa	South Africa	ZA	0.0346771	0.0345885	0.0357012	0.037704	0.0398451	0.0391738	0.0372245	0.0409924	0.0405059	0.0406308	0.0432243	0.0442389
Africa	Tunisia	TN	2174.9	2135.1	3076.4	2462	2765.96	2817.44	3133.94	2670.38	3211.48	3511.11	3412.08	3299.07	-	-		Africa	Tunisia	100380	100720	99220	99430	97610	98340	97026	97429	97005	97005	97005	97005	-	-		Africa	Tunisia	TN	0.0216667	0.0211984	0.0310058	0.0247611	0.0283369	0.02865	0.0323	0.0274085	0.0331063	0.0361951	0.0351743	0.0340093
Africa	Uganda	UG	2990.23	3658.45	4324.48	4882.92	5655.05	6298.13	6284.06	6303.83	6037.93	6701.51	7410.66	8093.47	-	-		Africa	Uganda	142650	143650	144150	144150	144150	144150	144150	144150	144150	144150	144150	144150	-	-		Africa	Uganda	UG	0.020962	0.0254678	0.0299999	0.0338739	0.0392303	0.0436915	0.0435939	0.043731	0.0418864	0.0464898	0.0514094	0.0561462
Asia	Bangladesh	BD	13250.8	14798.3	13289.2	15330.2	15857.3	13364.4	14387.6	15144.5	15144.5	15144.5	15506.5	15506.5	-	-		Asia	Bangladesh	92410	91280	91230	92780	93200	94342.4	95172.1	95613.3	96273	98720	99280	100680	-	-		Asia	Bangladesh	BD	0.143392	0.16212	0.145667	0.165231	0.170142	0.141659	0.151175	0.158393	0.157308	0.153409	0.156189	0.154017
Asia	China	CN	339850	345719	350469	351037	349220	346087	338312	323253	294682	273570	258758	244821	-	-		Asia	China	5274623	5267130	5259607	5252084	5244561	5237038	5229515	5221992	5214469	5206950	5206950	5206950	-	-		Asia	China	CN	0.0644311	0.0656371	0.066634	0.0668376	0.0665871	0.0660845	0.0646928	0.0619022	0.0565125	0.0525393	0.0496947	0.0470181
Asia	India	IN	40093.7	55540	52980	45620	56267.7	56720.1	58634.4	63405.8	59669.9	61701.9	61701.9	61701.9	-	-		Asia	India	1795730	1796700	1796420	1796980	1797280	1796750	1795780	1.79236e+06	1.79116e+06	1.79045e+06	1.78528e+06	1.78528e+06	-	-		Asia	India	IN	0.0223272	0.0309122	0.029492	0.025387	0.0313071	0.0315682	0.0326512	0.0353757	0.0333136	0.0344617	0.0345615	0.0345615
Asia	Indonesia	ID	313639	206062	254913	314990	253451	313069	349798	279006	261306	274421	213036	283297	-	-		Asia	Indonesia	553800	564100	564400	569700	573000	578000	597000	633000	639000	641000	643000	646000	-	-		Asia	Indonesia	ID	0.56634	0.365293	0.451653	0.552906	0.442323	0.541642	0.585926	0.440767	0.408929	0.428114	0.331316	0.43854
Asia	Iran	IR	4381.59	4713.64	7051.91	6494.24	6609.9	6725.57	6841.23	6871.73	5744.42	4977.43	5855.93	5855.93	-	-		Asia	Iran	465394	463926	462458	459540	459540	459540	459540	464350	469150	469883	470277	470670	-	-		Asia	Iran	IR	0.0094148	0.0101603	0.0152488	0.014132	0.0143837	0.0146354	0.0148871	0.0147986	0.0122443	0.0105929	0.0124521	0.0124417
Asia	Israel	IL	6753	6124	6009	6005	6335	6367	6093	6881	7322	6983	6983	6983	-	-		Asia	Israel	5045	5170	5262	5203	5377	5339	5520	6440	6413	6384	6464	6435	-	-		Asia	Israel	IL	1.33855	1.18453	1.14196	1.15414	1.17817	1.19255	1.1038	1.06848	1.14174	1.09383	1.08029	1.08516
Asia	Japan	JP	55576	51796.3	54716.4	52794.3	53543.7	54171.2	51006	52248	52332	51970	48889	48889	-	-		Asia	Japan	49530	49190	49050	48920	48700	48460	48130	47780	47460	47150	46820	46590	-	-		Asia	Japan	JP	1.12207	1.05298	1.11552	1.0792	1.09946	1.11785	1.05975	1.09351	1.10265	1.10223	1.04419	1.04935
Asia	Kazakhstan	KZ	6283.85	10656.6	8674.58	8738.38	11158.8	10588.9	10372.1	13811.1	13058	13102.4	14492	18323.6	-	-		Asia	Kazakhstan	2171618	2169885	2170121	2169941	2167994	2162597	2162421	2162137	2160361	2139743	2140032	2137959	-	-		Asia	Kazakhstan	KZ	0.00289363	0.00491114	0.00399728	0.00402701	0.00514705	0.00489638	0.00479652	0.00638771	0.00604436	0.00612335	0.00677187	0.0085706
Asia	Lebanon	LB	1816	1816	1816	1816	1816	1816	1816	1816	1816	1816	1816	1816	-	-		Asia	Lebanon	6400	6510	6580	6600	6620	6650	6710	6733.2	6715.5	6713	6773	6793	-	-		Asia	Lebanon	LB	0.28375	0.278955	0.275988	0.275152	0.27432	0.273083	0.270641	0.269708	0.270419	0.27052	0.268123	0.267334
Asia	Malaysia	MY	60194.8	41562.2	49810.5	61445.6	49199.4	63307.6	67288	50683	44114	47805	36076.9	45671	-	-		Asia	Malaysia	73893	75306	78292	80593	80890	85699.7	85710	85710	85710	85710	85710	85710	-	-		Asia	Malaysia	MY	0.814622	0.55191	0.636214	0.762419	0.608226	0.738715	0.785066	0.591331	0.514689	0.557753	0.420918	0.532855
Asia	Myanmar	MM	3340.09	4642.42	3044.78	2898.2	5417.8	7690.63	12092	17274	15326	17337.5	11748.9	11748.9	-	-		Asia	Myanmar	125260	125580	125490	125870	126320	127490	127600	130536	130713	129794	129800	129800	-	-		Asia	Myanmar	MM	0.0266653	0.0369678	0.0242631	0.0230253	0.0428895	0.0603234	0.0947649	0.132331	0.117249	0.133577	0.0905153	0.0905153
Asia	Pakistan	PK	14862.7	13865.8	12868.9	11871.9	11871.9	11871.9	11871.9	11871.9	11871.9	11871.9	11871.9	11871.9	-	-		Asia	Pakistan	352420	359360	360630	362800	362520	362020	367940	370030	369530	363230	367230	363030	-	-		Asia	Pakistan	PK	0.0421733	0.0385847	0.0356844	0.032723	0.0327483	0.0327935	0.0322659	0.0320837	0.0321271	0.0326843	0.0323283	0.0327023
Asia	Philippines	PH	21311.1	21179.5	21608	22374.1	22111.6	23250.7	21632.1	21491.3	21350.5	24879	34715.3	37660.4	-	-		Asia	Philippines	121000	122600	124300	124690	124980	125270	125560	125900	126130	126360	126590	126830	-	-		Asia	Philippines	PH	0.176125	0.172753	0.173838	0.179438	0.176921	0.185604	0.172285	0.170701	0.169274	0.19689	0.274234	0.296936
Asia	Saudi Arabia	SA	4699.74	4860.74	5021.75	5412.5	6259.67	7106.85	7954.02	8801.19	9648.36	10495.5	7255.65	7255.65	-	-		Asia	Saudi Arabia	1734060	1733880	1733450	1732950	1735753	1736370	1736270	1735961	1735955	1.73616e+06	1.73637e+06	1736370	-	-		Asia	Saudi Arabia	SA	0.00271025	0.00280339	0.00289697	0.00312329	0.00360631	0.00409294	0.0045811	0.00506992	0.00555796	0.00604525	0.00417862	0.00417863
Asia	South Korea	KR	20431	19131	17438	18708	19788	19482	19798	20043	18716	16745	17132	19014	-	-		Asia	South Korea	17730	17561	17880	17687	17483	17360	17008	16767	16520	16370	16210	16030	-	-		Asia	South Korea	KR	1.15234	1.0894	0.97528	1.05773	1.13184	1.12224	1.16404	1.19538	1.13293	1.02291	1.05688	1.18615
Asia	Thailand	TH	68986	87191	69921	8136	21800	26167.7	30535.3	34037.5	34776.6	28073.8	19006.6	19006.6	-	-		Asia	Thailand	228240	228280	228320	228363	228420	228460	228420	228470	228457	230000	232719	235000	-	-		Asia	Thailand	TH	0.302252	0.381948	0.306241	0.0356275	0.0954382	0.114539	0.133681	0.14898	0.152224	0.12206	0.0816717	0.080879
Asia	Turkey	TR	38554.7	39534.4	42610.6	39440	39722.7	39026	50054	54098	60020	51297	53672	52963	-	-		Asia	Turkey	390120	382470	384070	384230	385540	385510	383280	379640	378020	377160	377620	380890	-	-		Asia	Turkey	TR	0.0988278	0.103366	0.110945	0.102647	0.103031	0.101232	0.130594	0.142498	0.158775	0.136009	0.142132	0.139051
Asia	Vietnam	VN	24218	30302	39769	36605	38220	39106	40234	39248	42731	46026	49502	50096	-	-		Asia	Vietnam	107601	107686	107933	108528	108737	121478	121722	121688	121405	123880	123600	123600	-	-		Asia	Vietnam	VN	0.225072	0.281392	0.36846	0.337286	0.35149	0.321918	0.33054	0.32253	0.351971	0.371537	0.400502	0.405307
Europe	Albania	AL	590.5	582.68	361.62	450.6	457.47	538.24	584.49	614.91	442.35	729.67	756.51	756.51	-	-		Europe	Albania	12013	12010	12013	11873	11742.9	11743	11817	11742.8	11740.8	11740	11655.5	11363.3	-	-		Europe	Albania	AL	0.0491551	0.0485162	0.0301024	0.0379517	0.0389572	0.045835	0.0494618	0.0523648	0.0376763	0.0621525	0.0649056	0.0665749
Europe	Austria	AT	3692.4	3441.5	3563.3	3108.6	3380.7	3787.1	3662	4656	5295	4963	5595	5862	-	-		Europe	Austria	27792	27573	27352	27164	27142	27184.5	26701.7	26546.2	26528.3	26512.1	26026.7	25974.6	-	-		Europe	Austria	AT	0.132858	0.124814	0.130276	0.114438	0.124556	0.139311	0.137145	0.175392	0.199598	0.187198	0.214972	0.225682
Europe	Belgium	BE	4644.53	6297.22	6584.48	6336.49	7179.97	6480.36	6579.06	6248.62	6357.33	5944.14	5835.12	5709.67	-	-		Europe	Belgium	50520	50880	51230	49950	49770	50119	50210	50295.2	50300	50370	50470	50466	-	-		Europe	Belgium	BE	0.0919345	0.123766	0.128528	0.126857	0.144263	0.129299	0.131031	0.124239	0.126388	0.11801	0.115616	0.113139
Europe	Bosnia and Herzegovina	BA	2135.13	2277.28	2267.39	2261.66	2276.56	2286.58	2369.33	2398.3	2454.3	2509.21	2723.4	2723.4	-	-		Europe	Bosnia and Herzegovina	21440	21510	21560	21610	21570	21760	22090	22280	22110	22160	22420	22630	-	-		Europe	Bosnia and Herzegovina	BA	0.0995863	0.105871	0.105167	0.104658	0.105543	0.105082	0.107258	0.107644	0.111004	0.113231	0.121472	0.120345
Europe	Bulgaria	BG	1588.5	1459.75	1331	1197	1001	1541.9	3759	3384	5067	6663	4220	4484	-	-		Europe	Bulgaria	13557	13357	13320	13365	13313	13280	13508	13270	13540	13564.2	13646.1	13656.7	-	-		Europe	Bulgaria	BG	0.117172	0.109287	0.0999249	0.0895623	0.0751897	0.116107	0.27828	0.255011	0.374225	0.491219	0.309246	0.328337
Europe	Croatia	HR	1605.37	1682.32	1759.27	1836.21	2109.17	2301.08	1854	1570	1677	1558	1644	1463	-	-		Europe	Croatia	13338	13261	13310	15673	15085	15372	15460	14970	14840	15040	15050	14760	-	-		Europe	Croatia	HR	0.120361	0.126862	0.132177	0.117158	0.139819	0.149693	0.119922	0.104876	0.113005	0.10359	0.109236	0.0991192
Europe	Cyprus	CY	632.48	1324.62	1266.21	1243.1	1203.71	1056.74	1142.13	1163.2	1187.4	1233.5	1201	1115.4	-	-		Europe	Cyprus	1145	1163	1169	1088.3	1089.8	1266.8	1093.9	1214.2	1324.47	1253.28	1276.49	1231.35	-	-		Europe	Cyprus	CY	0.552384	1.13897	1.08316	1.14224	1.10452	0.834181	1.04409	0.957997	0.89651	0.984214	0.940859	0.905836
Europe	Czech	CZ	4957.4	5306.06	5345.4	5146.98	4683.39	4472.87	4433	4433	4092	3908.2	3515.1	3461.1	-	-		Europe	Czech	35239.2	35040.4	35258.9	35210	35160	34940	34880	35210	35230	35236.6	35238.7	35298	-	-		Europe	Czech	CZ	0.140679	0.151427	0.151604	0.146179	0.133202	0.128016	0.127093	0.125902	0.116151	0.110913	0.0997511	0.0980538
Europe	Denmark	DK	3894	4549.46	5959.04	4197.1	1821.89	2583.75	2586.88	2708.11	2647.13	2660.87	3168.46	2975.53	-	-		Europe	Denmark	26260	26900	26240	26280	26526.3	26339	26251	26313	26325	26259.7	26199.9	26180	-	-		Europe	Denmark	DK	0.148286	0.169125	0.227098	0.159707	0.0686824	0.098096	0.0985441	0.102919	0.100556	0.101329	0.120934	0.113657
Europe	Estonia	EE	514	460	553	567	597	594	712	673.97	636.08	776.62	610.5	885.92	-	-		Europe	Estonia	9488	9460	9559	9650	9740	9930	10030	9820	9850	9884	9850	9870	-	-		Europe	Estonia	EE	0.0541737	0.0486258	0.0578512	0.0587565	0.0612936	0.0598187	0.070987	0.0686324	0.0645766	0.0785735	0.0619797	0.0897589
Europe	Finland	FI	3806.97	4043.94	4283.01	4475.97	4436.73	4919.12	4376.75	4243	4817	3980	4914	4032.4	-	-		Europe	Finland	22919	22866	22851	22585	22671	22734	22750	22700	22720	22740	22700	22680	-	-		Europe	Finland	FI	0.166105	0.176854	0.187432	0.198183	0.195701	0.216377	0.192385	0.186916	0.212016	0.175022	0.216476	0.177795
Europe	France	FR	61903	61351.9	63844.3	66676.7	75339.2	66896.9	72064.8	70603.5	85072.2	54367	64858.8	69602.4	-	-		Europe	France	289263	288786	288448	287737	287665	287269	287180	286975	286601	286212	285538	285538	-	-		Europe	France	FR	0.214002	0.212448	0.221337	0.231728	0.261899	0.232872	0.250939	0.246027	0.296832	0.189954	0.227146	0.243759
Europe	Germany	DE	40832.4	44429.9	46204.3	44039	46777.7	48002.6	47027.6	48420.2	45079.9	45301.2	48333	49071.5	-	-		Europe	Germany	167000	167190	166640	166970	167250	167310	166590	166870	166450	166660	165950	165910	-	-		Europe	Germany	DE	0.244506	0.265745	0.27727	0.263754	0.279687	0.286908	0.282295	0.290167	0.270831	0.271818	0.29125	0.295772
Europe	Greece	GR	5607.7	8189.8	8002.2	8081.72	9504.13	9018.87	9200	8503	4869.36	4890.64	4946.23	4766.65	-	-		Europe	Greece	74890	73960	72830	71530	62010	61990	61360	60535.4	59436.9	58671.9	58671.9	58671.9	-	-		Europe	Greece	GR	0.0748792	0.110733	0.109875	0.112984	0.153268	0.145489	0.149935	0.140463	0.0819249	0.0833558	0.0843032	0.0812425
Europe	Hungary	HU	10299.5	8473.26	8141.23	7767.34	9003.86	9483.76	9763.86	9756.22	8535.05	7814.98	8679.09	8858.11	-	-		Europe	Hungary	53430	53370	53380	52570	52640	52640	52820	53030	52960	52780	49166.7	50436.9	-	-		Europe	Hungary	HU	0.192766	0.158764	0.152515	0.147752	0.171046	0.180163	0.184852	0.183975	0.16116	0.148067	0.176524	0.175628
Europe	Ireland	IE	2529.2	3713.76	2801.78	2935.81	3392.34	3503.61	3112.53	2942.02	2651.36	2971.77	2909.82	3090.94	-	-		Europe	Ireland	45680	45550	45330	44770	44660	44300	44610	44890	45160	45240	45120	43370	-	-		Europe	Ireland	IE	0.0553678	0.0815315	0.0618085	0.0655754	0.0759592	0.0790883	0.069772	0.0655384	0.0587104	0.065689	0.0644907	0.0712691
Europe	Italy	IT	71613	70690	61889	55633	59422	63322	60259	56641	54153	48567	56556	50345	-	-		Europe	Italy	143278	138526	137290	136300	131620	129450	128120	128266	124050	131210	125184	124030	-	-		Europe	Italy	IT	0.499819	0.510301	0.45079	0.408166	0.451466	0.489162	0.470333	0.441591	0.436542	0.370148	0.451784	0.405909
Europe	Latvia	LV	1027.5	1074.01	1281.04	1250.5	1417.41	1510.15	1724.62	1478.43	1586.99	1650.67	1900.41	1984.43	-	-		Europe	Latvia	18050	18160	18410	18770	18720	18845	19310	19330	19380	19600	19690	19700	-	-		Europe	Latvia	LV	0.0569252	0.0591415	0.0695839	0.0666223	0.0757163	0.0801353	0.0893123	0.0764837	0.081888	0.0842179	0.0965165	0.100732
Europe	Lithuania	LT	1803.77	2062.34	2559.9	2515.69	2545.5	2737.7	3337	2994	2050	2317.72	2560	2590.5	-	-		Europe	Lithuania	27723	28059	28422	28914	29524	30059	29539	29353	29470	29750	29428	29378	-	-		Europe	Lithuania	LT	0.065064	0.0735001	0.0900676	0.0870059	0.086218	0.0910775	0.112969	0.102	0.0695623	0.0779066	0.086992	0.0881782
Europe	Luxembourg	LU	154.25	154.25	203.17	157	143.68	137.6	159.93	139.5	139.61	133.04	138.93	122.71	-	-		Europe	Luxembourg	1310.4	1312.7	1314.2	1308.8	1309.9	1312.7	1306.51	1311.58	1315.59	1315.92	1321.36	1328.11	-	-		Europe	Luxembourg	LU	0.117712	0.117506	0.154596	0.119957	0.109688	0.104822	0.12241	0.10636	0.10612	0.1011	0.105142	0.0923945
Europe	Malta	MT	110.19	106.7	137.87	134.93	110.13	128.72	94.65	107.59	90.05	75.6	95.82	70.76	-	-		Europe	Malta	103.3	103.3	103	102.3	102.3	102.3	103.8	103.8	103.8	103.8	91.1	87.5	-	-		Europe	Malta	MT	1.0667	1.03291	1.33854	1.31896	1.07654	1.25826	0.91185	1.03651	0.867534	0.728324	1.05181	0.808686
Europe	Netherlands	NL	9586.03	12365.8	12763.7	12137.2	12070.2	11409.3	12216.2	12001.5	10854.6	10685.6	11291.6	11291.6	-	-		Europe	Netherlands	18723	18584	18417	18476	18391	18460	18150	18190	18230	18168	18144.5	18120	-	-		Europe	Netherlands	NL	0.511992	0.665401	0.69304	0.656917	0.656308	0.618055	0.673067	0.659783	0.595425	0.588155	0.622315	0.623157
Europe	North Macedonia	MK	98	98	98	98	98	98	98	98	98	98	98	98	-	-		Europe	North Macedonia	11190	11180	12670	12600	12610	12620	12650	12660	12640	12650	12620	12600	-	-		Europe	North Macedonia	MK	0.00875782	0.00876565	0.00773481	0.00777778	0.00777161	0.00776545	0.00774704	0.00774092	0.00775316	0.00774704	0.00776545	0.00777778
Europe	Norway	NO	698.98	823.96	813.93	761.97	861.21	631.03	676	671	614	604	688	710	-	-		Europe	Norway	10059	9990	9928	9871.43	9867.6	9860.3	9836.61	9851.12	9862.8	9842.54	9859.62	9850	-	-		Europe	Norway	NO	0.069488	0.0824785	0.0819833	0.0771894	0.0872765	0.063997	0.0687229	0.0681141	0.0622541	0.0613663	0.0697796	0.0720812
Europe	Poland	PL	19449	21779.3	21886	22204.5	23556.7	24006.1	24463	25076	23178	24281	24168	26534	-	-		Europe	Poland	144490	147790	145290	144100	144240	143710	143740	144620	145120	145230	147330	144995	-	-		Europe	Poland	PL	0.134605	0.147366	0.150637	0.154091	0.163316	0.167046	0.170189	0.173392	0.159716	0.16719	0.16404	0.183
Europe	Portugal	PT	13774.2	14562.4	12869.1	10526.2	13256.9	10209.4	9772.27	8103.16	8057.31	9865.81	9706.26	9583.2	-	-		Europe	Portugal	36541.7	36493.6	36644.1	37011	36638.8	36387.8	36190.3	36733.9	37367.7	39505.2	39542.6	39623	-	-		Europe	Portugal	PT	0.376944	0.39904	0.351192	0.284407	0.361826	0.280573	0.270025	0.220591	0.215623	0.249734	0.245464	0.24186
Europe	Romania	RO	7249.2	6582.9	6418.7	6947.9	6723.8	6608.04	6463	6715	5243	5452	5365	5598	-	-		Europe	Romania	141560	139820	137330	139050	138300	138580	135210	133780	134140	138260	130490	130790	-	-		Europe	Romania	RO	0.0512094	0.0470812	0.0467392	0.0499669	0.0486175	0.0476839	0.0477997	0.0501943	0.039086	0.039433	0.0411143	0.0428014
Europe	Russia	RU	44304.7	45715.8	47126.9	48537.9	49949	51360	71057	79522.6	74671.6	77306.8	90535	97018.4	-	-		Europe	Russia	2154940	2154940	2154940	2154940	2154940	2154940	2154940	2154940	2154940	2154940	2154940	2154940	-	-		Europe	Russia	RU	0.0205596	0.0212144	0.0218692	0.022524	0.0231788	0.0238336	0.032974	0.0369025	0.0346513	0.0358742	0.0420128	0.0450214
Europe	Serbia	RS	1940.66	2567.29	3385.66	3647.77	3803.73	3257	2781.81	2310.7	2450.77	2593.5	2518.61	2442.19	-	-		Europe	Serbia	35216	35282	34626	34912	35064	34810	34560	34190	34640	34600	34820	34850	-	-		Europe	Serbia	RS	0.0551073	0.0727649	0.097778	0.104485	0.10848	0.0935651	0.0804922	0.0675841	0.0707497	0.0749566	0.0723323	0.0700772
Europe	Slovakia	SK	1880.75	1410.5	1563.78	1620.28	1721.83	1567.86	1520	1724	1785	1859	1810	1620	-	-		Europe	Slovakia	19447	19297	19274	18934	18894	18886	18860	18790	18890	18850	18830	18560	-	-		Europe	Slovakia	SK	0.0967116	0.0730943	0.0811342	0.0855752	0.091131	0.083017	0.0805938	0.0917509	0.0944944	0.0986207	0.0961232	0.0872845
Europe	Slovenia	SI	1134.37	1121.91	1016.08	917.49	1009.92	1046.84	1157	1087	1172	972	949	931	-	-		Europe	Slovenia	6238.6	6206.1	6117.9	6102.1	6148.4	6164.9	6174.8	6150.4	6120	6122.8	6104.9	6109.6	-	-		Europe	Slovenia	SI	0.181831	0.180775	0.166083	0.150356	0.164257	0.169806	0.187374	0.176736	0.191503	0.158751	0.155449	0.152383
Europe	Spain	ES	39043	53549	63490.5	71454.2	78818.3	77216.8	76940.6	71987.3	75014.2	75190.4	67098.9	76173.6	-	-		Europe	Spain	275450	270140	269420	267332	265780	265765	262657	262955	261833	262067	261426	262284	-	-		Europe	Spain	ES	0.141743	0.198227	0.235656	0.267286	0.296555	0.290545	0.292932	0.273763	0.286496	0.286913	0.256665	0.290423
Europe	Sweden	SE	1982	1781	1814	1620	1880	1836.2	1630	1525	1459	1478.1	1653	1858.9	-	-		Europe	Sweden	30737	30631	30315	30360.8	30360.7	30283.5	30209.2	30113.7	30003.9	30047.8	30055.4	30029.1	-	-		Europe	Sweden	SE	0.0644825	0.0581437	0.0598384	0.0533583	0.0619222	0.0606337	0.0539571	0.0506414	0.048627	0.0491916	0.0549984	0.0619033
Europe	Switzerland	CH	2148.48	2284.09	2231.91	2290.07	2245.45	2220.55	2158.17	2027.76	2051.98	1952.01	1928.59	2259.21	-	-		Europe	Switzerland	15344.1	15311.2	15278.4	15245.6	15212.8	15180.1	15147.5	15116.3	15085.7	15055.2	15024.4	14993.8	-	-		Europe	Switzerland	CH	0.14002	0.149177	0.146083	0.150212	0.147603	0.146281	0.142477	0.134144	0.136021	0.129657	0.128364	0.150676
Europe	Ukraine	UA	62534.6	79491.7	90814.8	86781.8	78201	64986.5	51772	38557.5	25343	24325	24622	26974	-	-		Europe	UK	172240	171640	171820	172502	172320	171380	173500	174662	173509	175213	172593	172151	-	-		Europe	UK	UA	0.363067	0.46313	0.528546	0.503077	0.453813	0.379195	0.298398	0.220756	0.146062	0.138831	0.142659	0.156688
Europe	United Kingdom	GB	16770.9	16401.7	17718.6	17673.5	18392.5	18475	19298	19116	19300	19372.6	14923.3	14728.9	-	-		Europe	Ukraine	412670	412810	412970	415260	415110	415080	415150	414890	413290	413110	413110	413110	-	-		Europe	Ukraine	GB	0.0406399	0.0397317	0.0429054	0.04256	0.0443074	0.0445096	0.0464844	0.0460749	0.0466984	0.0468945	0.0361244	0.0356536
North America	Barbados	BB	168.66	168.68	168.69	168.71	168.72	168.74	168.75	168.77	168.79	168.8	168.82	68.4	-	-		North America	Barbados	150	140	130	125	120	110	100	100	100	100	100	100	-	-		North America	Barbados	BB	1.1244	1.20486	1.29762	1.34968	1.406	1.534	1.6875	1.6877	1.6879	1.688	1.6882	0.684
North America	Canada	CA	61050	62107.2	73508.9	81659.8	76314	75318.3	90926	98304	87632	78893	92960	92960	-	-		North America	Canada	582800	576997	577710	578420	579130	579850	580500	578676	578892	576878	571174	569910	-	-		North America	Canada	CA	0.104753	0.107639	0.127242	0.141177	0.131774	0.129893	0.156634	0.169877	0.151379	0.136759	0.162753	0.163113
North America	Mexico	MX	52305.1	53219.6	49213.7	47551.2	43028.7	48293	47421.3	50801.9	53144.4	48989.2	41681.1	43578.1	-	-		North America	Mexico	1018070	1013220	1005120	994860	987480	986800	983380	969460	965160	961060	971380	971260	-	-		North America	Mexico	MX	0.0513768	0.0525252	0.048963	0.0477968	0.0435743	0.048939	0.0482228	0.0524023	0.0550628	0.0509741	0.0429092	0.0448676
North America	USA	US	374818	391299	407779	418674	413135	423475	451667	449713	457385	457385	457385	457385	-	-		North America	USA	4069917	4050364	4.03081e+06	4036270	4041729	4047187	4052646	4.0581e+06	4.0581e+06	4.0581e+06	4.0581e+06	4.0581e+06	-	-		North America	USA	US	0.0920948	0.0966083	0.101166	0.103728	0.102217	0.104634	0.11145	0.110819	0.112709	0.112709	0.112709	0.112709
Oceania	Australia	AU	42169.4	47633	48687.9	45177.2	49857.3	50921.6	63416.5	60201.4	63416.5	63416.5	63416.5	63416.5	-	-		Oceania	Australia	3763720	3961210	3870760	3717750	3744230	3481190	3426020	3718370	3588950	3624770	3557750	3635190	-	-		Oceania	Australia	AU	0.0112042	0.0120249	0.0125784	0.0121518	0.0133158	0.0146276	0.0185102	0.0161903	0.0176699	0.0174953	0.0178249	0.0174452
Oceania	New Zealand	NZ	5285.2	5285.2	5285.2	5285.2	5285.2	5285.2	5285.2	5285.2	5285.2	5285.2	5285.2	5285.2	-	-		Oceania	New Zealand	114080	113710	112094	111060	111160	107120	106140	106440	104980	103450	101540	101750	-	-		Oceania	New Zealand	NZ	0.0463289	0.0464796	0.0471497	0.0475887	0.0475459	0.0493391	0.0497946	0.0496543	0.0503448	0.0510894	0.0520504	0.051943
South America	Argentina	AR	235739	220610	216309	212007	207706	203807	199908	196009	172928	204559	241294	241520	-	-		South America	Argentina	1262679	1253184	1247419	1229374	1211889	1207394	1189899	1176404	1.15958e+06	1.16558e+06	1.17758e+06	1.17958e+06	-	-		South America	Argentina	AR	0.186698	0.17604	0.173405	0.172451	0.17139	0.168799	0.168004	0.166617	0.14913	0.1755	0.204907	0.204751
South America	Brazil	BR	360735	408787	456839	472977	484254	497626	514829	514844	549280	620538	685746	719507	-	-		South America	Brazil	2318342	2325550	2332758	2339966	2347174	2354382	2361590	2368786	2.37502e+06	2.38124e+06	2.38747e+06	2.3937e+06	-	-		South America	Brazil	BR	0.155601	0.175781	0.195837	0.20213	0.206314	0.211361	0.218001	0.217345	0.231274	0.260594	0.287227	0.300584
South America	Chile	CL	6895.43	7027.68	7420.73	8059.78	8359.48	9651.25	11816.9	13564	13039.2	12944	14129	15822.2	-	-		South America	Chile	146314	142649	138984	135318	131653	127978	124313	120647	116982	113307	109642	105955	-	-		South America	Chile	CL	0.0471275	0.0492656	0.0533928	0.0595616	0.0634962	0.0754134	0.0950575	0.112427	0.111464	0.114238	0.128866	0.149329
South America	Colombia	CO	48618.5	53797	48727.7	54563.4	73744.3	33689.3	32392	37699	37773	69862	36711	39324	-	-		South America	Colombia	425030	417210	426176	448156	448000	447844	447688	434870	440480	443540	440523	427180	-	-		South America	Colombia	CO	0.114388	0.128945	0.114337	0.121751	0.164608	0.0752255	0.072354	0.0866903	0.0857542	0.15751	0.0833351	0.0920549
South America	Ecuador	EC	31637.1	17529.4	11469.7	6471.77	33573.9	44564.7	39239.6	37808	37408.2	34081.3	15729.1	19050.1	-	-		South America	Ecuador	74977	73461	75069	75130	54750	57890	55160	55900	54480	53300	54200	54700	-	-		South America	Ecuador	EC	0.421958	0.238622	0.152789	0.086141	0.613223	0.769816	0.711378	0.676351	0.686641	0.639424	0.290205	0.348265
[truncated: 1 more columns]
