# Supplementary material for: Global mapping of freshwater contamination by pesticides and implications for agriculture and water resource protection
Source: iScience. 2025 Jun 9;28(7):112861. doi: 10.1016/j.isci.2025.112861 (PMC12256343; doi:10.1016/j.isci.2025.112861)
Supplement: Table S12. Calculation of regulation scores (CS, NS1–3) for surface freshwater [file mmc13.xlsx]

## Sheet: Table S12
Table S12. Calculation of regulation scores (CS, NS1-3) for surface freshwater.
Surface freshwater quality standards								Completeness score
Countries	Pesticide	CAS	Surface freshwater quality standards (µg/L)	Log_WQSs	References			Pesticide Country Continent CAS		α-HCH	β-HCH	γ-HCH(Lindane)	p,p'-DDD	p,p'-DDE	p,p'-DDT	α-endosulfan	β-endosulfan	Endosulfan sulfate	Heptachlor	Aldrin	Dieldrin	Endrin	2,4-D	Atrazine	Alachlor	Bentazon	Carbendazim	Carbofuran	Chlorpyrifos	Diazinon	Dimethoate	Diuron	Glyphosate	Malathion	MCPA	Metolachlor	Parathion-Methyl	Simazine	Terbuthylazine	Completeness score
Andorra	DDT (isomers 2.4’ and 4.4’)	50-29-3	0.01	-2	Quality level					319-84-6	319-85-7	58-89-9	72-54-8	72-55-9	50-29-3	959-98-8	33213-65-9	1031-07-8	76-44-8	309-00-2	60-57-1	72-20-8	94-75-7	1912-24-9	15972-60-8	25057-89-0	10605-21-7	1563-66-2	2921-88-2	333-41-5	60-51-5	330-54-1	1071-83-6	121-75-5	94-74-6	51218-45-2	298-00-0	122-34-9	5915-41-3
Andorra	DEHP	80-05-7	1.3	0.113943	Quality level			Egypt	Africa	0	0	0	0	0	0	0	0	0	0	0	0	0	0	0	0	0	0	0	0	0	0	0	0	0	0	0	0	0	0	0
Andorra	Endosulfan	115-29-7	0.01	-2	Quality level			Ethiopia	Africa	0	0	0	0	0	0	0	0	0	0	0	0	0	0	0	0	0	0	0	0	0	0	0	0	0	0	0	0	0	0	0
Andorra	Hexachlorocyclohexane	58-89-9	0.04	-1.39794	Quality level			Ghana	Africa	0	0	0	0	0	0	0	0	0	0	0	0	0	0	0	0	0	0	0	0	0	0	0	0	0	0	0	0	0	0	0
Andorra	Sum of aldrin, dieldrin, endrin and isodrin		0.01	-2	Quality level			Ivory Coast	Africa	0	0	0	0	0	0	0	0	0	0	0	0	0	0	0	0	0	0	0	0	0	0	0	0	0	0	0	0	0	0	0
Andorra	Aldrin	309-00-2	0.01	-2	Quality level			Kenya	Africa	0	0	0	0	0	0	0	0	0	0	0	0	0	0	0	0	0	0	0	0	0	0	0	0	0	0	0	0	0	0	0
Andorra	Dieldrin	60-57-1	0.01	-2	Quality level			Nigeria	Africa	0	0	0	0	0	0	0	0	0	0	0	0	0	0	0	0	0	0	0	0	0	0	0	0	0	0	0	0	0	0	0
Andorra	Endrin	72-20-8	0.01	-2	Quality level			South Africa	Africa	0	0	0	0	0	0	0	0	0	0	0	0	0	0	0	0	0	0	0	0	0	0	0	0	0	0	0	0	0	0	0
Andorra	isodrin	465-73-6	0.01	-2	Quality level			Tunisia	Africa	0	0	0	0	0	0	0	0	0	0	0	0	0	0	0	0	0	0	0	0	0	0	0	0	0	0	0	0	0	0	0
Andorra	Metolaclor	51218-45-2	1	0	Quality level			Bangladesh	Asia	0	0	0	0	0	0	0	0	0	0	0	0	0	0	0	0	0	0	0	0	0	0	0	0	0	0	0	0	0	0	0
Andorra	Terbutylazine	5915-41-3	1	0	Quality level			China	Asia	0	0	1	0	0	1	0	0	0	1	0	0	0	0	1	0	0	0	0	0	0	1	0	0	1	0	0	1	0	0	7
Andorra	Alaclor	15972-60-8	0.7	-0.154902	Quality level			India	Asia	0	0	0	0	0	0	0	0	0	0	0	0	0	0	0	0	0	0	0	0	0	0	0	0	0	0	0	0	0	0	0
Andorra	Atrazine	1912-24-9	2	0.30103	Quality level			Indonesia	Asia	0	0	0	0	0	0	0	0	0	0	0	0	0	0	0	0	0	0	0	0	0	0	0	0	0	0	0	0	0	0	0
Andorra	Clorfenvinfós	470-90-6	0.3	-0.522879	Quality level			Iran	Asia	0	0	0	0	0	0	0	0	0	0	0	0	0	0	0	0	0	0	0	0	0	0	0	0	0	0	0	0	0	0	0
Andorra	Chlorpyrifos (Chlorpyrifos Ethyl)	2921-88-2	0.1	-1	Quality level			Israel	Asia	0	0	0	0	0	0	0	0	0	0	0	0	0	0	0	0	0	0	0	0	0	0	0	0	0	0	0	0	0	0	0
Andorra	Simazina	122-34-9	4	0.60206	Quality level			Japan	Asia	0	0	0	0	0	0	0	0	0	0	0	0	0	0	0	0	0	0	0	0	1	0	0	0	0	0	0	0	1	0	2
Andorra	Trifluralin	1582-09-8	0.03	-1.52288	Quality level			Kazakhstan	Asia	0	0	0	0	0	0	0	0	0	0	0	0	0	0	0	0	0	0	0	0	0	0	0	0	0	0	0	0	0	0	0
Australia	Acephate	30560-19-1	20	1.30103	Recreational purposes			Malaysia	Asia	1	1	1	0	0	1	0	0	0	0	1	1	0	1	0	0	0	0	0	0	0	0	0	0	0	0	0	0	0	0	7
Australia	Alachlor	15972-60-8	3	0.477121	Recreational purposes			Myanmar	Asia	0	0	0	0	0	0	0	0	0	0	0	0	0	0	0	0	0	0	0	0	0	0	0	0	0	0	0	0	0	0	0
Australia	Aldrin	309-00-2	1	0	Recreational purposes			Pakistan	Asia	0	0	0	0	0	0	0	0	0	0	0	0	0	0	0	0	0	0	0	0	0	0	0	0	0	0	0	0	0	0	0
Australia	Amitrol	61-82-5	1	0	Recreational purposes			Philippines	Asia	0	0	1	0	0	1	0	0	0	1	1	1	1	0	0	0	0	0	0	0	0	0	0	0	0	0	0	0	0	0	6
Australia	Asulam	3337-71-1	100	2	Recreational purposes			Saudi Arabia	Asia	0	0	1	1	1	1	0	0	0	1	1	0	1	0	0	0	0	0	0	0	0	0	0	0	0	0	0	0	0	0	7
Australia	Azinphos-methyl	86-50-0	10	1	Recreational purposes			South Korea	Asia	0	0	0	0	0	0	0	0	0	0	0	0	0	0	0	0	0	0	0	0	0	0	0	0	0	0	0	0	0	0	0
Australia	Barban	101-27-9	300	2.47712	Recreational purposes			Thailand	Asia	1	0	0	0	0	1	0	0	0	1	1	1	0	0	0	0	0	0	0	0	0	0	0	0	0	0	0	0	0	0	5
Australia	Benomyl	17804-35-2	200	2.30103	Recreational purposes			Turkey	Asia	0	0	0	0	0	0	0	0	0	0	0	0	0	0	0	0	0	0	0	0	0	0	0	0	0	0	0	0	0	0	0
Australia	Bentazone	25057-89-0	400	2.60206	Recreational purposes			Vietnam	Asia	1	1	1	1	1	1	0	0	0	1	1	1	0	0	0	0	0	0	0	0	0	0	0	0	0	0	0	0	0	0	9
Australia	Bioresmethrin	28434-01-7	60	1.77815	Recreational purposes			Albania	Europe	0	0	0	0	0	0	0	0	0	0	0	0	0	0	0	0	0	0	0	0	0	0	0	0	0	0	0	0	0	0	0
Australia	Bromazil	69484-12-4	600	2.77815	Recreational purposes			Austria	Europe	1	1	1	1	1	1	0	0	0	0	1	1	1	0	1	1	0	0	0	1	0	0	1	0	0	0	0	0	1	0	14
Australia	Bromophos-ethyl	4824-78-6	20	1.30103	Recreational purposes			Belgium	Europe	1	1	1	1	1	1	0	0	0	0	1	1	1	0	1	1	0	0	0	1	0	0	1	0	0	0	0	0	1	0	14
Australia	Bromoxynil	1689-84-5	30	1.47712	Recreational purposes			Bosnia and Herzegovina	Europe	0	0	0	0	0	0	0	0	0	0	0	0	0	0	0	0	0	0	0	0	0	0	0	0	0	0	0	0	0	0	0
Australia	Carbaryl	63-25-2	60	1.77815	Recreational purposes			Bulgaria	Europe	1	1	1	1	1	1	0	0	0	0	1	1	1	0	1	1	0	0	0	1	0	0	1	0	0	0	0	0	1	0	14
Australia	Carbendazim	10605-21-7	200	2.30103	Recreational purposes			Croatia	Europe	1	1	1	1	1	1	0	0	0	0	1	1	1	0	1	1	0	0	0	1	0	0	1	0	0	0	0	0	1	0	14
Australia	Carbofuran	1563-66-2	30	1.47712	Recreational purposes			Cyprus	Europe	1	1	1	1	1	1	0	0	0	0	1	1	1	0	1	1	0	0	0	1	0	0	1	0	0	0	0	0	1	0	14
Australia	Carbophenothion	786-19-6	1	0	Recreational purposes			Czech Republic	Europe	1	1	1	1	1	1	0	0	0	0	1	1	1	0	1	1	0	0	0	1	0	0	1	0	0	0	0	0	1	0	14
Australia	Chlordane	12789-03-6	6	0.778151	Recreational purposes			Denmark	Europe	1	1	1	1	1	1	0	0	0	0	1	1	1	0	1	1	0	0	0	1	0	0	1	0	0	0	0	0	1	0	14
Australia	Chlordimeform	6164-98-3	20	1.30103	Recreational purposes			Estonia	Europe	0	0	0	0	0	1	0	0	0	1	1	1	1	0	1	1	0	0	0	1	0	0	1	1	0	1	0	0	1	0	12
Australia	Chlorfenvinphos	470-90-6	10	1	Recreational purposes			Finland	Europe	1	1	1	1	1	1	0	0	0	0	1	1	1	0	1	1	0	0	0	1	0	1	1	0	0	1	0	0	1	0	16
Australia	Chloroxuron	1982-47-4	30	1.47712	Recreational purposes			France	Europe	1	1	1	1	1	1	0	0	0	0	1	1	1	0	1	1	0	0	0	1	0	0	1	0	0	0	0	0	1	0	14
Australia	Chlorpyrifos	2921-88-2	2	0.30103	Recreational purposes			Germany	Europe	1	1	1	1	1	1	0	0	0	0	1	1	1	0	1	1	0	0	0	1	0	0	1	0	0	0	0	0	1	0	14
Australia	Clopzralid	1702-17-6	1000	3	Recreational purposes			Greece	Europe	1	1	1	1	1	1	0	0	0	0	1	1	1	0	1	1	0	0	0	1	0	0	1	0	0	0	0	0	1	0	14
Australia	Cyhexatin	13121-70-5	200	2.30103	Recreational purposes			Hungary	Europe	1	1	1	1	1	1	0	0	0	0	1	1	1	0	1	1	0	0	0	1	0	0	1	0	0	0	0	0	1	0	14
Australia	2,4-D	94-75-7	100	2	Recreational purposes			Ireland	Europe	1	1	1	1	1	1	1	1	1	1	1	1	1	1	1	1	1	1	1	1	1	1	1	1	1	1	1	1	1	1	30
Australia	DDT	50-29-3	3	0.477121	Recreational purposes			Italy	Europe	1	1	1	1	1	1	0	0	0	0	1	1	1	0	1	1	0	0	0	1	0	0	1	0	0	0	0	0	1	0	14
Australia	Demeton	126-75-0	30	1.47712	Recreational purposes			Latvia	Europe	1	1	1	1	1	1	0	0	0	0	1	1	1	0	1	1	0	0	0	1	0	0	1	0	0	0	0	0	1	0	14
Australia	Diazinon	333-41-5	10	1	Recreational purposes			Lithuania	Europe	1	1	1	1	1	1	0	0	0	0	1	1	1	0	1	1	0	0	0	1	0	0	1	0	0	0	0	0	1	0	14
Australia	Dicamba	1918-00-9	300	2.47712	Recreational purposes			Luxembourg	Europe	1	1	1	1	1	1	0	0	0	0	1	1	1	0	1	1	0	0	0	1	0	0	1	0	0	0	0	0	1	0	14
Australia	Dichlobenil	1194-65-6	20	1.30103	Recreational purposes			Malta	Europe	1	1	1	1	1	1	0	0	0	0	1	1	1	0	1	1	0	0	0	1	0	0	1	0	0	0	0	0	1	0	14
Australia	3,6-Dichloropicolinic acid	1702-17-6	1000	3	Recreational purposes			Netherlands	Europe	1	1	1	1	1	1	0	0	0	0	1	1	1	0	1	1	0	0	0	1	0	0	1	0	0	0	0	0	1	0	14
Australia	Dichlorvos	62-73-7	20	1.30103	Recreational purposes			North Macedonia	Europe	0	0	0	0	0	0	0	0	0	0	0	0	0	0	0	0	0	0	0	0	0	0	0	0	0	0	0	0	0	0	0
Australia	Diclofop-methyl	51338-27-3	3	0.477121	Recreational purposes			Norway	Europe	1	1	1	1	1	1	0	0	0	0	1	1	1	0	1	1	0	0	0	1	0	0	1	0	0	0	0	0	1	0	14
Australia	Dicofol	115-32-2	100	2	Recreational purposes			Poland	Europe	1	1	1	1	1	1	0	0	0	0	1	1	1	0	1	1	0	0	0	1	0	0	1	0	0	0	0	0	1	0	14
Australia	Dieldrin	60-57-1	1	0	Recreational purposes			Portugal	Europe	1	1	1	1	1	1	0	0	0	0	1	1	1	0	1	1	0	0	0	1	0	0	1	0	0	0	0	0	1	0	14
Australia	Difenzoquat	49866-87-7	200	2.30103	Recreational purposes			Romania	Europe	1	1	1	1	1	1	0	0	0	0	1	1	1	0	1	1	0	0	0	1	0	0	1	0	0	0	0	0	1	0	14
Australia	Dimethoate	60-51-5	100	2	Recreational purposes			Russia	Europe	0	0	0	0	0	0	0	0	0	0	0	0	0	0	0	0	0	0	0	0	0	0	0	0	0	0	0	0	0	0	0
Australia	Diquat	2764-72-9	10	1	Recreational purposes			Serbia	Europe	0	0	0	0	0	0	0	0	0	0	0	0	0	0	0	0	0	0	0	0	0	0	0	0	0	0	0	0	0	0	0
Australia	Disulfoton	298-04-4	6	0.778151	Recreational purposes			Slovakia	Europe	1	1	1	1	1	1	0	0	0	0	1	1	1	0	1	1	0	0	0	1	0	0	1	0	0	0	0	0	1	0	14
Australia	Diuron	330-54-1	40	1.60206	Recreational purposes			Slovenia	Europe	1	1	1	1	1	1	0	0	0	0	1	1	1	0	1	1	0	0	0	1	0	0	1	0	0	0	0	0	1	0	14
Australia	DPA	24880-45-3	500	2.69897	Recreational purposes			Spain	Europe	1	1	1	1	1	1	0	0	0	0	1	1	1	0	1	1	0	0	0	1	0	0	1	0	0	0	0	0	1	0	14
Australia	Endosulfan	959-98-8	40	1.60206	Recreational purposes			Sweden	Europe	1	1	1	1	1	1	0	0	0	0	1	1	1	0	1	1	0	0	0	1	0	0	1	0	0	0	0	0	1	0	14
Australia	Endothal	145-73-3	600	2.77815	Recreational purposes			Switzerland	Europe	1	1	1	1	1	1	1	1	1	1	1	1	1	1	1	1	1	1	1	1	1	1	1	1	1	1	1	1	1	1	30
Australia	Endrin	72-20-8	1	0	Recreational purposes			Ukraine	Europe	0	0	1	0	0	1	0	0	0	0	0	0	0	0	0	0	0	0	0	0	0	0	0	0	0	0	0	0	0	0	2
Australia	EPTC	759-94-4	60	1.77815	Recreational purposes			United Kingdom	Europe	1	1	1	1	1	1	0	0	0	0	1	1	1	0	1	1	0	1	0	1	0	0	1	1	0	0	0	0	1	0	16
Australia	Ethion	563-12-2	6	0.778151	Recreational purposes			Barbados	North America	0	0	0	0	0	0	0	0	0	0	0	0	0	0	0	0	0	0	0	0	0	0	0	0	0	0	0	0	0	0	0
Australia	Ethoprophos	13194-48-4	1	0	Recreational purposes			Canada	North America	0	0	0	0	0	0	0	0	0	0	0	0	0	0	0	0	0	0	0	0	0	0	0	0	0	0	0	0	0	0	0
Australia	Fenchlorphos	299-84-3	60	1.77815	Recreational purposes			Mexico	North America	0	0	0	0	0	0	0	0	0	0	0	0	0	0	0	0	0	0	0	0	0	0	0	0	0	0	0	0	0	0	0
Australia	Fenitrothion	122-14-5	20	1.30103	Recreational purposes			United States	North America	1	1	1	1	1	1	1	1	1	1	1	1	1	1	0	0	0	0	0	0	0	0	0	0	0	0	0	0	0	0	14
Australia	Fenoprop	93-72-1	20	1.30103	Recreational purposes			Australia	Oceania	0	0	1	0	0	1	1	0	0	1	1	1	1	1	0	1	1	1	1	1	1	1	1	1	1	0	1	1	0	0	20
Australia	Fensulfothion	115-90-2	20	1.30103	Recreational purposes			Argentina	South America	0	0	0	0	0	0	0	0	0	0	0	0	0	0	0	0	0	0	0	0	0	0	0	0	0	0	0	0	0	0	0
Australia	Fenvalerate	51630-58-1	40	1.60206	Recreational purposes			Brazil	South America	0	0	1	1	1	1	1	1	1	1	1	1	1	1	1	0	0	0	0	0	0	0	0	1	1	0	0	0	0	0	15
Australia	Flamprop-methyl	52756-25-9	6	0.778151	Recreational purposes			Chile	South America	0	0	0	0	0	0	0	0	0	0	0	0	0	0	0	0	0	0	0	0	0	0	0	0	0	0	0	0	0	0	0
Australia	Fluometuron	2164-17-2	100	2	Recreational purposes			Colombia	South America	0	0	0	0	0	0	0	0	0	0	0	0	0	0	0	0	0	0	0	0	0	0	0	0	0	0	0	0	0	0	0
Australia	Formothion	2540-82-1	100	2	Recreational purposes			Ecuador	South America	0	0	0	0	0	0	0	0	0	0	0	0	0	0	0	0	0	0	0	0	0	0	0	0	0	0	0	0	0	0	0
Australia	Fosamine (ammonium salt)	25954-13-6	3000	3.47712	Recreational purposes
Australia	Glyphosate	1071-83-6	200	2.30103	Recreational purposes
Australia	Heptachlor	76-44-8	3	0.477121	Recreational purposes
Australia	Hexaflurate	2551-62-4	60	1.77815	Recreational purposes			Numerical Standard Score- NS1			Refs: References	Median: Mediani[log(PSVi)]
Australia	Hexazinone	51235-04-2	600	2.77815	Recreational purposes
Australia	Lindane	58-89-9	10	1	Recreational purposes			Pesticide CAS Mediani μLi Country Continent Refs σLi			α-HCH	β-HCH	γ-HCH(Lindane)	p,p'-DDD	p,p'-DDE	p,p'-DDT	α-endosulfan	β-endosulfan	Endosulfan sulfate	Heptachlor	Aldrin	Dieldrin	Endrin	2,4-D	Atrazine	Alachlor	Bentazon	Carbendazim	Carbofuran	Chlorpyrifos	Diazinon	Dimethoate	Diuron	Glyphosate	Malathion	MCPA	Metolachlor	Parathion-Methyl	Simazine	Terbuthylazine	S1
Australia	Maldison	121-75-5	100	2	Recreational purposes						319-84-6	319-85-7	58-89-9	72-54-8	72-55-9	50-29-3	959-98-8	33213-65-9	1031-07-8	76-44-8	309-00-2	60-57-1	72-20-8	94-75-7	1912-24-9	15972-60-8	25057-89-0	10605-21-7	1563-66-2	2921-88-2	333-41-5	60-51-5	330-54-1	1071-83-6	121-75-5	94-74-6	51218-45-2	298-00-0	122-34-9	5915-41-3
Australia	Methidathion	950-37-8	60	1.77815	Recreational purposes						-1.69897	-1.69897	-1.69897	-1.60206	-1.60206	-2	1.38908	0.321726	0.321726	-1.26144	-2	-2	-2	1.92255	0.30103	-0.154902	0.80103	-0.489405	1.47712	-1	1	0.90309	0.255273	2.29664	1.84949	0.20412	0.5	0.778151	0.340621	-0.5
Australia	Methomyl	16752-77-5	60	1.77815	Recreational purposes						-1.79764	-1.79797	-1.60361	-1.60794	-1.62991	-1.61901	0.399241	0.352457	0.352457	-1.98197	-2.03471	-2.04637	-1.92554	1.67706	0.070376	-0.323201	0.80103	0.0779062	0.836762	-1.16509	0.671281	0.758316	-0.135223	1.11767	0.669897	-0.113815	0.80103	0.551047	0.293341	-0.274228
Australia	Metolachlor	51218-45-2	800	2.90309	Recreational purposes						0.70512	0.630308	0.874971	0.647313	0.734764	1.17942	1.75902	1.37407	1.37407	2.35179	0.946127	0.900368	0.605639	1.61257	0.376261	0.262415	2.07965	1.42647	1.30883	0.554779	1.24728	1.27216	0.61136	1.75656	1.67991	0.801354	1.78919	1.23667	0.318371	0.915563
Australia	Metribuzin	21087-64-9	5	0.69897	Recreational purposes			Egypt	Africa		0	0	0	0	0	0	0	0	0	0	0	0	0	0	0	0	0	0	0	0	0	0	0	0	0	0	0	0	0	0	0
Australia	Mevinphos	7786-34-7	6	0.778151	Recreational purposes			Ethiopia	Africa		0	0	0	0	0	0	0	0	0	0	0	0	0	0	0	0	0	0	0	0	0	0	0	0	0	0	0	0	0	0	0
Australia	Molinate	2212-67-1	1	0	Recreational purposes			Ghana	Africa		0	0	0	0	0	0	0	0	0	0	0	0	0	0	0	0	0	0	0	0	0	0	0	0	0	0	0	0	0	0	0
Australia	Monocrotophos	6923-22-4	2	0.30103	Recreational purposes			Ivory Coast	Africa		0	0	0	0	0	0	0	0	0	0	0	0	0	0	0	0	0	0	0	0	0	0	0	0	0	0	0	0	0	0	0
Australia	Nabam	142-59-6	30	1.47712	Recreational purposes			Kenya	Africa		0	0	0	0	0	0	0	0	0	0	0	0	0	0	0	0	0	0	0	0	0	0	0	0	0	0	0	0	0	0	0
Australia	Nitralin	4726-14-1	1000	3	Recreational purposes			Nigeria	Africa	Drinking water	0	0	0	0	0	0	0	0	0	0	0	0	0	0	0	0	0	0	0	0	0	0	0	0	0	0	0	0	0	0	0
Australia	Omethoate	1113-02-6	0.4	-0.39794	Recreational purposes			South Africa	Africa		0	0	0	0	0	0	0	0	0	0	0	0	0	0	0	0	0	0	0	0	0	0	0	0	0	0	0	0	0	0	0
Australia	Oryzalin	19044-88-3	60	1.77815	Recreational purposes			Tunisia	Africa		0	0	0	0	0	0	0	0	0	0	0	0	0	0	0	0	0	0	0	0	0	0	0	0	0	0	0	0	0	0	0
Australia	Paraquat	4685-14-7	40	1.60206	Recreational purposes			Bangladesh	Asia		0	0	0	0	0	0	0	0	0	0	0	0	0	0	0	0	0	0	0	0	0	0	0	0	0	0	0	0	0	0	0
Australia	Parathion	56-38-2	30	1.47712	Recreational purposes			China	Asia	Human living and consumption	0	0	0.0147476	0	0	0.0849196	0	0	0	0.292691	0	0	0	0	0.139844	0	0	0	0	0	0	0.184095	0	0	0.270078	0	0	0.580108	0	0	1.56648
Australia	Parathion-methyl	298-00-0	6	0.778151	Recreational purposes			India	Asia		0	0	0	0	0	0	0	0	0	0	0	0	0	0	0	0	0	0	0	0	0	0	0	0	0	0	0	0	0	0	0
Australia	Pendimethalin	40487-42-1	600	2.77815	Recreational purposes			Indonesia	Asia	Human living and consumption	0	0	0	0	0	0	0	0	0	0	0	0	0	0	0	0	0	0	0	0	0	0	0	0	0	0	0	0	0	0	0
Australia	Perfluidone	37924-13-3	20	1.30103	Recreational purposes			Iran	Asia		0	0	0	0	0	0	0	0	0	0	0	0	0	0	0	0	0	0	0	0	0	0	0	0	0	0	0	0	0	0	0
Australia	Permethrin	52645-53-1	300	2.47712	Recreational purposes			Israel	Asia		0	0	0	0	0	0	0	0	0	0	0	0	0	0	0	0	0	0	0	0	0	0	0	0	0	0	0	0	0	0	0
Australia	Picloram	1918-02-1	30	1.47712	Recreational purposes			Japan	Asia	Environmental quality standards for human health	0	0	0	0	0	0	0	0	0	0	0	0	0	0	0	0	0	0	0	0	0.491145	0	0	0	0	0	0	0	0.281884	0	0.773029
Australia	Piperonyl butoxide	51-03-6	200	2.30103	Recreational purposes			Kazakhstan	Asia		0	0	0	0	0	0	0	0	0	0	0	0	0	0	0	0	0	0	0	0	0	0	0	0	0	0	0	0	0	0	0
Australia	Pirimicarb	23103-98-2	100	2	Recreational purposes			Malaysia	Asia	Class II	0.00145861	0.000434031	0.0147476	0	0	0.299845	0	0	0	0	0.361349	0.349807	0	0.458504	0	0	0	0	0	0	0	0	0	0	0	0	0	0	0	0	1.48614
Australia	Pirimiphos-ethyl	23505-41-1	1	0	Recreational purposes			Malaysia	Asia	Class III maximum	4.75602e-05	6.31363e-06	0.0017314	0	0	0	0	0	0	0	0.0790051	0.0672618	0	0.272477	0	0	0	0	0	0	0	0	0	0	0	0	0	0	0	0	0.420529
Australia	Pirimiphos-methyl	29232-93-7	60	1.77815	Recreational purposes			Malaysia	Asia	Class III 24 hour average	0.128983	0.102755	0.245141	0	0	0.0849196	0	0	0	0	0.485369	0.479463	0	0	0	0	0	0	0	0	0	0	0	0	0	0	0	0	0	0	1.52663
Australia	Profenofos	41198-08-7	0.6	-0.221849	Recreational purposes			Myanmar	Asia		0	0	0	0	0	0	0	0	0	0	0	0	0	0	0	0	0	0	0	0	0	0	0	0	0	0	0	0	0	0	0
Australia	Promecarb	2631-37-0	60	1.77815	Recreational purposes			Pakistan	Asia		0	0	0	0	0	0	0	0	0	0	0	0	0	0	0	0	0	0	0	0	0	0	0	0	0	0	0	0	0	0	0
Australia	Propanil	709-98-8	1000	3	Recreational purposes			Philippines	Asia	Water Body Classification AA	0	0	0.0147476	0	0	0.0849196	0	0	0	0.422615	0.294263	0.280479	0.00245372	0	0	0	0	0	0	0	0	0	0	0	0	0	0	0	0	0	1.09948
Australia	Propargite	2312-35-8	1000	3	Recreational purposes			Philippines	Asia	Water Body Classification A	0	0	0.0147476	0	0	0.0849196	0	0	0	0.422615	0.294263	0.280479	0.00245372	0	0	0	0	0	0	0	0	0	0	0	0	0	0	0	0	0	1.09948
Australia	Propoxur	114-26-1	1000	3	Recreational purposes			Saudi Arabia	Asia	Environmental Quality Targets for Ambient Water Quality	0	0	0.674738	0.727635	0.69276	0.626663	0	0	0	0.553958	0.758687	0	0.687667	0	0	0	0	0	0	0	0	0	0	0	0	0	0	0	0	0	4.72211
Australia	Pyrazophos	13457-18-6	1000	3	Recreational purposes			South Korea	Asia		0	0	0	0	0	0	0	0	0	0	0	0	0	0	0	0	0	0	0	0	0	0	0	0	0	0	0	0	0	0	0
Australia	Quintozene	82-68-8	6	0.778151	Recreational purposes			Thailand	Asia	Surface Water Quality	0.444357	0	0	0	0	0.0849196	0	0	0	0.292691	0.13706	0.122586	0	0	0	0	0	0	0	0	0	0	0	0	0	0	0	0	0	0	1.08161
Australia	Sulprofos	35400-43-2	20	1.30103	Recreational purposes			Turkey	Asia		0	0	0	0	0	0	0	0	0	0	0	0	0	0	0	0	0	0	0	0	0	0	0	0	0	0	0	0	0	0	0
Australia	2,4,5-T	93-76-5	2	0.30103	Recreational purposes			Vietnam	Asia	A1 Use for domestic water supply purposes (after applying normal treatment)	0.444357	0.437593	0.543394	0.00649547	0.013268	0.0849196	0	0	0	0.292691	0.13706	0.122586	0	0	0	0	0	0	0	0	0	0	0	0	0	0	0	0	0	0	2.08236
Australia	Temephos	3383-96-8	30	1.47712	Recreational purposes			Vietnam	Asia	A2 Use for domestic water supply purposes, it must apply appropriate treatment technologies or use purposes such as B1 and B2	0.444357	0.437593	0.543394	0.00649547	0.013268	0.0849196	0	0	0	0.292691	0.13706	0.122586	0	0	0	0	0	0	0	0	0	0	0	0	0	0	0	0	0	0	2.08236
Australia	Thiobencarb	28249-77-6	40	1.60206	Recreational purposes			Albania	Europe		0	0	0	0	0	0	0	0	0	0	0	0	0	0	0	0	0	0	0	0	0	0	0	0	0	0	0	0	0	0	0
Australia	Thiometon	640-15-3	20	1.30103	Recreational purposes			Austria	Europe	(EU) Inland surface waters annual average	0.444357	0.437593	0.543394	0.496378	0.484883	0.626663	0	0	0	0	0.485369	0.479463	0.548924	0	0.781319	0.776648	0	0	0	0.740508	0	0	0.821767	0	0	0	0	0	0.821574	0	8.48884
Australia	Thiophanate	23564-05-8	100	2	Recreational purposes			Austria	Europe	(EU) Other surface waters annual average	0.899422	0.923563	0.894694	0.496378	0.484883	0.626663	0	0	0	0	0.610832	0.61135	0.732367	0	0.781319	0.776648	0	0	0	0.740508	0	0	0.261498	0	0	0	0	0	0.821574	0	9.6617
Australia	Thiram	137-26-8	30	1.47712	Recreational purposes			Austria	Europe	(EU) Inland surface waters maximum allowable concentration	0.285407	0.262823	0.407082	0	0	0	0	0	0	0	0	0	0	0	0.269933	0.260648	0	0	0	0.38301	0	0	0	0	0	0	0	0	0.166102	0	2.03501
Australia	Trichlorofon	52-68-6	10	1	Recreational purposes			Austria	Europe	(EU) Other surface waters maximum allowable concentration	0.444357	0.437593	0.543394	0	0	0	0	0	0	0	0	0	0	0	0.269933	0.260648	0	0	0	0.38301	0	0	0	0	0	0	0	0	0.166102	0	2.50504
Australia	Triclopyr	55335-06-3	20	1.30103	Recreational purposes			Belgium	Europe	(EU) Inland surface waters annual average	0.444357	0.437593	0.543394	0.496378	0.484883	0.626663	0	0	0	0	0.485369	0.479463	0.548924	0	0.781319	0.776648	0	0	0	0.740508	0	0	0.821767	0	0	0	0	0	0.821574	0	8.48884
Australia	Trifluralin	1582-09-8	500	2.69897	Recreational purposes			Belgium	Europe	(EU) Other surface waters annual average	0.899422	0.923563	0.894694	0.496378	0.484883	0.626663	0	0	0	0	0.610832	0.61135	0.732367	0	0.781319	0.776648	0	0	0	0.740508	0	0	0.261498	0	0	0	0	0	0.821574	0	9.6617
Austria	Alachlor	15972-60-8	0.3	-0.522879	(EU) Inland surface waters annual average			Belgium	Europe	(EU) Inland surface waters maximum allowable concentration	0.285407	0.262823	0.407082	0	0	0	0	0	0	0	0	0	0	0	0.269933	0.260648	0	0	0	0.38301	0	0	0	0	0	0	0	0	0.166102	0	2.03501
Austria	Atrazine	1912-24-9	0.6	-0.221849	(EU) Inland surface waters annual average			Belgium	Europe	(EU) Other surface waters maximum allowable concentration	0.444357	0.437593	0.543394	0	0	0	0	0	0	0	0	0	0	0	0.269933	0.260648	0	0	0	0.38301	0	0	0	0	0	0	0	0	0.166102	0	2.50504
Austria	Chlorfenvinphos	470-90-6	0.1	-1	(EU) Inland surface waters annual average			Bosnia and Herzegovina	Europe		0	0	0	0	0	0	0	0	0	0	0	0	0	0	0	0	0	0	0	0	0	0	0	0	0	0	0	0	0	0	0
Austria	Chlorpyrifos (Chlorpyrifos-ethyl)	2921-88-2	0.03	-1.52288	(EU) Inland surface waters annual average			Bulgaria	Europe	(EU) Inland surface waters annual average	0.444357	0.437593	0.543394	0.496378	0.484883	0.626663	0	0	0	0	0.485369	0.479463	0.548924	0	0.781319	0.776648	0	0	0	0.740508	0	0	0.821767	0	0	0	0	0	0.821574	0	8.48884
Austria	Cyclodiene pesticides sum		0.01	-2	(EU) Inland surface waters annual average			Bulgaria	Europe	(EU) Other surface waters annual average	0.899422	0.923563	0.894694	0.496378	0.484883	0.626663	0	0	0	0	0.610832	0.61135	0.732367	0	0.781319	0.776648	0	0	0	0.740508	0	0	0.261498	0	0	0	0	0	0.821574	0	9.6617
Austria	Aldriin	309-00-2	0.01	-2	(EU) Inland surface waters annual average			Bulgaria	Europe	(EU) Inland surface waters maximum allowable concentration	0.285407	0.262823	0.407082	0	0	0	0	0	0	0	0	0	0	0	0.269933	0.260648	0	0	0	0.38301	0	0	0	0	0	0	0	0	0.166102	0	2.03501
Austria	Dieldriin	60-57-1	0.01	-2	(EU) Inland surface waters annual average			Bulgaria	Europe	(EU) Other surface waters maximum allowable concentration	0.444357	0.437593	0.543394	0	0	0	0	0	0	0	0	0	0	0	0.269933	0.260648	0	0	0	0.38301	0	0	0	0	0	0	0	0	0.166102	0	2.50504
Austria	Endriin	72-20-8	0.01	-2	(EU) Inland surface waters annual average			Croatia	Europe	Squaw for PGK (average annual concentration) Inland surface water	0.444357	0.437593	0.543394	0.496378	0.484883	0.626663	0	0	0	0	0.485369	0.479463	0.548924	0	0.781319	0.776648	0	0	0	0.740508	0	0	0.821767	0	0	0	0	0	0.821574	0	8.48884
Austria	Isodriin	465-73-6	0.01	-2	(EU) Inland surface waters annual average			Croatia	Europe	SKVO for PGK (average annual concentration) Other surface water	0.899422	0.923563	0.894694	0.496378	0.484883	0.626663	0	0	0	0	0.610832	0.61135	0.732367	0	0.781319	0.776648	0	0	0	0.740508	0	0	0.821767	0	0	0	0	0	0.821574	0	10.222
Austria	DDT sum		0.025	-1.60206	(EU) Inland surface waters annual average			Croatia	Europe	SKVO for MGK (maximum concentration) inland surface waters	0.444357	0.437593	0.543394	0	0	0	0	0	0	0	0	0	0	0	0.269933	0.260648	0	0	0	0.38301	0	0	0.261498	0	0	0	0	0	0.166102	0	2.76654
Austria	DDD	72-54-8	0.025	-1.60206	(EU) Inland surface waters annual average			Croatia	Europe	SKVO for MGK (maximum concentration) Other surface waters	0.444357	0.437593	0.543394	0	0	0	0	0	0	0	0	0	0	0	0.269933	0.260648	0	0	0	0.38301	0	0	0.261498	0	0	0	0	0	0.166102	0	2.76654
Austria	DDE	72-55-9	0.025	-1.60206	(EU) Inland surface waters annual average			Croatia	Europe	(EU) Inland surface waters annual average	0.444357	0.437593	0.543394	0.496378	0.484883	0.626663	0	0	0	0	0.485369	0.479463	0.548924	0	0.781319	0.776648	0	0	0	0.740508	0	0	0.821767	0	0	0	0	0	0.821574	0	8.48884
Austria	para-para DDT	50-29-3	0.01	-2	(EU) Inland surface waters annual average			Croatia	Europe	(EU) Other surface waters annual average	0.899422	0.923563	0.894694	0.496378	0.484883	0.626663	0	0	0	0	0.610832	0.61135	0.732367	0	0.781319	0.776648	0	0	0	0.740508	0	0	0.261498	0	0	0	0	0	0.821574	0	9.6617
Austria	Diuron	330-54-1	0.2	-0.69897	(EU) Inland surface waters annual average			Croatia	Europe	(EU) Inland surface waters maximum allowable concentration	0.285407	0.262823	0.407082	0	0	0	0	0	0	0	0	0	0	0	0.269933	0.260648	0	0	0	0.38301	0	0	0	0	0	0	0	0	0.166102	0	2.03501
Austria	Endosulfan	115-29-7	0.005	-2.30103	(EU) Inland surface waters annual average			Croatia	Europe	(EU) Other surface waters maximum allowable concentration	0.444357	0.437593	0.543394	0	0	0	0	0	0	0	0	0	0	0	0.269933	0.260648	0	0	0	0.38301	0	0	0	0	0	0	0	0	0.166102	0	2.50504
Austria	mixture of hexachlorocyclohexanes	608-73-1	0.02	-1.69897	(EU) Inland surface waters annual average			Cyprus	Europe	(EU) Inland surface waters annual average	0.444357	0.437593	0.543394	0.496378	0.484883	0.626663	0	0	0	0	0.485369	0.479463	0.548924	0	0.781319	0.776648	0	0	0	0.740508	0	0	0.821767	0	0	0	0	0	0.821574	0	8.48884
Austria	a-HCH	319-84-6	0.02	-1.69897	(EU) Inland surface waters annual average			Cyprus	Europe	(EU) Other surface waters annual average	0.899422	0.923563	0.894694	0.496378	0.484883	0.626663	0	0	0	0	0.610832	0.61135	0.732367	0	0.781319	0.776648	0	0	0	0.740508	0	0	0.261498	0	0	0	0	0	0.821574	0	9.6617
Austria	b-HCH	319-85-7	0.02	-1.69897	(EU) Inland surface waters annual average			Cyprus	Europe	(EU) Inland surface waters maximum allowable concentration	0.285407	0.262823	0.407082	0	0	0	0	0	0	0	0	0	0	0	0.269933	0.260648	0	0	0	0.38301	0	0	0	0	0	0	0	0	0.166102	0	2.03501
Austria	g-HCH lindane	58-89-9	0.02	-1.69897	(EU) Inland surface waters annual average			Cyprus	Europe	(EU) Other surface waters maximum allowable concentration	0.444357	0.437593	0.543394	0	0	0	0	0	0	0	0	0	0	0	0.269933	0.260648	0	0	0	0.38301	0	0	0	0	0	0	0	0	0.166102	0	2.50504
Austria	d-HCH	319-86-8	0.02	-1.69897	(EU) Inland surface waters annual average			Czech Republic	Europe	(EU) Inland surface waters annual average	0.444357	0.437593	0.543394	0.496378	0.484883	0.626663	0	0	0	0	0.485369	0.479463	0.548924	0	0.781319	0.776648	0	0	0	0.740508	0	0	0.821767	0	0	0	0	0	0.821574	0	8.48884
Austria	Isoproturon	34123-59-6	0.3	-0.522879	(EU) Inland surface waters annual average			Czech Republic	Europe	(EU) Other surface waters annual average	0.899422	0.923563	0.894694	0.496378	0.484883	0.626663	0	0	0	0	0.610832	0.61135	0.732367	0	0.781319	0.776648	0	0	0	0.740508	0	0	0.261498	0	0	0	0	0	0.821574	0	9.6617
Austria	Pentachloro-phenol	87-86-5	0.4	-0.39794	(EU) Inland surface waters annual average			Czech Republic	Europe	(EU) Inland surface waters maximum allowable concentration	0.285407	0.262823	0.407082	0	0	0	0	0	0	0	0	0	0	0	0.269933	0.260648	0	0	0	0.38301	0	0	0	0	0	0	0	0	0.166102	0	2.03501
Austria	Simazine	122-34-9	1	0	(EU) Inland surface waters annual average			Czech Republic	Europe	(EU) Other surface waters maximum allowable concentration	0.444357	0.437593	0.543394	0	0	0	0	0	0	0	0	0	0	0	0.269933	0.260648	0	0	0	0.38301	0	0	0	0	0	0	0	0	0.166102	0	2.50504
Austria	Trifluralin	1582-09-8	0.03	-1.52288	(EU) Inland surface waters annual average			Denmark	Europe	(EU) Inland surface waters annual average	0.444357	0.437593	0.543394	0.496378	0.484883	0.626663	0	0	0	0	0.485369	0.479463	0.548924	0	0.781319	0.776648	0	0	0	0.740508	0	0	0.821767	0	0	0	0	0	0.821574	0	8.48884
Austria	Alachlor	15972-60-8	0.3	-0.522879	(EU) Other surface waters annual average			Denmark	Europe	(EU) Other surface waters annual average	0.899422	0.923563	0.894694	0.496378	0.484883	0.626663	0	0	0	0	0.610832	0.61135	0.732367	0	0.781319	0.776648	0	0	0	0.740508	0	0	0.261498	0	0	0	0	0	0.821574	0	9.6617
Austria	Atrazine	1912-24-9	0.6	-0.221849	(EU) Other surface waters annual average			Denmark	Europe	(EU) Inland surface waters maximum allowable concentration	0.285407	0.262823	0.407082	0	0	0	0	0	0	0	0	0	0	0	0.269933	0.260648	0	0	0	0.38301	0	0	0	0	0	0	0	0	0.166102	0	2.03501
Austria	Chlorfenvinphos	470-90-6	0.1	-1	(EU) Other surface waters annual average			Denmark	Europe	(EU) Other surface waters maximum allowable concentration	0.444357	0.437593	0.543394	0	0	0	0	0	0	0	0	0	0	0	0.269933	0.260648	0	0	0	0.38301	0	0	0	0	0	0	0	0	0.166102	0	2.50504
Austria	Chlorpyrifos (Chlorpyrifos-ethyl)	2921-88-2	0.03	-1.52288	(EU) Other surface waters annual average			Estonia	Europe	Average annual environment quality limit in terrestrial surface water	0	0	0	0	0	0.626663	0	0	0	0.977556	0.485369	0.479463	0.548924	0	0.781319	0.776648	0	0	0	0.740508	0	0	0.821767	0.88601	0	0.865606	0	0	0.821574	0	8.81141
Austria	Cyclodiene pesticides sum		0.005	-2.30103	(EU) Other surface waters annual average			Estonia	Europe	Maximum allowed environment quality limit in terrestrial surface water	0	0	0	0	0	0	0	0	0	0.743833	0	0	0	0	0.000249597	0.260648	0	0	0	0.38301	0	0	0.261498	0	0	0	0	0	0.166102	0	1.81534
Austria	Aldriin	309-00-2	0.005	-2.30103	(EU) Other surface waters annual average			Finland	Europe	(Finnish Environment Institute) Proposed overall AA-EQS for fresh water	0	0	0	0	0	0	0	0	0	0	0	0	0	0	0	0	0	0	0	0	0	0.763575	0	0	0	0.345777	0	0	0	0	1.10935
Austria	Dieldriin	60-57-1	0.005	-2.30103	(EU) Other surface waters annual average			Finland	Europe	(Finnish Environment Institute) AA-EQS fresh water pelagic community	0	0	0	0	0	0	0	0	0	0	0	0	0	0	0	0	0	0	0	0	0	0.763575	0	0	0	0.345777	0	0	0	0	1.10935
Austria	Endriin	72-20-8	0.005	-2.30103	(EU) Other surface waters annual average			Finland	Europe	(Finnish Environment Institute) MAC-EQS fresh water pelagic community	0	0	0	0	0	0	0	0	0	0	0	0	0	0	0	0	0	0	0	0	0	0	0	0	0	0.0537362	0	0	0	0	0.0537362
Austria	Isodriin	465-73-6	0.005	-2.30103	(EU) Other surface waters annual average			Finland	Europe	Annex 1 Environmental quality standard total concentration in inland surface water, arithmetic annual mean	0	0	0	0.496378	0.484883	0.626663	0	0	0	0	0.485369	0.479463	0.548924	0	0	0	0	0	0	0	0	0.763575	0	0	0	0.345777	0	0	0	0	4.23103
Austria	DDT sum		0.025	-1.60206	(EU) Other surface waters annual average			Finland	Europe	(EU) Inland surface waters annual average	0.444357	0.437593	0.543394	0.496378	0.484883	0.626663	0	0	0	0	0.485369	0.479463	0.548924	0	0.781319	0.776648	0	0	0	0.740508	0	0	0.821767	0	0	0	0	0	0.821574	0	8.48884
Austria	DDD	72-54-8	0.025	-1.60206	(EU) Other surface waters annual average			Finland	Europe	(EU) Other surface waters annual average	0.899422	0.923563	0.894694	0.496378	0.484883	0.626663	0	0	0	0	0.610832	0.61135	0.732367	0	0.781319	0.776648	0	0	0	0.740508	0	0	0.261498	0	0	0	0	0	0.821574	0	9.6617
Austria	DDE	72-55-9	0.025	-1.60206	(EU) Other surface waters annual average			Finland	Europe	(EU) Inland surface waters maximum allowable concentration	0.285407	0.262823	0.407082	0	0	0	0	0	0	0	0	0	0	0	0.269933	0.260648	0	0	0	0.38301	0	0	0	0	0	0	0	0	0.166102	0	2.03501
Austria	para-para DDT	50-29-3	0.01	-2	(EU) Other surface waters annual average			Finland	Europe	(EU) Other surface waters maximum allowable concentration	0.444357	0.437593	0.543394	0	0	0	0	0	0	0	0	0	0	0	0.269933	0.260648	0	0	0	0.38301	0	0	0	0	0	0	0	0	0.166102	0	2.50504
Austria	Diuron	330-54-1	1.8	0.255273	(EU) Other surface waters annual average			France	Europe	(EU) Inland surface waters annual average	0.444357	0.437593	0.543394	0.496378	0.484883	0.626663	0	0	0	0	0.485369	0.479463	0.548924	0	0.781319	0.776648	0	0	0	0.740508	0	0	0.821767	0	0	0	0	0	0.821574	0	8.48884
Austria	Endosulfan	115-29-7	0.005	-2.30103	(EU) Other surface waters annual average			France	Europe	(EU) Other surface waters annual average	0.899422	0.923563	0.894694	0.496378	0.484883	0.626663	0	0	0	0	0.610832	0.61135	0.732367	0	0.781319	0.776648	0	0	0	0.740508	0	0	0.261498	0	0	0	0	0	0.821574	0	9.6617
Austria	mixture of hexachlorocyclohexanes	608-73-1	0.002	-2.69897	(EU) Other surface waters annual average			France	Europe	(EU) Inland surface waters maximum allowable concentration	0.285407	0.262823	0.407082	0	0	0	0	0	0	0	0	0	0	0	0.269933	0.260648	0	0	0	0.38301	0	0	0	0	0	0	0	0	0.166102	0	2.03501
Austria	a-HCH	319-84-6	0.002	-2.69897	(EU) Other surface waters annual average			France	Europe	(EU) Other surface waters maximum allowable concentration	0.444357	0.437593	0.543394	0	0	0	0	0	0	0	0	0	0	0	0.269933	0.260648	0	0	0	0.38301	0	0	0	0	0	0	0	0	0.166102	0	2.50504
Austria	b-HCH	319-85-7	0.002	-2.69897	(EU) Other surface waters annual average			Germany	Europe	(EU) Inland surface waters annual average	0.444357	0.437593	0.543394	0.496378	0.484883	0.626663	0	0	0	0	0.485369	0.479463	0.548924	0	0.781319	0.776648	0	0	0	0.740508	0	0	0.821767	0	0	0	0	0	0.821574	0	8.48884
Austria	g-HCH lindane	58-89-9	0.002	-2.69897	(EU) Other surface waters annual average			Germany	Europe	(EU) Other surface waters annual average	0.899422	0.923563	0.894694	0.496378	0.484883	0.626663	0	0	0	0	0.610832	0.61135	0.732367	0	0.781319	0.776648	0	0	0	0.740508	0	0	0.261498	0	0	0	0	0	0.821574	0	9.6617
Austria	d-HCH	319-86-8	0.002	-2.69897	(EU) Other surface waters annual average			Germany	Europe	(EU) Inland surface waters maximum allowable concentration	0.285407	0.262823	0.407082	0	0	0	0	0	0	0	0	0	0	0	0.269933	0.260648	0	0	0	0.38301	0	0	0	0	0	0	0	0	0.166102	0	2.03501
Austria	Isoproturon	34123-59-6	0.3	-0.522879	(EU) Other surface waters annual average			Germany	Europe	(EU) Other surface waters maximum allowable concentration	0.444357	0.437593	0.543394	0	0	0	0	0	0	0	0	0	0	0	0.269933	0.260648	0	0	0	0.38301	0	0	0	0	0	0	0	0	0.166102	0	2.50504
Austria	Pentachloro-phenol	87-86-5	0.4	-0.39794	(EU) Other surface waters annual average			Greece	Europe	(EU) Inland surface waters annual average	0.444357	0.437593	0.543394	0.496378	0.484883	0.626663	0	0	0	0	0.485369	0.479463	0.548924	0	0.781319	0.776648	0	0	0	0.740508	0	0	0.821767	0	0	0	0	0	0.821574	0	8.48884
Austria	Simazine	122-34-9	1	0	(EU) Other surface waters annual average			Greece	Europe	(EU) Other surface waters annual average	0.899422	0.923563	0.894694	0.496378	0.484883	0.626663	0	0	0	0	0.610832	0.61135	0.732367	0	0.781319	0.776648	0	0	0	0.740508	0	0	0.261498	0	0	0	0	0	0.821574	0	9.6617
Austria	Trifluralin	1582-09-8	0.03	-1.52288	(EU) Other surface waters annual average			Greece	Europe	(EU) Inland surface waters maximum allowable concentration	0.285407	0.262823	0.407082	0	0	0	0	0	0	0	0	0	0	0	0.269933	0.260648	0	0	0	0.38301	0	0	0	0	0	0	0	0	0.166102	0	2.03501
Austria	Alachlor	15972-60-8	0.7	-0.154902	(EU) Inland surface waters maximum allowable concentration			Greece	Europe	(EU) Other surface waters maximum allowable concentration	0.444357	0.437593	0.543394	0	0	0	0	0	0	0	0	0	0	0	0.269933	0.260648	0	0	0	0.38301	0	0	0	0	0	0	0	0	0.166102	0	2.50504
Austria	Atrazine	1912-24-9	2	0.30103	(EU) Inland surface waters maximum allowable concentration			Hungary	Europe	(EU) Inland surface waters annual average	0.444357	0.437593	0.543394	0.496378	0.484883	0.626663	0	0	0	0	0.485369	0.479463	0.548924	0	0.781319	0.776648	0	0	0	0.740508	0	0	0.821767	0	0	0	0	0	0.821574	0	8.48884
Austria	Chlorfenvinphos	470-90-6	0.3	-0.522879	(EU) Inland surface waters maximum allowable concentration			Hungary	Europe	(EU) Other surface waters annual average	0.899422	0.923563	0.894694	0.496378	0.484883	0.626663	0	0	0	0	0.610832	0.61135	0.732367	0	0.781319	0.776648	0	0	0	0.740508	0	0	0.261498	0	0	0	0	0	0.821574	0	9.6617
Austria	Chlorpyrifos (Chlorpyrifos-ethyl)	2921-88-2	0.1	-1	(EU) Inland surface waters maximum allowable concentration			Hungary	Europe	(EU) Inland surface waters maximum allowable concentration	0.285407	0.262823	0.407082	0	0	0	0	0	0	0	0	0	0	0	0.269933	0.260648	0	0	0	0.38301	0	0	0	0	0	0	0	0	0.166102	0	2.03501
Austria	Endosulfan	115-29-7	0.01	-2	(EU) Inland surface waters maximum allowable concentration			Hungary	Europe	(EU) Other surface waters maximum allowable concentration	0.444357	0.437593	0.543394	0	0	0	0	0	0	0	0	0	0	0	0.269933	0.260648	0	0	0	0.38301	0	0	0	0	0	0	0	0	0.166102	0	2.50504
Austria	mixture of hexachlorocyclohexanes	608-73-1	0.04	-1.39794	(EU) Inland surface waters maximum allowable concentration			Ireland	Europe	Ireland Environmental Protection Agency	0.128983	0.102755	0.245141	0.173822	0.195641	0.299845	0.973349	0.837509	0.837509	0.338141	0.485369	0.479463	0.0632309	0.951555	0.574186	0.995047	0.806762	0.775069	0.919746	0.38301	0.909868	0.916538	0.00607444	0.88601	0.944005	0.865606	0.842941	0.895118	0.821574	0.786025	18.4399
Austria	a-HCH	319-84-6	0.04	-1.39794	(EU) Inland surface waters maximum allowable concentration			Ireland	Europe	(EU) Inland surface waters annual average	0.444357	0.437593	0.543394	0.496378	0.484883	0.626663	0	0	0	0	0.485369	0.479463	0.548924	0	0.781319	0.776648	0	0	0	0.740508	0	0	0.821767	0	0	0	0	0	0.821574	0	8.48884
Austria	b-HCH	319-85-7	0.04	-1.39794	(EU) Inland surface waters maximum allowable concentration			Ireland	Europe	(EU) Other surface waters annual average	0.899422	0.923563	0.894694	0.496378	0.484883	0.626663	0	0	0	0	0.610832	0.61135	0.732367	0	0.781319	0.776648	0	0	0	0.740508	0	0	0.261498	0	0	0	0	0	0.821574	0	9.6617
Austria	g-HCH lindane	58-89-9	0.04	-1.39794	(EU) Inland surface waters maximum allowable concentration			Ireland	Europe	(EU) Inland surface waters maximum allowable concentration	0.285407	0.262823	0.407082	0	0	0	0	0	0	0	0	0	0	0	0.269933	0.260648	0	0	0	0.38301	0	0	0	0	0	0	0	0	0.166102	0	2.03501
Austria	d-HCH	319-86-8	0.04	-1.39794	(EU) Inland surface waters maximum allowable concentration			Ireland	Europe	(EU) Other surface waters maximum allowable concentration	0.444357	0.437593	0.543394	0	0	0	0	0	0	0	0	0	0	0	0.269933	0.260648	0	0	0	0.38301	0	0	0	0	0	0	0	0	0.166102	0	2.50504
Austria	Isoproturon	34123-59-6	1	0	(EU) Inland surface waters maximum allowable concentration			Italy	Europe	(EU) Inland surface waters annual average	0.444357	0.437593	0.543394	0.496378	0.484883	0.626663	0	0	0	0	0.485369	0.479463	0.548924	0	0.781319	0.776648	0	0	0	0.740508	0	0	0.821767	0	0	0	0	0	0.821574	0	8.48884
Austria	Pentachloro-phenol	87-86-5	1	0	(EU) Inland surface waters maximum allowable concentration			Italy	Europe	(EU) Other surface waters annual average	0.899422	0.923563	0.894694	0.496378	0.484883	0.626663	0	0	0	0	0.610832	0.61135	0.732367	0	0.781319	0.776648	0	0	0	0.740508	0	0	0.261498	0	0	0	0	0	0.821574	0	9.6617
Austria	Simazine	122-34-9	4	0.60206	(EU) Inland surface waters maximum allowable concentration			Italy	Europe	(EU) Inland surface waters maximum allowable concentration	0.285407	0.262823	0.407082	0	0	0	0	0	0	0	0	0	0	0	0.269933	0.260648	0	0	0	0.38301	0	0	0	0	0	0	0	0	0.166102	0	2.03501
Austria	Alachlor	15972-60-8	0.7	-0.154902	(EU) Other surface waters maximum allowable concentration			Italy	Europe	(EU) Other surface waters maximum allowable concentration	0.444357	0.437593	0.543394	0	0	0	0	0	0	0	0	0	0	0	0.269933	0.260648	0	0	0	0.38301	0	0	0	0	0	0	0	0	0.166102	0	2.50504
Austria	Atrazine	1912-24-9	2	0.30103	(EU) Other surface waters maximum allowable concentration			Italy	Europe	(Trans Adriatic Pipeline) Threshold value	0	0	0	0	0	0	0	0	0	0	0	0	0	0	0.781319	0	0	0	0	0	0	0	0	0	0	0	0	0	0	0	0.781319
Austria	Chlorfenvinphos	470-90-6	0.3	-0.522879	(EU) Other surface waters maximum allowable concentration			Latvia	Europe	(EU) Inland surface waters annual average	0.444357	0.437593	0.543394	0.496378	0.484883	0.626663	0	0	0	0	0.485369	0.479463	0.548924	0	0.781319	0.776648	0	0	0	0.740508	0	0	0.821767	0	0	0	0	0	0.821574	0	8.48884
Austria	Chlorpyrifos (Chlorpyrifos-ethyl)	2921-88-2	0.1	-1	(EU) Other surface waters maximum allowable concentration			Latvia	Europe	(EU) Other surface waters annual average	0.899422	0.923563	0.894694	0.496378	0.484883	0.626663	0	0	0	0	0.610832	0.61135	0.732367	0	0.781319	0.776648	0	0	0	0.740508	0	0	0.261498	0	0	0	0	0	0.821574	0	9.6617
Austria	Endosulfan	115-29-7	0.004	-2.39794	(EU) Other surface waters maximum allowable concentration			Latvia	Europe	(EU) Inland surface waters maximum allowable concentration	0.285407	0.262823	0.407082	0	0	0	0	0	0	0	0	0	0	0	0.269933	0.260648	0	0	0	0.38301	0	0	0	0	0	0	0	0	0.166102	0	2.03501
Austria	mixture of hexachlorocyclohexanes	608-73-1	0.02	-1.69897	(EU) Other surface waters maximum allowable concentration			Latvia	Europe	(EU) Other surface waters maximum allowable concentration	0.444357	0.437593	0.543394	0	0	0	0	0	0	0	0	0	0	0	0.269933	0.260648	0	0	0	0.38301	0	0	0	0	0	0	0	0	0.166102	0	2.50504
Austria	a-HCH	319-84-6	0.02	-1.69897	(EU) Other surface waters maximum allowable concentration			Lithuania	Europe	(EU) Inland surface waters annual average	0.444357	0.437593	0.543394	0.496378	0.484883	0.626663	0	0	0	0	0.485369	0.479463	0.548924	0	0.781319	0.776648	0	0	0	0.740508	0	0	0.821767	0	0	0	0	0	0.821574	0	8.48884
Austria	b-HCH	319-85-7	0.02	-1.69897	(EU) Other surface waters maximum allowable concentration			Lithuania	Europe	(EU) Other surface waters annual average	0.899422	0.923563	0.894694	0.496378	0.484883	0.626663	0	0	0	0	0.610832	0.61135	0.732367	0	0.781319	0.776648	0	0	0	0.740508	0	0	0.261498	0	0	0	0	0	0.821574	0	9.6617
Austria	g-HCH lindane	58-89-9	0.02	-1.69897	(EU) Other surface waters maximum allowable concentration			Lithuania	Europe	(EU) Inland surface waters maximum allowable concentration	0.285407	0.262823	0.407082	0	0	0	0	0	0	0	0	0	0	0	0.269933	0.260648	0	0	0	0.38301	0	0	0	0	0	0	0	0	0.166102	0	2.03501
Austria	d-HCH	319-86-8	0.02	-1.69897	(EU) Other surface waters maximum allowable concentration			Lithuania	Europe	(EU) Other surface waters maximum allowable concentration	0.444357	0.437593	0.543394	0	0	0	0	0	0	0	0	0	0	0	0.269933	0.260648	0	0	0	0.38301	0	0	0	0	0	0	0	0	0.166102	0	2.50504
Austria	Isoproturon	34123-59-6	1	0	(EU) Other surface waters maximum allowable concentration			Luxembourg	Europe	(EU) Inland surface waters annual average	0.444357	0.437593	0.543394	0.496378	0.484883	0.626663	0	0	0	0	0.485369	0.479463	0.548924	0	0.781319	0.776648	0	0	0	0.740508	0	0	0.821767	0	0	0	0	0	0.821574	0	8.48884
Austria	Pentachloro-phenol	87-86-5	1	0	(EU) Other surface waters maximum allowable concentration			Luxembourg	Europe	(EU) Other surface waters annual average	0.899422	0.923563	0.894694	0.496378	0.484883	0.626663	0	0	0	0	0.610832	0.61135	0.732367	0	0.781319	0.776648	0	0	0	0.740508	0	0	0.261498	0	0	0	0	0	0.821574	0	9.6617
Austria	Simazine	122-34-9	4	0.60206	(EU) Other surface waters maximum allowable concentration			Luxembourg	Europe	(EU) Inland surface waters maximum allowable concentration	0.285407	0.262823	0.407082	0	0	0	0	0	0	0	0	0	0	0	0.269933	0.260648	0	0	0	0.38301	0	0	0	0	0	0	0	0	0.166102	0	2.03501
Belgium	Alachlor	15972-60-8	0.3	-0.522879	(EU) Inland surface waters annual average			Luxembourg	Europe	(EU) Other surface waters maximum allowable concentration	0.444357	0.437593	0.543394	0	0	0	0	0	0	0	0	0	0	0	0.269933	0.260648	0	0	0	0.38301	0	0	0	0	0	0	0	0	0.166102	0	2.50504
Belgium	Atrazine	1912-24-9	0.6	-0.221849	(EU) Inland surface waters annual average			Malta	Europe	(EU) Inland surface waters annual average	0.444357	0.437593	0.543394	0.496378	0.484883	0.626663	0	0	0	0	0.485369	0.479463	0.548924	0	0.781319	0.776648	0	0	0	0.740508	0	0	0.821767	0	0	0	0	0	0.821574	0	8.48884
Belgium	Chlorfenvinphos	470-90-6	0.1	-1	(EU) Inland surface waters annual average			Malta	Europe	(EU) Other surface waters annual average	0.899422	0.923563	0.894694	0.496378	0.484883	0.626663	0	0	0	0	0.610832	0.61135	0.732367	0	0.781319	0.776648	0	0	0	0.740508	0	0	0.261498	0	0	0	0	0	0.821574	0	9.6617
Belgium	Chlorpyrifos (Chlorpyrifos-ethyl)	2921-88-2	0.03	-1.52288	(EU) Inland surface waters annual average			Malta	Europe	(EU) Inland surface waters maximum allowable concentration	0.285407	0.262823	0.407082	0	0	0	0	0	0	0	0	0	0	0	0.269933	0.260648	0	0	0	0.38301	0	0	0	0	0	0	0	0	0.166102	0	2.03501
Belgium	Cyclodiene pesticides sum		0.01	-2	(EU) Inland surface waters annual average			Malta	Europe	(EU) Other surface waters maximum allowable concentration	0.444357	0.437593	0.543394	0	0	0	0	0	0	0	0	0	0	0	0.269933	0.260648	0	0	0	0.38301	0	0	0	0	0	0	0	0	0.166102	0	2.50504
Belgium	Aldriin	309-00-2	0.01	-2	(EU) Inland surface waters annual average			Netherlands	Europe	(EU) Inland surface waters annual average	0.444357	0.437593	0.543394	0.496378	0.484883	0.626663	0	0	0	0	0.485369	0.479463	0.548924	0	0.781319	0.776648	0	0	0	0.740508	0	0	0.821767	0	0	0	0	0	0.821574	0	8.48884
Belgium	Dieldriin	60-57-1	0.01	-2	(EU) Inland surface waters annual average			Netherlands	Europe	(EU) Other surface waters annual average	0.899422	0.923563	0.894694	0.496378	0.484883	0.626663	0	0	0	0	0.610832	0.61135	0.732367	0	0.781319	0.776648	0	0	0	0.740508	0	0	0.261498	0	0	0	0	0	0.821574	0	9.6617
Belgium	Endriin	72-20-8	0.01	-2	(EU) Inland surface waters annual average			Netherlands	Europe	(EU) Inland surface waters maximum allowable concentration	0.285407	0.262823	0.407082	0	0	0	0	0	0	0	0	0	0	0	0.269933	0.260648	0	0	0	0.38301	0	0	0	0	0	0	0	0	0.166102	0	2.03501
Belgium	Isodriin	465-73-6	0.01	-2	(EU) Inland surface waters annual average			Netherlands	Europe	(EU) Other surface waters maximum allowable concentration	0.444357	0.437593	0.543394	0	0	0	0	0	0	0	0	0	0	0	0.269933	0.260648	0	0	0	0.38301	0	0	0	0	0	0	0	0	0.166102	0	2.50504
Belgium	DDT sum		0.025	-1.60206	(EU) Inland surface waters annual average			North Macedonia	Europe		0	0	0	0	0	0	0	0	0	0	0	0	0	0	0	0	0	0	0	0	0	0	0	0	0	0	0	0	0	0	0
Belgium	DDD	72-54-8	0.025	-1.60206	(EU) Inland surface waters annual average			Norway	Europe	(EU) Inland surface waters annual average	0.444357	0.437593	0.543394	0.496378	0.484883	0.626663	0	0	0	0	0.485369	0.479463	0.548924	0	0.781319	0.776648	0	0	0	0.740508	0	0	0.821767	0	0	0	0	0	0.821574	0	8.48884
Belgium	DDE	72-55-9	0.025	-1.60206	(EU) Inland surface waters annual average			Norway	Europe	(EU) Other surface waters annual average	0.899422	0.923563	0.894694	0.496378	0.484883	0.626663	0	0	0	0	0.610832	0.61135	0.732367	0	0.781319	0.776648	0	0	0	0.740508	0	0	0.261498	0	0	0	0	0	0.821574	0	9.6617
Belgium	para-para DDT	50-29-3	0.01	-2	(EU) Inland surface waters annual average			Norway	Europe	(EU) Inland surface waters maximum allowable concentration	0.285407	0.262823	0.407082	0	0	0	0	0	0	0	0	0	0	0	0.269933	0.260648	0	0	0	0.38301	0	0	0	0	0	0	0	0	0.166102	0	2.03501
Belgium	Diuron	330-54-1	0.2	-0.69897	(EU) Inland surface waters annual average			Norway	Europe	(EU) Other surface waters maximum allowable concentration	0.444357	0.437593	0.543394	0	0	0	0	0	0	0	0	0	0	0	0.269933	0.260648	0	0	0	0.38301	0	0	0	0	0	0	0	0	0.166102	0	2.50504
Belgium	Endosulfan	115-29-7	0.005	-2.30103	(EU) Inland surface waters annual average			Poland	Europe	(EU) Inland surface waters annual average	0.444357	0.437593	0.543394	0.496378	0.484883	0.626663	0	0	0	0	0.485369	0.479463	0.548924	0	0.781319	0.776648	0	0	0	0.740508	0	0	0.821767	0	0	0	0	0	0.821574	0	8.48884
Belgium	mixture of hexachlorocyclohexanes	608-73-1	0.02	-1.69897	(EU) Inland surface waters annual average			Poland	Europe	(EU) Other surface waters annual average	0.899422	0.923563	0.894694	0.496378	0.484883	0.626663	0	0	0	0	0.610832	0.61135	0.732367	0	0.781319	0.776648	0	0	0	0.740508	0	0	0.261498	0	0	0	0	0	0.821574	0	9.6617
Belgium	a-HCH	319-84-6	0.02	-1.69897	(EU) Inland surface waters annual average			Poland	Europe	(EU) Inland surface waters maximum allowable concentration	0.285407	0.262823	0.407082	0	0	0	0	0	0	0	0	0	0	0	0.269933	0.260648	0	0	0	0.38301	0	0	0	0	0	0	0	0	0.166102	0	2.03501
Belgium	b-HCH	319-85-7	0.02	-1.69897	(EU) Inland surface waters annual average			Poland	Europe	(EU) Other surface waters maximum allowable concentration	0.444357	0.437593	0.543394	0	0	0	0	0	0	0	0	0	0	0	0.269933	0.260648	0	0	0	0.38301	0	0	0	0	0	0	0	0	0.166102	0	2.50504
Belgium	g-HCH lindane	58-89-9	0.02	-1.69897	(EU) Inland surface waters annual average			Portugal	Europe	(EU) Inland surface waters annual average	0.444357	0.437593	0.543394	0.496378	0.484883	0.626663	0	0	0	0	0.485369	0.479463	0.548924	0	0.781319	0.776648	0	0	0	0.740508	0	0	0.821767	0	0	0	0	0	0.821574	0	8.48884
Belgium	d-HCH	319-86-8	0.02	-1.69897	(EU) Inland surface waters annual average			Portugal	Europe	(EU) Other surface waters annual average	0.899422	0.923563	0.894694	0.496378	0.484883	0.626663	0	0	0	0	0.610832	0.61135	0.732367	0	0.781319	0.776648	0	0	0	0.740508	0	0	0.261498	0	0	0	0	0	0.821574	0	9.6617
Belgium	Isoproturon	34123-59-6	0.3	-0.522879	(EU) Inland surface waters annual average			Portugal	Europe	(EU) Inland surface waters maximum allowable concentration	0.285407	0.262823	0.407082	0	0	0	0	0	0	0	0	0	0	0	0.269933	0.260648	0	0	0	0.38301	0	0	0	0	0	0	0	0	0.166102	0	2.03501
Belgium	Pentachloro-phenol	87-86-5	0.4	-0.39794	(EU) Inland surface waters annual average			Portugal	Europe	(EU) Other surface waters maximum allowable concentration	0.444357	0.437593	0.543394	0	0	0	0	0	0	0	0	0	0	0	0.269933	0.260648	0	0	0	0.38301	0	0	0	0	0	0	0	0	0.166102	0	2.50504
Belgium	Simazine	122-34-9	1	0	(EU) Inland surface waters annual average			Romania	Europe	(EU) Inland surface waters annual average	0.444357	0.437593	0.543394	0.496378	0.484883	0.626663	0	0	0	0	0.485369	0.479463	0.548924	0	0.781319	0.776648	0	0	0	0.740508	0	0	0.821767	0	0	0	0	0	0.821574	0	8.48884
Belgium	Trifluralin	1582-09-8	0.03	-1.52288	(EU) Inland surface waters annual average			Romania	Europe	(EU) Other surface waters annual average	0.899422	0.923563	0.894694	0.496378	0.484883	0.626663	0	0	0	0	0.610832	0.61135	0.732367	0	0.781319	0.776648	0	0	0	0.740508	0	0	0.261498	0	0	0	0	0	0.821574	0	9.6617
Belgium	Alachlor	15972-60-8	0.3	-0.522879	(EU) Other surface waters annual average			Romania	Europe	(EU) Inland surface waters maximum allowable concentration	0.285407	0.262823	0.407082	0	0	0	0	0	0	0	0	0	0	0	0.269933	0.260648	0	0	0	0.38301	0	0	0	0	0	0	0	0	0.166102	0	2.03501
Belgium	Atrazine	1912-24-9	0.6	-0.221849	(EU) Other surface waters annual average			Romania	Europe	(EU) Other surface waters maximum allowable concentration	0.444357	0.437593	0.543394	0	0	0	0	0	0	0	0	0	0	0	0.269933	0.260648	0	0	0	0.38301	0	0	0	0	0	0	0	0	0.166102	0	2.50504
Belgium	Chlorfenvinphos	470-90-6	0.1	-1	(EU) Other surface waters annual average			Romania	Europe	(Romanian Standards Institute) Category I	0	0	0	0	0	0	0	0	0	0	0	0	0	0	0	0	0	0	0	0	0	0	0	0	0	0	0	0	0	0	0
Belgium	Chlorpyrifos (Chlorpyrifos-ethyl)	2921-88-2	0.03	-1.52288	(EU) Other surface waters annual average			Russia	Europe		0	0	0	0	0	0	0	0	0	0	0	0	0	0	0	0	0	0	0	0	0	0	0	0	0	0	0	0	0	0	0
Belgium	Cyclodiene pesticides sum		0.005	-2.30103	(EU) Other surface waters annual average			Serbia	Europe		0	0	0	0	0	0	0	0	0	0	0	0	0	0	0	0	0	0	0	0	0	0	0	0	0	0	0	0	0	0	0
Belgium	Aldriin	309-00-2	0.005	-2.30103	(EU) Other surface waters annual average			Slovakia	Europe	(EU) Inland surface waters annual average	0.444357	0.437593	0.543394	0.496378	0.484883	0.626663	0	0	0	0	0.485369	0.479463	0.548924	0	0.781319	0.776648	0	0	0	0.740508	0	0	0.821767	0	0	0	0	0	0.821574	0	8.48884
Belgium	Dieldriin	60-57-1	0.005	-2.30103	(EU) Other surface waters annual average			Slovakia	Europe	(EU) Other surface waters annual average	0.899422	0.923563	0.894694	0.496378	0.484883	0.626663	0	0	0	0	0.610832	0.61135	0.732367	0	0.781319	0.776648	0	0	0	0.740508	0	0	0.261498	0	0	0	0	0	0.821574	0	9.6617
Belgium	Endriin	72-20-8	0.005	-2.30103	(EU) Other surface waters annual average			Slovakia	Europe	(EU) Inland surface waters maximum allowable concentration	0.285407	0.262823	0.407082	0	0	0	0	0	0	0	0	0	0	0	0.269933	0.260648	0	0	0	0.38301	0	0	0	0	0	0	0	0	0.166102	0	2.03501
Belgium	Isodriin	465-73-6	0.005	-2.30103	(EU) Other surface waters annual average			Slovakia	Europe	(EU) Other surface waters maximum allowable concentration	0.444357	0.437593	0.543394	0	0	0	0	0	0	0	0	0	0	0	0.269933	0.260648	0	0	0	0.38301	0	0	0	0	0	0	0	0	0.166102	0	2.50504
Belgium	DDT sum		0.025	-1.60206	(EU) Other surface waters annual average			Slovenia	Europe	(EU) Inland surface waters annual average	0.444357	0.437593	0.543394	0.496378	0.484883	0.626663	0	0	0	0	0.485369	0.479463	0.548924	0	0.781319	0.776648	0	0	0	0.740508	0	0	0.821767	0	0	0	0	0	0.821574	0	8.48884
Belgium	DDD	72-54-8	0.025	-1.60206	(EU) Other surface waters annual average			Slovenia	Europe	(EU) Other surface waters annual average	0.899422	0.923563	0.894694	0.496378	0.484883	0.626663	0	0	0	0	0.610832	0.61135	0.732367	0	0.781319	0.776648	0	0	0	0.740508	0	0	0.261498	0	0	0	0	0	0.821574	0	9.6617
Belgium	DDE	72-55-9	0.025	-1.60206	(EU) Other surface waters annual average			Slovenia	Europe	(EU) Inland surface waters maximum allowable concentration	0.285407	0.262823	0.407082	0	0	0	0	0	0	0	0	0	0	0	0.269933	0.260648	0	0	0	0.38301	0	0	0	0	0	0	0	0	0.166102	0	2.03501
Belgium	para-para DDT	50-29-3	0.01	-2	(EU) Other surface waters annual average			Slovenia	Europe	(EU) Other surface waters maximum allowable concentration	0.444357	0.437593	0.543394	0	0	0	0	0	0	0	0	0	0	0	0.269933	0.260648	0	0	0	0.38301	0	0	0	0	0	0	0	0	0.166102	0	2.50504
Belgium	Diuron	330-54-1	1.8	0.255273	(EU) Other surface waters annual average			Spain	Europe	(EU) Inland surface waters annual average	0.444357	0.437593	0.543394	0.496378	0.484883	0.626663	0	0	0	0	0.485369	0.479463	0.548924	0	0.781319	0.776648	0	0	0	0.740508	0	0	0.821767	0	0	0	0	0	0.821574	0	8.48884
Belgium	Endosulfan	115-29-7	0.005	-2.30103	(EU) Other surface waters annual average			Spain	Europe	(EU) Other surface waters annual average	0.899422	0.923563	0.894694	0.496378	0.484883	0.626663	0	0	0	0	0.610832	0.61135	0.732367	0	0.781319	0.776648	0	0	0	0.740508	0	0	0.261498	0	0	0	0	0	0.821574	0	9.6617
Belgium	mixture of hexachlorocyclohexanes	608-73-1	0.002	-2.69897	(EU) Other surface waters annual average			Spain	Europe	(EU) Inland surface waters maximum allowable concentration	0.285407	0.262823	0.407082	0	0	0	0	0	0	0	0	0	0	0	0.269933	0.260648	0	0	0	0.38301	0	0	0	0	0	0	0	0	0.166102	0	2.03501
Belgium	a-HCH	319-84-6	0.002	-2.69897	(EU) Other surface waters annual average			Spain	Europe	(EU) Other surface waters maximum allowable concentration	0.444357	0.437593	0.543394	0	0	0	0	0	0	0	0	0	0	0	0.269933	0.260648	0	0	0	0.38301	0	0	0	0	0	0	0	0	0.166102	0	2.50504
Belgium	b-HCH	319-85-7	0.002	-2.69897	(EU) Other surface waters annual average			Sweden	Europe	(EU) Inland surface waters annual average	0.444357	0.437593	0.543394	0.496378	0.484883	0.626663	0	0	0	0	0.485369	0.479463	0.548924	0	0.781319	0.776648	0	0	0	0.740508	0	0	0.821767	0	0	0	0	0	0.821574	0	8.48884
Belgium	g-HCH lindane	58-89-9	0.002	-2.69897	(EU) Other surface waters annual average			Sweden	Europe	(EU) Other surface waters annual average	0.899422	0.923563	0.894694	0.496378	0.484883	0.626663	0	0	0	0	0.610832	0.61135	0.732367	0	0.781319	0.776648	0	0	0	0.740508	0	0	0.261498	0	0	0	0	0	0.821574	0	9.6617
Belgium	d-HCH	319-86-8	0.002	-2.69897	(EU) Other surface waters annual average			Sweden	Europe	(EU) Inland surface waters maximum allowable concentration	0.285407	0.262823	0.407082	0	0	0	0	0	0	0	0	0	0	0	0.269933	0.260648	0	0	0	0.38301	0	0	0	0	0	0	0	0	0.166102	0	2.03501
Belgium	Isoproturon	34123-59-6	0.3	-0.522879	(EU) Other surface waters annual average			Sweden	Europe	(EU) Other surface waters maximum allowable concentration	0.444357	0.437593	0.543394	0	0	0	0	0	0	0	0	0	0	0	0.269933	0.260648	0	0	0	0.38301	0	0	0	0	0	0	0	0	0.166102	0	2.50504
Belgium	Pentachloro-phenol	87-86-5	0.4	-0.39794	(EU) Other surface waters annual average			Switzerland	Europe	(EU) Inland surface waters annual average	0.444357	0.437593	0.543394	0.496378	0.484883	0.626663	0	0	0	0	0.485369	0.479463	0.548924	0	0.781319	0.776648	0	0	0	0.740508	0	0	0.821767	0	0	0	0	0	0.821574	0	8.48884
Belgium	Simazine	122-34-9	1	0	(EU) Other surface waters annual average			Switzerland	Europe	(EU) Other surface waters annual average	0.899422	0.923563	0.894694	0.496378	0.484883	0.626663	0	0	0	0	0.610832	0.61135	0.732367	0	0.781319	0.776648	0	0	0	0.740508	0	0	0.261498	0	0	0	0	0	0.821574	0	9.6617
Belgium	Trifluralin	1582-09-8	0.03	-1.52288	(EU) Other surface waters annual average			Switzerland	Europe	(EU) Inland surface waters maximum allowable concentration	0.285407	0.262823	0.407082	0	0	0	0	0	0	0	0	0	0	0	0.269933	0.260648	0	0	0	0.38301	0	0	0	0	0	0	0	0	0.166102	0	2.03501
Belgium	Alachlor	15972-60-8	0.7	-0.154902	(EU) Inland surface waters maximum allowable concentration			Switzerland	Europe	(EU) Other surface waters maximum allowable concentration	0.444357	0.437593	0.543394	0	0	0	0	0	0	0	0	0	0	0	0.269933	0.260648	0	0	0	0.38301	0	0	0	0	0	0	0	0	0.166102	0	2.50504
Belgium	Atrazine	1912-24-9	2	0.30103	(EU) Inland surface waters maximum allowable concentration			Switzerland	Europe	Swiss Federal Office for the Environment	0.128983	0.102755	0.245141	0.173822	0.195641	0.299845	0.786829	0.837509	0.837509	0.338141	0.13706	0.122586	0.0632309	0.951555	0.997778	0.995047	0.806762	0.775069	0.919746	0.38301	0.909868	0.916538	0.921394	0.88601	0.839898	0.865606	0.842941	0.895118	0.999976	0.786025	18.9614
Belgium	Chlorfenvinphos	470-90-6	0.3	-0.522879	(EU) Inland surface waters maximum allowable concentration			Ukraine	Europe	Intended for drinking need	0	0	0	0	0	0	0	0	0	0	0	0	0	0	0	0	0	0	0	0	0	0	0	0	0	0	0	0	0	0	0
Belgium	Chlorpyrifos (Chlorpyrifos-ethyl)	2921-88-2	0.1	-1	(EU) Inland surface waters maximum allowable concentration			Ukraine	Europe	Cultural and recreational purposes	0	0	0.00585361	0	0	0.00107579	0	0	0	0	0	0	0	0	0	0	0	0	0	0	0	0	0	0	0	0	0	0	0	0	0.0069294
Belgium	Endosulfan	115-29-7	0.01	-2	(EU) Inland surface waters maximum allowable concentration			Ukraine	Europe	Water bodies of fishery management	0	0	0	0	0	0	0	0	0	0	0	0	0	0	0	0	0	0	0	0	0	0	0	0	0	0	0	0	0	0	0
Belgium	mixture of hexachlorocyclohexanes	608-73-1	0.04	-1.39794	(EU) Inland surface waters maximum allowable concentration			United Kingdom	Europe	(EU) Inland surface waters annual average	0.444357	0.437593	0.543394	0.496378	0.484883	0.626663	0	0	0	0	0.485369	0.479463	0.548924	0	0.781319	0.776648	0	0	0	0.740508	0	0	0.821767	0	0	0	0	0	0.821574	0	8.48884
Belgium	a-HCH	319-84-6	0.04	-1.39794	(EU) Inland surface waters maximum allowable concentration			United Kingdom	Europe	(EU) Other surface waters annual average	0.899422	0.923563	0.894694	0.496378	0.484883	0.626663	0	0	0	0	0.610832	0.61135	0.732367	0	0.781319	0.776648	0	0	0	0.740508	0	0	0.261498	0	0	0	0	0	0.821574	0	9.6617
Belgium	b-HCH	319-85-7	0.04	-1.39794	(EU) Inland surface waters maximum allowable concentration			United Kingdom	Europe	(EU) Inland surface waters maximum allowable concentration	0.285407	0.262823	0.407082	0	0	0	0	0	0	0	0	0	0	0	0.269933	0.260648	0	0	0	0.38301	0	0	0	0	0	0	0	0	0.166102	0	2.03501
Belgium	g-HCH lindane	58-89-9	0.04	-1.39794	(EU) Inland surface waters maximum allowable concentration			United Kingdom	Europe	(EU) Other surface waters maximum allowable concentration	0.444357	0.437593	0.543394	0	0	0	0	0	0	0	0	0	0	0	0.269933	0.260648	0	0	0	0.38301	0	0	0	0	0	0	0	0	0.166102	0	2.50504
Belgium	d-HCH	319-86-8	0.04	-1.39794	(EU) Inland surface waters maximum allowable concentration			United Kingdom	Europe	(United Kingdom Department for Environment, Food, and Rural Affairs) Freshwater long-term proposed	0	0	0	0	0	0	0	0	0	0	0	0	0	0	0	0	0	0.736372	0	0	0	0	0	0.251847	0	0	0	0	0	0	0.988219
Belgium	Isoproturon	34123-59-6	1	0	(EU) Inland surface waters maximum allowable concentration			United Kingdom	Europe	(United Kingdom Department for Environment, Food, and Rural Affairs) Freshwater short-term proposed	0	0	0	0	0	0	0	0	0	0	0	0	0	0	0	0	0	0.564822	0	0	0	0	0	0.199385	0	0	0	0	0	0	0.764207
Belgium	Pentachloro-phenol	87-86-5	1	0	(EU) Inland surface waters maximum allowable concentration			United Kingdom	Europe	(United Kingdom Department for Environment, Food, and Rural Affairs) Freshwater long-term existing	0	0	0	0	0	0	0	0	0	0	0	0	0	0	0	0	0	0.775069	0	0	0	0	0	0	0	0	0	0	0	0	0.775069
Belgium	Simazine	122-34-9	4	0.60206	(EU) Inland surface waters maximum allowable concentration			United Kingdom	Europe	(United Kingdom Department for Environment, Food, and Rural Affairs) Freshwater short-term existing	0	0	0	0	0	0	0	0	0	0	0	0	0	0	0	0	0	0.521777	0	0	0	0	0	0	0	0	0	0	0	0	0.521777
Belgium	Alachlor	15972-60-8	0.7	-0.154902	(EU) Other surface waters maximum allowable concentration			Barbados	North America		0	0	0	0	0	0	0	0	0	0	0	0	0	0	0	0	0	0	0	0	0	0	0	0	0	0	0	0	0	0	0
Belgium	Atrazine	1912-24-9	2	0.30103	(EU) Other surface waters maximum allowable concentration			Canada	North America		0	0	0	0	0	0	0	0	0	0	0	0	0	0	0	0	0	0	0	0	0	0	0	0	0	0	0	0	0	0	0
Belgium	Chlorfenvinphos	470-90-6	0.3	-0.522879	(EU) Other surface waters maximum allowable concentration			Mexico	North America		0	0	0	0	0	0	0	0	0	0	0	0	0	0	0	0	0	0	0	0	0	0	0	0	0	0	0	0	0	0	0
Belgium	Chlorpyrifos (Chlorpyrifos-ethyl)	2921-88-2	0.1	-1	(EU) Other surface waters maximum allowable concentration			United States	North America	Human Health for the consumption of Water + Organism	0.990214	0.682346	0.00546286	0.999824	0.999989	0.993094	0.304093	0.244991	0.244991	0.916318	0.999992	0.999992	0.253072	0.186451	0	0	0	0	0	0	0	0	0	0	0	0	0	0	0	0	8.82083
Belgium	Endosulfan	115-29-7	0.004	-2.39794	(EU) Other surface waters maximum allowable concentration			United States	North America	Human Health for the consumption of organism	0.988848	0.535333	0.00511205	0.999824	0.999989	0.993094	0.270013	0.181565	0.181565	0.916318	0.999992	0.999992	0.253072	0.0681617	0	0	0	0	0	0	0	0	0	0	0	0	0	0	0	0	8.39288
Belgium	mixture of hexachlorocyclohexanes	608-73-1	0.02	-1.69897	(EU) Other surface waters maximum allowable concentration			Australia	Oceania	Recreational purposes	0	0	0.00146183	0	0	0.0377628	0.24705	0	0	0.147867	0.0157553	0.0115187	0.000738022	0.420637	0	0.00114483	0.193238	0.05956	0.312328	0.0041122	0.396064	0.164521	0.00224391	0.250257	0.214247	0	0.120024	0.427147	0	0	3.02768
Belgium	a-HCH	319-84-6	0.02	-1.69897	(EU) Other surface waters maximum allowable concentration			Argentina	South America		0	0	0	0	0	0	0	0	0	0	0	0	0	0	0	0	0	0	0	0	0	0	0	0	0	0	0	0	0	0	0
Belgium	b-HCH	319-85-7	0.02	-1.69897	(EU) Other surface waters maximum allowable concentration			Brazil	South America	Fresh water class 3 (Table III)	0	0	0.0147476	0.00649547	0.013268	0.0849196	0.726013	0.768851	0.768851	0	0.294263	0.280479	0.0214209	0.549338	0.269933	0	0	0	0	0	0	0	0	0.224563	0.214247	0	0	0	0	0	4.23739
Belgium	g-HCH lindane	58-89-9	0.02	-1.69897	(EU) Other surface waters maximum allowable concentration			Brazil	South America	Fresh water class 1 (class 2) for intensive consumption (Table II)	0	0	0	0	0	0	0	0	0	0.848956	0	0	0	0	0	0	0	0	0	0	0	0	0	0	0	0	0	0	0	0	0.848956
Belgium	d-HCH	319-86-8	0.02	-1.69897	(EU) Other surface waters maximum allowable concentration			Chile	South America		0	0	0	0	0	0	0	0	0	0	0	0	0	0	0	0	0	0	0	0	0	0	0	0	0	0	0	0	0	0	0
Belgium	Isoproturon	34123-59-6	1	0	(EU) Other surface waters maximum allowable concentration			Colombia	South America		0	0	0	0	0	0	0	0	0	0	0	0	0	0	0	0	0	0	0	0	0	0	0	0	0	0	0	0	0	0	0
Belgium	Pentachloro-phenol	87-86-5	1	0	(EU) Other surface waters maximum allowable concentration			Ecuador	South America		0	0	0	0	0	0	0	0	0	0	0	0	0	0	0	0	0	0	0	0	0	0	0	0	0	0	0	0	0	0	0
Belgium	Simazine	122-34-9	4	0.60206	(EU) Other surface waters maximum allowable concentration
Bulgaria	Alachlor	15972-60-8	0.3	-0.522879	(EU) Inland surface waters annual average
Bulgaria	Atrazine	1912-24-9	0.6	-0.221849	(EU) Inland surface waters annual average
Bulgaria	Chlorfenvinphos	470-90-6	0.1	-1	(EU) Inland surface waters annual average
Bulgaria	Chlorpyrifos (Chlorpyrifos-ethyl)	2921-88-2	0.03	-1.52288	(EU) Inland surface waters annual average			Numerical Standard Score- NS2			Mini: Maxi[log(PSVi)], Maxi: Maxi[log(PSVi)], Median: Mediani[log(PSVi)]
Bulgaria	Cyclodiene pesticides sum		0.01	-2	(EU) Inland surface waters annual average
Bulgaria	Aldriin	309-00-2	0.01	-2	(EU) Inland surface waters annual average			Pesticide CAS Mediani Mini Country Continent Refs Maxi			α-HCH	β-HCH	γ-HCH(Lindane)	p,p'-DDD	p,p'-DDE	p,p'-DDT	α-endosulfan	β-endosulfan	Endosulfan sulfate	Heptachlor	Aldrin	Dieldrin	Endrin	2,4-D	Atrazine	Alachlor	Bentazon	Carbendazim	Carbofuran	Chlorpyrifos	Diazinon	Dimethoate	Diuron	Glyphosate	Malathion	MCPA	Metolachlor	Parathion-Methyl	Simazine	Terbuthylazine	S2
Bulgaria	Dieldriin	60-57-1	0.01	-2	(EU) Inland surface waters annual average						319-84-6	319-85-7	58-89-9	72-54-8	72-55-9	50-29-3	959-98-8	33213-65-9	1031-07-8	76-44-8	309-00-2	60-57-1	72-20-8	94-75-7	1912-24-9	15972-60-8	25057-89-0	10605-21-7	1563-66-2	2921-88-2	333-41-5	60-51-5	330-54-1	1071-83-6	121-75-5	94-74-6	51218-45-2	298-00-0	122-34-9	5915-41-3
Bulgaria	Endriin	72-20-8	0.01	-2	(EU) Inland surface waters annual average						-1.69897	-1.69897	-1.69897	-1.60206	-1.60206	-2	1.38908	0.321726	0.321726	-1.26144	-2	-2	-2	1.92255	0.30103	-0.154902	0.80103	-0.489405	1.47712	-1	1	0.90309	0.255273	2.29664	1.84949	0.20412	0.5	0.778151	0.340621	-0.5
Bulgaria	Isodriin	465-73-6	0.01	-2	(EU) Inland surface waters annual average						-3.4437	-2.69897	-2.69897	-4.61979	-4.74473	-4.61979	-3	-1	-1	-6.69897	-6.11351	-5.92082	-2.30103	-1	-1	-1	-1	-1	-1	-1.52288	-1	-1	-1	-1	-2	-1	-1	-1	-1	-1
Bulgaria	DDT sum		0.025	-1.60206	(EU) Inland surface waters annual average						1.30103	1.30103	1.30103	0	0	3	1.86923	1.86923	1.86923	2.30103	2	2	0	4.07918	2.69897	1.30103	2.60206	2.30103	2	2	2	2	1.60206	2.59988	2	1.17609	2.90309	2	0.60206	0.90309
Bulgaria	DDD	72-54-8	0.025	-1.60206	(EU) Inland surface waters annual average			Egypt	Africa		0	0	0	0	0	0	0	0	0	0	0	0	0	0	0	0	0	0	0	0	0	0	0	0	0	0	0	0	0	0	0
Bulgaria	DDE	72-55-9	0.025	-1.60206	(EU) Inland surface waters annual average			Ethiopia	Africa		0	0	0	0	0	0	0	0	0	0	0	0	0	0	0	0	0	0	0	0	0	0	0	0	0	0	0	0	0	0	0
Bulgaria	para-para DDT	50-29-3	0.01	-2	(EU) Inland surface waters annual average			Ghana	Africa		0	0	0	0	0	0	0	0	0	0	0	0	0	0	0	0	0	0	0	0	0	0	0	0	0	0	0	0	0	0	0
Bulgaria	Diuron	330-54-1	0.2	-0.69897	(EU) Inland surface waters annual average			Ivory Coast	Africa		0	0	0	0	0	0	0	0	0	0	0	0	0	0	0	0	0	0	0	0	0	0	0	0	0	0	0	0	0	0	0
Bulgaria	Endosulfan	115-29-7	0.005	-2.30103	(EU) Inland surface waters annual average			Kenya	Africa		0	0	0	0	0	0	0	0	0	0	0	0	0	0	0	0	0	0	0	0	0	0	0	0	0	0	0	0	0	0	0
Bulgaria	mixture of hexachlorocyclohexanes	608-73-1	0.02	-1.69897	(EU) Inland surface waters annual average			Nigeria	Africa	Drinking water	0	0	0	0	0	0	0	0	0	0	0	0	0	0	0	0	0	0	0	0	0	0	0	0	0	0	0	0	0	0	0
Bulgaria	a-HCH	319-84-6	0.02	-1.69897	(EU) Inland surface waters annual average			South Africa	Africa		0	0	0	0	0	0	0	0	0	0	0	0	0	0	0	0	0	0	0	0	0	0	0	0	0	0	0	0	0	0	0
Bulgaria	b-HCH	319-85-7	0.02	-1.69897	(EU) Inland surface waters annual average			Tunisia	Africa		0	0	0	0	0	0	0	0	0	0	0	0	0	0	0	0	0	0	0	0	0	0	0	0	0	0	0	0	0	0	0
Bulgaria	g-HCH lindane	58-89-9	0.02	-1.69897	(EU) Inland surface waters annual average			Bangladesh	Asia		0	0	0	0	0	0	0	0	0	0	0	0	0	0	0	0	0	0	0	0	0	0	0	0	0	0	0	0	0	0	0
Bulgaria	d-HCH	319-86-8	0.02	-1.69897	(EU) Inland surface waters annual average			China	Asia	Human living and consumption	0	0	0.25	0	0	0.393712	0	0	0	0.333333	0	0	0	0	0.600667	0	0	0	0	0	0	0.0323033	0	0	0.0752575	0	0	0.566323	0	0	2.2516
Bulgaria	Isoproturon	34123-59-6	0.3	-0.522879	(EU) Inland surface waters annual average			India	Asia		0	0	0	0	0	0	0	0	0	0	0	0	0	0	0	0	0	0	0	0	0	0	0	0	0	0	0	0	0	0	0
Bulgaria	Pentachloro-phenol	87-86-5	0.4	-0.39794	(EU) Inland surface waters annual average			Indonesia	Asia	Human living and consumption	0	0	0	0	0	0	0	0	0	0	0	0	0	0	0	0	0	0	0	0	0	0	0	0	0	0	0	0	0	0	0
Bulgaria	Simazine	122-34-9	1	0	(EU) Inland surface waters annual average			Iran	Asia		0	0	0	0	0	0	0	0	0	0	0	0	0	0	0	0	0	0	0	0	0	0	0	0	0	0	0	0	0	0	0
Bulgaria	Trifluralin	1582-09-8	0.03	-1.52288	(EU) Inland surface waters annual average			Israel	Asia		0	0	0	0	0	0	0	0	0	0	0	0	0	0	0	0	0	0	0	0	0	0	0	0	0	0	0	0	0	0	0
Bulgaria	Alachlor	15972-60-8	0.3	-0.522879	(EU) Other surface waters annual average			Japan	Asia	Environmental quality standards for human health	0	0	0	0	0	0	0	0	0	0	0	0	0	0	0	0	0	0	0	0	0.433677	0	0	0	0	0	0	0	0.0779863	0	0.511663
Bulgaria	Atrazine	1912-24-9	0.6	-0.221849	(EU) Other surface waters annual average			Kazakhstan	Asia		0	0	0	0	0	0	0	0	0	0	0	0	0	0	0	0	0	0	0	0	0	0	0	0	0	0	0	0	0	0	0
Bulgaria	Chlorfenvinphos	470-90-6	0.1	-1	(EU) Other surface waters annual average			Malaysia	Asia	Class II	0.21076	0.25	0.25	0	0	0.524949	0	0	0	0	0.455903	0.466993	0	0.439851	0	0	0	0	0	0	0	0	0	0	0	0	0	0	0	0	2.59846
Bulgaria	Chlorpyrifos (Chlorpyrifos-ethyl)	2921-88-2	0.03	-1.52288	(EU) Other surface waters annual average			Malaysia	Asia	Class III maximum	0.073089	0.0866969	0.0866969	0	0	0	0	0	0	0	0.332651	0.340744	0	0.280748	0	0	0	0	0	0	0	0	0	0	0	0	0	0	0	0	1.20063
Bulgaria	Cyclodiene pesticides sum		0.005	-2.30103	(EU) Other surface waters annual average			Malaysia	Asia	Class III 24 hour average	0.484966	0.575257	0.575257	0	0	0.393712	0	0	0	0	0.493005	0.504998	0	0	0	0	0	0	0	0	0	0	0	0	0	0	0	0	0	0	3.0272
Bulgaria	Aldriin	309-00-2	0.005	-2.30103	(EU) Other surface waters annual average			Myanmar	Asia		0	0	0	0	0	0	0	0	0	0	0	0	0	0	0	0	0	0	0	0	0	0	0	0	0	0	0	0	0	0	0
Bulgaria	Dieldriin	60-57-1	0.005	-2.30103	(EU) Other surface waters annual average			Pakistan	Asia		0	0	0	0	0	0	0	0	0	0	0	0	0	0	0	0	0	0	0	0	0	0	0	0	0	0	0	0	0	0	0
Bulgaria	Endriin	72-20-8	0.005	-2.30103	(EU) Other surface waters annual average			Philippines	Asia	Water Body Classification AA	0	0	0.25	0	0	0.393712	0	0	0	0.424879	0.434199	0.444762	0.0964128	0	0	0	0	0	0	0	0	0	0	0	0	0	0	0	0	0	2.04396
Bulgaria	Isodriin	465-73-6	0.005	-2.30103	(EU) Other surface waters annual average			Philippines	Asia	Water Body Classification A	0	0	0.25	0	0	0.393712	0	0	0	0.424879	0.434199	0.444762	0.0964128	0	0	0	0	0	0	0	0	0	0	0	0	0	0	0	0	0	2.04396
Bulgaria	DDT sum		0.025	-1.60206	(EU) Other surface waters annual average			Saudi Arabia	Asia	Environmental Quality Targets for Ambient Water Quality	0	0	0.825257	0.43292	0.421521	0.656186	0	0	0	0.51134	0.579154	0	0.965589	0	0	0	0	0	0	0	0	0	0	0	0	0	0	0	0	0	4.39197
Bulgaria	DDD	72-54-8	0.025	-1.60206	(EU) Other surface waters annual average			South Korea	Asia		0	0	0	0	0	0	0	0	0	0	0	0	0	0	0	0	0	0	0	0	0	0	0	0	0	0	0	0	0	0	0
Bulgaria	DDE	72-55-9	0.025	-1.60206	(EU) Other surface waters annual average			Thailand	Asia	Surface Water Quality	0.632281	0	0	0	0	0.393712	0	0	0	0.333333	0.369754	0.378749	0	0	0	0	0	0	0	0	0	0	0	0	0	0	0	0	0	0	2.10783
Bulgaria	para-para DDT	50-29-3	0.01	-2	(EU) Other surface waters annual average			Turkey	Asia		0	0	0	0	0	0	0	0	0	0	0	0	0	0	0	0	0	0	0	0	0	0	0	0	0	0	0	0	0	0	0
Bulgaria	Diuron	330-54-1	1.8	0.255273	(EU) Other surface waters annual average			Vietnam	Asia	A1 Use for domestic water supply purposes (after applying normal treatment)	0.632281	0.75	0.75	0	0	0.393712	0	0	0	0.333333	0.369754	0.378749	0	0	0	0	0	0	0	0	0	0	0	0	0	0	0	0	0	0	3.60783
Bulgaria	Endosulfan	115-29-7	0.005	-2.30103	(EU) Other surface waters annual average			Vietnam	Asia	A2 Use for domestic water supply purposes, it must apply appropriate treatment technologies or use purposes such as B1 and B2	0.632281	0.75	0.75	0	0	0.393712	0	0	0	0.333333	0.369754	0.378749	0	0	0	0	0	0	0	0	0	0	0	0	0	0	0	0	0	0	3.60783
Bulgaria	mixture of hexachlorocyclohexanes	608-73-1	0.002	-2.69897	(EU) Other surface waters annual average			Albania	Europe		0	0	0	0	0	0	0	0	0	0	0	0	0	0	0	0	0	0	0	0	0	0	0	0	0	0	0	0	0	0	0
Bulgaria	a-HCH	319-84-6	0.002	-2.69897	(EU) Other surface waters annual average			Austria	Europe	(EU) Inland surface waters annual average	0.632281	0.75	0.75	0.346782	0.337651	0.656186	0	0	0	0	0.493005	0.504998	0.869176	0	0.78963	0.792649	0	0	0	1	0	0	0.884311	0	0	0	0	0	0.375804	0	9.18247
Bulgaria	b-HCH	319-85-7	0.002	-2.69897	(EU) Other surface waters annual average			Austria	Europe	(EU) Other surface waters annual average	0.843041	1	1	0.346782	0.337651	0.656186	0	0	0	0	0.530107	0.543003	1	0	0.78963	0.792649	0	0	0	1	0	0	0.517585	0	0	0	0	0	0.375804	0	9.73244
Bulgaria	g-HCH lindane	58-89-9	0.002	-2.69897	(EU) Other surface waters annual average			Austria	Europe	(EU) Inland surface waters maximum allowable concentration	0.568836	0.674743	0.674743	0	0	0	0	0	0	0	0	0	0	0	0.648272	0.632731	0	0	0	0.851576	0	0	0	0	0	0	0	0	0	0	4.0509
Bulgaria	d-HCH	319-86-8	0.002	-2.69897	(EU) Other surface waters annual average			Austria	Europe	(EU) Other surface waters maximum allowable concentration	0.632281	0.75	0.75	0	0	0	0	0	0	0	0	0	0	0	0.648272	0.632731	0	0	0	0.851576	0	0	0	0	0	0	0	0	0	0	4.26486
Bulgaria	Isoproturon	34123-59-6	0.3	-0.522879	(EU) Other surface waters annual average			Belgium	Europe	(EU) Inland surface waters annual average	0.632281	0.75	0.75	0.346782	0.337651	0.656186	0	0	0	0	0.493005	0.504998	0.869176	0	0.78963	0.792649	0	0	0	1	0	0	0.884311	0	0	0	0	0	0.375804	0	9.18247
Bulgaria	Pentachloro-phenol	87-86-5	0.4	-0.39794	(EU) Other surface waters annual average			Belgium	Europe	(EU) Other surface waters annual average	0.843041	1	1	0.346782	0.337651	0.656186	0	0	0	0	0.530107	0.543003	1	0	0.78963	0.792649	0	0	0	1	0	0	0.517585	0	0	0	0	0	0.375804	0	9.73244
Bulgaria	Simazine	122-34-9	1	0	(EU) Other surface waters annual average			Belgium	Europe	(EU) Inland surface waters maximum allowable concentration	0.568836	0.674743	0.674743	0	0	0	0	0	0	0	0	0	0	0	0.648272	0.632731	0	0	0	0.851576	0	0	0	0	0	0	0	0	0	0	4.0509
Bulgaria	Trifluralin	1582-09-8	0.03	-1.52288	(EU) Other surface waters annual average			Belgium	Europe	(EU) Other surface waters maximum allowable concentration	0.632281	0.75	0.75	0	0	0	0	0	0	0	0	0	0	0	0.648272	0.632731	0	0	0	0.851576	0	0	0	0	0	0	0	0	0	0	4.26486
Bulgaria	Alachlor	15972-60-8	0.7	-0.154902	(EU) Inland surface waters maximum allowable concentration			Bosnia and Herzegovina	Europe		0	0	0	0	0	0	0	0	0	0	0	0	0	0	0	0	0	0	0	0	0	0	0	0	0	0	0	0	0	0	0
Bulgaria	Atrazine	1912-24-9	2	0.30103	(EU) Inland surface waters maximum allowable concentration			Bulgaria	Europe	(EU) Inland surface waters annual average	0.632281	0.75	0.75	0.346782	0.337651	0.656186	0	0	0	0	0.493005	0.504998	0.869176	0	0.78963	0.792649	0	0	0	1	0	0	0.884311	0	0	0	0	0	0.375804	0	9.18247
Bulgaria	Chlorfenvinphos	470-90-6	0.3	-0.522879	(EU) Inland surface waters maximum allowable concentration			Bulgaria	Europe	(EU) Other surface waters annual average	0.843041	1	1	0.346782	0.337651	0.656186	0	0	0	0	0.530107	0.543003	1	0	0.78963	0.792649	0	0	0	1	0	0	0.517585	0	0	0	0	0	0.375804	0	9.73244
Bulgaria	Chlorpyrifos (Chlorpyrifos-ethyl)	2921-88-2	0.1	-1	(EU) Inland surface waters maximum allowable concentration			Bulgaria	Europe	(EU) Inland surface waters maximum allowable concentration	0.568836	0.674743	0.674743	0	0	0	0	0	0	0	0	0	0	0	0.648272	0.632731	0	0	0	0.851576	0	0	0	0	0	0	0	0	0	0	4.0509
Bulgaria	Endosulfan	115-29-7	0.01	-2	(EU) Inland surface waters maximum allowable concentration			Bulgaria	Europe	(EU) Other surface waters maximum allowable concentration	0.632281	0.75	0.75	0	0	0	0	0	0	0	0	0	0	0	0.648272	0.632731	0	0	0	0.851576	0	0	0	0	0	0	0	0	0	0	4.26486
Bulgaria	mixture of hexachlorocyclohexanes	608-73-1	0.04	-1.39794	(EU) Inland surface waters maximum allowable concentration			Croatia	Europe	Squaw for PGK (average annual concentration) Inland surface water	0.632281	0.75	0.75	0.346782	0.337651	0.656186	0	0	0	0	0.493005	0.504998	0.869176	0	0.78963	0.792649	0	0	0	1	0	0	0.884311	0	0	0	0	0	0.375804	0	9.18247
Bulgaria	a-HCH	319-84-6	0.04	-1.39794	(EU) Inland surface waters maximum allowable concentration			Croatia	Europe	SKVO for PGK (average annual concentration) Other surface water	0.843041	1	1	0.346782	0.337651	0.656186	0	0	0	0	0.530107	0.543003	1	0	0.78963	0.792649	0	0	0	1	0	0	0.884311	0	0	0	0	0	0.375804	0	10.0992
Bulgaria	b-HCH	319-85-7	0.04	-1.39794	(EU) Inland surface waters maximum allowable concentration			Croatia	Europe	SKVO for MGK (maximum concentration) inland surface waters	0.632281	0.75	0.75	0	0	0	0	0	0	0	0	0	0	0	0.648272	0.632731	0	0	0	0.851576	0	0	0.517585	0	0	0	0	0	0	0	4.78245
Bulgaria	g-HCH lindane	58-89-9	0.04	-1.39794	(EU) Inland surface waters maximum allowable concentration			Croatia	Europe	SKVO for MGK (maximum concentration) Other surface waters	0.632281	0.75	0.75	0	0	0	0	0	0	0	0	0	0	0	0.648272	0.632731	0	0	0	0.851576	0	0	0.517585	0	0	0	0	0	0	0	4.78245
Bulgaria	d-HCH	319-86-8	0.04	-1.39794	(EU) Inland surface waters maximum allowable concentration			Croatia	Europe	(EU) Inland surface waters annual average	0.632281	0.75	0.75	0.346782	0.337651	0.656186	0	0	0	0	0.493005	0.504998	0.869176	0	0.78963	0.792649	0	0	0	1	0	0	0.884311	0	0	0	0	0	0.375804	0	9.18247
Bulgaria	Isoproturon	34123-59-6	1	0	(EU) Inland surface waters maximum allowable concentration			Croatia	Europe	(EU) Other surface waters annual average	0.843041	1	1	0.346782	0.337651	0.656186	0	0	0	0	0.530107	0.543003	1	0	0.78963	0.792649	0	0	0	1	0	0	0.517585	0	0	0	0	0	0.375804	0	9.73244
Bulgaria	Pentachloro-phenol	87-86-5	1	0	(EU) Inland surface waters maximum allowable concentration			Croatia	Europe	(EU) Inland surface waters maximum allowable concentration	0.568836	0.674743	0.674743	0	0	0	0	0	0	0	0	0	0	0	0.648272	0.632731	0	0	0	0.851576	0	0	0	0	0	0	0	0	0	0	4.0509
Bulgaria	Simazine	122-34-9	4	0.60206	(EU) Inland surface waters maximum allowable concentration			Croatia	Europe	(EU) Other surface waters maximum allowable concentration	0.632281	0.75	0.75	0	0	0	0	0	0	0	0	0	0	0	0.648272	0.632731	0	0	0	0.851576	0	0	0	0	0	0	0	0	0	0	4.26486
Bulgaria	Alachlor	15972-60-8	0.7	-0.154902	(EU) Other surface waters maximum allowable concentration			Cyprus	Europe	(EU) Inland surface waters annual average	0.632281	0.75	0.75	0.346782	0.337651	0.656186	0	0	0	0	0.493005	0.504998	0.869176	0	0.78963	0.792649	0	0	0	1	0	0	0.884311	0	0	0	0	0	0.375804	0	9.18247
Bulgaria	Atrazine	1912-24-9	2	0.30103	(EU) Other surface waters maximum allowable concentration			Cyprus	Europe	(EU) Other surface waters annual average	0.843041	1	1	0.346782	0.337651	0.656186	0	0	0	0	0.530107	0.543003	1	0	0.78963	0.792649	0	0	0	1	0	0	0.517585	0	0	0	0	0	0.375804	0	9.73244
Bulgaria	Chlorfenvinphos	470-90-6	0.3	-0.522879	(EU) Other surface waters maximum allowable concentration			Cyprus	Europe	(EU) Inland surface waters maximum allowable concentration	0.568836	0.674743	0.674743	0	0	0	0	0	0	0	0	0	0	0	0.648272	0.632731	0	0	0	0.851576	0	0	0	0	0	0	0	0	0	0	4.0509
Bulgaria	Chlorpyrifos (Chlorpyrifos-ethyl)	2921-88-2	0.1	-1	(EU) Other surface waters maximum allowable concentration			Cyprus	Europe	(EU) Other surface waters maximum allowable concentration	0.632281	0.75	0.75	0	0	0	0	0	0	0	0	0	0	0	0.648272	0.632731	0	0	0	0.851576	0	0	0	0	0	0	0	0	0	0	4.26486
Bulgaria	Endosulfan	115-29-7	0.004	-2.39794	(EU) Other surface waters maximum allowable concentration			Czech Republic	Europe	(EU) Inland surface waters annual average	0.632281	0.75	0.75	0.346782	0.337651	0.656186	0	0	0	0	0.493005	0.504998	0.869176	0	0.78963	0.792649	0	0	0	1	0	0	0.884311	0	0	0	0	0	0.375804	0	9.18247
Bulgaria	mixture of hexachlorocyclohexanes	608-73-1	0.02	-1.69897	(EU) Other surface waters maximum allowable concentration			Czech Republic	Europe	(EU) Other surface waters annual average	0.843041	1	1	0.346782	0.337651	0.656186	0	0	0	0	0.530107	0.543003	1	0	0.78963	0.792649	0	0	0	1	0	0	0.517585	0	0	0	0	0	0.375804	0	9.73244
Bulgaria	a-HCH	319-84-6	0.02	-1.69897	(EU) Other surface waters maximum allowable concentration			Czech Republic	Europe	(EU) Inland surface waters maximum allowable concentration	0.568836	0.674743	0.674743	0	0	0	0	0	0	0	0	0	0	0	0.648272	0.632731	0	0	0	0.851576	0	0	0	0	0	0	0	0	0	0	4.0509
Bulgaria	b-HCH	319-85-7	0.02	-1.69897	(EU) Other surface waters maximum allowable concentration			Czech Republic	Europe	(EU) Other surface waters maximum allowable concentration	0.632281	0.75	0.75	0	0	0	0	0	0	0	0	0	0	0	0.648272	0.632731	0	0	0	0.851576	0	0	0	0	0	0	0	0	0	0	4.26486
Bulgaria	g-HCH lindane	58-89-9	0.02	-1.69897	(EU) Other surface waters maximum allowable concentration			Denmark	Europe	(EU) Inland surface waters annual average	0.632281	0.75	0.75	0.346782	0.337651	0.656186	0	0	0	0	0.493005	0.504998	0.869176	0	0.78963	0.792649	0	0	0	1	0	0	0.884311	0	0	0	0	0	0.375804	0	9.18247
Bulgaria	d-HCH	319-86-8	0.02	-1.69897	(EU) Other surface waters maximum allowable concentration			Denmark	Europe	(EU) Other surface waters annual average	0.843041	1	1	0.346782	0.337651	0.656186	0	0	0	0	0.530107	0.543003	1	0	0.78963	0.792649	0	0	0	1	0	0	0.517585	0	0	0	0	0	0.375804	0	9.73244
Bulgaria	Isoproturon	34123-59-6	1	0	(EU) Other surface waters maximum allowable concentration			Denmark	Europe	(EU) Inland surface waters maximum allowable concentration	0.568836	0.674743	0.674743	0	0	0	0	0	0	0	0	0	0	0	0.648272	0.632731	0	0	0	0.851576	0	0	0	0	0	0	0	0	0	0	4.0509
Bulgaria	Pentachloro-phenol	87-86-5	1	0	(EU) Other surface waters maximum allowable concentration			Denmark	Europe	(EU) Other surface waters maximum allowable concentration	0.632281	0.75	0.75	0	0	0	0	0	0	0	0	0	0	0	0.648272	0.632731	0	0	0	0.851576	0	0	0	0	0	0	0	0	0	0	4.26486
Bulgaria	Simazine	122-34-9	4	0.60206	(EU) Other surface waters maximum allowable concentration			Estonia	Europe	Average annual environment quality limit in terrestrial surface water	0	0	0	0	0	0.656186	0	0	0	1	0.493005	0.504998	0.869176	0	0.78963	0.792649	0	0	0	1	0	0	0.884311	1	0	1	0	0	0.375804	0	9.36576
Brazil	Aldrin + Dieldrin		0.03	-1.52288	Fresh water class 3 (Table III)			Estonia	Europe	Maximum allowed environment quality limit in terrestrial surface water	0	0	0	0	0	0	0	0	0	0.647101	0	0	0	0	0.356521	0.632731	0	0	0	0.851576	0	0	0.517585	0	0	0	0	0	0	0	3.00551
Brazil	Aldrin	309-00-2	0.03	-1.52288	Fresh water class 3 (Table III)			Finland	Europe	(Finnish Environment Institute) Proposed overall AA-EQS for fresh water	0	0	0	0	0	0	0	0	0	0	0	0	0	0	0	0	0	0	0	0	0	0.718301	0	0	0	0.446659	0	0	0	0	1.16496
Brazil	Dieldrin	60-57-1	0.03	-1.52288	Fresh water class 3 (Table III)			Finland	Europe	(Finnish Environment Institute) AA-EQS fresh water pelagic community	0	0	0	0	0	0	0	0	0	0	0	0	0	0	0	0	0	0	0	0	0	0.718301	0	0	0	0.446659	0	0	0	0	1.16496
Brazil	Atrazine	1912-24-9	2	0.30103	Fresh water class 3 (Table III)			Finland	Europe	(Finnish Environment Institute) MAC-EQS fresh water pelagic community	0	0	0	0	0	0	0	0	0	0	0	0	0	0	0	0	0	0	0	0	0	0	0	0	0	0	0	0	0	0	0
Brazil	Carbaryl	63-25-2	70	1.8451	Fresh water class 3 (Table III)			Finland	Europe	Annex 1 Environmental quality standard total concentration in inland surface water, arithmetic annual mean	0	0	0	0.346782	0.337651	0.656186	0	0	0	0	0.493005	0.504998	0.869176	0	0	0	0	0	0	0	0	0.718301	0	0	0	0.446659	0	0	0	0	4.37276
Brazil	Chlordane	12789-03-6;57-74-9	0.3	-0.522879	Fresh water class 3 (Table III)			Finland	Europe	(EU) Inland surface waters annual average	0.632281	0.75	0.75	0.346782	0.337651	0.656186	0	0	0	0	0.493005	0.504998	0.869176	0	0.78963	0.792649	0	0	0	1	0	0	0.884311	0	0	0	0	0	0.375804	0	9.18247
Brazil	2,4-D	94-75-7	30	1.47712	Fresh water class 3 (Table III)			Finland	Europe	(EU) Other surface waters annual average	0.843041	1	1	0.346782	0.337651	0.656186	0	0	0	0	0.530107	0.543003	1	0	0.78963	0.792649	0	0	0	1	0	0	0.517585	0	0	0	0	0	0.375804	0	9.73244
Brazil	DDT total		1	0	Fresh water class 3 (Table III)			Finland	Europe	(EU) Inland surface waters maximum allowable concentration	0.568836	0.674743	0.674743	0	0	0	0	0	0	0	0	0	0	0	0.648272	0.632731	0	0	0	0.851576	0	0	0	0	0	0	0	0	0	0	4.0509
Brazil	DDD	72-54-8	1	0	Fresh water class 3 (Table III)			Finland	Europe	(EU) Other surface waters maximum allowable concentration	0.632281	0.75	0.75	0	0	0	0	0	0	0	0	0	0	0	0.648272	0.632731	0	0	0	0.851576	0	0	0	0	0	0	0	0	0	0	4.26486
Brazil	DDE	72-55-9	1	0	Fresh water class 3 (Table III)			France	Europe	(EU) Inland surface waters annual average	0.632281	0.75	0.75	0.346782	0.337651	0.656186	0	0	0	0	0.493005	0.504998	0.869176	0	0.78963	0.792649	0	0	0	1	0	0	0.884311	0	0	0	0	0	0.375804	0	9.18247
Brazil	DDT	50-29-3	1	0	Fresh water class 3 (Table III)			France	Europe	(EU) Other surface waters annual average	0.843041	1	1	0.346782	0.337651	0.656186	0	0	0	0	0.530107	0.543003	1	0	0.78963	0.792649	0	0	0	1	0	0	0.517585	0	0	0	0	0	0.375804	0	9.73244
Brazil	Demoton total		14	1.14613	Fresh water class 3 (Table III)			France	Europe	(EU) Inland surface waters maximum allowable concentration	0.568836	0.674743	0.674743	0	0	0	0	0	0	0	0	0	0	0	0.648272	0.632731	0	0	0	0.851576	0	0	0	0	0	0	0	0	0	0	4.0509
Brazil	Demoton -O	867-27-6	14	1.14613	Fresh water class 3 (Table III)			France	Europe	(EU) Other surface waters maximum allowable concentration	0.632281	0.75	0.75	0	0	0	0	0	0	0	0	0	0	0	0.648272	0.632731	0	0	0	0.851576	0	0	0	0	0	0	0	0	0	0	4.26486
Brazil	Demoton-S	301-12-2	14	1.14613	Fresh water class 3 (Table III)			Germany	Europe	(EU) Inland surface waters annual average	0.632281	0.75	0.75	0.346782	0.337651	0.656186	0	0	0	0	0.493005	0.504998	0.869176	0	0.78963	0.792649	0	0	0	1	0	0	0.884311	0	0	0	0	0	0.375804	0	9.18247
Brazil	Endosulfan total		0.22	-0.657577	Fresh water class 3 (Table III)			Germany	Europe	(EU) Other surface waters annual average	0.843041	1	1	0.346782	0.337651	0.656186	0	0	0	0	0.530107	0.543003	1	0	0.78963	0.792649	0	0	0	1	0	0	0.517585	0	0	0	0	0	0.375804	0	9.73244
Brazil	Endosulfan a	959-98-8	0.22	-0.657577	Fresh water class 3 (Table III)			Germany	Europe	(EU) Inland surface waters maximum allowable concentration	0.568836	0.674743	0.674743	0	0	0	0	0	0	0	0	0	0	0	0.648272	0.632731	0	0	0	0.851576	0	0	0	0	0	0	0	0	0	0	4.0509
Brazil	Endosulfan b	33213-65-9	0.22	-0.657577	Fresh water class 3 (Table III)			Germany	Europe	(EU) Other surface waters maximum allowable concentration	0.632281	0.75	0.75	0	0	0	0	0	0	0	0	0	0	0	0.648272	0.632731	0	0	0	0.851576	0	0	0	0	0	0	0	0	0	0	4.26486
Brazil	Endosulfan sulfate	1031-07-8	0.22	-0.657577	Fresh water class 3 (Table III)			Greece	Europe	(EU) Inland surface waters annual average	0.632281	0.75	0.75	0.346782	0.337651	0.656186	0	0	0	0	0.493005	0.504998	0.869176	0	0.78963	0.792649	0	0	0	1	0	0	0.884311	0	0	0	0	0	0.375804	0	9.18247
Brazil	Endrin	72-20-8	0.2	-0.69897	Fresh water class 3 (Table III)			Greece	Europe	(EU) Other surface waters annual average	0.843041	1	1	0.346782	0.337651	0.656186	0	0	0	0	0.530107	0.543003	1	0	0.78963	0.792649	0	0	0	1	0	0	0.517585	0	0	0	0	0	0.375804	0	9.73244
Brazil	Glyphosate	1071-83-6	280	2.44716	Fresh water class 3 (Table III)			Greece	Europe	(EU) Inland surface waters maximum allowable concentration	0.568836	0.674743	0.674743	0	0	0	0	0	0	0	0	0	0	0	0.648272	0.632731	0	0	0	0.851576	0	0	0	0	0	0	0	0	0	0	4.0509
Brazil	Gution	86-50-0	0.005	-2.30103	Fresh water class 3 (Table III)			Greece	Europe	(EU) Other surface waters maximum allowable concentration	0.632281	0.75	0.75	0	0	0	0	0	0	0	0	0	0	0	0.648272	0.632731	0	0	0	0.851576	0	0	0	0	0	0	0	0	0	0	4.26486
Brazil	Heptachlor epoxide	1024-57-3	0.03	-1.52288	Fresh water class 3 (Table III)			Hungary	Europe	(EU) Inland surface waters annual average	0.632281	0.75	0.75	0.346782	0.337651	0.656186	0	0	0	0	0.493005	0.504998	0.869176	0	0.78963	0.792649	0	0	0	1	0	0	0.884311	0	0	0	0	0	0.375804	0	9.18247
Brazil	Lindane	58-89-9	2	0.30103	Fresh water class 3 (Table III)			Hungary	Europe	(EU) Other surface waters annual average	0.843041	1	1	0.346782	0.337651	0.656186	0	0	0	0	0.530107	0.543003	1	0	0.78963	0.792649	0	0	0	1	0	0	0.517585	0	0	0	0	0	0.375804	0	9.73244
Brazil	Malathion	121-75-5	100	2	Fresh water class 3 (Table III)			Hungary	Europe	(EU) Inland surface waters maximum allowable concentration	0.568836	0.674743	0.674743	0	0	0	0	0	0	0	0	0	0	0	0.648272	0.632731	0	0	0	0.851576	0	0	0	0	0	0	0	0	0	0	4.0509
Brazil	Methoxychlor	72-43-5	20	1.30103	Fresh water class 3 (Table III)			Hungary	Europe	(EU) Other surface waters maximum allowable concentration	0.632281	0.75	0.75	0	0	0	0	0	0	0	0	0	0	0	0.648272	0.632731	0	0	0	0.851576	0	0	0	0	0	0	0	0	0	0	4.26486
Brazil	Parathion	56-38-2	35	1.54407	Fresh water class 3 (Table III)			Ireland	Europe	Ireland Environmental Protection Agency	0.484966	0.575257	0.575257	0.21646	0.21076	0.524949	1	1	1	0.366781	0.493005	0.504998	0.434588	1	0.729654	1	1	1	1	0.851576	1	1	0.0784455	1	1	1	1	1	0.375804	1	22.4225
Brazil	Pentachlorophenol	87-86-5	0.009	-2.04576	Fresh water class 3 (Table III)			Ireland	Europe	(EU) Inland surface waters annual average	0.632281	0.75	0.75	0.346782	0.337651	0.656186	0	0	0	0	0.493005	0.504998	0.869176	0	0.78963	0.792649	0	0	0	1	0	0	0.884311	0	0	0	0	0	0.375804	0	9.18247
Brazil	2,4,5-T	93-76-5	2	0.30103	Fresh water class 3 (Table III)			Ireland	Europe	(EU) Other surface waters annual average	0.843041	1	1	0.346782	0.337651	0.656186	0	0	0	0	0.530107	0.543003	1	0	0.78963	0.792649	0	0	0	1	0	0	0.517585	0	0	0	0	0	0.375804	0	9.73244
Brazil	Toxaphene	8001-35-2	2	0.30103	Fresh water class 3 (Table III)			Ireland	Europe	(EU) Inland surface waters maximum allowable concentration	0.568836	0.674743	0.674743	0	0	0	0	0	0	0	0	0	0	0	0.648272	0.632731	0	0	0	0.851576	0	0	0	0	0	0	0	0	0	0	4.0509
Brazil	2,4,5-TP	93-72-1	10	1	Fresh water class 3 (Table III)			Ireland	Europe	(EU) Other surface waters maximum allowable concentration	0.632281	0.75	0.75	0	0	0	0	0	0	0	0	0	0	0	0.648272	0.632731	0	0	0	0.851576	0	0	0	0	0	0	0	0	0	0	4.26486
Brazil	Heptachlor+Heptachlor epoxide		3.9e-05	-4.40894	Fresh water class 1 (class 2) for intensive consumption (Table II)			Italy	Europe	(EU) Inland surface waters annual average	0.632281	0.75	0.75	0.346782	0.337651	0.656186	0	0	0	0	0.493005	0.504998	0.869176	0	0.78963	0.792649	0	0	0	1	0	0	0.884311	0	0	0	0	0	0.375804	0	9.18247
Brazil	Heptachlor	76-44-8	3.9e-05	-4.40894	Fresh water class 1 (class 2) for intensive consumption (Table II)			Italy	Europe	(EU) Other surface waters annual average	0.843041	1	1	0.346782	0.337651	0.656186	0	0	0	0	0.530107	0.543003	1	0	0.78963	0.792649	0	0	0	1	0	0	0.517585	0	0	0	0	0	0.375804	0	9.73244
Brazil	Heptachlor epoxide	1024-57-3	3.9e-05	-4.40894	Fresh water class 1 (class 2) for intensive consumption (Table II)			Italy	Europe	(EU) Inland surface waters maximum allowable concentration	0.568836	0.674743	0.674743	0	0	0	0	0	0	0	0	0	0	0	0.648272	0.632731	0	0	0	0.851576	0	0	0	0	0	0	0	0	0	0	4.0509
Brazil	Pentachlorophenol	87-86-5	3	0.477121	Fresh water class 1 (class 2) for intensive consumption (Table II)			Italy	Europe	(EU) Other surface waters maximum allowable concentration	0.632281	0.75	0.75	0	0	0	0	0	0	0	0	0	0	0	0.648272	0.632731	0	0	0	0.851576	0	0	0	0	0	0	0	0	0	0	4.26486
Brazil	Toxaphene	8001-35-2	0.00028	-3.55284	Fresh water class 1 (class 2) for intensive consumption (Table II)			Italy	Europe	(Trans Adriatic Pipeline) Threshold value	0	0	0	0	0	0	0	0	0	0	0	0	0	0	0.78963	0	0	0	0	0	0	0	0	0	0	0	0	0	0	0	0.78963
Cambodia	Hexachlorobenzene	118-74-1	0.03	-1.52288	Water Quality Standard in public water areas			Latvia	Europe	(EU) Inland surface waters annual average	0.632281	0.75	0.75	0.346782	0.337651	0.656186	0	0	0	0	0.493005	0.504998	0.869176	0	0.78963	0.792649	0	0	0	1	0	0	0.884311	0	0	0	0	0	0.375804	0	9.18247
Cambodia	DDT	50-29-3	10	1	Water Quality Standard in public water areas			Latvia	Europe	(EU) Other surface waters annual average	0.843041	1	1	0.346782	0.337651	0.656186	0	0	0	0	0.530107	0.543003	1	0	0.78963	0.792649	0	0	0	1	0	0	0.517585	0	0	0	0	0	0.375804	0	9.73244
Cambodia	Aldrin	309-00-2	0.005	-2.30103	Water Quality Standard in public water areas			Latvia	Europe	(EU) Inland surface waters maximum allowable concentration	0.568836	0.674743	0.674743	0	0	0	0	0	0	0	0	0	0	0	0.648272	0.632731	0	0	0	0.851576	0	0	0	0	0	0	0	0	0	0	4.0509
Cambodia	Dieldrin	60-57-1	0.01	-2	Water Quality Standard in public water areas			Latvia	Europe	(EU) Other surface waters maximum allowable concentration	0.632281	0.75	0.75	0	0	0	0	0	0	0	0	0	0	0	0.648272	0.632731	0	0	0	0.851576	0	0	0	0	0	0	0	0	0	0	4.26486
Cambodia	Endrin	72-20-8	0.01	-2	Water Quality Standard in public water areas			Lithuania	Europe	(EU) Inland surface waters annual average	0.632281	0.75	0.75	0.346782	0.337651	0.656186	0	0	0	0	0.493005	0.504998	0.869176	0	0.78963	0.792649	0	0	0	1	0	0	0.884311	0	0	0	0	0	0.375804	0	9.18247
Cambodia	isodrin	465-73-6	0.005	-2.30103	Water Quality Standard in public water areas			Lithuania	Europe	(EU) Other surface waters annual average	0.843041	1	1	0.346782	0.337651	0.656186	0	0	0	0	0.530107	0.543003	1	0	0.78963	0.792649	0	0	0	1	0	0	0.517585	0	0	0	0	0	0.375804	0	9.73244
China	DDT	50-29-3	1	0	Human living and consumption			Lithuania	Europe	(EU) Inland surface waters maximum allowable concentration	0.568836	0.674743	0.674743	0	0	0	0	0	0	0	0	0	0	0	0.648272	0.632731	0	0	0	0.851576	0	0	0	0	0	0	0	0	0	0	4.0509
China	g-HCH lindane	58-89-9	2	0.30103	Human living and consumption			Lithuania	Europe	(EU) Other surface waters maximum allowable concentration	0.632281	0.75	0.75	0	0	0	0	0	0	0	0	0	0	0	0.648272	0.632731	0	0	0	0.851576	0	0	0	0	0	0	0	0	0	0	4.26486
China	Heptaclor	76-44-8	0.2	-0.69897	Human living and consumption			Luxembourg	Europe	(EU) Inland surface waters annual average	0.632281	0.75	0.75	0.346782	0.337651	0.656186	0	0	0	0	0.493005	0.504998	0.869176	0	0.78963	0.792649	0	0	0	1	0	0	0.884311	0	0	0	0	0	0.375804	0	9.18247
China	Parathion	56-38-2	3	0.477121	Human living and consumption			Luxembourg	Europe	(EU) Other surface waters annual average	0.843041	1	1	0.346782	0.337651	0.656186	0	0	0	0	0.530107	0.543003	1	0	0.78963	0.792649	0	0	0	1	0	0	0.517585	0	0	0	0	0	0.375804	0	9.73244
China	Parathion methyl	298-00-0	2	0.30103	Human living and consumption			Luxembourg	Europe	(EU) Inland surface waters maximum allowable concentration	0.568836	0.674743	0.674743	0	0	0	0	0	0	0	0	0	0	0	0.648272	0.632731	0	0	0	0.851576	0	0	0	0	0	0	0	0	0	0	4.0509
China	Malathion	121-75-5	50	1.69897	Human living and consumption			Luxembourg	Europe	(EU) Other surface waters maximum allowable concentration	0.632281	0.75	0.75	0	0	0	0	0	0	0	0	0	0	0	0.648272	0.632731	0	0	0	0.851576	0	0	0	0	0	0	0	0	0	0	4.26486
China	Dimethoate	60-51-5	80	1.90309	Human living and consumption			Malta	Europe	(EU) Inland surface waters annual average	0.632281	0.75	0.75	0.346782	0.337651	0.656186	0	0	0	0	0.493005	0.504998	0.869176	0	0.78963	0.792649	0	0	0	1	0	0	0.884311	0	0	0	0	0	0.375804	0	9.18247
China	DDVP	62-73-7	50	1.69897	Human living and consumption			Malta	Europe	(EU) Other surface waters annual average	0.843041	1	1	0.346782	0.337651	0.656186	0	0	0	0	0.530107	0.543003	1	0	0.78963	0.792649	0	0	0	1	0	0	0.517585	0	0	0	0	0	0.375804	0	9.73244
China	Dipterex	52-68-6	50	1.69897	Human living and consumption			Malta	Europe	(EU) Inland surface waters maximum allowable concentration	0.568836	0.674743	0.674743	0	0	0	0	0	0	0	0	0	0	0	0.648272	0.632731	0	0	0	0.851576	0	0	0	0	0	0	0	0	0	0	4.0509
China	O,O-diethyl S-(1-sulfanylbutyl) thiophosphate	8065-48-3	30	1.47712	Human living and consumption			Malta	Europe	(EU) Other surface waters maximum allowable concentration	0.632281	0.75	0.75	0	0	0	0	0	0	0	0	0	0	0	0.648272	0.632731	0	0	0	0.851576	0	0	0	0	0	0	0	0	0	0	4.26486
China	Chlorothalonil	1897-45-6	10	1	Human living and consumption			Netherlands	Europe	(EU) Inland surface waters annual average	0.632281	0.75	0.75	0.346782	0.337651	0.656186	0	0	0	0	0.493005	0.504998	0.869176	0	0.78963	0.792649	0	0	0	1	0	0	0.884311	0	0	0	0	0	0.375804	0	9.18247
China	1-Naphthalenyl methyl carbamate	63-25-2	50	1.69897	Human living and consumption			Netherlands	Europe	(EU) Other surface waters annual average	0.843041	1	1	0.346782	0.337651	0.656186	0	0	0	0	0.530107	0.543003	1	0	0.78963	0.792649	0	0	0	1	0	0	0.517585	0	0	0	0	0	0.375804	0	9.73244
China	Deltamethrin	52918-63-5	20	1.30103	Human living and consumption			Netherlands	Europe	(EU) Inland surface waters maximum allowable concentration	0.568836	0.674743	0.674743	0	0	0	0	0	0	0	0	0	0	0	0.648272	0.632731	0	0	0	0.851576	0	0	0	0	0	0	0	0	0	0	4.0509
China	Atrazine	1912-24-9	3	0.477121	Human living and consumption			Netherlands	Europe	(EU) Other surface waters maximum allowable concentration	0.632281	0.75	0.75	0	0	0	0	0	0	0	0	0	0	0	0.648272	0.632731	0	0	0	0.851576	0	0	0	0	0	0	0	0	0	0	4.26486
Croatia	alachlor	15972-60-8	0.3	-0.522879	Squaw for PGK (average annual concentration) Inland surface water			North Macedonia	Europe		0	0	0	0	0	0	0	0	0	0	0	0	0	0	0	0	0	0	0	0	0	0	0	0	0	0	0	0	0	0	0
Croatia	atrazine	1912-24-9	0.6	-0.221849	Squaw for PGK (average annual concentration) Inland surface water			Norway	Europe	(EU) Inland surface waters annual average	0.632281	0.75	0.75	0.346782	0.337651	0.656186	0	0	0	0	0.493005	0.504998	0.869176	0	0.78963	0.792649	0	0	0	1	0	0	0.884311	0	0	0	0	0	0.375804	0	9.18247
Croatia	Klorofenvinfos	470-90-6	0.1	-1	Squaw for PGK (average annual concentration) Inland surface water			Norway	Europe	(EU) Other surface waters annual average	0.843041	1	1	0.346782	0.337651	0.656186	0	0	0	0	0.530107	0.543003	1	0	0.78963	0.792649	0	0	0	1	0	0	0.517585	0	0	0	0	0	0.375804	0	9.73244
Croatia	Chlorpyrifos (chlorpyrifos ethyl)	2921-88-2	0.03	-1.52288	Squaw for PGK (average annual concentration) Inland surface water			Norway	Europe	(EU) Inland surface waters maximum allowable concentration	0.568836	0.674743	0.674743	0	0	0	0	0	0	0	0	0	0	0	0.648272	0.632731	0	0	0	0.851576	0	0	0	0	0	0	0	0	0	0	4.0509
Croatia	Cyclodextrin pesticides:		0.01	-2	Squaw for PGK (average annual concentration) Inland surface water			Norway	Europe	(EU) Other surface waters maximum allowable concentration	0.632281	0.75	0.75	0	0	0	0	0	0	0	0	0	0	0	0.648272	0.632731	0	0	0	0.851576	0	0	0	0	0	0	0	0	0	0	4.26486
Croatia	Aldrin	309-00-2	0.01	-2	Squaw for PGK (average annual concentration) Inland surface water			Poland	Europe	(EU) Inland surface waters annual average	0.632281	0.75	0.75	0.346782	0.337651	0.656186	0	0	0	0	0.493005	0.504998	0.869176	0	0.78963	0.792649	0	0	0	1	0	0	0.884311	0	0	0	0	0	0.375804	0	9.18247
Croatia	Dieldrin	60-57-1	0.01	-2	Squaw for PGK (average annual concentration) Inland surface water			Poland	Europe	(EU) Other surface waters annual average	0.843041	1	1	0.346782	0.337651	0.656186	0	0	0	0	0.530107	0.543003	1	0	0.78963	0.792649	0	0	0	1	0	0	0.517585	0	0	0	0	0	0.375804	0	9.73244
Croatia	Endrin	72-20-8	0.01	-2	Squaw for PGK (average annual concentration) Inland surface water			Poland	Europe	(EU) Inland surface waters maximum allowable concentration	0.568836	0.674743	0.674743	0	0	0	0	0	0	0	0	0	0	0	0.648272	0.632731	0	0	0	0.851576	0	0	0	0	0	0	0	0	0	0	4.0509
Croatia	Izodrin	465-73-6	0.01	-2	Squaw for PGK (average annual concentration) Inland surface water			Poland	Europe	(EU) Other surface waters maximum allowable concentration	0.632281	0.75	0.75	0	0	0	0	0	0	0	0	0	0	0	0.648272	0.632731	0	0	0	0.851576	0	0	0	0	0	0	0	0	0	0	4.26486
Croatia	Total DDT		0.025	-1.60206	Squaw for PGK (average annual concentration) Inland surface water			Portugal	Europe	(EU) Inland surface waters annual average	0.632281	0.75	0.75	0.346782	0.337651	0.656186	0	0	0	0	0.493005	0.504998	0.869176	0	0.78963	0.792649	0	0	0	1	0	0	0.884311	0	0	0	0	0	0.375804	0	9.18247
Croatia	DDD	72-54-8	0.025	-1.60206	Squaw for PGK (average annual concentration) Inland surface water			Portugal	Europe	(EU) Other surface waters annual average	0.843041	1	1	0.346782	0.337651	0.656186	0	0	0	0	0.530107	0.543003	1	0	0.78963	0.792649	0	0	0	1	0	0	0.517585	0	0	0	0	0	0.375804	0	9.73244
Croatia	DDE	72-55-9	0.025	-1.60206	Squaw for PGK (average annual concentration) Inland surface water			Portugal	Europe	(EU) Inland surface waters maximum allowable concentration	0.568836	0.674743	0.674743	0	0	0	0	0	0	0	0	0	0	0	0.648272	0.632731	0	0	0	0.851576	0	0	0	0	0	0	0	0	0	0	4.0509
Croatia	o,p-DDT	789-02-6	0.025	-1.60206	Squaw for PGK (average annual concentration) Inland surface water			Portugal	Europe	(EU) Other surface waters maximum allowable concentration	0.632281	0.75	0.75	0	0	0	0	0	0	0	0	0	0	0	0.648272	0.632731	0	0	0	0.851576	0	0	0	0	0	0	0	0	0	0	4.26486
Croatia	para-para-DDT	50-29-3	0.01	-2	Squaw for PGK (average annual concentration) Inland surface water			Romania	Europe	(EU) Inland surface waters annual average	0.632281	0.75	0.75	0.346782	0.337651	0.656186	0	0	0	0	0.493005	0.504998	0.869176	0	0.78963	0.792649	0	0	0	1	0	0	0.884311	0	0	0	0	0	0.375804	0	9.18247
Croatia	1,2-dichloroethane	107-06-2	10	1	Squaw for PGK (average annual concentration) Inland surface water			Romania	Europe	(EU) Other surface waters annual average	0.843041	1	1	0.346782	0.337651	0.656186	0	0	0	0	0.530107	0.543003	1	0	0.78963	0.792649	0	0	0	1	0	0	0.517585	0	0	0	0	0	0.375804	0	9.73244
Croatia	DCM	75-09-2	20	1.30103	Squaw for PGK (average annual concentration) Inland surface water			Romania	Europe	(EU) Inland surface waters maximum allowable concentration	0.568836	0.674743	0.674743	0	0	0	0	0	0	0	0	0	0	0	0.648272	0.632731	0	0	0	0.851576	0	0	0	0	0	0	0	0	0	0	4.0509
Croatia	Di (2-ethylhexyl) phthalate (DEHP)	117-81-7	1.3	0.113943	Squaw for PGK (average annual concentration) Inland surface water			Romania	Europe	(EU) Other surface waters maximum allowable concentration	0.632281	0.75	0.75	0	0	0	0	0	0	0	0	0	0	0	0.648272	0.632731	0	0	0	0.851576	0	0	0	0	0	0	0	0	0	0	4.26486
Croatia	diuron	330-54-1	0.2	-0.69897	Squaw for PGK (average annual concentration) Inland surface water			Romania	Europe	(Romanian Standards Institute) Category I	0	0	0	0	0	0	0	0	0	0	0	0	0	0	0	0	0	0	0	0	0	0	0	0	0	0	0	0	0	0	0
Croatia	Endosulfan	115-29-7	0.005	-2.30103	Squaw for PGK (average annual concentration) Inland surface water			Russia	Europe		0	0	0	0	0	0	0	0	0	0	0	0	0	0	0	0	0	0	0	0	0	0	0	0	0	0	0	0	0	0	0
Croatia	Hexachlorocyclohexane	608-73-1	0.02	-1.69897	Squaw for PGK (average annual concentration) Inland surface water			Serbia	Europe		0	0	0	0	0	0	0	0	0	0	0	0	0	0	0	0	0	0	0	0	0	0	0	0	0	0	0	0	0	0	0
Croatia	a-HCH	319-84-6	0.02	-1.69897	Squaw for PGK (average annual concentration) Inland surface water			Slovakia	Europe	(EU) Inland surface waters annual average	0.632281	0.75	0.75	0.346782	0.337651	0.656186	0	0	0	0	0.493005	0.504998	0.869176	0	0.78963	0.792649	0	0	0	1	0	0	0.884311	0	0	0	0	0	0.375804	0	9.18247
Croatia	b-HCH	319-85-7	0.02	-1.69897	Squaw for PGK (average annual concentration) Inland surface water			Slovakia	Europe	(EU) Other surface waters annual average	0.843041	1	1	0.346782	0.337651	0.656186	0	0	0	0	0.530107	0.543003	1	0	0.78963	0.792649	0	0	0	1	0	0	0.517585	0	0	0	0	0	0.375804	0	9.73244
Croatia	g-HCH lindane	58-89-9	0.02	-1.69897	Squaw for PGK (average annual concentration) Inland surface water			Slovakia	Europe	(EU) Inland surface waters maximum allowable concentration	0.568836	0.674743	0.674743	0	0	0	0	0	0	0	0	0	0	0	0.648272	0.632731	0	0	0	0.851576	0	0	0	0	0	0	0	0	0	0	4.0509
Croatia	d-HCH	319-86-8	0.02	-1.69897	Squaw for PGK (average annual concentration) Inland surface water			Slovakia	Europe	(EU) Other surface waters maximum allowable concentration	0.632281	0.75	0.75	0	0	0	0	0	0	0	0	0	0	0	0.648272	0.632731	0	0	0	0.851576	0	0	0	0	0	0	0	0	0	0	4.26486
Croatia	isoproturon	34123-59-6	0.3	-0.522879	Squaw for PGK (average annual concentration) Inland surface water			Slovenia	Europe	(EU) Inland surface waters annual average	0.632281	0.75	0.75	0.346782	0.337651	0.656186	0	0	0	0	0.493005	0.504998	0.869176	0	0.78963	0.792649	0	0	0	1	0	0	0.884311	0	0	0	0	0	0.375804	0	9.18247
Croatia	pentachlorophenol	87-86-5	0.4	-0.39794	Squaw for PGK (average annual concentration) Inland surface water			Slovenia	Europe	(EU) Other surface waters annual average	0.843041	1	1	0.346782	0.337651	0.656186	0	0	0	0	0.530107	0.543003	1	0	0.78963	0.792649	0	0	0	1	0	0	0.517585	0	0	0	0	0	0.375804	0	9.73244
Croatia	simazine	122-34-9	1	0	Squaw for PGK (average annual concentration) Inland surface water			Slovenia	Europe	(EU) Inland surface waters maximum allowable concentration	0.568836	0.674743	0.674743	0	0	0	0	0	0	0	0	0	0	0	0.648272	0.632731	0	0	0	0.851576	0	0	0	0	0	0	0	0	0	0	4.0509
Croatia	trifluralin	1582-09-8	0.03	-1.52288	Squaw for PGK (average annual concentration) Inland surface water			Slovenia	Europe	(EU) Other surface waters maximum allowable concentration	0.632281	0.75	0.75	0	0	0	0	0	0	0	0	0	0	0	0.648272	0.632731	0	0	0	0.851576	0	0	0	0	0	0	0	0	0	0	4.26486
Croatia	alachlor	15972-60-8	0.3	-0.522879	SKVO for PGK (average annual concentration) Other surface water			Spain	Europe	(EU) Inland surface waters annual average	0.632281	0.75	0.75	0.346782	0.337651	0.656186	0	0	0	0	0.493005	0.504998	0.869176	0	0.78963	0.792649	0	0	0	1	0	0	0.884311	0	0	0	0	0	0.375804	0	9.18247
Croatia	atrazine	1912-24-9	0.6	-0.221849	SKVO for PGK (average annual concentration) Other surface water			Spain	Europe	(EU) Other surface waters annual average	0.843041	1	1	0.346782	0.337651	0.656186	0	0	0	0	0.530107	0.543003	1	0	0.78963	0.792649	0	0	0	1	0	0	0.517585	0	0	0	0	0	0.375804	0	9.73244
Croatia	Klorofenvinfos	470-90-6	0.1	-1	SKVO for PGK (average annual concentration) Other surface water			Spain	Europe	(EU) Inland surface waters maximum allowable concentration	0.568836	0.674743	0.674743	0	0	0	0	0	0	0	0	0	0	0	0.648272	0.632731	0	0	0	0.851576	0	0	0	0	0	0	0	0	0	0	4.0509
Croatia	Chlorpyrifos (chlorpyrifos ethyl)	2921-88-2	0.03	-1.52288	SKVO for PGK (average annual concentration) Other surface water			Spain	Europe	(EU) Other surface waters maximum allowable concentration	0.632281	0.75	0.75	0	0	0	0	0	0	0	0	0	0	0	0.648272	0.632731	0	0	0	0.851576	0	0	0	0	0	0	0	0	0	0	4.26486
Croatia	Cyclodextrin pesticides:		0.005	-2.30103	SKVO for PGK (average annual concentration) Other surface water			Sweden	Europe	(EU) Inland surface waters annual average	0.632281	0.75	0.75	0.346782	0.337651	0.656186	0	0	0	0	0.493005	0.504998	0.869176	0	0.78963	0.792649	0	0	0	1	0	0	0.884311	0	0	0	0	0	0.375804	0	9.18247
Croatia	Aldrin	309-00-2	0.005	-2.30103	SKVO for PGK (average annual concentration) Other surface water			Sweden	Europe	(EU) Other surface waters annual average	0.843041	1	1	0.346782	0.337651	0.656186	0	0	0	0	0.530107	0.543003	1	0	0.78963	0.792649	0	0	0	1	0	0	0.517585	0	0	0	0	0	0.375804	0	9.73244
Croatia	Dieldrin	60-57-1	0.005	-2.30103	SKVO for PGK (average annual concentration) Other surface water			Sweden	Europe	(EU) Inland surface waters maximum allowable concentration	0.568836	0.674743	0.674743	0	0	0	0	0	0	0	0	0	0	0	0.648272	0.632731	0	0	0	0.851576	0	0	0	0	0	0	0	0	0	0	4.0509
Croatia	Endrin	72-20-8	0.005	-2.30103	SKVO for PGK (average annual concentration) Other surface water			Sweden	Europe	(EU) Other surface waters maximum allowable concentration	0.632281	0.75	0.75	0	0	0	0	0	0	0	0	0	0	0	0.648272	0.632731	0	0	0	0.851576	0	0	0	0	0	0	0	0	0	0	4.26486
Croatia	Izodrin	465-73-6	0.005	-2.30103	SKVO for PGK (average annual concentration) Other surface water			Switzerland	Europe	(EU) Inland surface waters annual average	0.632281	0.75	0.75	0.346782	0.337651	0.656186	0	0	0	0	0.493005	0.504998	0.869176	0	0.78963	0.792649	0	0	0	1	0	0	0.884311	0	0	0	0	0	0.375804	0	9.18247
Croatia	Total DDT		0.025	-1.60206	SKVO for PGK (average annual concentration) Other surface water			Switzerland	Europe	(EU) Other surface waters annual average	0.843041	1	1	0.346782	0.337651	0.656186	0	0	0	0	0.530107	0.543003	1	0	0.78963	0.792649	0	0	0	1	0	0	0.517585	0	0	0	0	0	0.375804	0	9.73244
Croatia	DDD	72-54-8	0.025	-1.60206	SKVO for PGK (average annual concentration) Other surface water			Switzerland	Europe	(EU) Inland surface waters maximum allowable concentration	0.568836	0.674743	0.674743	0	0	0	0	0	0	0	0	0	0	0	0.648272	0.632731	0	0	0	0.851576	0	0	0	0	0	0	0	0	0	0	4.0509
Croatia	DDE	72-55-9	0.025	-1.60206	SKVO for PGK (average annual concentration) Other surface water			Switzerland	Europe	(EU) Other surface waters maximum allowable concentration	0.632281	0.75	0.75	0	0	0	0	0	0	0	0	0	0	0	0.648272	0.632731	0	0	0	0.851576	0	0	0	0	0	0	0	0	0	0	4.26486
Croatia	o,p-DDT	789-02-6	0.025	-1.60206	SKVO for PGK (average annual concentration) Other surface water			Switzerland	Europe	Swiss Federal Office for the Environment	0.484966	0.575257	0.575257	0.21646	0.21076	0.524949	0.589258	1	1	0.366781	0.369754	0.378749	0.434588	1	1	1	1	1	1	0.851576	1	1	1	1	0.75	1	1	1	1	1	23.3284
Croatia	para-para-DDT	50-29-3	0.01	-2	SKVO for PGK (average annual concentration) Other surface water			Ukraine	Europe	Intended for drinking need	0	0	0	0	0	0	0	0	0	0	0	0	0	0	0	0	0	0	0	0	0	0	0	0	0	0	0	0	0	0	0
Croatia	1,2-dichloroethane	107-06-2	10	1	SKVO for PGK (average annual concentration) Other surface water			Ukraine	Europe	Cultural and recreational purposes	0	0	0.174743	0	0	0.131237	0	0	0	0	0	0	0	0	0	0	0	0	0	0	0	0	0	0	0	0	0	0	0	0	0.30598
Croatia	DCM	75-09-2	20	1.30103	SKVO for PGK (average annual concentration) Other surface water			Ukraine	Europe	Water bodies of fishery management	0	0	0	0	0	0	0	0	0	0	0	0	0	0	0	0	0	0	0	0	0	0	0	0	0	0	0	0	0	0	0
Croatia	Di (2-ethylhexyl) phthalate (DEHP)	117-81-7	1.3	0.113943	SKVO for PGK (average annual concentration) Other surface water			United Kingdom	Europe	(EU) Inland surface waters annual average	0.632281	0.75	0.75	0.346782	0.337651	0.656186	0	0	0	0	0.493005	0.504998	0.869176	0	0.78963	0.792649	0	0	0	1	0	0	0.884311	0	0	0	0	0	0.375804	0	9.18247
Croatia	diuron	330-54-1	0.2	-0.69897	SKVO for PGK (average annual concentration) Other surface water			United Kingdom	Europe	(EU) Other surface waters annual average	0.843041	1	1	0.346782	0.337651	0.656186	0	0	0	0	0.530107	0.543003	1	0	0.78963	0.792649	0	0	0	1	0	0	0.517585	0	0	0	0	0	0.375804	0	9.73244
Croatia	Endosulfan	115-29-7	0.0005	-3.30103	SKVO for PGK (average annual concentration) Other surface water			United Kingdom	Europe	(EU) Inland surface waters maximum allowable concentration	0.568836	0.674743	0.674743	0	0	0	0	0	0	0	0	0	0	0	0.648272	0.632731	0	0	0	0.851576	0	0	0	0	0	0	0	0	0	0	4.0509
Croatia	Hexachlorocyclohexane	608-73-1	0.002	-2.69897	SKVO for PGK (average annual concentration) Other surface water			United Kingdom	Europe	(EU) Other surface waters maximum allowable concentration	0.632281	0.75	0.75	0	0	0	0	0	0	0	0	0	0	0	0.648272	0.632731	0	0	0	0.851576	0	0	0	0	0	0	0	0	0	0	4.26486
Croatia	a-HCH	319-84-6	0.002	-2.69897	SKVO for PGK (average annual concentration) Other surface water			United Kingdom	Europe	(United Kingdom Department for Environment, Food, and Rural Affairs) Freshwater long-term proposed	0	0	0	0	0	0	0	0	0	0	0	0	0	0	0	0	0	0.946656	0	0	0	0	0	0.0854547	0	0	0	0	0	0	1.03211
Croatia	b-HCH	319-85-7	0.002	-2.69897	SKVO for PGK (average annual concentration) Other surface water			United Kingdom	Europe	(United Kingdom Department for Environment, Food, and Rural Affairs) Freshwater short-term proposed	0	0	0	0	0	0	0	0	0	0	0	0	0	0	0	0	0	0.74399	0	0	0	0	0	0	0	0	0	0	0	0	0.74399
Croatia	g-HCH lindane	58-89-9	0.002	-2.69897	SKVO for PGK (average annual concentration) Other surface water			United Kingdom	Europe	(United Kingdom Department for Environment, Food, and Rural Affairs) Freshwater long-term existing	0	0	0	0	0	0	0	0	0	0	0	0	0	0	0	0	0	1	0	0	0	0	0	0	0	0	0	0	0	0	1
Croatia	d-HCH	319-86-8	0.002	-2.69897	SKVO for PGK (average annual concentration) Other surface water			United Kingdom	Europe	(United Kingdom Department for Environment, Food, and Rural Affairs) Freshwater short-term existing	0	0	0	0	0	0	0	0	0	0	0	0	0	0	0	0	0	0.697064	0	0	0	0	0	0	0	0	0	0	0	0	0.697064
Croatia	isoproturon	34123-59-6	0.3	-0.522879	SKVO for PGK (average annual concentration) Other surface water			Barbados	North America		0	0	0	0	0	0	0	0	0	0	0	0	0	0	0	0	0	0	0	0	0	0	0	0	0	0	0	0	0	0	0
Croatia	pentachlorophenol	87-86-5	0.4	-0.39794	SKVO for PGK (average annual concentration) Other surface water			Canada	North America		0	0	0	0	0	0	0	0	0	0	0	0	0	0	0	0	0	0	0	0	0	0	0	0	0	0	0	0	0	0	0
Croatia	simazine	122-34-9	1	0	SKVO for PGK (average annual concentration) Other surface water			Mexico	North America		0	0	0	0	0	0	0	0	0	0	0	0	0	0	0	0	0	0	0	0	0	0	0	0	0	0	0	0	0	0	0
Croatia	trifluralin	1582-09-8	0.03	-1.52288	SKVO for PGK (average annual concentration) Other surface water			United States	North America	Human Health for the consumption of Water + Organism	1	0.849485	0.169445	0.848701	1	0.987282	0.116692	0.198033	0.198033	0.836686	1	1	0.661825	0.190038	0	0	0	0	0	0	0	0	0	0	0	0	0	0	0	0	9.05622
Croatia	alachlor	15972-60-8	0.7	-0.154902	SKVO for MGK (maximum concentration) inland surface waters			United States	North America	Human Health for the consumption of organism	0.992674	0.788725	0.164394	0.848701	1	0.987282	0.0805282	0.0931161	0.0931161	0.836686	1	1	0.661825	0	0	0	0	0	0	0	0	0	0	0	0	0	0	0	0	0	8.54705
Croatia	atrazine	1912-24-9	2	0.30103	SKVO for MGK (maximum concentration) inland surface waters			Australia	Oceania	Recreational purposes	0	0	0.0752575	0	0	0.331096	0.0548694	0	0	0.202657	0.246502	0.252499	0	0.409354	0	0.358061	0	0	0.174293	0.482268	0.333333	0	0	0.0830174	0	0	0	0.407283	0	0	3.41049
Croatia	Klorofenvinfos	470-90-6	0.3	-0.522879	SKVO for MGK (maximum concentration) inland surface waters			Argentina	South America		0	0	0	0	0	0	0	0	0	0	0	0	0	0	0	0	0	0	0	0	0	0	0	0	0	0	0	0	0	0	0
Croatia	Chlorpyrifos (chlorpyrifos ethyl)	2921-88-2	0.1	-1	SKVO for MGK (maximum concentration) inland surface waters			Brazil	South America	Fresh water class 3 (Table III)	0	0	0.25	0	0	0.393712	0.518934	0.880657	0.880657	0	0.434199	0.444762	0.303764	0.512299	0.648272	0	0	0	0	0	0	0	0	0.042425	0	0	0	0	0	0	5.30968
Croatia	diuron	330-54-1	1.8	0.255273	SKVO for MGK (maximum concentration) inland surface waters			Brazil	South America	Fresh water class 1 (class 2) for intensive consumption (Table II)	0	0	0	0	0	0	0	0	0	0.745552	0	0	0	0	0	0	0	0	0	0	0	0	0	0	0	0	0	0	0	0	0.745552
Croatia	Endosulfan	115-29-7	0.01	-2	SKVO for MGK (maximum concentration) inland surface waters			Chile	South America		0	0	0	0	0	0	0	0	0	0	0	0	0	0	0	0	0	0	0	0	0	0	0	0	0	0	0	0	0	0	0
Croatia	Hexachlorocyclohexane	608-73-1	0.04	-1.39794	SKVO for MGK (maximum concentration) inland surface waters			Colombia	South America		0	0	0	0	0	0	0	0	0	0	0	0	0	0	0	0	0	0	0	0	0	0	0	0	0	0	0	0	0	0	0
Croatia	a-HCH	319-84-6	0.02	-1.69897	SKVO for MGK (maximum concentration) inland surface waters			Ecuador	South America		0	0	0	0	0	0	0	0	0	0	0	0	0	0	0	0	0	0	0	0	0	0	0	0	0	0	0	0	0	0	0
Croatia	b-HCH	319-85-7	0.02	-1.69897	SKVO for MGK (maximum concentration) inland surface waters
Croatia	g-HCH lindane	58-89-9	0.02	-1.69897	SKVO for MGK (maximum concentration) inland surface waters
Croatia	d-HCH	319-86-8	0.02	-1.69897	SKVO for MGK (maximum concentration) inland surface waters
Croatia	isoproturon	34123-59-6	1	0	SKVO for MGK (maximum concentration) inland surface waters
Croatia	pentachlorophenol	87-86-5	1	0	SKVO for MGK (maximum concentration) inland surface waters			Numerical Standard Score- NS3			Mediani: Mediani[log(PSVi)]
Croatia	simazine	122-34-9	4	0.60206	SKVO for MGK (maximum concentration) inland surface waters
Croatia	alachlor	15972-60-8	0.7	-0.154902	SKVO for MGK (maximum concentration) Other surface waters			Pesticide CAS Mediani Country Continent Refs μLi			α-HCH	β-HCH	γ-HCH(Lindane)	p,p'-DDD	p,p'-DDE	p,p'-DDT	α-endosulfan	β-endosulfan	Endosulfan sulfate	Heptachlor	Aldrin	Dieldrin	Endrin	2,4-D	Atrazine	Alachlor	Bentazon	Carbendazim	Carbofuran	Chlorpyrifos	Diazinon	Dimethoate	Diuron	Glyphosate	Malathion	MCPA	Metolachlor	Parathion-Methyl	Simazine	Terbuthylazine	S3
Croatia	atrazine	1912-24-9	2	0.30103	SKVO for MGK (maximum concentration) Other surface waters						319-84-6	319-85-7	58-89-9	72-54-8	72-55-9	50-29-3	959-98-8	33213-65-9	1031-07-8	76-44-8	309-00-2	60-57-1	72-20-8	94-75-7	1912-24-9	15972-60-8	25057-89-0	10605-21-7	1563-66-2	2921-88-2	333-41-5	60-51-5	330-54-1	1071-83-6	121-75-5	94-74-6	51218-45-2	298-00-0	122-34-9	5915-41-3
Croatia	Klorofenvinfos	470-90-6	0.3	-0.522879	SKVO for MGK (maximum concentration) Other surface waters						-1.69897	-1.69897	-1.69897	-1.60206	-1.60206	-2	1.38908	0.321726	0.321726	-1.26144	-2	-2	-2	1.92255	0.30103	-0.154902	0.80103	-0.489405	1.47712	-1	1	0.90309	0.255273	2.29664	1.84949	0.20412	0.5	0.778151	0.340621	-0.5
Croatia	Chlorpyrifos (chlorpyrifos ethyl)	2921-88-2	0.1	-1	SKVO for MGK (maximum concentration) Other surface waters						-1.79764	-1.79797	-1.60361	-1.60794	-1.62991	-1.61901	0.399241	0.352457	0.352457	-1.98197	-2.03471	-2.04637	-1.92554	1.67706	0.070376	-0.323201	0.80103	0.0779062	0.836762	-1.16509	0.671281	0.758316	-0.135223	1.11767	0.669897	-0.113815	0.80103	0.551047	0.293341	-0.274228
Croatia	diuron	330-54-1	1.8	0.255273	SKVO for MGK (maximum concentration) Other surface waters			Egypt	Africa																																NA
Croatia	Endosulfan	115-29-7	0.004	-2.39794	SKVO for MGK (maximum concentration) Other surface waters			Ethiopia	Africa																																NA
Croatia	Hexachlorocyclohexane	608-73-1	0.02	-1.69897	SKVO for MGK (maximum concentration) Other surface waters			Ghana	Africa																																NA
Croatia	a-HCH	319-84-6	0.02	-1.69897	SKVO for MGK (maximum concentration) Other surface waters			Ivory Coast	Africa																																NA
Croatia	b-HCH	319-85-7	0.02	-1.69897	SKVO for MGK (maximum concentration) Other surface waters			Kenya	Africa																																NA
Croatia	g-HCH lindane	58-89-9	0.02	-1.69897	SKVO for MGK (maximum concentration) Other surface waters			Nigeria	Africa	Drinking water																															NA
Croatia	d-HCH	319-86-8	0.02	-1.69897	SKVO for MGK (maximum concentration) Other surface waters			South Africa	Africa																																NA
Croatia	isoproturon	34123-59-6	1	0	SKVO for MGK (maximum concentration) Other surface waters			Tunisia	Africa																																NA
Croatia	pentachlorophenol	87-86-5	1	0	SKVO for MGK (maximum concentration) Other surface waters			Bangladesh	Asia																																NA
Croatia	simazine	122-34-9	4	0.60206	SKVO for MGK (maximum concentration) Other surface waters			China	Asia	Human living and consumption			1.90464			1.61901				1.283					0.406745							1.14477			1.02907			-0.250018			1.0196
Croatia	Alachlor	15972-60-8	0.3	-0.522879	(EU) Inland surface waters annual average			India	Asia																																NA
Croatia	Atrazine	1912-24-9	0.6	-0.221849	(EU) Inland surface waters annual average			Indonesia	Asia	Human living and consumption																															NA
Croatia	Chlorfenvinphos	470-90-6	0.1	-1	(EU) Inland surface waters annual average			Iran	Asia																																NA
Croatia	Chlorpyrifos (Chlorpyrifos-ethyl)	2921-88-2	0.03	-1.52288	(EU) Inland surface waters annual average			Israel	Asia																																NA
Croatia	Cyclodiene pesticides sum		0.01	-2	(EU) Inland surface waters annual average			Japan	Asia	Environmental quality standards for human health																					0.0276886								0.183781		0.105735
Croatia	Aldriin	309-00-2	0.01	-2	(EU) Inland surface waters annual average			Kazakhstan	Asia																																NA
Croatia	Dieldriin	60-57-1	0.01	-2	(EU) Inland surface waters annual average			Malaysia	Asia	Class II	2.09867	2.099	1.90464			0.619014					0.335737	0.3474		0.168036																	1.08179
Croatia	Endriin	72-20-8	0.01	-2	(EU) Inland surface waters annual average			Malaysia	Asia	Class III maximum	2.75188	2.75222	2.55785								1.33574	1.3474		0.976151																	1.95354
Croatia	Isodriin	465-73-6	0.01	-2	(EU) Inland surface waters annual average			Malaysia	Asia	Class III 24 hour average	0.797638	0.797975	0.603609			1.61901					0.0347072	0.0463704																			0.649886
Croatia	DDT sum		0.025	-1.60206	(EU) Inland surface waters annual average			Myanmar	Asia																																NA
Croatia	DDD	72-54-8	0.025	-1.60206	(EU) Inland surface waters annual average			Pakistan	Asia																																NA
Croatia	DDE	72-55-9	0.025	-1.60206	(EU) Inland surface waters annual average			Philippines	Asia	Water Body Classification AA			1.90464			1.61901				0.45909	0.511828	0.523492	1.70369																		1.12029
Croatia	para-para DDT	50-29-3	0.01	-2	(EU) Inland surface waters annual average			Philippines	Asia	Water Body Classification A			1.90464			1.61901				0.45909	0.511828	0.523492	1.70369																		1.12029
Croatia	Diuron	330-54-1	0.2	-0.69897	(EU) Inland surface waters annual average			Saudi Arabia	Asia	Environmental Quality Targets for Ambient Water Quality			-0.396391	-0.392062	-0.370091	-0.380986				-0.319061	-0.664263		-0.296308																		-0.402737
Croatia	Endosulfan	115-29-7	0.005	-2.30103	(EU) Inland surface waters annual average			South Korea	Asia																																NA
Croatia	mixture of hexachlorocyclohexanes	608-73-1	0.02	-1.69897	(EU) Inland surface waters annual average			Thailand	Asia	Surface Water Quality	0.0986684					1.61901				1.283	1.03471	1.04637																			1.01635
Croatia	a-HCH	319-84-6	0.02	-1.69897	(EU) Inland surface waters annual average			Turkey	Asia																																NA
Croatia	b-HCH	319-85-7	0.02	-1.69897	(EU) Inland surface waters annual average			Vietnam	Asia	A1 Use for domestic water supply purposes (after applying normal treatment)	0.0986684	0.0990047	-0.095361	1.60794	1.62991	1.61901				1.283	1.03471	1.04637																			0.924806
Croatia	g-HCH lindane	58-89-9	0.02	-1.69897	(EU) Inland surface waters annual average			Vietnam	Asia	A2 Use for domestic water supply purposes, it must apply appropriate treatment technologies or use purposes such as B1 and B2	0.0986684	0.0990047	-0.095361	1.60794	1.62991	1.61901				1.283	1.03471	1.04637																			0.924806
Croatia	d-HCH	319-86-8	0.02	-1.69897	(EU) Inland surface waters annual average			Albania	Europe																																NA
Croatia	Isoproturon	34123-59-6	0.3	-0.522879	(EU) Inland surface waters annual average			Austria	Europe	(EU) Inland surface waters annual average	0.0986684	0.0990047	-0.095361	0.00587768	0.0278486	-0.380986					0.0347072	0.0463704	-0.0744596		-0.292225	-0.199677				-0.357785			-0.563747						-0.293341		-0.138936
Croatia	Pentachloro-phenol	87-86-5	0.4	-0.39794	(EU) Inland surface waters annual average			Austria	Europe	(EU) Other surface waters annual average	-0.901332	-0.900995	-1.09536	0.00587768	0.0278486	-0.380986					-0.266323	-0.25466	-0.37549		-0.292225	-0.199677				-0.357785			0.390496						-0.293341		-0.349568
Croatia	Simazine	122-34-9	1	0	(EU) Inland surface waters annual average			Austria	Europe	(EU) Inland surface waters maximum allowable concentration	0.399698	0.400035	0.205669												0.230654	0.168299				0.165094									0.308719		0.26831
Croatia	Trifluralin	1582-09-8	0.03	-1.52288	(EU) Inland surface waters annual average			Austria	Europe	(EU) Other surface waters maximum allowable concentration	0.0986684	0.0990047	-0.095361												0.230654	0.168299				0.165094									0.308719		0.139297
Croatia	Alachlor	15972-60-8	0.3	-0.522879	(EU) Other surface waters annual average			Belgium	Europe	(EU) Inland surface waters annual average	0.0986684	0.0990047	-0.095361	0.00587768	0.0278486	-0.380986					0.0347072	0.0463704	-0.0744596		-0.292225	-0.199677				-0.357785			-0.563747						-0.293341		-0.138936
Croatia	Atrazine	1912-24-9	0.6	-0.221849	(EU) Other surface waters annual average			Belgium	Europe	(EU) Other surface waters annual average	-0.901332	-0.900995	-1.09536	0.00587768	0.0278486	-0.380986					-0.266323	-0.25466	-0.37549		-0.292225	-0.199677				-0.357785			0.390496						-0.293341		-0.349568
Croatia	Chlorfenvinphos	470-90-6	0.1	-1	(EU) Other surface waters annual average			Belgium	Europe	(EU) Inland surface waters maximum allowable concentration	0.399698	0.400035	0.205669												0.230654	0.168299				0.165094									0.308719		0.26831
Croatia	Chlorpyrifos (Chlorpyrifos-ethyl)	2921-88-2	0.03	-1.52288	(EU) Other surface waters annual average			Belgium	Europe	(EU) Other surface waters maximum allowable concentration	0.0986684	0.0990047	-0.095361												0.230654	0.168299				0.165094									0.308719		0.139297
Croatia	Cyclodiene pesticides sum		0.005	-2.30103	(EU) Other surface waters annual average			Bosnia and Herzegovina	Europe																																NA
Croatia	Aldriin	309-00-2	0.005	-2.30103	(EU) Other surface waters annual average			Bulgaria	Europe	(EU) Inland surface waters annual average	0.0986684	0.0990047	-0.095361	0.00587768	0.0278486	-0.380986					0.0347072	0.0463704	-0.0744596		-0.292225	-0.199677				-0.357785			-0.563747						-0.293341		-0.138936
Croatia	Dieldriin	60-57-1	0.005	-2.30103	(EU) Other surface waters annual average			Bulgaria	Europe	(EU) Other surface waters annual average	-0.901332	-0.900995	-1.09536	0.00587768	0.0278486	-0.380986					-0.266323	-0.25466	-0.37549		-0.292225	-0.199677				-0.357785			0.390496						-0.293341		-0.349568
Croatia	Endriin	72-20-8	0.005	-2.30103	(EU) Other surface waters annual average			Bulgaria	Europe	(EU) Inland surface waters maximum allowable concentration	0.399698	0.400035	0.205669												0.230654	0.168299				0.165094									0.308719		0.26831
Croatia	Isodriin	465-73-6	0.005	-2.30103	(EU) Other surface waters annual average			Bulgaria	Europe	(EU) Other surface waters maximum allowable concentration	0.0986684	0.0990047	-0.095361												0.230654	0.168299				0.165094									0.308719		0.139297
Croatia	DDT sum		0.025	-1.60206	(EU) Other surface waters annual average			Croatia	Europe	Squaw for PGK (average annual concentration) Inland surface water	0.0986684	0.0990047	-0.095361	0.00587768	0.0278486	-0.380986					0.0347072	0.0463704	-0.0744596		-0.292225	-0.199677				-0.357785			-0.563747						-0.293341		-0.138936
Croatia	DDD	72-54-8	0.025	-1.60206	(EU) Other surface waters annual average			Croatia	Europe	SKVO for PGK (average annual concentration) Other surface water	-0.901332	-0.900995	-1.09536	0.00587768	0.0278486	-0.380986					-0.266323	-0.25466	-0.37549		-0.292225	-0.199677				-0.357785			-0.563747						-0.293341		-0.417728
Croatia	DDE	72-55-9	0.025	-1.60206	(EU) Other surface waters annual average			Croatia	Europe	SKVO for MGK (maximum concentration) inland surface waters	0.0986684	0.0990047	-0.095361												0.230654	0.168299				0.165094			0.390496						0.308719		0.170697
Croatia	para-para DDT	50-29-3	0.01	-2	(EU) Other surface waters annual average			Croatia	Europe	SKVO for MGK (maximum concentration) Other surface waters	0.0986684	0.0990047	-0.095361												0.230654	0.168299				0.165094			0.390496						0.308719		0.170697
Croatia	Diuron	330-54-1	1.8	0.255273	(EU) Other surface waters annual average			Croatia	Europe	(EU) Inland surface waters annual average	0.0986684	0.0990047	-0.095361	0.00587768	0.0278486	-0.380986					0.0347072	0.0463704	-0.0744596		-0.292225	-0.199677				-0.357785			-0.563747						-0.293341		-0.138936
Croatia	Endosulfan	115-29-7	0.005	-2.30103	(EU) Other surface waters annual average			Croatia	Europe	(EU) Other surface waters annual average	-0.901332	-0.900995	-1.09536	0.00587768	0.0278486	-0.380986					-0.266323	-0.25466	-0.37549		-0.292225	-0.199677				-0.357785			0.390496						-0.293341		-0.349568
Croatia	mixture of hexachlorocyclohexanes	608-73-1	0.002	-2.69897	(EU) Other surface waters annual average			Croatia	Europe	(EU) Inland surface waters maximum allowable concentration	0.399698	0.400035	0.205669												0.230654	0.168299				0.165094									0.308719		0.26831
Croatia	a-HCH	319-84-6	0.002	-2.69897	(EU) Other surface waters annual average			Croatia	Europe	(EU) Other surface waters maximum allowable concentration	0.0986684	0.0990047	-0.095361												0.230654	0.168299				0.165094									0.308719		0.139297
Croatia	b-HCH	319-85-7	0.002	-2.69897	(EU) Other surface waters annual average			Cyprus	Europe	(EU) Inland surface waters annual average	0.0986684	0.0990047	-0.095361	0.00587768	0.0278486	-0.380986					0.0347072	0.0463704	-0.0744596		-0.292225	-0.199677				-0.357785			-0.563747						-0.293341		-0.138936
Croatia	g-HCH lindane	58-89-9	0.002	-2.69897	(EU) Other surface waters annual average			Cyprus	Europe	(EU) Other surface waters annual average	-0.901332	-0.900995	-1.09536	0.00587768	0.0278486	-0.380986					-0.266323	-0.25466	-0.37549		-0.292225	-0.199677				-0.357785			0.390496						-0.293341		-0.349568
Croatia	d-HCH	319-86-8	0.002	-2.69897	(EU) Other surface waters annual average			Cyprus	Europe	(EU) Inland surface waters maximum allowable concentration	0.399698	0.400035	0.205669												0.230654	0.168299				0.165094									0.308719		0.26831
Croatia	Isoproturon	34123-59-6	0.3	-0.522879	(EU) Other surface waters annual average			Cyprus	Europe	(EU) Other surface waters maximum allowable concentration	0.0986684	0.0990047	-0.095361												0.230654	0.168299				0.165094									0.308719		0.139297
Croatia	Pentachloro-phenol	87-86-5	0.4	-0.39794	(EU) Other surface waters annual average			Czech Republic	Europe	(EU) Inland surface waters annual average	0.0986684	0.0990047	-0.095361	0.00587768	0.0278486	-0.380986					0.0347072	0.0463704	-0.0744596		-0.292225	-0.199677				-0.357785			-0.563747						-0.293341		-0.138936
Croatia	Simazine	122-34-9	1	0	(EU) Other surface waters annual average			Czech Republic	Europe	(EU) Other surface waters annual average	-0.901332	-0.900995	-1.09536	0.00587768	0.0278486	-0.380986					-0.266323	-0.25466	-0.37549		-0.292225	-0.199677				-0.357785			0.390496						-0.293341		-0.349568
Croatia	Trifluralin	1582-09-8	0.03	-1.52288	(EU) Other surface waters annual average			Czech Republic	Europe	(EU) Inland surface waters maximum allowable concentration	0.399698	0.400035	0.205669												0.230654	0.168299				0.165094									0.308719		0.26831
Croatia	Alachlor	15972-60-8	0.7	-0.154902	(EU) Inland surface waters maximum allowable concentration			Czech Republic	Europe	(EU) Other surface waters maximum allowable concentration	0.0986684	0.0990047	-0.095361												0.230654	0.168299				0.165094									0.308719		0.139297
Croatia	Atrazine	1912-24-9	2	0.30103	(EU) Inland surface waters maximum allowable concentration			Denmark	Europe	(EU) Inland surface waters annual average	0.0986684	0.0990047	-0.095361	0.00587768	0.0278486	-0.380986					0.0347072	0.0463704	-0.0744596		-0.292225	-0.199677				-0.357785			-0.563747						-0.293341		-0.138936
Croatia	Chlorfenvinphos	470-90-6	0.3	-0.522879	(EU) Inland surface waters maximum allowable concentration			Denmark	Europe	(EU) Other surface waters annual average	-0.901332	-0.900995	-1.09536	0.00587768	0.0278486	-0.380986					-0.266323	-0.25466	-0.37549		-0.292225	-0.199677				-0.357785			0.390496						-0.293341		-0.349568
Croatia	Chlorpyrifos (Chlorpyrifos-ethyl)	2921-88-2	0.1	-1	(EU) Inland surface waters maximum allowable concentration			Denmark	Europe	(EU) Inland surface waters maximum allowable concentration	0.399698	0.400035	0.205669												0.230654	0.168299				0.165094									0.308719		0.26831
Croatia	Endosulfan	115-29-7	0.01	-2	(EU) Inland surface waters maximum allowable concentration			Denmark	Europe	(EU) Other surface waters maximum allowable concentration	0.0986684	0.0990047	-0.095361												0.230654	0.168299				0.165094									0.308719		0.139297
Croatia	mixture of hexachlorocyclohexanes	608-73-1	0.04	-1.39794	(EU) Inland surface waters maximum allowable concentration			Estonia	Europe	Average annual environment quality limit in terrestrial surface water						-0.380986				-4.717	0.0347072	0.0463704	-0.0744596		-0.292225	-0.199677				-0.357785			-0.563747	-2.11767		-0.886185			-0.293341		-0.816833
Croatia	a-HCH	319-84-6	0.04	-1.39794	(EU) Inland surface waters maximum allowable concentration			Estonia	Europe	Maximum allowed environment quality limit in terrestrial surface water										-1.54091					1.30984	0.168299				0.165094			0.390496						0.308719		0.133589
Croatia	b-HCH	319-85-7	0.04	-1.39794	(EU) Inland surface waters maximum allowable concentration			Finland	Europe	(Finnish Environment Institute) Proposed overall AA-EQS for fresh water																						-0.913218				0.317935					-0.297641
Croatia	g-HCH lindane	58-89-9	0.04	-1.39794	(EU) Inland surface waters maximum allowable concentration			Finland	Europe	(Finnish Environment Institute) AA-EQS fresh water pelagic community																						-0.913218				0.317935					-0.297641
Croatia	d-HCH	319-86-8	0.04	-1.39794	(EU) Inland surface waters maximum allowable concentration			Finland	Europe	(Finnish Environment Institute) MAC-EQS fresh water pelagic community																										1.28991					1.28991
Croatia	Isoproturon	34123-59-6	1	0	(EU) Inland surface waters maximum allowable concentration			Finland	Europe	Annex 1 Environmental quality standard total concentration in inland surface water, arithmetic annual mean				0.00587768	0.0278486	-0.380986					0.0347072	0.0463704	-0.0744596									-0.913218				0.317935					-0.116991
Croatia	Pentachloro-phenol	87-86-5	1	0	(EU) Inland surface waters maximum allowable concentration			Finland	Europe	(EU) Inland surface waters annual average	0.0986684	0.0990047	-0.095361	0.00587768	0.0278486	-0.380986					0.0347072	0.0463704	-0.0744596		-0.292225	-0.199677				-0.357785			-0.563747						-0.293341		-0.138936
Croatia	Simazine	122-34-9	4	0.60206	(EU) Inland surface waters maximum allowable concentration			Finland	Europe	(EU) Other surface waters annual average	-0.901332	-0.900995	-1.09536	0.00587768	0.0278486	-0.380986					-0.266323	-0.25466	-0.37549		-0.292225	-0.199677				-0.357785			0.390496						-0.293341		-0.349568
Croatia	Alachlor	15972-60-8	0.7	-0.154902	(EU) Other surface waters maximum allowable concentration			Finland	Europe	(EU) Inland surface waters maximum allowable concentration	0.399698	0.400035	0.205669												0.230654	0.168299				0.165094									0.308719		0.26831
Croatia	Atrazine	1912-24-9	2	0.30103	(EU) Other surface waters maximum allowable concentration			Finland	Europe	(EU) Other surface waters maximum allowable concentration	0.0986684	0.0990047	-0.095361												0.230654	0.168299				0.165094									0.308719		0.139297
Croatia	Chlorfenvinphos	470-90-6	0.3	-0.522879	(EU) Other surface waters maximum allowable concentration			France	Europe	(EU) Inland surface waters annual average	0.0986684	0.0990047	-0.095361	0.00587768	0.0278486	-0.380986					0.0347072	0.0463704	-0.0744596		-0.292225	-0.199677				-0.357785			-0.563747						-0.293341		-0.138936
Croatia	Chlorpyrifos (Chlorpyrifos-ethyl)	2921-88-2	0.1	-1	(EU) Other surface waters maximum allowable concentration			France	Europe	(EU) Other surface waters annual average	-0.901332	-0.900995	-1.09536	0.00587768	0.0278486	-0.380986					-0.266323	-0.25466	-0.37549		-0.292225	-0.199677				-0.357785			0.390496						-0.293341		-0.349568
Croatia	Endosulfan	115-29-7	0.004	-2.39794	(EU) Other surface waters maximum allowable concentration			France	Europe	(EU) Inland surface waters maximum allowable concentration	0.399698	0.400035	0.205669												0.230654	0.168299				0.165094									0.308719		0.26831
Croatia	mixture of hexachlorocyclohexanes	608-73-1	0.02	-1.69897	(EU) Other surface waters maximum allowable concentration			France	Europe	(EU) Other surface waters maximum allowable concentration	0.0986684	0.0990047	-0.095361												0.230654	0.168299				0.165094									0.308719		0.139297
Croatia	a-HCH	319-84-6	0.02	-1.69897	(EU) Other surface waters maximum allowable concentration			Germany	Europe	(EU) Inland surface waters annual average	0.0986684	0.0990047	-0.095361	0.00587768	0.0278486	-0.380986					0.0347072	0.0463704	-0.0744596		-0.292225	-0.199677				-0.357785			-0.563747						-0.293341		-0.138936
Croatia	b-HCH	319-85-7	0.02	-1.69897	(EU) Other surface waters maximum allowable concentration			Germany	Europe	(EU) Other surface waters annual average	-0.901332	-0.900995	-1.09536	0.00587768	0.0278486	-0.380986					-0.266323	-0.25466	-0.37549		-0.292225	-0.199677				-0.357785			0.390496						-0.293341		-0.349568
Croatia	g-HCH lindane	58-89-9	0.02	-1.69897	(EU) Other surface waters maximum allowable concentration			Germany	Europe	(EU) Inland surface waters maximum allowable concentration	0.399698	0.400035	0.205669												0.230654	0.168299				0.165094									0.308719		0.26831
Croatia	d-HCH	319-86-8	0.02	-1.69897	(EU) Other surface waters maximum allowable concentration			Germany	Europe	(EU) Other surface waters maximum allowable concentration	0.0986684	0.0990047	-0.095361												0.230654	0.168299				0.165094									0.308719		0.139297
Croatia	Isoproturon	34123-59-6	1	0	(EU) Other surface waters maximum allowable concentration			Greece	Europe	(EU) Inland surface waters annual average	0.0986684	0.0990047	-0.095361	0.00587768	0.0278486	-0.380986					0.0347072	0.0463704	-0.0744596		-0.292225	-0.199677				-0.357785			-0.563747						-0.293341		-0.138936
Croatia	Pentachloro-phenol	87-86-5	1	0	(EU) Other surface waters maximum allowable concentration			Greece	Europe	(EU) Other surface waters annual average	-0.901332	-0.900995	-1.09536	0.00587768	0.0278486	-0.380986					-0.266323	-0.25466	-0.37549		-0.292225	-0.199677				-0.357785			0.390496						-0.293341		-0.349568
Croatia	Simazine	122-34-9	4	0.60206	(EU) Other surface waters maximum allowable concentration			Greece	Europe	(EU) Inland surface waters maximum allowable concentration	0.399698	0.400035	0.205669												0.230654	0.168299				0.165094									0.308719		0.26831
Cyprus	Alachlor	15972-60-8	0.3	-0.522879	(EU) Inland surface waters annual average			Greece	Europe	(EU) Other surface waters maximum allowable concentration	0.0986684	0.0990047	-0.095361												0.230654	0.168299				0.165094									0.308719		0.139297
Cyprus	Atrazine	1912-24-9	0.6	-0.221849	(EU) Inland surface waters annual average			Hungary	Europe	(EU) Inland surface waters annual average	0.0986684	0.0990047	-0.095361	0.00587768	0.0278486	-0.380986					0.0347072	0.0463704	-0.0744596		-0.292225	-0.199677				-0.357785			-0.563747						-0.293341		-0.138936
Cyprus	Chlorfenvinphos	470-90-6	0.1	-1	(EU) Inland surface waters annual average			Hungary	Europe	(EU) Other surface waters annual average	-0.901332	-0.900995	-1.09536	0.00587768	0.0278486	-0.380986					-0.266323	-0.25466	-0.37549		-0.292225	-0.199677				-0.357785			0.390496						-0.293341		-0.349568
Cyprus	Chlorpyrifos (Chlorpyrifos-ethyl)	2921-88-2	0.03	-1.52288	(EU) Inland surface waters annual average			Hungary	Europe	(EU) Inland surface waters maximum allowable concentration	0.399698	0.400035	0.205669												0.230654	0.168299				0.165094									0.308719		0.26831
Cyprus	Cyclodiene pesticides sum		0.01	-2	(EU) Inland surface waters annual average			Hungary	Europe	(EU) Other surface waters maximum allowable concentration	0.0986684	0.0990047	-0.095361												0.230654	0.168299				0.165094									0.308719		0.139297
Cyprus	Aldriin	309-00-2	0.01	-2	(EU) Inland surface waters annual average			Ireland	Europe	Ireland Environmental Protection Agency	0.797638	0.797975	0.603609	0.607938	0.629909	0.619014	-3.39924	-1.35246	-1.35246	0.981969	0.0347072	0.0463704	0.92554	-2.67706	-0.070376	-0.676799	-1.80103	-1.07791	-1.83676	0.165094	-1.67128	-1.75832	1.53316	-2.11767	-2.6699	-0.886185	-1.80103	-1.55105	-0.293341	-0.725772	-0.665857
Cyprus	Dieldriin	60-57-1	0.01	-2	(EU) Inland surface waters annual average			Ireland	Europe	(EU) Inland surface waters annual average	0.0986684	0.0990047	-0.095361	0.00587768	0.0278486	-0.380986					0.0347072	0.0463704	-0.0744596		-0.292225	-0.199677				-0.357785			-0.563747						-0.293341		-0.138936
Cyprus	Endriin	72-20-8	0.01	-2	(EU) Inland surface waters annual average			Ireland	Europe	(EU) Other surface waters annual average	-0.901332	-0.900995	-1.09536	0.00587768	0.0278486	-0.380986					-0.266323	-0.25466	-0.37549		-0.292225	-0.199677				-0.357785			0.390496						-0.293341		-0.349568
Cyprus	Isodriin	465-73-6	0.01	-2	(EU) Inland surface waters annual average			Ireland	Europe	(EU) Inland surface waters maximum allowable concentration	0.399698	0.400035	0.205669												0.230654	0.168299				0.165094									0.308719		0.26831
Cyprus	DDT sum		0.025	-1.60206	(EU) Inland surface waters annual average			Ireland	Europe	(EU) Other surface waters maximum allowable concentration	0.0986684	0.0990047	-0.095361												0.230654	0.168299				0.165094									0.308719		0.139297
Cyprus	DDD	72-54-8	0.025	-1.60206	(EU) Inland surface waters annual average			Italy	Europe	(EU) Inland surface waters annual average	0.0986684	0.0990047	-0.095361	0.00587768	0.0278486	-0.380986					0.0347072	0.0463704	-0.0744596		-0.292225	-0.199677				-0.357785			-0.563747						-0.293341		-0.138936
Cyprus	DDE	72-55-9	0.025	-1.60206	(EU) Inland surface waters annual average			Italy	Europe	(EU) Other surface waters annual average	-0.901332	-0.900995	-1.09536	0.00587768	0.0278486	-0.380986					-0.266323	-0.25466	-0.37549		-0.292225	-0.199677				-0.357785			0.390496						-0.293341		-0.349568
Cyprus	para-para DDT	50-29-3	0.01	-2	(EU) Inland surface waters annual average			Italy	Europe	(EU) Inland surface waters maximum allowable concentration	0.399698	0.400035	0.205669												0.230654	0.168299				0.165094									0.308719		0.26831
Cyprus	Diuron	330-54-1	0.2	-0.69897	(EU) Inland surface waters annual average			Italy	Europe	(EU) Other surface waters maximum allowable concentration	0.0986684	0.0990047	-0.095361												0.230654	0.168299				0.165094									0.308719		0.139297
Cyprus	Endosulfan	115-29-7	0.005	-2.30103	(EU) Inland surface waters annual average			Italy	Europe	(Trans Adriatic Pipeline) Threshold value															-0.292225																-0.292225
Cyprus	mixture of hexachlorocyclohexanes	608-73-1	0.02	-1.69897	(EU) Inland surface waters annual average			Latvia	Europe	(EU) Inland surface waters annual average	0.0986684	0.0990047	-0.095361	0.00587768	0.0278486	-0.380986					0.0347072	0.0463704	-0.0744596		-0.292225	-0.199677				-0.357785			-0.563747						-0.293341		-0.138936
Cyprus	a-HCH	319-84-6	0.02	-1.69897	(EU) Inland surface waters annual average			Latvia	Europe	(EU) Other surface waters annual average	-0.901332	-0.900995	-1.09536	0.00587768	0.0278486	-0.380986					-0.266323	-0.25466	-0.37549		-0.292225	-0.199677				-0.357785			0.390496						-0.293341		-0.349568
Cyprus	b-HCH	319-85-7	0.02	-1.69897	(EU) Inland surface waters annual average			Latvia	Europe	(EU) Inland surface waters maximum allowable concentration	0.399698	0.400035	0.205669												0.230654	0.168299				0.165094									0.308719		0.26831
Cyprus	g-HCH lindane	58-89-9	0.02	-1.69897	(EU) Inland surface waters annual average			Latvia	Europe	(EU) Other surface waters maximum allowable concentration	0.0986684	0.0990047	-0.095361												0.230654	0.168299				0.165094									0.308719		0.139297
Cyprus	d-HCH	319-86-8	0.02	-1.69897	(EU) Inland surface waters annual average			Lithuania	Europe	(EU) Inland surface waters annual average	0.0986684	0.0990047	-0.095361	0.00587768	0.0278486	-0.380986					0.0347072	0.0463704	-0.0744596		-0.292225	-0.199677				-0.357785			-0.563747						-0.293341		-0.138936
Cyprus	Isoproturon	34123-59-6	0.3	-0.522879	(EU) Inland surface waters annual average			Lithuania	Europe	(EU) Other surface waters annual average	-0.901332	-0.900995	-1.09536	0.00587768	0.0278486	-0.380986					-0.266323	-0.25466	-0.37549		-0.292225	-0.199677				-0.357785			0.390496						-0.293341		-0.349568
Cyprus	Pentachloro-phenol	87-86-5	0.4	-0.39794	(EU) Inland surface waters annual average			Lithuania	Europe	(EU) Inland surface waters maximum allowable concentration	0.399698	0.400035	0.205669												0.230654	0.168299				0.165094									0.308719		0.26831
Cyprus	Simazine	122-34-9	1	0	(EU) Inland surface waters annual average			Lithuania	Europe	(EU) Other surface waters maximum allowable concentration	0.0986684	0.0990047	-0.095361												0.230654	0.168299				0.165094									0.308719		0.139297
Cyprus	Trifluralin	1582-09-8	0.03	-1.52288	(EU) Inland surface waters annual average			Luxembourg	Europe	(EU) Inland surface waters annual average	0.0986684	0.0990047	-0.095361	0.00587768	0.0278486	-0.380986					0.0347072	0.0463704	-0.0744596		-0.292225	-0.199677				-0.357785			-0.563747						-0.293341		-0.138936
Cyprus	Alachlor	15972-60-8	0.3	-0.522879	(EU) Other surface waters annual average			Luxembourg	Europe	(EU) Other surface waters annual average	-0.901332	-0.900995	-1.09536	0.00587768	0.0278486	-0.380986					-0.266323	-0.25466	-0.37549		-0.292225	-0.199677				-0.357785			0.390496						-0.293341		-0.349568
Cyprus	Atrazine	1912-24-9	0.6	-0.221849	(EU) Other surface waters annual average			Luxembourg	Europe	(EU) Inland surface waters maximum allowable concentration	0.399698	0.400035	0.205669												0.230654	0.168299				0.165094									0.308719		0.26831
Cyprus	Chlorfenvinphos	470-90-6	0.1	-1	(EU) Other surface waters annual average			Luxembourg	Europe	(EU) Other surface waters maximum allowable concentration	0.0986684	0.0990047	-0.095361												0.230654	0.168299				0.165094									0.308719		0.139297
Cyprus	Chlorpyrifos (Chlorpyrifos-ethyl)	2921-88-2	0.03	-1.52288	(EU) Other surface waters annual average			Malta	Europe	(EU) Inland surface waters annual average	0.0986684	0.0990047	-0.095361	0.00587768	0.0278486	-0.380986					0.0347072	0.0463704	-0.0744596		-0.292225	-0.199677				-0.357785			-0.563747						-0.293341		-0.138936
Cyprus	Cyclodiene pesticides sum		0.005	-2.30103	(EU) Other surface waters annual average			Malta	Europe	(EU) Other surface waters annual average	-0.901332	-0.900995	-1.09536	0.00587768	0.0278486	-0.380986					-0.266323	-0.25466	-0.37549		-0.292225	-0.199677				-0.357785			0.390496						-0.293341		-0.349568
Cyprus	Aldriin	309-00-2	0.005	-2.30103	(EU) Other surface waters annual average			Malta	Europe	(EU) Inland surface waters maximum allowable concentration	0.399698	0.400035	0.205669												0.230654	0.168299				0.165094									0.308719		0.26831
Cyprus	Dieldriin	60-57-1	0.005	-2.30103	(EU) Other surface waters annual average			Malta	Europe	(EU) Other surface waters maximum allowable concentration	0.0986684	0.0990047	-0.095361												0.230654	0.168299				0.165094									0.308719		0.139297
Cyprus	Endriin	72-20-8	0.005	-2.30103	(EU) Other surface waters annual average			Netherlands	Europe	(EU) Inland surface waters annual average	0.0986684	0.0990047	-0.095361	0.00587768	0.0278486	-0.380986					0.0347072	0.0463704	-0.0744596		-0.292225	-0.199677				-0.357785			-0.563747						-0.293341		-0.138936
Cyprus	Isodriin	465-73-6	0.005	-2.30103	(EU) Other surface waters annual average			Netherlands	Europe	(EU) Other surface waters annual average	-0.901332	-0.900995	-1.09536	0.00587768	0.0278486	-0.380986					-0.266323	-0.25466	-0.37549		-0.292225	-0.199677				-0.357785			0.390496						-0.293341		-0.349568
Cyprus	DDT sum		0.025	-1.60206	(EU) Other surface waters annual average			Netherlands	Europe	(EU) Inland surface waters maximum allowable concentration	0.399698	0.400035	0.205669												0.230654	0.168299				0.165094									0.308719		0.26831
Cyprus	DDD	72-54-8	0.025	-1.60206	(EU) Other surface waters annual average			Netherlands	Europe	(EU) Other surface waters maximum allowable concentration	0.0986684	0.0990047	-0.095361												0.230654	0.168299				0.165094									0.308719		0.139297
Cyprus	DDE	72-55-9	0.025	-1.60206	(EU) Other surface waters annual average			North Macedonia	Europe																																NA
Cyprus	para-para DDT	50-29-3	0.01	-2	(EU) Other surface waters annual average			Norway	Europe	(EU) Inland surface waters annual average	0.0986684	0.0990047	-0.095361	0.00587768	0.0278486	-0.380986					0.0347072	0.0463704	-0.0744596		-0.292225	-0.199677				-0.357785			-0.563747						-0.293341		-0.138936
Cyprus	Diuron	330-54-1	1.8	0.255273	(EU) Other surface waters annual average			Norway	Europe	(EU) Other surface waters annual average	-0.901332	-0.900995	-1.09536	0.00587768	0.0278486	-0.380986					-0.266323	-0.25466	-0.37549		-0.292225	-0.199677				-0.357785			0.390496						-0.293341		-0.349568
Cyprus	Endosulfan	115-29-7	0.005	-2.30103	(EU) Other surface waters annual average			Norway	Europe	(EU) Inland surface waters maximum allowable concentration	0.399698	0.400035	0.205669												0.230654	0.168299				0.165094									0.308719		0.26831
Cyprus	mixture of hexachlorocyclohexanes	608-73-1	0.002	-2.69897	(EU) Other surface waters annual average			Norway	Europe	(EU) Other surface waters maximum allowable concentration	0.0986684	0.0990047	-0.095361												0.230654	0.168299				0.165094									0.308719		0.139297
Cyprus	a-HCH	319-84-6	0.002	-2.69897	(EU) Other surface waters annual average			Poland	Europe	(EU) Inland surface waters annual average	0.0986684	0.0990047	-0.095361	0.00587768	0.0278486	-0.380986					0.0347072	0.0463704	-0.0744596		-0.292225	-0.199677				-0.357785			-0.563747						-0.293341		-0.138936
Cyprus	b-HCH	319-85-7	0.002	-2.69897	(EU) Other surface waters annual average			Poland	Europe	(EU) Other surface waters annual average	-0.901332	-0.900995	-1.09536	0.00587768	0.0278486	-0.380986					-0.266323	-0.25466	-0.37549		-0.292225	-0.199677				-0.357785			0.390496						-0.293341		-0.349568
Cyprus	g-HCH lindane	58-89-9	0.002	-2.69897	(EU) Other surface waters annual average			Poland	Europe	(EU) Inland surface waters maximum allowable concentration	0.399698	0.400035	0.205669												0.230654	0.168299				0.165094									0.308719		0.26831
Cyprus	d-HCH	319-86-8	0.002	-2.69897	(EU) Other surface waters annual average			Poland	Europe	(EU) Other surface waters maximum allowable concentration	0.0986684	0.0990047	-0.095361												0.230654	0.168299				0.165094									0.308719		0.139297
Cyprus	Isoproturon	34123-59-6	0.3	-0.522879	(EU) Other surface waters annual average			Portugal	Europe	(EU) Inland surface waters annual average	0.0986684	0.0990047	-0.095361	0.00587768	0.0278486	-0.380986					0.0347072	0.0463704	-0.0744596		-0.292225	-0.199677				-0.357785			-0.563747						-0.293341		-0.138936
Cyprus	Pentachloro-phenol	87-86-5	0.4	-0.39794	(EU) Other surface waters annual average			Portugal	Europe	(EU) Other surface waters annual average	-0.901332	-0.900995	-1.09536	0.00587768	0.0278486	-0.380986					-0.266323	-0.25466	-0.37549		-0.292225	-0.199677				-0.357785			0.390496						-0.293341		-0.349568
Cyprus	Simazine	122-34-9	1	0	(EU) Other surface waters annual average			Portugal	Europe	(EU) Inland surface waters maximum allowable concentration	0.399698	0.400035	0.205669												0.230654	0.168299				0.165094									0.308719		0.26831
Cyprus	Trifluralin	1582-09-8	0.03	-1.52288	(EU) Other surface waters annual average			Portugal	Europe	(EU) Other surface waters maximum allowable concentration	0.0986684	0.0990047	-0.095361												0.230654	0.168299				0.165094									0.308719		0.139297
Cyprus	Alachlor	15972-60-8	0.7	-0.154902	(EU) Inland surface waters maximum allowable concentration			Romania	Europe	(EU) Inland surface waters annual average	0.0986684	0.0990047	-0.095361	0.00587768	0.0278486	-0.380986					0.0347072	0.0463704	-0.0744596		-0.292225	-0.199677				-0.357785			-0.563747						-0.293341		-0.138936
Cyprus	Atrazine	1912-24-9	2	0.30103	(EU) Inland surface waters maximum allowable concentration			Romania	Europe	(EU) Other surface waters annual average	-0.901332	-0.900995	-1.09536	0.00587768	0.0278486	-0.380986					-0.266323	-0.25466	-0.37549		-0.292225	-0.199677				-0.357785			0.390496						-0.293341		-0.349568
Cyprus	Chlorfenvinphos	470-90-6	0.3	-0.522879	(EU) Inland surface waters maximum allowable concentration			Romania	Europe	(EU) Inland surface waters maximum allowable concentration	0.399698	0.400035	0.205669												0.230654	0.168299				0.165094									0.308719		0.26831
Cyprus	Chlorpyrifos (Chlorpyrifos-ethyl)	2921-88-2	0.1	-1	(EU) Inland surface waters maximum allowable concentration			Romania	Europe	(EU) Other surface waters maximum allowable concentration	0.0986684	0.0990047	-0.095361												0.230654	0.168299				0.165094									0.308719		0.139297
Cyprus	Endosulfan	115-29-7	0.01	-2	(EU) Inland surface waters maximum allowable concentration			Romania	Europe	(Romanian Standards Institute) Category I																															NA
Cyprus	mixture of hexachlorocyclohexanes	608-73-1	0.04	-1.39794	(EU) Inland surface waters maximum allowable concentration			Russia	Europe																																NA
Cyprus	a-HCH	319-84-6	0.04	-1.39794	(EU) Inland surface waters maximum allowable concentration			Serbia	Europe																																NA
Cyprus	b-HCH	319-85-7	0.04	-1.39794	(EU) Inland surface waters maximum allowable concentration			Slovakia	Europe	(EU) Inland surface waters annual average	0.0986684	0.0990047	-0.095361	0.00587768	0.0278486	-0.380986					0.0347072	0.0463704	-0.0744596		-0.292225	-0.199677				-0.357785			-0.563747						-0.293341		-0.138936
Cyprus	g-HCH lindane	58-89-9	0.04	-1.39794	(EU) Inland surface waters maximum allowable concentration			Slovakia	Europe	(EU) Other surface waters annual average	-0.901332	-0.900995	-1.09536	0.00587768	0.0278486	-0.380986					-0.266323	-0.25466	-0.37549		-0.292225	-0.199677				-0.357785			0.390496						-0.293341		-0.349568
Cyprus	d-HCH	319-86-8	0.04	-1.39794	(EU) Inland surface waters maximum allowable concentration			Slovakia	Europe	(EU) Inland surface waters maximum allowable concentration	0.399698	0.400035	0.205669												0.230654	0.168299				0.165094									0.308719		0.26831
Cyprus	Isoproturon	34123-59-6	1	0	(EU) Inland surface waters maximum allowable concentration			Slovakia	Europe	(EU) Other surface waters maximum allowable concentration	0.0986684	0.0990047	-0.095361												0.230654	0.168299				0.165094									0.308719		0.139297
Cyprus	Pentachloro-phenol	87-86-5	1	0	(EU) Inland surface waters maximum allowable concentration			Slovenia	Europe	(EU) Inland surface waters annual average	0.0986684	0.0990047	-0.095361	0.00587768	0.0278486	-0.380986					0.0347072	0.0463704	-0.0744596		-0.292225	-0.199677				-0.357785			-0.563747						-0.293341		-0.138936
Cyprus	Simazine	122-34-9	4	0.60206	(EU) Inland surface waters maximum allowable concentration			Slovenia	Europe	(EU) Other surface waters annual average	-0.901332	-0.900995	-1.09536	0.00587768	0.0278486	-0.380986					-0.266323	-0.25466	-0.37549		-0.292225	-0.199677				-0.357785			0.390496						-0.293341		-0.349568
Cyprus	Alachlor	15972-60-8	0.7	-0.154902	(EU) Other surface waters maximum allowable concentration			Slovenia	Europe	(EU) Inland surface waters maximum allowable concentration	0.399698	0.400035	0.205669												0.230654	0.168299				0.165094									0.308719		0.26831
Cyprus	Atrazine	1912-24-9	2	0.30103	(EU) Other surface waters maximum allowable concentration			Slovenia	Europe	(EU) Other surface waters maximum allowable concentration	0.0986684	0.0990047	-0.095361												0.230654	0.168299				0.165094									0.308719		0.139297
Cyprus	Chlorfenvinphos	470-90-6	0.3	-0.522879	(EU) Other surface waters maximum allowable concentration			Spain	Europe	(EU) Inland surface waters annual average	0.0986684	0.0990047	-0.095361	0.00587768	0.0278486	-0.380986					0.0347072	0.0463704	-0.0744596		-0.292225	-0.199677				-0.357785			-0.563747						-0.293341		-0.138936
Cyprus	Chlorpyrifos (Chlorpyrifos-ethyl)	2921-88-2	0.1	-1	(EU) Other surface waters maximum allowable concentration			Spain	Europe	(EU) Other surface waters annual average	-0.901332	-0.900995	-1.09536	0.00587768	0.0278486	-0.380986					-0.266323	-0.25466	-0.37549		-0.292225	-0.199677				-0.357785			0.390496						-0.293341		-0.349568
Cyprus	Endosulfan	115-29-7	0.004	-2.39794	(EU) Other surface waters maximum allowable concentration			Spain	Europe	(EU) Inland surface waters maximum allowable concentration	0.399698	0.400035	0.205669												0.230654	0.168299				0.165094									0.308719		0.26831
Cyprus	mixture of hexachlorocyclohexanes	608-73-1	0.02	-1.69897	(EU) Other surface waters maximum allowable concentration			Spain	Europe	(EU) Other surface waters maximum allowable concentration	0.0986684	0.0990047	-0.095361												0.230654	0.168299				0.165094									0.308719		0.139297
Cyprus	a-HCH	319-84-6	0.02	-1.69897	(EU) Other surface waters maximum allowable concentration			Sweden	Europe	(EU) Inland surface waters annual average	0.0986684	0.0990047	-0.095361	0.00587768	0.0278486	-0.380986					0.0347072	0.0463704	-0.0744596		-0.292225	-0.199677				-0.357785			-0.563747						-0.293341		-0.138936
Cyprus	b-HCH	319-85-7	0.02	-1.69897	(EU) Other surface waters maximum allowable concentration			Sweden	Europe	(EU) Other surface waters annual average	-0.901332	-0.900995	-1.09536	0.00587768	0.0278486	-0.380986					-0.266323	-0.25466	-0.37549		-0.292225	-0.199677				-0.357785			0.390496						-0.293341		-0.349568
Cyprus	g-HCH lindane	58-89-9	0.02	-1.69897	(EU) Other surface waters maximum allowable concentration			Sweden	Europe	(EU) Inland surface waters maximum allowable concentration	0.399698	0.400035	0.205669												0.230654	0.168299				0.165094									0.308719		0.26831
Cyprus	d-HCH	319-86-8	0.02	-1.69897	(EU) Other surface waters maximum allowable concentration			Sweden	Europe	(EU) Other surface waters maximum allowable concentration	0.0986684	0.0990047	-0.095361												0.230654	0.168299				0.165094									0.308719		0.139297
Cyprus	Isoproturon	34123-59-6	1	0	(EU) Other surface waters maximum allowable concentration			Switzerland	Europe	(EU) Inland surface waters annual average	0.0986684	0.0990047	-0.095361	0.00587768	0.0278486	-0.380986					0.0347072	0.0463704	-0.0744596		-0.292225	-0.199677				-0.357785			-0.563747						-0.293341		-0.138936
Cyprus	Pentachloro-phenol	87-86-5	1	0	(EU) Other surface waters maximum allowable concentration			Switzerland	Europe	(EU) Other surface waters annual average	-0.901332	-0.900995	-1.09536	0.00587768	0.0278486	-0.380986					-0.266323	-0.25466	-0.37549		-0.292225	-0.199677				-0.357785			0.390496						-0.293341		-0.349568
Cyprus	Simazine	122-34-9	4	0.60206	(EU) Other surface waters maximum allowable concentration			Switzerland	Europe	(EU) Inland surface waters maximum allowable concentration	0.399698	0.400035	0.205669												0.230654	0.168299				0.165094									0.308719		0.26831
Czech Republic	Alachlor	15972-60-8	0.3	-0.522879	(EU) Inland surface waters annual average			Switzerland	Europe	(EU) Other surface waters maximum allowable concentration	0.0986684	0.0990047	-0.095361												0.230654	0.168299				0.165094									0.308719		0.139297
Czech Republic	Atrazine	1912-24-9	0.6	-0.221849	(EU) Inland surface waters annual average			Switzerland	Europe	Swiss Federal Office for the Environment	0.797638	0.797975	0.603609	0.607938	0.629909	0.619014	-1.39924	-1.35246	-1.35246	0.981969	1.03471	1.04637	0.92554	-2.67706	-1.07038	-0.676799	-1.80103	-1.07791	-1.83676	0.165094	-1.67128	-1.75832	-0.864777	-2.11767	-1.6699	-0.886185	-1.80103	-1.55105	-1.29334	-0.725772	-0.645788
Czech Republic	Chlorfenvinphos	470-90-6	0.1	-1	(EU) Inland surface waters annual average			Ukraine	Europe	Intended for drinking need																															NA
Czech Republic	Chlorpyrifos (Chlorpyrifos-ethyl)	2921-88-2	0.03	-1.52288	(EU) Inland surface waters annual average			Ukraine	Europe	Cultural and recreational purposes			2.20567			3.61901																									2.91234
Czech Republic	Cyclodiene pesticides sum		0.01	-2	(EU) Inland surface waters annual average			Ukraine	Europe	Water bodies of fishery management																															NA
Czech Republic	Aldriin	309-00-2	0.01	-2	(EU) Inland surface waters annual average			United Kingdom	Europe	(EU) Inland surface waters annual average	0.0986684	0.0990047	-0.095361	0.00587768	0.0278486	-0.380986					0.0347072	0.0463704	-0.0744596		-0.292225	-0.199677				-0.357785			-0.563747						-0.293341		-0.138936
Czech Republic	Dieldriin	60-57-1	0.01	-2	(EU) Inland surface waters annual average			United Kingdom	Europe	(EU) Other surface waters annual average	-0.901332	-0.900995	-1.09536	0.00587768	0.0278486	-0.380986					-0.266323	-0.25466	-0.37549		-0.292225	-0.199677				-0.357785			0.390496						-0.293341		-0.349568
Czech Republic	Endriin	72-20-8	0.01	-2	(EU) Inland surface waters annual average			United Kingdom	Europe	(EU) Inland surface waters maximum allowable concentration	0.399698	0.400035	0.205669												0.230654	0.168299				0.165094									0.308719		0.26831
Czech Republic	Isodriin	465-73-6	0.01	-2	(EU) Inland surface waters annual average			United Kingdom	Europe	(EU) Other surface waters maximum allowable concentration	0.0986684	0.0990047	-0.095361												0.230654	0.168299				0.165094									0.308719		0.139297
Czech Republic	DDT sum		0.025	-1.60206	(EU) Inland surface waters annual average			United Kingdom	Europe	(United Kingdom Department for Environment, Food, and Rural Affairs) Freshwater long-term proposed																		-0.901815						1.17459							0.136386
Czech Republic	DDD	72-54-8	0.025	-1.60206	(EU) Inland surface waters annual average			United Kingdom	Europe	(United Kingdom Department for Environment, Food, and Rural Affairs) Freshwater short-term proposed																		-0.232808						1.48221							0.624703
Czech Republic	DDE	72-55-9	0.025	-1.60206	(EU) Inland surface waters annual average			United Kingdom	Europe	(United Kingdom Department for Environment, Food, and Rural Affairs) Freshwater long-term existing																		-1.07791													-1.07791
Czech Republic	para-para DDT	50-29-3	0.01	-2	(EU) Inland surface waters annual average			United Kingdom	Europe	(United Kingdom Department for Environment, Food, and Rural Affairs) Freshwater short-term existing																		-0.0779062													-0.0779062
Czech Republic	Diuron	330-54-1	0.2	-0.69897	(EU) Inland surface waters annual average			Barbados	North America																																NA
Czech Republic	Endosulfan	115-29-7	0.005	-2.30103	(EU) Inland surface waters annual average			Canada	North America																																NA
Czech Republic	mixture of hexachlorocyclohexanes	608-73-1	0.02	-1.69897	(EU) Inland surface waters annual average			Mexico	North America																																NA
Czech Republic	a-HCH	319-84-6	0.02	-1.69897	(EU) Inland surface waters annual average			United States	North America	Human Health for the consumption of Water + Organism	-1.64606	-0.298935	2.22686	-2.31288	-3.11482	-2.90386	0.901789	0.948573	0.948573	-3.24718	-4.0788	-3.87445	0.402662	1.43688																	-1.04369
Czech Republic	b-HCH	319-85-7	0.02	-1.69897	(EU) Inland surface waters annual average			United States	North America	Human Health for the consumption of organism	-1.6113	-0.0558972	2.24706	-2.31288	-3.11482	-2.90386	1.07788	1.2496	1.2496	-3.24718	-4.0788	-3.87445	0.402662	2.40212																	-0.897876
Czech Republic	g-HCH lindane	58-89-9	0.02	-1.69897	(EU) Inland surface waters annual average			Australia	Oceania	Recreational purposes			2.60361			2.09614	1.20282			2.45909	2.03471	2.04637	1.92554	0.322938		0.800323	1.80103	2.22312	0.640359	1.46612	0.328719	1.24168	1.73728	1.18336	1.3301		2.10206	0.227104			1.48862
Czech Republic	d-HCH	319-86-8	0.02	-1.69897	(EU) Inland surface waters annual average			Argentina	South America																																NA
Czech Republic	Isoproturon	34123-59-6	0.3	-0.522879	(EU) Inland surface waters annual average			Brazil	South America	Fresh water class 3 (Table III)			1.90464	1.60794	1.62991	1.61901	-1.05682	-1.01003	-1.01003		0.511828	0.523492	1.22657	-0.19994	0.230654									1.32949	1.3301						0.616915
Czech Republic	Pentachloro-phenol	87-86-5	0.4	-0.39794	(EU) Inland surface waters annual average			Brazil	South America	Fresh water class 1 (class 2) for intensive consumption (Table II)										-2.42697																					-2.42697
Czech Republic	Simazine	122-34-9	1	0	(EU) Inland surface waters annual average			Chile	South America																																NA
Czech Republic	Trifluralin	1582-09-8	0.03	-1.52288	(EU) Inland surface waters annual average			Colombia	South America																																NA
Czech Republic	Alachlor	15972-60-8	0.3	-0.522879	(EU) Other surface waters annual average			Ecuador	South America																																NA
Czech Republic	Atrazine	1912-24-9	0.6	-0.221849	(EU) Other surface waters annual average
Czech Republic	Chlorfenvinphos	470-90-6	0.1	-1	(EU) Other surface waters annual average
Czech Republic	Chlorpyrifos (Chlorpyrifos-ethyl)	2921-88-2	0.03	-1.52288	(EU) Other surface waters annual average
Czech Republic	Cyclodiene pesticides sum		0.005	-2.30103	(EU) Other surface waters annual average
Czech Republic	Aldriin	309-00-2	0.005	-2.30103	(EU) Other surface waters annual average
Czech Republic	Dieldriin	60-57-1	0.005	-2.30103	(EU) Other surface waters annual average
Czech Republic	Endriin	72-20-8	0.005	-2.30103	(EU) Other surface waters annual average
Czech Republic	Isodriin	465-73-6	0.005	-2.30103	(EU) Other surface waters annual average
Czech Republic	DDT sum		0.025	-1.60206	(EU) Other surface waters annual average
Czech Republic	DDD	72-54-8	0.025	-1.60206	(EU) Other surface waters annual average
Czech Republic	DDE	72-55-9	0.025	-1.60206	(EU) Other surface waters annual average
Czech Republic	para-para DDT	50-29-3	0.01	-2	(EU) Other surface waters annual average
Czech Republic	Diuron	330-54-1	1.8	0.255273	(EU) Other surface waters annual average
Czech Republic	Endosulfan	115-29-7	0.005	-2.30103	(EU) Other surface waters annual average
Czech Republic	mixture of hexachlorocyclohexanes	608-73-1	0.002	-2.69897	(EU) Other surface waters annual average
Czech Republic	a-HCH	319-84-6	0.002	-2.69897	(EU) Other surface waters annual average
Czech Republic	b-HCH	319-85-7	0.002	-2.69897	(EU) Other surface waters annual average
Czech Republic	g-HCH lindane	58-89-9	0.002	-2.69897	(EU) Other surface waters annual average
Czech Republic	d-HCH	319-86-8	0.002	-2.69897	(EU) Other surface waters annual average
Czech Republic	Isoproturon	34123-59-6	0.3	-0.522879	(EU) Other surface waters annual average
Czech Republic	Pentachloro-phenol	87-86-5	0.4	-0.39794	(EU) Other surface waters annual average
Czech Republic	Simazine	122-34-9	1	0	(EU) Other surface waters annual average
Czech Republic	Trifluralin	1582-09-8	0.03	-1.52288	(EU) Other surface waters annual average
Czech Republic	Alachlor	15972-60-8	0.7	-0.154902	(EU) Inland surface waters maximum allowable concentration
Czech Republic	Atrazine	1912-24-9	2	0.30103	(EU) Inland surface waters maximum allowable concentration
Czech Republic	Chlorfenvinphos	470-90-6	0.3	-0.522879	(EU) Inland surface waters maximum allowable concentration
Czech Republic	Chlorpyrifos (Chlorpyrifos-ethyl)	2921-88-2	0.1	-1	(EU) Inland surface waters maximum allowable concentration
Czech Republic	Endosulfan	115-29-7	0.01	-2	(EU) Inland surface waters maximum allowable concentration
Czech Republic	mixture of hexachlorocyclohexanes	608-73-1	0.04	-1.39794	(EU) Inland surface waters maximum allowable concentration
Czech Republic	a-HCH	319-84-6	0.04	-1.39794	(EU) Inland surface waters maximum allowable concentration
Czech Republic	b-HCH	319-85-7	0.04	-1.39794	(EU) Inland surface waters maximum allowable concentration
Czech Republic	g-HCH lindane	58-89-9	0.04	-1.39794	(EU) Inland surface waters maximum allowable concentration
Czech Republic	d-HCH	319-86-8	0.04	-1.39794	(EU) Inland surface waters maximum allowable concentration
Czech Republic	Isoproturon	34123-59-6	1	0	(EU) Inland surface waters maximum allowable concentration
Czech Republic	Pentachloro-phenol	87-86-5	1	0	(EU) Inland surface waters maximum allowable concentration
Czech Republic	Simazine	122-34-9	4	0.60206	(EU) Inland surface waters maximum allowable concentration
Czech Republic	Alachlor	15972-60-8	0.7	-0.154902	(EU) Other surface waters maximum allowable concentration
Czech Republic	Atrazine	1912-24-9	2	0.30103	(EU) Other surface waters maximum allowable concentration
Czech Republic	Chlorfenvinphos	470-90-6	0.3	-0.522879	(EU) Other surface waters maximum allowable concentration
Czech Republic	Chlorpyrifos (Chlorpyrifos-ethyl)	2921-88-2	0.1	-1	(EU) Other surface waters maximum allowable concentration
Czech Republic	Endosulfan	115-29-7	0.004	-2.39794	(EU) Other surface waters maximum allowable concentration
Czech Republic	mixture of hexachlorocyclohexanes	608-73-1	0.02	-1.69897	(EU) Other surface waters maximum allowable concentration
Czech Republic	a-HCH	319-84-6	0.02	-1.69897	(EU) Other surface waters maximum allowable concentration
Czech Republic	b-HCH	319-85-7	0.02	-1.69897	(EU) Other surface waters maximum allowable concentration
Czech Republic	g-HCH lindane	58-89-9	0.02	-1.69897	(EU) Other surface waters maximum allowable concentration
Czech Republic	d-HCH	319-86-8	0.02	-1.69897	(EU) Other surface waters maximum allowable concentration
Czech Republic	Isoproturon	34123-59-6	1	0	(EU) Other surface waters maximum allowable concentration
Czech Republic	Pentachloro-phenol	87-86-5	1	0	(EU) Other surface waters maximum allowable concentration
Czech Republic	Simazine	122-34-9	4	0.60206	(EU) Other surface waters maximum allowable concentration
Denmark	Alachlor	15972-60-8	0.3	-0.522879	(EU) Inland surface waters annual average
Denmark	Atrazine	1912-24-9	0.6	-0.221849	(EU) Inland surface waters annual average
Denmark	Chlorfenvinphos	470-90-6	0.1	-1	(EU) Inland surface waters annual average
Denmark	Chlorpyrifos (Chlorpyrifos-ethyl)	2921-88-2	0.03	-1.52288	(EU) Inland surface waters annual average
Denmark	Cyclodiene pesticides sum		0.01	-2	(EU) Inland surface waters annual average
Denmark	Aldriin	309-00-2	0.01	-2	(EU) Inland surface waters annual average
Denmark	Dieldriin	60-57-1	0.01	-2	(EU) Inland surface waters annual average
Denmark	Endriin	72-20-8	0.01	-2	(EU) Inland surface waters annual average
Denmark	Isodriin	465-73-6	0.01	-2	(EU) Inland surface waters annual average
Denmark	DDT sum		0.025	-1.60206	(EU) Inland surface waters annual average
Denmark	DDD	72-54-8	0.025	-1.60206	(EU) Inland surface waters annual average
Denmark	DDE	72-55-9	0.025	-1.60206	(EU) Inland surface waters annual average
Denmark	para-para DDT	50-29-3	0.01	-2	(EU) Inland surface waters annual average
Denmark	Diuron	330-54-1	0.2	-0.69897	(EU) Inland surface waters annual average
Denmark	Endosulfan	115-29-7	0.005	-2.30103	(EU) Inland surface waters annual average
Denmark	mixture of hexachlorocyclohexanes	608-73-1	0.02	-1.69897	(EU) Inland surface waters annual average
Denmark	a-HCH	319-84-6	0.02	-1.69897	(EU) Inland surface waters annual average
Denmark	b-HCH	319-85-7	0.02	-1.69897	(EU) Inland surface waters annual average
Denmark	g-HCH lindane	58-89-9	0.02	-1.69897	(EU) Inland surface waters annual average
Denmark	d-HCH	319-86-8	0.02	-1.69897	(EU) Inland surface waters annual average
Denmark	Isoproturon	34123-59-6	0.3	-0.522879	(EU) Inland surface waters annual average
Denmark	Pentachloro-phenol	87-86-5	0.4	-0.39794	(EU) Inland surface waters annual average
Denmark	Simazine	122-34-9	1	0	(EU) Inland surface waters annual average
Denmark	Trifluralin	1582-09-8	0.03	-1.52288	(EU) Inland surface waters annual average
Denmark	Alachlor	15972-60-8	0.3	-0.522879	(EU) Other surface waters annual average
Denmark	Atrazine	1912-24-9	0.6	-0.221849	(EU) Other surface waters annual average
Denmark	Chlorfenvinphos	470-90-6	0.1	-1	(EU) Other surface waters annual average
Denmark	Chlorpyrifos (Chlorpyrifos-ethyl)	2921-88-2	0.03	-1.52288	(EU) Other surface waters annual average
Denmark	Cyclodiene pesticides sum		0.005	-2.30103	(EU) Other surface waters annual average
Denmark	Aldriin	309-00-2	0.005	-2.30103	(EU) Other surface waters annual average
Denmark	Dieldriin	60-57-1	0.005	-2.30103	(EU) Other surface waters annual average
Denmark	Endriin	72-20-8	0.005	-2.30103	(EU) Other surface waters annual average
Denmark	Isodriin	465-73-6	0.005	-2.30103	(EU) Other surface waters annual average
Denmark	DDT sum		0.025	-1.60206	(EU) Other surface waters annual average
Denmark	DDD	72-54-8	0.025	-1.60206	(EU) Other surface waters annual average
Denmark	DDE	72-55-9	0.025	-1.60206	(EU) Other surface waters annual average
Denmark	para-para DDT	50-29-3	0.01	-2	(EU) Other surface waters annual average
Denmark	Diuron	330-54-1	1.8	0.255273	(EU) Other surface waters annual average
Denmark	Endosulfan	115-29-7	0.005	-2.30103	(EU) Other surface waters annual average
Denmark	mixture of hexachlorocyclohexanes	608-73-1	0.002	-2.69897	(EU) Other surface waters annual average
Denmark	a-HCH	319-84-6	0.002	-2.69897	(EU) Other surface waters annual average
Denmark	b-HCH	319-85-7	0.002	-2.69897	(EU) Other surface waters annual average
Denmark	g-HCH lindane	58-89-9	0.002	-2.69897	(EU) Other surface waters annual average
Denmark	d-HCH	319-86-8	0.002	-2.69897	(EU) Other surface waters annual average
Denmark	Isoproturon	34123-59-6	0.3	-0.522879	(EU) Other surface waters annual average
Denmark	Pentachloro-phenol	87-86-5	0.4	-0.39794	(EU) Other surface waters annual average
Denmark	Simazine	122-34-9	1	0	(EU) Other surface waters annual average
Denmark	Trifluralin	1582-09-8	0.03	-1.52288	(EU) Other surface waters annual average
Denmark	Alachlor	15972-60-8	0.7	-0.154902	(EU) Inland surface waters maximum allowable concentration
Denmark	Atrazine	1912-24-9	2	0.30103	(EU) Inland surface waters maximum allowable concentration
Denmark	Chlorfenvinphos	470-90-6	0.3	-0.522879	(EU) Inland surface waters maximum allowable concentration
Denmark	Chlorpyrifos (Chlorpyrifos-ethyl)	2921-88-2	0.1	-1	(EU) Inland surface waters maximum allowable concentration
Denmark	Endosulfan	115-29-7	0.01	-2	(EU) Inland surface waters maximum allowable concentration
Denmark	mixture of hexachlorocyclohexanes	608-73-1	0.04	-1.39794	(EU) Inland surface waters maximum allowable concentration
Denmark	a-HCH	319-84-6	0.04	-1.39794	(EU) Inland surface waters maximum allowable concentration
Denmark	b-HCH	319-85-7	0.04	-1.39794	(EU) Inland surface waters maximum allowable concentration
Denmark	g-HCH lindane	58-89-9	0.04	-1.39794	(EU) Inland surface waters maximum allowable concentration
Denmark	d-HCH	319-86-8	0.04	-1.39794	(EU) Inland surface waters maximum allowable concentration
Denmark	Isoproturon	34123-59-6	1	0	(EU) Inland surface waters maximum allowable concentration
Denmark	Pentachloro-phenol	87-86-5	1	0	(EU) Inland surface waters maximum allowable concentration
Denmark	Simazine	122-34-9	4	0.60206	(EU) Inland surface waters maximum allowable concentration
Denmark	Alachlor	15972-60-8	0.7	-0.154902	(EU) Other surface waters maximum allowable concentration
Denmark	Atrazine	1912-24-9	2	0.30103	(EU) Other surface waters maximum allowable concentration
Denmark	Chlorfenvinphos	470-90-6	0.3	-0.522879	(EU) Other surface waters maximum allowable concentration
Denmark	Chlorpyrifos (Chlorpyrifos-ethyl)	2921-88-2	0.1	-1	(EU) Other surface waters maximum allowable concentration
Denmark	Endosulfan	115-29-7	0.004	-2.39794	(EU) Other surface waters maximum allowable concentration
Denmark	mixture of hexachlorocyclohexanes	608-73-1	0.02	-1.69897	(EU) Other surface waters maximum allowable concentration
Denmark	a-HCH	319-84-6	0.02	-1.69897	(EU) Other surface waters maximum allowable concentration
Denmark	b-HCH	319-85-7	0.02	-1.69897	(EU) Other surface waters maximum allowable concentration
Denmark	g-HCH lindane	58-89-9	0.02	-1.69897	(EU) Other surface waters maximum allowable concentration
Denmark	d-HCH	319-86-8	0.02	-1.69897	(EU) Other surface waters maximum allowable concentration
Denmark	Isoproturon	34123-59-6	1	0	(EU) Other surface waters maximum allowable concentration
Denmark	Pentachloro-phenol	87-86-5	1	0	(EU) Other surface waters maximum allowable concentration
Denmark	Simazine	122-34-9	4	0.60206	(EU) Other surface waters maximum allowable concentration
Estonia	Endosulfaan	115-29-7	0.005	-2.30103	Average annual environment quality limit in terrestrial surface water
Estonia	Trifluraliin	1582-09-8	0.03	-1.52288	Average annual environment quality limit in terrestrial surface water
Estonia	Kinoksüfeen	124495-18-7	0.15	-0.823909	Average annual environment quality limit in terrestrial surface water
Estonia	Heptakloor	76-44-8	2e-07	-6.69897	Average annual environment quality limit in terrestrial surface water
Estonia	Heptakloorepoksiid	1024-57-3	2e-07	-6.69897	Average annual environment quality limit in terrestrial surface water
Estonia	Heksaklorotsükloheksaan	608-73-1	0.02	-1.69897	Average annual environment quality limit in terrestrial surface water
Estonia	Dikofool	115-32-2	0.0013	-2.88606	Average annual environment quality limit in terrestrial surface water
Estonia	para-para DDT	50-29-3	0.01	-2	Average annual environment quality limit in terrestrial surface water
Estonia	Klorofenvinfoss	470-90-6	0.1	-1	Average annual environment quality limit in terrestrial surface water
Estonia	Terbutriin	886-50-0	0.065	-1.18709	Average annual environment quality limit in terrestrial surface water
Estonia	Kloropürifoss	2921-88-2	0.03	-1.52288	Average annual environment quality limit in terrestrial surface water
Estonia	Aldriin	309-00-2	0.01	-2	Average annual environment quality limit in terrestrial surface water
Estonia	Dieldriin	60-57-1	0.01	-2	Average annual environment quality limit in terrestrial surface water
Estonia	Endriin	72-20-8	0.01	-2	Average annual environment quality limit in terrestrial surface water
Estonia	Isodriin	465-73-6	0.01	-2	Average annual environment quality limit in terrestrial surface water
Estonia	Diuroon	330-54-1	0.2	-0.69897	Average annual environment quality limit in terrestrial surface water
Estonia	Simasiin	122-34-9	1	0	Average annual environment quality limit in terrestrial surface water
Estonia	Atrasiin	1912-24-9	0.6	-0.221849	Average annual environment quality limit in terrestrial surface water
Estonia	Aklonifeen	74070-46-5	0.12	-0.920819	Average annual environment quality limit in terrestrial surface water
Estonia	Bifenoks	42576-02-3	0.012	-1.92082	Average annual environment quality limit in terrestrial surface water
Estonia	Tsüpermetriin	52315-07-8	8e-05	-4.09691	Average annual environment quality limit in terrestrial surface water
Estonia	Alakloor	15972-60-8	0.3	-0.522879	Average annual environment quality limit in terrestrial surface water
Estonia	Tsübutriin	28159-98-0	0.0025	-2.60206	Average annual environment quality limit in terrestrial surface water
Estonia	Isoproturoon	34123-59-6	0.3	-0.522879	Average annual environment quality limit in terrestrial surface water
Estonia	Diklorofoss	62-73-7	0.0006	-3.22185	Average annual environment quality limit in terrestrial surface water
Estonia	Glüfosaat	1071-83-6	0.1	-1	Average annual environment quality limit in terrestrial surface water
Estonia	MCPA	94-74-6	0.1	-1	Average annual environment quality limit in terrestrial surface water
Estonia	Kloromekvaatkloriid	999-81-5	0.1	-1	Average annual environment quality limit in terrestrial surface water
Estonia	Metasakloor	67129-08-2	0.1	-1	Average annual environment quality limit in terrestrial surface water
Estonia	Tebukonasool	107534-96-3	0.1	-1	Average annual environment quality limit in terrestrial surface water
Estonia	Endosulfaan	115-29-7	0.02	-1.69897	Maximum allowed environment quality limit in terrestrial surface water
Estonia	Kinoksüfeen	124495-18-7	2.7	0.431364	Maximum allowed environment quality limit in terrestrial surface water
Estonia	Heptakloor	76-44-8	0.0003	-3.52288	Maximum allowed environment quality limit in terrestrial surface water
Estonia	Heptakloorepoksiid	1024-57-3	0.0003	-3.52288	Maximum allowed environment quality limit in terrestrial surface water
Estonia	Heksaklorotsükloheksaan	608-73-1	0.04	-1.39794	Maximum allowed environment quality limit in terrestrial surface water
Estonia	Klorofenvinfoss	470-90-6	0.3	-0.522879	Maximum allowed environment quality limit in terrestrial surface water
Estonia	Terbutriin	886-50-0	0.34	-0.468521	Maximum allowed environment quality limit in terrestrial surface water
Estonia	Kloropürifoss	2921-88-2	0.1	-1	Maximum allowed environment quality limit in terrestrial surface water
Estonia	Diuroon	330-54-1	1.8	0.255273	Maximum allowed environment quality limit in terrestrial surface water
Estonia	Simasiin	122-34-9	4	0.60206	Maximum allowed environment quality limit in terrestrial surface water
Estonia	Atrasiin	1912-24-9	24	1.38021	Maximum allowed environment quality limit in terrestrial surface water
Estonia	Aklonifeen	74070-46-5	0.12	-0.920819	Maximum allowed environment quality limit in terrestrial surface water
Estonia	Bifenoks	42576-02-3	0.04	-1.39794	Maximum allowed environment quality limit in terrestrial surface water
Estonia	Tsüpermetriin	52315-07-8	0.0006	-3.22185	Maximum allowed environment quality limit in terrestrial surface water
Estonia	Alakloor	15972-60-8	0.7	-0.154902	Maximum allowed environment quality limit in terrestrial surface water
Estonia	Tsübutriin	28159-98-0	0.016	-1.79588	Maximum allowed environment quality limit in terrestrial surface water
Estonia	Isoproturoon	34123-59-6	1	0	Maximum allowed environment quality limit in terrestrial surface water
Estonia	Diklorofoss	62-73-7	0.0007	-3.1549	Maximum allowed environment quality limit in terrestrial surface water
Finland	Dimethoate	60-51-5	0.7	-0.154902	(Finnish Environment Institute) Proposed overall AA-EQS for fresh water
Finland	ETU	96-45-7	200	2.30103	(Finnish Environment Institute) Proposed overall AA-EQS for fresh water
Finland	MCPA	94-74-6	1.6	0.20412	(Finnish Environment Institute) Proposed overall AA-EQS for fresh water
Finland	Metamitron	41394-05-2	32	1.50515	(Finnish Environment Institute) Proposed overall AA-EQS for fresh water
Finland	Tribenuron-methyl	101200- 48-0	0.1	-1	(Finnish Environment Institute) Proposed overall AA-EQS for fresh water
Finland	Dimethoate	60-51-5	0.7	-0.154902	(Finnish Environment Institute) AA-EQS fresh water pelagic community
Finland	ETU	96-45-7	200	2.30103	(Finnish Environment Institute) AA-EQS fresh water pelagic community
Finland	MCPA	94-74-6	1.6	0.20412	(Finnish Environment Institute) AA-EQS fresh water pelagic community
Finland	Metamitron	41394-05-2	32	1.50515	(Finnish Environment Institute) AA-EQS fresh water pelagic community
Finland	Tribenuron-methyl	101200- 48-0	0.1	-1	(Finnish Environment Institute) AA-EQS fresh water pelagic community
Finland	ETU	96-45-7	200	2.30103	(Finnish Environment Institute) MAC-EQS fresh water pelagic community
Finland	MCPA	94-74-6	15	1.17609	(Finnish Environment Institute) MAC-EQS fresh water pelagic community
Finland	Metamitron	41394-05-2	170	2.23045	(Finnish Environment Institute) MAC-EQS fresh water pelagic community
Finland	Prochloraz	67747-09-5	7.3	0.863323	(Finnish Environment Institute) MAC-EQS fresh water pelagic community
Finland	Tribenuron-methyl	101200- 48-0	0.4	-0.39794	(Finnish Environment Institute) MAC-EQS fresh water pelagic community
Finland	Drin total		0.01	-2	Annex 1 Environmental quality standard total concentration in inland surface water, arithmetic annual mean
Finland	Aldriin	309-00-2	0.01	-2	Annex 1 Environmental quality standard total concentration in inland surface water, arithmetic annual mean
Finland	Dieldriin	60-57-1	0.01	-2	Annex 1 Environmental quality standard total concentration in inland surface water, arithmetic annual mean
Finland	Endriin	72-20-8	0.01	-2	Annex 1 Environmental quality standard total concentration in inland surface water, arithmetic annual mean
Finland	Isodriin	465-73-6	0.01	-2	Annex 1 Environmental quality standard total concentration in inland surface water, arithmetic annual mean
Finland	DDT total		0.025	-1.60206	Annex 1 Environmental quality standard total concentration in inland surface water, arithmetic annual mean
Finland	DDD	72-54-8	0.025	-1.60206	Annex 1 Environmental quality standard total concentration in inland surface water, arithmetic annual mean
Finland	DDE	72-55-9	0.025	-1.60206	Annex 1 Environmental quality standard total concentration in inland surface water, arithmetic annual mean
Finland	para-para DDT	50-29-3	0.01	-2	Annex 1 Environmental quality standard total concentration in inland surface water, arithmetic annual mean
Finland	Pentachlorophenol	87-86-5	2	0.30103	Annex 1 Environmental quality standard total concentration in inland surface water, arithmetic annual mean
Finland	Dimethoate	60-51-5	0.7	-0.154902	Annex 1 Environmental quality standard total concentration in inland surface water, arithmetic annual mean
Finland	MCPA	94-74-6	1.6	0.20412	Annex 1 Environmental quality standard total concentration in inland surface water, arithmetic annual mean
Finland	Alachlor	15972-60-8	0.3	-0.522879	(EU) Inland surface waters annual average
Finland	Atrazine	1912-24-9	0.6	-0.221849	(EU) Inland surface waters annual average
Finland	Chlorfenvinphos	470-90-6	0.1	-1	(EU) Inland surface waters annual average
Finland	Chlorpyrifos (Chlorpyrifos-ethyl)	2921-88-2	0.03	-1.52288	(EU) Inland surface waters annual average
Finland	Cyclodiene pesticides sum		0.01	-2	(EU) Inland surface waters annual average
Finland	Aldriin	309-00-2	0.01	-2	(EU) Inland surface waters annual average
Finland	Dieldriin	60-57-1	0.01	-2	(EU) Inland surface waters annual average
Finland	Endriin	72-20-8	0.01	-2	(EU) Inland surface waters annual average
Finland	Isodriin	465-73-6	0.01	-2	(EU) Inland surface waters annual average
Finland	DDT sum		0.025	-1.60206	(EU) Inland surface waters annual average
Finland	DDD	72-54-8	0.025	-1.60206	(EU) Inland surface waters annual average
Finland	DDE	72-55-9	0.025	-1.60206	(EU) Inland surface waters annual average
Finland	para-para DDT	50-29-3	0.01	-2	(EU) Inland surface waters annual average
Finland	Diuron	330-54-1	0.2	-0.69897	(EU) Inland surface waters annual average
Finland	Endosulfan	115-29-7	0.005	-2.30103	(EU) Inland surface waters annual average
Finland	mixture of hexachlorocyclohexanes	608-73-1	0.02	-1.69897	(EU) Inland surface waters annual average
Finland	a-HCH	319-84-6	0.02	-1.69897	(EU) Inland surface waters annual average
Finland	b-HCH	319-85-7	0.02	-1.69897	(EU) Inland surface waters annual average
Finland	g-HCH lindane	58-89-9	0.02	-1.69897	(EU) Inland surface waters annual average
Finland	d-HCH	319-86-8	0.02	-1.69897	(EU) Inland surface waters annual average
Finland	Isoproturon	34123-59-6	0.3	-0.522879	(EU) Inland surface waters annual average
Finland	Pentachloro-phenol	87-86-5	0.4	-0.39794	(EU) Inland surface waters annual average
Finland	Simazine	122-34-9	1	0	(EU) Inland surface waters annual average
Finland	Trifluralin	1582-09-8	0.03	-1.52288	(EU) Inland surface waters annual average
Finland	Alachlor	15972-60-8	0.3	-0.522879	(EU) Other surface waters annual average
Finland	Atrazine	1912-24-9	0.6	-0.221849	(EU) Other surface waters annual average
Finland	Chlorfenvinphos	470-90-6	0.1	-1	(EU) Other surface waters annual average
Finland	Chlorpyrifos (Chlorpyrifos-ethyl)	2921-88-2	0.03	-1.52288	(EU) Other surface waters annual average
Finland	Cyclodiene pesticides sum		0.005	-2.30103	(EU) Other surface waters annual average
Finland	Aldriin	309-00-2	0.005	-2.30103	(EU) Other surface waters annual average
Finland	Dieldriin	60-57-1	0.005	-2.30103	(EU) Other surface waters annual average
Finland	Endriin	72-20-8	0.005	-2.30103	(EU) Other surface waters annual average
Finland	Isodriin	465-73-6	0.005	-2.30103	(EU) Other surface waters annual average
Finland	DDT sum		0.025	-1.60206	(EU) Other surface waters annual average
Finland	DDD	72-54-8	0.025	-1.60206	(EU) Other surface waters annual average
Finland	DDE	72-55-9	0.025	-1.60206	(EU) Other surface waters annual average
Finland	para-para DDT	50-29-3	0.01	-2	(EU) Other surface waters annual average
Finland	Diuron	330-54-1	1.8	0.255273	(EU) Other surface waters annual average
Finland	Endosulfan	115-29-7	0.005	-2.30103	(EU) Other surface waters annual average
Finland	mixture of hexachlorocyclohexanes	608-73-1	0.002	-2.69897	(EU) Other surface waters annual average
Finland	a-HCH	319-84-6	0.002	-2.69897	(EU) Other surface waters annual average
Finland	b-HCH	319-85-7	0.002	-2.69897	(EU) Other surface waters annual average
Finland	g-HCH lindane	58-89-9	0.002	-2.69897	(EU) Other surface waters annual average
Finland	d-HCH	319-86-8	0.002	-2.69897	(EU) Other surface waters annual average
Finland	Isoproturon	34123-59-6	0.3	-0.522879	(EU) Other surface waters annual average
Finland	Pentachloro-phenol	87-86-5	0.4	-0.39794	(EU) Other surface waters annual average
Finland	Simazine	122-34-9	1	0	(EU) Other surface waters annual average
Finland	Trifluralin	1582-09-8	0.03	-1.52288	(EU) Other surface waters annual average
Finland	Alachlor	15972-60-8	0.7	-0.154902	(EU) Inland surface waters maximum allowable concentration
Finland	Atrazine	1912-24-9	2	0.30103	(EU) Inland surface waters maximum allowable concentration
Finland	Chlorfenvinphos	470-90-6	0.3	-0.522879	(EU) Inland surface waters maximum allowable concentration
Finland	Chlorpyrifos (Chlorpyrifos-ethyl)	2921-88-2	0.1	-1	(EU) Inland surface waters maximum allowable concentration
Finland	Endosulfan	115-29-7	0.01	-2	(EU) Inland surface waters maximum allowable concentration
Finland	mixture of hexachlorocyclohexanes	608-73-1	0.04	-1.39794	(EU) Inland surface waters maximum allowable concentration
Finland	a-HCH	319-84-6	0.04	-1.39794	(EU) Inland surface waters maximum allowable concentration
Finland	b-HCH	319-85-7	0.04	-1.39794	(EU) Inland surface waters maximum allowable concentration
Finland	g-HCH lindane	58-89-9	0.04	-1.39794	(EU) Inland surface waters maximum allowable concentration
Finland	d-HCH	319-86-8	0.04	-1.39794	(EU) Inland surface waters maximum allowable concentration
Finland	Isoproturon	34123-59-6	1	0	(EU) Inland surface waters maximum allowable concentration
Finland	Pentachloro-phenol	87-86-5	1	0	(EU) Inland surface waters maximum allowable concentration
Finland	Simazine	122-34-9	4	0.60206	(EU) Inland surface waters maximum allowable concentration
Finland	Alachlor	15972-60-8	0.7	-0.154902	(EU) Other surface waters maximum allowable concentration
Finland	Atrazine	1912-24-9	2	0.30103	(EU) Other surface waters maximum allowable concentration
Finland	Chlorfenvinphos	470-90-6	0.3	-0.522879	(EU) Other surface waters maximum allowable concentration
Finland	Chlorpyrifos (Chlorpyrifos-ethyl)	2921-88-2	0.1	-1	(EU) Other surface waters maximum allowable concentration
Finland	Endosulfan	115-29-7	0.004	-2.39794	(EU) Other surface waters maximum allowable concentration
Finland	mixture of hexachlorocyclohexanes	608-73-1	0.02	-1.69897	(EU) Other surface waters maximum allowable concentration
Finland	a-HCH	319-84-6	0.02	-1.69897	(EU) Other surface waters maximum allowable concentration
Finland	b-HCH	319-85-7	0.02	-1.69897	(EU) Other surface waters maximum allowable concentration
Finland	g-HCH lindane	58-89-9	0.02	-1.69897	(EU) Other surface waters maximum allowable concentration
Finland	d-HCH	319-86-8	0.02	-1.69897	(EU) Other surface waters maximum allowable concentration
Finland	Isoproturon	34123-59-6	1	0	(EU) Other surface waters maximum allowable concentration
Finland	Pentachloro-phenol	87-86-5	1	0	(EU) Other surface waters maximum allowable concentration
Finland	Simazine	122-34-9	4	0.60206	(EU) Other surface waters maximum allowable concentration
France	Alachlor	15972-60-8	0.3	-0.522879	(EU) Inland surface waters annual average
France	Atrazine	1912-24-9	0.6	-0.221849	(EU) Inland surface waters annual average
France	Chlorfenvinphos	470-90-6	0.1	-1	(EU) Inland surface waters annual average
France	Chlorpyrifos (Chlorpyrifos-ethyl)	2921-88-2	0.03	-1.52288	(EU) Inland surface waters annual average
France	Cyclodiene pesticides sum		0.01	-2	(EU) Inland surface waters annual average
France	Aldriin	309-00-2	0.01	-2	(EU) Inland surface waters annual average
France	Dieldriin	60-57-1	0.01	-2	(EU) Inland surface waters annual average
France	Endriin	72-20-8	0.01	-2	(EU) Inland surface waters annual average
France	Isodriin	465-73-6	0.01	-2	(EU) Inland surface waters annual average
France	DDT sum		0.025	-1.60206	(EU) Inland surface waters annual average
France	DDD	72-54-8	0.025	-1.60206	(EU) Inland surface waters annual average
France	DDE	72-55-9	0.025	-1.60206	(EU) Inland surface waters annual average
France	para-para DDT	50-29-3	0.01	-2	(EU) Inland surface waters annual average
France	Diuron	330-54-1	0.2	-0.69897	(EU) Inland surface waters annual average
France	Endosulfan	115-29-7	0.005	-2.30103	(EU) Inland surface waters annual average
France	mixture of hexachlorocyclohexanes	608-73-1	0.02	-1.69897	(EU) Inland surface waters annual average
France	a-HCH	319-84-6	0.02	-1.69897	(EU) Inland surface waters annual average
France	b-HCH	319-85-7	0.02	-1.69897	(EU) Inland surface waters annual average
France	g-HCH lindane	58-89-9	0.02	-1.69897	(EU) Inland surface waters annual average
France	d-HCH	319-86-8	0.02	-1.69897	(EU) Inland surface waters annual average
France	Isoproturon	34123-59-6	0.3	-0.522879	(EU) Inland surface waters annual average
France	Pentachloro-phenol	87-86-5	0.4	-0.39794	(EU) Inland surface waters annual average
France	Simazine	122-34-9	1	0	(EU) Inland surface waters annual average
France	Trifluralin	1582-09-8	0.03	-1.52288	(EU) Inland surface waters annual average
France	Alachlor	15972-60-8	0.3	-0.522879	(EU) Other surface waters annual average
France	Atrazine	1912-24-9	0.6	-0.221849	(EU) Other surface waters annual average
France	Chlorfenvinphos	470-90-6	0.1	-1	(EU) Other surface waters annual average
France	Chlorpyrifos (Chlorpyrifos-ethyl)	2921-88-2	0.03	-1.52288	(EU) Other surface waters annual average
France	Cyclodiene pesticides sum		0.005	-2.30103	(EU) Other surface waters annual average
France	Aldriin	309-00-2	0.005	-2.30103	(EU) Other surface waters annual average
France	Dieldriin	60-57-1	0.005	-2.30103	(EU) Other surface waters annual average
France	Endriin	72-20-8	0.005	-2.30103	(EU) Other surface waters annual average
France	Isodriin	465-73-6	0.005	-2.30103	(EU) Other surface waters annual average
France	DDT sum		0.025	-1.60206	(EU) Other surface waters annual average
France	DDD	72-54-8	0.025	-1.60206	(EU) Other surface waters annual average
France	DDE	72-55-9	0.025	-1.60206	(EU) Other surface waters annual average
France	para-para DDT	50-29-3	0.01	-2	(EU) Other surface waters annual average
France	Diuron	330-54-1	1.8	0.255273	(EU) Other surface waters annual average
France	Endosulfan	115-29-7	0.005	-2.30103	(EU) Other surface waters annual average
France	mixture of hexachlorocyclohexanes	608-73-1	0.002	-2.69897	(EU) Other surface waters annual average
France	a-HCH	319-84-6	0.002	-2.69897	(EU) Other surface waters annual average
France	b-HCH	319-85-7	0.002	-2.69897	(EU) Other surface waters annual average
France	g-HCH lindane	58-89-9	0.002	-2.69897	(EU) Other surface waters annual average
France	d-HCH	319-86-8	0.002	-2.69897	(EU) Other surface waters annual average
France	Isoproturon	34123-59-6	0.3	-0.522879	(EU) Other surface waters annual average
France	Pentachloro-phenol	87-86-5	0.4	-0.39794	(EU) Other surface waters annual average
France	Simazine	122-34-9	1	0	(EU) Other surface waters annual average
France	Trifluralin	1582-09-8	0.03	-1.52288	(EU) Other surface waters annual average
France	Alachlor	15972-60-8	0.7	-0.154902	(EU) Inland surface waters maximum allowable concentration
France	Atrazine	1912-24-9	2	0.30103	(EU) Inland surface waters maximum allowable concentration
France	Chlorfenvinphos	470-90-6	0.3	-0.522879	(EU) Inland surface waters maximum allowable concentration
France	Chlorpyrifos (Chlorpyrifos-ethyl)	2921-88-2	0.1	-1	(EU) Inland surface waters maximum allowable concentration
France	Endosulfan	115-29-7	0.01	-2	(EU) Inland surface waters maximum allowable concentration
France	mixture of hexachlorocyclohexanes	608-73-1	0.04	-1.39794	(EU) Inland surface waters maximum allowable concentration
France	a-HCH	319-84-6	0.04	-1.39794	(EU) Inland surface waters maximum allowable concentration
France	b-HCH	319-85-7	0.04	-1.39794	(EU) Inland surface waters maximum allowable concentration
France	g-HCH lindane	58-89-9	0.04	-1.39794	(EU) Inland surface waters maximum allowable concentration
France	d-HCH	319-86-8	0.04	-1.39794	(EU) Inland surface waters maximum allowable concentration
France	Isoproturon	34123-59-6	1	0	(EU) Inland surface waters maximum allowable concentration
France	Pentachloro-phenol	87-86-5	1	0	(EU) Inland surface waters maximum allowable concentration
France	Simazine	122-34-9	4	0.60206	(EU) Inland surface waters maximum allowable concentration
France	Alachlor	15972-60-8	0.7	-0.154902	(EU) Other surface waters maximum allowable concentration
France	Atrazine	1912-24-9	2	0.30103	(EU) Other surface waters maximum allowable concentration
France	Chlorfenvinphos	470-90-6	0.3	-0.522879	(EU) Other surface waters maximum allowable concentration
France	Chlorpyrifos (Chlorpyrifos-ethyl)	2921-88-2	0.1	-1	(EU) Other surface waters maximum allowable concentration
France	Endosulfan	115-29-7	0.004	-2.39794	(EU) Other surface waters maximum allowable concentration
France	mixture of hexachlorocyclohexanes	608-73-1	0.02	-1.69897	(EU) Other surface waters maximum allowable concentration
France	a-HCH	319-84-6	0.02	-1.69897	(EU) Other surface waters maximum allowable concentration
France	b-HCH	319-85-7	0.02	-1.69897	(EU) Other surface waters maximum allowable concentration
France	g-HCH lindane	58-89-9	0.02	-1.69897	(EU) Other surface waters maximum allowable concentration
France	d-HCH	319-86-8	0.02	-1.69897	(EU) Other surface waters maximum allowable concentration
France	Isoproturon	34123-59-6	1	0	(EU) Other surface waters maximum allowable concentration
France	Pentachloro-phenol	87-86-5	1	0	(EU) Other surface waters maximum allowable concentration
France	Simazine	122-34-9	4	0.60206	(EU) Other surface waters maximum allowable concentration
Germany	Alachlor	15972-60-8	0.3	-0.522879	(EU) Inland surface waters annual average
Germany	Atrazine	1912-24-9	0.6	-0.221849	(EU) Inland surface waters annual average
Germany	Chlorfenvinphos	470-90-6	0.1	-1	(EU) Inland surface waters annual average
Germany	Chlorpyrifos (Chlorpyrifos-ethyl)	2921-88-2	0.03	-1.52288	(EU) Inland surface waters annual average
Germany	Cyclodiene pesticides sum		0.01	-2	(EU) Inland surface waters annual average
Germany	Aldriin	309-00-2	0.01	-2	(EU) Inland surface waters annual average
Germany	Dieldriin	60-57-1	0.01	-2	(EU) Inland surface waters annual average
Germany	Endriin	72-20-8	0.01	-2	(EU) Inland surface waters annual average
Germany	Isodriin	465-73-6	0.01	-2	(EU) Inland surface waters annual average
Germany	DDT sum		0.025	-1.60206	(EU) Inland surface waters annual average
Germany	DDD	72-54-8	0.025	-1.60206	(EU) Inland surface waters annual average
Germany	DDE	72-55-9	0.025	-1.60206	(EU) Inland surface waters annual average
Germany	para-para DDT	50-29-3	0.01	-2	(EU) Inland surface waters annual average
Germany	Diuron	330-54-1	0.2	-0.69897	(EU) Inland surface waters annual average
Germany	Endosulfan	115-29-7	0.005	-2.30103	(EU) Inland surface waters annual average
Germany	mixture of hexachlorocyclohexanes	608-73-1	0.02	-1.69897	(EU) Inland surface waters annual average
Germany	a-HCH	319-84-6	0.02	-1.69897	(EU) Inland surface waters annual average
Germany	b-HCH	319-85-7	0.02	-1.69897	(EU) Inland surface waters annual average
Germany	g-HCH lindane	58-89-9	0.02	-1.69897	(EU) Inland surface waters annual average
Germany	d-HCH	319-86-8	0.02	-1.69897	(EU) Inland surface waters annual average
Germany	Isoproturon	34123-59-6	0.3	-0.522879	(EU) Inland surface waters annual average
Germany	Pentachloro-phenol	87-86-5	0.4	-0.39794	(EU) Inland surface waters annual average
Germany	Simazine	122-34-9	1	0	(EU) Inland surface waters annual average
Germany	Trifluralin	1582-09-8	0.03	-1.52288	(EU) Inland surface waters annual average
Germany	Alachlor	15972-60-8	0.3	-0.522879	(EU) Other surface waters annual average
Germany	Atrazine	1912-24-9	0.6	-0.221849	(EU) Other surface waters annual average
Germany	Chlorfenvinphos	470-90-6	0.1	-1	(EU) Other surface waters annual average
Germany	Chlorpyrifos (Chlorpyrifos-ethyl)	2921-88-2	0.03	-1.52288	(EU) Other surface waters annual average
Germany	Cyclodiene pesticides sum		0.005	-2.30103	(EU) Other surface waters annual average
Germany	Aldriin	309-00-2	0.005	-2.30103	(EU) Other surface waters annual average
Germany	Dieldriin	60-57-1	0.005	-2.30103	(EU) Other surface waters annual average
Germany	Endriin	72-20-8	0.005	-2.30103	(EU) Other surface waters annual average
Germany	Isodriin	465-73-6	0.005	-2.30103	(EU) Other surface waters annual average
Germany	DDT sum		0.025	-1.60206	(EU) Other surface waters annual average
Germany	DDD	72-54-8	0.025	-1.60206	(EU) Other surface waters annual average
Germany	DDE	72-55-9	0.025	-1.60206	(EU) Other surface waters annual average
Germany	para-para DDT	50-29-3	0.01	-2	(EU) Other surface waters annual average
Germany	Diuron	330-54-1	1.8	0.255273	(EU) Other surface waters annual average
Germany	Endosulfan	115-29-7	0.005	-2.30103	(EU) Other surface waters annual average
Germany	mixture of hexachlorocyclohexanes	608-73-1	0.002	-2.69897	(EU) Other surface waters annual average
Germany	a-HCH	319-84-6	0.002	-2.69897	(EU) Other surface waters annual average
Germany	b-HCH	319-85-7	0.002	-2.69897	(EU) Other surface waters annual average
Germany	g-HCH lindane	58-89-9	0.002	-2.69897	(EU) Other surface waters annual average
Germany	d-HCH	319-86-8	0.002	-2.69897	(EU) Other surface waters annual average
Germany	Isoproturon	34123-59-6	0.3	-0.522879	(EU) Other surface waters annual average
Germany	Pentachloro-phenol	87-86-5	0.4	-0.39794	(EU) Other surface waters annual average
Germany	Simazine	122-34-9	1	0	(EU) Other surface waters annual average
Germany	Trifluralin	1582-09-8	0.03	-1.52288	(EU) Other surface waters annual average
Germany	Alachlor	15972-60-8	0.7	-0.154902	(EU) Inland surface waters maximum allowable concentration
Germany	Atrazine	1912-24-9	2	0.30103	(EU) Inland surface waters maximum allowable concentration
Germany	Chlorfenvinphos	470-90-6	0.3	-0.522879	(EU) Inland surface waters maximum allowable concentration
Germany	Chlorpyrifos (Chlorpyrifos-ethyl)	2921-88-2	0.1	-1	(EU) Inland surface waters maximum allowable concentration
Germany	Endosulfan	115-29-7	0.01	-2	(EU) Inland surface waters maximum allowable concentration
Germany	mixture of hexachlorocyclohexanes	608-73-1	0.04	-1.39794	(EU) Inland surface waters maximum allowable concentration
Germany	a-HCH	319-84-6	0.04	-1.39794	(EU) Inland surface waters maximum allowable concentration
Germany	b-HCH	319-85-7	0.04	-1.39794	(EU) Inland surface waters maximum allowable concentration
Germany	g-HCH lindane	58-89-9	0.04	-1.39794	(EU) Inland surface waters maximum allowable concentration
Germany	d-HCH	319-86-8	0.04	-1.39794	(EU) Inland surface waters maximum allowable concentration
Germany	Isoproturon	34123-59-6	1	0	(EU) Inland surface waters maximum allowable concentration
Germany	Pentachloro-phenol	87-86-5	1	0	(EU) Inland surface waters maximum allowable concentration
Germany	Simazine	122-34-9	4	0.60206	(EU) Inland surface waters maximum allowable concentration
Germany	Alachlor	15972-60-8	0.7	-0.154902	(EU) Other surface waters maximum allowable concentration
Germany	Atrazine	1912-24-9	2	0.30103	(EU) Other surface waters maximum allowable concentration
Germany	Chlorfenvinphos	470-90-6	0.3	-0.522879	(EU) Other surface waters maximum allowable concentration
Germany	Chlorpyrifos (Chlorpyrifos-ethyl)	2921-88-2	0.1	-1	(EU) Other surface waters maximum allowable concentration
Germany	Endosulfan	115-29-7	0.004	-2.39794	(EU) Other surface waters maximum allowable concentration
Germany	mixture of hexachlorocyclohexanes	608-73-1	0.02	-1.69897	(EU) Other surface waters maximum allowable concentration
Germany	a-HCH	319-84-6	0.02	-1.69897	(EU) Other surface waters maximum allowable concentration
Germany	b-HCH	319-85-7	0.02	-1.69897	(EU) Other surface waters maximum allowable concentration
Germany	g-HCH lindane	58-89-9	0.02	-1.69897	(EU) Other surface waters maximum allowable concentration
Germany	d-HCH	319-86-8	0.02	-1.69897	(EU) Other surface waters maximum allowable concentration
Germany	Isoproturon	34123-59-6	1	0	(EU) Other surface waters maximum allowable concentration
Germany	Pentachloro-phenol	87-86-5	1	0	(EU) Other surface waters maximum allowable concentration
Germany	Simazine	122-34-9	4	0.60206	(EU) Other surface waters maximum allowable concentration
Greece	Alachlor	15972-60-8	0.3	-0.522879	(EU) Inland surface waters annual average
Greece	Atrazine	1912-24-9	0.6	-0.221849	(EU) Inland surface waters annual average
Greece	Chlorfenvinphos	470-90-6	0.1	-1	(EU) Inland surface waters annual average
Greece	Chlorpyrifos (Chlorpyrifos-ethyl)	2921-88-2	0.03	-1.52288	(EU) Inland surface waters annual average
Greece	Cyclodiene pesticides sum		0.01	-2	(EU) Inland surface waters annual average
Greece	Aldriin	309-00-2	0.01	-2	(EU) Inland surface waters annual average
Greece	Dieldriin	60-57-1	0.01	-2	(EU) Inland surface waters annual average
Greece	Endriin	72-20-8	0.01	-2	(EU) Inland surface waters annual average
Greece	Isodriin	465-73-6	0.01	-2	(EU) Inland surface waters annual average
Greece	DDT sum		0.025	-1.60206	(EU) Inland surface waters annual average
Greece	DDD	72-54-8	0.025	-1.60206	(EU) Inland surface waters annual average
Greece	DDE	72-55-9	0.025	-1.60206	(EU) Inland surface waters annual average
Greece	para-para DDT	50-29-3	0.01	-2	(EU) Inland surface waters annual average
Greece	Diuron	330-54-1	0.2	-0.69897	(EU) Inland surface waters annual average
Greece	Endosulfan	115-29-7	0.005	-2.30103	(EU) Inland surface waters annual average
Greece	mixture of hexachlorocyclohexanes	608-73-1	0.02	-1.69897	(EU) Inland surface waters annual average
Greece	a-HCH	319-84-6	0.02	-1.69897	(EU) Inland surface waters annual average
Greece	b-HCH	319-85-7	0.02	-1.69897	(EU) Inland surface waters annual average
Greece	g-HCH lindane	58-89-9	0.02	-1.69897	(EU) Inland surface waters annual average
Greece	d-HCH	319-86-8	0.02	-1.69897	(EU) Inland surface waters annual average
Greece	Isoproturon	34123-59-6	0.3	-0.522879	(EU) Inland surface waters annual average
Greece	Pentachloro-phenol	87-86-5	0.4	-0.39794	(EU) Inland surface waters annual average
Greece	Simazine	122-34-9	1	0	(EU) Inland surface waters annual average
Greece	Trifluralin	1582-09-8	0.03	-1.52288	(EU) Inland surface waters annual average
Greece	Alachlor	15972-60-8	0.3	-0.522879	(EU) Other surface waters annual average
Greece	Atrazine	1912-24-9	0.6	-0.221849	(EU) Other surface waters annual average
Greece	Chlorfenvinphos	470-90-6	0.1	-1	(EU) Other surface waters annual average
Greece	Chlorpyrifos (Chlorpyrifos-ethyl)	2921-88-2	0.03	-1.52288	(EU) Other surface waters annual average
Greece	Cyclodiene pesticides sum		0.005	-2.30103	(EU) Other surface waters annual average
Greece	Aldriin	309-00-2	0.005	-2.30103	(EU) Other surface waters annual average
Greece	Dieldriin	60-57-1	0.005	-2.30103	(EU) Other surface waters annual average
Greece	Endriin	72-20-8	0.005	-2.30103	(EU) Other surface waters annual average
Greece	Isodriin	465-73-6	0.005	-2.30103	(EU) Other surface waters annual average
Greece	DDT sum		0.025	-1.60206	(EU) Other surface waters annual average
Greece	DDD	72-54-8	0.025	-1.60206	(EU) Other surface waters annual average
Greece	DDE	72-55-9	0.025	-1.60206	(EU) Other surface waters annual average
Greece	para-para DDT	50-29-3	0.01	-2	(EU) Other surface waters annual average
Greece	Diuron	330-54-1	1.8	0.255273	(EU) Other surface waters annual average
Greece	Endosulfan	115-29-7	0.005	-2.30103	(EU) Other surface waters annual average
Greece	mixture of hexachlorocyclohexanes	608-73-1	0.002	-2.69897	(EU) Other surface waters annual average
Greece	a-HCH	319-84-6	0.002	-2.69897	(EU) Other surface waters annual average
Greece	b-HCH	319-85-7	0.002	-2.69897	(EU) Other surface waters annual average
Greece	g-HCH lindane	58-89-9	0.002	-2.69897	(EU) Other surface waters annual average
Greece	d-HCH	319-86-8	0.002	-2.69897	(EU) Other surface waters annual average
Greece	Isoproturon	34123-59-6	0.3	-0.522879	(EU) Other surface waters annual average
Greece	Pentachloro-phenol	87-86-5	0.4	-0.39794	(EU) Other surface waters annual average
Greece	Simazine	122-34-9	1	0	(EU) Other surface waters annual average
Greece	Trifluralin	1582-09-8	0.03	-1.52288	(EU) Other surface waters annual average
Greece	Alachlor	15972-60-8	0.7	-0.154902	(EU) Inland surface waters maximum allowable concentration
Greece	Atrazine	1912-24-9	2	0.30103	(EU) Inland surface waters maximum allowable concentration
Greece	Chlorfenvinphos	470-90-6	0.3	-0.522879	(EU) Inland surface waters maximum allowable concentration
Greece	Chlorpyrifos (Chlorpyrifos-ethyl)	2921-88-2	0.1	-1	(EU) Inland surface waters maximum allowable concentration
Greece	Endosulfan	115-29-7	0.01	-2	(EU) Inland surface waters maximum allowable concentration
Greece	mixture of hexachlorocyclohexanes	608-73-1	0.04	-1.39794	(EU) Inland surface waters maximum allowable concentration
Greece	a-HCH	319-84-6	0.04	-1.39794	(EU) Inland surface waters maximum allowable concentration
Greece	b-HCH	319-85-7	0.04	-1.39794	(EU) Inland surface waters maximum allowable concentration
Greece	g-HCH lindane	58-89-9	0.04	-1.39794	(EU) Inland surface waters maximum allowable concentration
Greece	d-HCH	319-86-8	0.04	-1.39794	(EU) Inland surface waters maximum allowable concentration
Greece	Isoproturon	34123-59-6	1	0	(EU) Inland surface waters maximum allowable concentration
Greece	Pentachloro-phenol	87-86-5	1	0	(EU) Inland surface waters maximum allowable concentration
Greece	Simazine	122-34-9	4	0.60206	(EU) Inland surface waters maximum allowable concentration
Greece	Alachlor	15972-60-8	0.7	-0.154902	(EU) Other surface waters maximum allowable concentration
Greece	Atrazine	1912-24-9	2	0.30103	(EU) Other surface waters maximum allowable concentration
Greece	Chlorfenvinphos	470-90-6	0.3	-0.522879	(EU) Other surface waters maximum allowable concentration
Greece	Chlorpyrifos (Chlorpyrifos-ethyl)	2921-88-2	0.1	-1	(EU) Other surface waters maximum allowable concentration
Greece	Endosulfan	115-29-7	0.004	-2.39794	(EU) Other surface waters maximum allowable concentration
Greece	mixture of hexachlorocyclohexanes	608-73-1	0.02	-1.69897	(EU) Other surface waters maximum allowable concentration
Greece	a-HCH	319-84-6	0.02	-1.69897	(EU) Other surface waters maximum allowable concentration
Greece	b-HCH	319-85-7	0.02	-1.69897	(EU) Other surface waters maximum allowable concentration
Greece	g-HCH lindane	58-89-9	0.02	-1.69897	(EU) Other surface waters maximum allowable concentration
Greece	d-HCH	319-86-8	0.02	-1.69897	(EU) Other surface waters maximum allowable concentration
Greece	Isoproturon	34123-59-6	1	0	(EU) Other surface waters maximum allowable concentration
Greece	Pentachloro-phenol	87-86-5	1	0	(EU) Other surface waters maximum allowable concentration
Greece	Simazine	122-34-9	4	0.60206	(EU) Other surface waters maximum allowable concentration
Hungary	Alachlor	15972-60-8	0.3	-0.522879	(EU) Inland surface waters annual average
Hungary	Atrazine	1912-24-9	0.6	-0.221849	(EU) Inland surface waters annual average
Hungary	Chlorfenvinphos	470-90-6	0.1	-1	(EU) Inland surface waters annual average
Hungary	Chlorpyrifos (Chlorpyrifos-ethyl)	2921-88-2	0.03	-1.52288	(EU) Inland surface waters annual average
Hungary	Cyclodiene pesticides sum		0.01	-2	(EU) Inland surface waters annual average
Hungary	Aldriin	309-00-2	0.01	-2	(EU) Inland surface waters annual average
Hungary	Dieldriin	60-57-1	0.01	-2	(EU) Inland surface waters annual average
Hungary	Endriin	72-20-8	0.01	-2	(EU) Inland surface waters annual average
Hungary	Isodriin	465-73-6	0.01	-2	(EU) Inland surface waters annual average
Hungary	DDT sum		0.025	-1.60206	(EU) Inland surface waters annual average
Hungary	DDD	72-54-8	0.025	-1.60206	(EU) Inland surface waters annual average
Hungary	DDE	72-55-9	0.025	-1.60206	(EU) Inland surface waters annual average
Hungary	para-para DDT	50-29-3	0.01	-2	(EU) Inland surface waters annual average
Hungary	Diuron	330-54-1	0.2	-0.69897	(EU) Inland surface waters annual average
Hungary	Endosulfan	115-29-7	0.005	-2.30103	(EU) Inland surface waters annual average
Hungary	mixture of hexachlorocyclohexanes	608-73-1	0.02	-1.69897	(EU) Inland surface waters annual average
Hungary	a-HCH	319-84-6	0.02	-1.69897	(EU) Inland surface waters annual average
Hungary	b-HCH	319-85-7	0.02	-1.69897	(EU) Inland surface waters annual average
Hungary	g-HCH lindane	58-89-9	0.02	-1.69897	(EU) Inland surface waters annual average
Hungary	d-HCH	319-86-8	0.02	-1.69897	(EU) Inland surface waters annual average
Hungary	Isoproturon	34123-59-6	0.3	-0.522879	(EU) Inland surface waters annual average
Hungary	Pentachloro-phenol	87-86-5	0.4	-0.39794	(EU) Inland surface waters annual average
Hungary	Simazine	122-34-9	1	0	(EU) Inland surface waters annual average
Hungary	Trifluralin	1582-09-8	0.03	-1.52288	(EU) Inland surface waters annual average
Hungary	Alachlor	15972-60-8	0.3	-0.522879	(EU) Other surface waters annual average
Hungary	Atrazine	1912-24-9	0.6	-0.221849	(EU) Other surface waters annual average
Hungary	Chlorfenvinphos	470-90-6	0.1	-1	(EU) Other surface waters annual average
Hungary	Chlorpyrifos (Chlorpyrifos-ethyl)	2921-88-2	0.03	-1.52288	(EU) Other surface waters annual average
Hungary	Cyclodiene pesticides sum		0.005	-2.30103	(EU) Other surface waters annual average
Hungary	Aldriin	309-00-2	0.005	-2.30103	(EU) Other surface waters annual average
Hungary	Dieldriin	60-57-1	0.005	-2.30103	(EU) Other surface waters annual average
Hungary	Endriin	72-20-8	0.005	-2.30103	(EU) Other surface waters annual average
Hungary	Isodriin	465-73-6	0.005	-2.30103	(EU) Other surface waters annual average
Hungary	DDT sum		0.025	-1.60206	(EU) Other surface waters annual average
Hungary	DDD	72-54-8	0.025	-1.60206	(EU) Other surface waters annual average
Hungary	DDE	72-55-9	0.025	-1.60206	(EU) Other surface waters annual average
Hungary	para-para DDT	50-29-3	0.01	-2	(EU) Other surface waters annual average
Hungary	Diuron	330-54-1	1.8	0.255273	(EU) Other surface waters annual average
Hungary	Endosulfan	115-29-7	0.005	-2.30103	(EU) Other surface waters annual average
Hungary	mixture of hexachlorocyclohexanes	608-73-1	0.002	-2.69897	(EU) Other surface waters annual average
Hungary	a-HCH	319-84-6	0.002	-2.69897	(EU) Other surface waters annual average
Hungary	b-HCH	319-85-7	0.002	-2.69897	(EU) Other surface waters annual average
Hungary	g-HCH lindane	58-89-9	0.002	-2.69897	(EU) Other surface waters annual average
Hungary	d-HCH	319-86-8	0.002	-2.69897	(EU) Other surface waters annual average
Hungary	Isoproturon	34123-59-6	0.3	-0.522879	(EU) Other surface waters annual average
Hungary	Pentachloro-phenol	87-86-5	0.4	-0.39794	(EU) Other surface waters annual average
Hungary	Simazine	122-34-9	1	0	(EU) Other surface waters annual average
Hungary	Trifluralin	1582-09-8	0.03	-1.52288	(EU) Other surface waters annual average
Hungary	Alachlor	15972-60-8	0.7	-0.154902	(EU) Inland surface waters maximum allowable concentration
Hungary	Atrazine	1912-24-9	2	0.30103	(EU) Inland surface waters maximum allowable concentration
Hungary	Chlorfenvinphos	470-90-6	0.3	-0.522879	(EU) Inland surface waters maximum allowable concentration
Hungary	Chlorpyrifos (Chlorpyrifos-ethyl)	2921-88-2	0.1	-1	(EU) Inland surface waters maximum allowable concentration
Hungary	Endosulfan	115-29-7	0.01	-2	(EU) Inland surface waters maximum allowable concentration
Hungary	mixture of hexachlorocyclohexanes	608-73-1	0.04	-1.39794	(EU) Inland surface waters maximum allowable concentration
Hungary	a-HCH	319-84-6	0.04	-1.39794	(EU) Inland surface waters maximum allowable concentration
Hungary	b-HCH	319-85-7	0.04	-1.39794	(EU) Inland surface waters maximum allowable concentration
Hungary	g-HCH lindane	58-89-9	0.04	-1.39794	(EU) Inland surface waters maximum allowable concentration
Hungary	d-HCH	319-86-8	0.04	-1.39794	(EU) Inland surface waters maximum allowable concentration
Hungary	Isoproturon	34123-59-6	1	0	(EU) Inland surface waters maximum allowable concentration
Hungary	Pentachloro-phenol	87-86-5	1	0	(EU) Inland surface waters maximum allowable concentration
Hungary	Simazine	122-34-9	4	0.60206	(EU) Inland surface waters maximum allowable concentration
Hungary	Alachlor	15972-60-8	0.7	-0.154902	(EU) Other surface waters maximum allowable concentration
Hungary	Atrazine	1912-24-9	2	0.30103	(EU) Other surface waters maximum allowable concentration
Hungary	Chlorfenvinphos	470-90-6	0.3	-0.522879	(EU) Other surface waters maximum allowable concentration
Hungary	Chlorpyrifos (Chlorpyrifos-ethyl)	2921-88-2	0.1	-1	(EU) Other surface waters maximum allowable concentration
Hungary	Endosulfan	115-29-7	0.004	-2.39794	(EU) Other surface waters maximum allowable concentration
Hungary	mixture of hexachlorocyclohexanes	608-73-1	0.02	-1.69897	(EU) Other surface waters maximum allowable concentration
Hungary	a-HCH	319-84-6	0.02	-1.69897	(EU) Other surface waters maximum allowable concentration
Hungary	b-HCH	319-85-7	0.02	-1.69897	(EU) Other surface waters maximum allowable concentration
Hungary	g-HCH lindane	58-89-9	0.02	-1.69897	(EU) Other surface waters maximum allowable concentration
Hungary	d-HCH	319-86-8	0.02	-1.69897	(EU) Other surface waters maximum allowable concentration
Hungary	Isoproturon	34123-59-6	1	0	(EU) Other surface waters maximum allowable concentration
Hungary	Pentachloro-phenol	87-86-5	1	0	(EU) Other surface waters maximum allowable concentration
Hungary	Simazine	122-34-9	4	0.60206	(EU) Other surface waters maximum allowable concentration
Iceland	Alachlor	15972-60-8	0.3	-0.522879	(EU) Inland surface waters annual average
Iceland	Atrazine	1912-24-9	0.6	-0.221849	(EU) Inland surface waters annual average
Iceland	Chlorfenvinphos	470-90-6	0.1	-1	(EU) Inland surface waters annual average
Iceland	Chlorpyrifos (Chlorpyrifos-ethyl)	2921-88-2	0.03	-1.52288	(EU) Inland surface waters annual average
Iceland	Cyclodiene pesticides sum		0.01	-2	(EU) Inland surface waters annual average
Iceland	Aldriin	309-00-2	0.01	-2	(EU) Inland surface waters annual average
Iceland	Dieldriin	60-57-1	0.01	-2	(EU) Inland surface waters annual average
Iceland	Endriin	72-20-8	0.01	-2	(EU) Inland surface waters annual average
Iceland	Isodriin	465-73-6	0.01	-2	(EU) Inland surface waters annual average
Iceland	DDT sum		0.025	-1.60206	(EU) Inland surface waters annual average
Iceland	DDD	72-54-8	0.025	-1.60206	(EU) Inland surface waters annual average
Iceland	DDE	72-55-9	0.025	-1.60206	(EU) Inland surface waters annual average
Iceland	para-para DDT	50-29-3	0.01	-2	(EU) Inland surface waters annual average
Iceland	Diuron	330-54-1	0.2	-0.69897	(EU) Inland surface waters annual average
Iceland	Endosulfan	115-29-7	0.005	-2.30103	(EU) Inland surface waters annual average
Iceland	mixture of hexachlorocyclohexanes	608-73-1	0.02	-1.69897	(EU) Inland surface waters annual average
Iceland	a-HCH	319-84-6	0.02	-1.69897	(EU) Inland surface waters annual average
Iceland	b-HCH	319-85-7	0.02	-1.69897	(EU) Inland surface waters annual average
Iceland	g-HCH lindane	58-89-9	0.02	-1.69897	(EU) Inland surface waters annual average
Iceland	d-HCH	319-86-8	0.02	-1.69897	(EU) Inland surface waters annual average
Iceland	Isoproturon	34123-59-6	0.3	-0.522879	(EU) Inland surface waters annual average
Iceland	Pentachloro-phenol	87-86-5	0.4	-0.39794	(EU) Inland surface waters annual average
Iceland	Simazine	122-34-9	1	0	(EU) Inland surface waters annual average
Iceland	Trifluralin	1582-09-8	0.03	-1.52288	(EU) Inland surface waters annual average
Iceland	Alachlor	15972-60-8	0.3	-0.522879	(EU) Other surface waters annual average
Iceland	Atrazine	1912-24-9	0.6	-0.221849	(EU) Other surface waters annual average
Iceland	Chlorfenvinphos	470-90-6	0.1	-1	(EU) Other surface waters annual average
Iceland	Chlorpyrifos (Chlorpyrifos-ethyl)	2921-88-2	0.03	-1.52288	(EU) Other surface waters annual average
Iceland	Cyclodiene pesticides sum		0.005	-2.30103	(EU) Other surface waters annual average
Iceland	Aldriin	309-00-2	0.005	-2.30103	(EU) Other surface waters annual average
Iceland	Dieldriin	60-57-1	0.005	-2.30103	(EU) Other surface waters annual average
Iceland	Endriin	72-20-8	0.005	-2.30103	(EU) Other surface waters annual average
Iceland	Isodriin	465-73-6	0.005	-2.30103	(EU) Other surface waters annual average
Iceland	DDT sum		0.025	-1.60206	(EU) Other surface waters annual average
Iceland	DDD	72-54-8	0.025	-1.60206	(EU) Other surface waters annual average
Iceland	DDE	72-55-9	0.025	-1.60206	(EU) Other surface waters annual average
Iceland	para-para DDT	50-29-3	0.01	-2	(EU) Other surface waters annual average
Iceland	Diuron	330-54-1	1.8	0.255273	(EU) Other surface waters annual average
Iceland	Endosulfan	115-29-7	0.005	-2.30103	(EU) Other surface waters annual average
Iceland	mixture of hexachlorocyclohexanes	608-73-1	0.002	-2.69897	(EU) Other surface waters annual average
Iceland	a-HCH	319-84-6	0.002	-2.69897	(EU) Other surface waters annual average
Iceland	b-HCH	319-85-7	0.002	-2.69897	(EU) Other surface waters annual average
Iceland	g-HCH lindane	58-89-9	0.002	-2.69897	(EU) Other surface waters annual average
Iceland	d-HCH	319-86-8	0.002	-2.69897	(EU) Other surface waters annual average
Iceland	Isoproturon	34123-59-6	0.3	-0.522879	(EU) Other surface waters annual average
Iceland	Pentachloro-phenol	87-86-5	0.4	-0.39794	(EU) Other surface waters annual average
Iceland	Simazine	122-34-9	1	0	(EU) Other surface waters annual average
Iceland	Trifluralin	1582-09-8	0.03	-1.52288	(EU) Other surface waters annual average
Iceland	Alachlor	15972-60-8	0.7	-0.154902	(EU) Inland surface waters maximum allowable concentration
Iceland	Atrazine	1912-24-9	2	0.30103	(EU) Inland surface waters maximum allowable concentration
Iceland	Chlorfenvinphos	470-90-6	0.3	-0.522879	(EU) Inland surface waters maximum allowable concentration
Iceland	Chlorpyrifos (Chlorpyrifos-ethyl)	2921-88-2	0.1	-1	(EU) Inland surface waters maximum allowable concentration
Iceland	Endosulfan	115-29-7	0.01	-2	(EU) Inland surface waters maximum allowable concentration
Iceland	mixture of hexachlorocyclohexanes	608-73-1	0.04	-1.39794	(EU) Inland surface waters maximum allowable concentration
Iceland	a-HCH	319-84-6	0.04	-1.39794	(EU) Inland surface waters maximum allowable concentration
Iceland	b-HCH	319-85-7	0.04	-1.39794	(EU) Inland surface waters maximum allowable concentration
Iceland	g-HCH lindane	58-89-9	0.04	-1.39794	(EU) Inland surface waters maximum allowable concentration
Iceland	d-HCH	319-86-8	0.04	-1.39794	(EU) Inland surface waters maximum allowable concentration
Iceland	Isoproturon	34123-59-6	1	0	(EU) Inland surface waters maximum allowable concentration
Iceland	Pentachloro-phenol	87-86-5	1	0	(EU) Inland surface waters maximum allowable concentration
Iceland	Simazine	122-34-9	4	0.60206	(EU) Inland surface waters maximum allowable concentration
Iceland	Alachlor	15972-60-8	0.7	-0.154902	(EU) Other surface waters maximum allowable concentration
Iceland	Atrazine	1912-24-9	2	0.30103	(EU) Other surface waters maximum allowable concentration
Iceland	Chlorfenvinphos	470-90-6	0.3	-0.522879	(EU) Other surface waters maximum allowable concentration
Iceland	Chlorpyrifos (Chlorpyrifos-ethyl)	2921-88-2	0.1	-1	(EU) Other surface waters maximum allowable concentration
Iceland	Endosulfan	115-29-7	0.004	-2.39794	(EU) Other surface waters maximum allowable concentration
Iceland	mixture of hexachlorocyclohexanes	608-73-1	0.02	-1.69897	(EU) Other surface waters maximum allowable concentration
Iceland	a-HCH	319-84-6	0.02	-1.69897	(EU) Other surface waters maximum allowable concentration
Iceland	b-HCH	319-85-7	0.02	-1.69897	(EU) Other surface waters maximum allowable concentration
Iceland	g-HCH lindane	58-89-9	0.02	-1.69897	(EU) Other surface waters maximum allowable concentration
Iceland	d-HCH	319-86-8	0.02	-1.69897	(EU) Other surface waters maximum allowable concentration
Iceland	Isoproturon	34123-59-6	1	0	(EU) Other surface waters maximum allowable concentration
Iceland	Pentachloro-phenol	87-86-5	1	0	(EU) Other surface waters maximum allowable concentration
Iceland	Simazine	122-34-9	4	0.60206	(EU) Other surface waters maximum allowable concentration
Ireland	Pentachlorophenol	87-86-5	2	0.30103	Ireland Environmental Protection Agency
Ireland	Aldrin	309-00-2	0.01	-2	Ireland Environmental Protection Agency
Ireland	Atrazine	1912-24-9	1	0	Ireland Environmental Protection Agency
Ireland	Dichlorvos	62-73-7	0.001	-3	Ireland Environmental Protection Agency
Ireland	Dieldrin	60-57-1	0.01	-2	Ireland Environmental Protection Agency
Ireland	Diuron	330-54-1	25	1.39794	Ireland Environmental Protection Agency
Ireland	alpha-endosulphan	959-98-8	0.001	-3	Ireland Environmental Protection Agency
Ireland	Lindane (HCH)	58-89-9	0.1	-1	Ireland Environmental Protection Agency
Ireland	Isoproturon	34123-59-6	0.5	-0.30103	Ireland Environmental Protection Agency
Ireland	Malathion	121-75-5	0.01	-2	Ireland Environmental Protection Agency
Ireland	Mecoprop	93-65-2	10	1	Ireland Environmental Protection Agency
Ireland	Simazine	122-34-9	1	0	Ireland Environmental Protection Agency
Ireland	Trifluralin	1582-09-8	0.1	-1	Ireland Environmental Protection Agency
Ireland	Individual pesticide		0.1	-1	Ireland Environmental Protection Agency
Ireland	Alachlor	15972-60-8	0.1	-1	Ireland Environmental Protection Agency
Ireland	Bentazon	25057-89-0	0.1	-1	Ireland Environmental Protection Agency
Ireland	Carbendazim	10605-21-7	0.1	-1	Ireland Environmental Protection Agency
Ireland	Carbofuran	1563-66-2	0.1	-1	Ireland Environmental Protection Agency
Ireland	Chlorpyrifos	2921-88-2	0.1	-1	Ireland Environmental Protection Agency
Ireland	MCPA	94-74-6	0.1	-1	Ireland Environmental Protection Agency
Ireland	Diazinon	333-41-5	0.1	-1	Ireland Environmental Protection Agency
Ireland	Dimethoate	60-51-5	0.1	-1	Ireland Environmental Protection Agency
Ireland	Endosulfan sulfate	1031-07-8	0.1	-1	Ireland Environmental Protection Agency
Ireland	Endrin	72-20-8	0.1	-1	Ireland Environmental Protection Agency
Ireland	Glyphosate	1071-83-6	0.1	-1	Ireland Environmental Protection Agency
Ireland	Heptachlor	76-44-8	0.1	-1	Ireland Environmental Protection Agency
Ireland	2,4-D	94-75-7	0.1	-1	Ireland Environmental Protection Agency
Ireland	Metolachlor	51218-45-2	0.1	-1	Ireland Environmental Protection Agency
Ireland	p,p'-DDD	72-54-8	0.1	-1	Ireland Environmental Protection Agency
Ireland	p,p'-DDE	72-55-9	0.1	-1	Ireland Environmental Protection Agency
Ireland	p,p'-DDT	50-29-3	0.1	-1	Ireland Environmental Protection Agency
Ireland	Parathion-Methyl	298-00-0	0.1	-1	Ireland Environmental Protection Agency
Ireland	Terbuthylazine	5915-41-3	0.1	-1	Ireland Environmental Protection Agency
Ireland	α-HCH	319-84-6	0.1	-1	Ireland Environmental Protection Agency
Ireland	β-endosulfan	33213-65-9	0.1	-1	Ireland Environmental Protection Agency
Ireland	β-HCH	319-85-7	0.1	-1	Ireland Environmental Protection Agency
Ireland	Alachlor	15972-60-8	0.3	-0.522879	(EU) Inland surface waters annual average
Ireland	Atrazine	1912-24-9	0.6	-0.221849	(EU) Inland surface waters annual average
Ireland	Chlorfenvinphos	470-90-6	0.1	-1	(EU) Inland surface waters annual average
Ireland	Chlorpyrifos (Chlorpyrifos-ethyl)	2921-88-2	0.03	-1.52288	(EU) Inland surface waters annual average
Ireland	Cyclodiene pesticides sum		0.01	-2	(EU) Inland surface waters annual average
Ireland	Aldriin	309-00-2	0.01	-2	(EU) Inland surface waters annual average
Ireland	Dieldriin	60-57-1	0.01	-2	(EU) Inland surface waters annual average
Ireland	Endriin	72-20-8	0.01	-2	(EU) Inland surface waters annual average
Ireland	Isodriin	465-73-6	0.01	-2	(EU) Inland surface waters annual average
Ireland	DDT sum		0.025	-1.60206	(EU) Inland surface waters annual average
Ireland	DDD	72-54-8	0.025	-1.60206	(EU) Inland surface waters annual average
Ireland	DDE	72-55-9	0.025	-1.60206	(EU) Inland surface waters annual average
Ireland	para-para DDT	50-29-3	0.01	-2	(EU) Inland surface waters annual average
Ireland	Diuron	330-54-1	0.2	-0.69897	(EU) Inland surface waters annual average
Ireland	Endosulfan	115-29-7	0.005	-2.30103	(EU) Inland surface waters annual average
Ireland	mixture of hexachlorocyclohexanes	608-73-1	0.02	-1.69897	(EU) Inland surface waters annual average
Ireland	a-HCH	319-84-6	0.02	-1.69897	(EU) Inland surface waters annual average
Ireland	b-HCH	319-85-7	0.02	-1.69897	(EU) Inland surface waters annual average
Ireland	g-HCH lindane	58-89-9	0.02	-1.69897	(EU) Inland surface waters annual average
Ireland	d-HCH	319-86-8	0.02	-1.69897	(EU) Inland surface waters annual average
Ireland	Isoproturon	34123-59-6	0.3	-0.522879	(EU) Inland surface waters annual average
Ireland	Pentachloro-phenol	87-86-5	0.4	-0.39794	(EU) Inland surface waters annual average
Ireland	Simazine	122-34-9	1	0	(EU) Inland surface waters annual average
Ireland	Trifluralin	1582-09-8	0.03	-1.52288	(EU) Inland surface waters annual average
Ireland	Alachlor	15972-60-8	0.3	-0.522879	(EU) Other surface waters annual average
Ireland	Atrazine	1912-24-9	0.6	-0.221849	(EU) Other surface waters annual average
Ireland	Chlorfenvinphos	470-90-6	0.1	-1	(EU) Other surface waters annual average
Ireland	Chlorpyrifos (Chlorpyrifos-ethyl)	2921-88-2	0.03	-1.52288	(EU) Other surface waters annual average
Ireland	Cyclodiene pesticides sum		0.005	-2.30103	(EU) Other surface waters annual average
Ireland	Aldriin	309-00-2	0.005	-2.30103	(EU) Other surface waters annual average
Ireland	Dieldriin	60-57-1	0.005	-2.30103	(EU) Other surface waters annual average
Ireland	Endriin	72-20-8	0.005	-2.30103	(EU) Other surface waters annual average
Ireland	Isodriin	465-73-6	0.005	-2.30103	(EU) Other surface waters annual average
Ireland	DDT sum		0.025	-1.60206	(EU) Other surface waters annual average
Ireland	DDD	72-54-8	0.025	-1.60206	(EU) Other surface waters annual average
Ireland	DDE	72-55-9	0.025	-1.60206	(EU) Other surface waters annual average
Ireland	para-para DDT	50-29-3	0.01	-2	(EU) Other surface waters annual average
Ireland	Diuron	330-54-1	1.8	0.255273	(EU) Other surface waters annual average
Ireland	Endosulfan	115-29-7	0.005	-2.30103	(EU) Other surface waters annual average
Ireland	mixture of hexachlorocyclohexanes	608-73-1	0.002	-2.69897	(EU) Other surface waters annual average
Ireland	a-HCH	319-84-6	0.002	-2.69897	(EU) Other surface waters annual average
Ireland	b-HCH	319-85-7	0.002	-2.69897	(EU) Other surface waters annual average
Ireland	g-HCH lindane	58-89-9	0.002	-2.69897	(EU) Other surface waters annual average
Ireland	d-HCH	319-86-8	0.002	-2.69897	(EU) Other surface waters annual average
Ireland	Isoproturon	34123-59-6	0.3	-0.522879	(EU) Other surface waters annual average
Ireland	Pentachloro-phenol	87-86-5	0.4	-0.39794	(EU) Other surface waters annual average
Ireland	Simazine	122-34-9	1	0	(EU) Other surface waters annual average
Ireland	Trifluralin	1582-09-8	0.03	-1.52288	(EU) Other surface waters annual average
Ireland	Alachlor	15972-60-8	0.7	-0.154902	(EU) Inland surface waters maximum allowable concentration
Ireland	Atrazine	1912-24-9	2	0.30103	(EU) Inland surface waters maximum allowable concentration
Ireland	Chlorfenvinphos	470-90-6	0.3	-0.522879	(EU) Inland surface waters maximum allowable concentration
Ireland	Chlorpyrifos (Chlorpyrifos-ethyl)	2921-88-2	0.1	-1	(EU) Inland surface waters maximum allowable concentration
Ireland	Endosulfan	115-29-7	0.01	-2	(EU) Inland surface waters maximum allowable concentration
Ireland	mixture of hexachlorocyclohexanes	608-73-1	0.04	-1.39794	(EU) Inland surface waters maximum allowable concentration
Ireland	a-HCH	319-84-6	0.04	-1.39794	(EU) Inland surface waters maximum allowable concentration
Ireland	b-HCH	319-85-7	0.04	-1.39794	(EU) Inland surface waters maximum allowable concentration
Ireland	g-HCH lindane	58-89-9	0.04	-1.39794	(EU) Inland surface waters maximum allowable concentration
Ireland	d-HCH	319-86-8	0.04	-1.39794	(EU) Inland surface waters maximum allowable concentration
Ireland	Isoproturon	34123-59-6	1	0	(EU) Inland surface waters maximum allowable concentration
Ireland	Pentachloro-phenol	87-86-5	1	0	(EU) Inland surface waters maximum allowable concentration
Ireland	Simazine	122-34-9	4	0.60206	(EU) Inland surface waters maximum allowable concentration
Ireland	Alachlor	15972-60-8	0.7	-0.154902	(EU) Other surface waters maximum allowable concentration
Ireland	Atrazine	1912-24-9	2	0.30103	(EU) Other surface waters maximum allowable concentration
Ireland	Chlorfenvinphos	470-90-6	0.3	-0.522879	(EU) Other surface waters maximum allowable concentration
Ireland	Chlorpyrifos (Chlorpyrifos-ethyl)	2921-88-2	0.1	-1	(EU) Other surface waters maximum allowable concentration
Ireland	Endosulfan	115-29-7	0.004	-2.39794	(EU) Other surface waters maximum allowable concentration
Ireland	mixture of hexachlorocyclohexanes	608-73-1	0.02	-1.69897	(EU) Other surface waters maximum allowable concentration
Ireland	a-HCH	319-84-6	0.02	-1.69897	(EU) Other surface waters maximum allowable concentration
Ireland	b-HCH	319-85-7	0.02	-1.69897	(EU) Other surface waters maximum allowable concentration
Ireland	g-HCH lindane	58-89-9	0.02	-1.69897	(EU) Other surface waters maximum allowable concentration
Ireland	d-HCH	319-86-8	0.02	-1.69897	(EU) Other surface waters maximum allowable concentration
Ireland	Isoproturon	34123-59-6	1	0	(EU) Other surface waters maximum allowable concentration
Ireland	Pentachloro-phenol	87-86-5	1	0	(EU) Other surface waters maximum allowable concentration
Ireland	Simazine	122-34-9	4	0.60206	(EU) Other surface waters maximum allowable concentration
Italy	Alachlor	15972-60-8	0.3	-0.522879	(EU) Inland surface waters annual average
Italy	Atrazine	1912-24-9	0.6	-0.221849	(EU) Inland surface waters annual average
Italy	Chlorfenvinphos	470-90-6	0.1	-1	(EU) Inland surface waters annual average
Italy	Chlorpyrifos (Chlorpyrifos-ethyl)	2921-88-2	0.03	-1.52288	(EU) Inland surface waters annual average
Italy	Cyclodiene pesticides sum		0.01	-2	(EU) Inland surface waters annual average
Italy	Aldriin	309-00-2	0.01	-2	(EU) Inland surface waters annual average
Italy	Dieldriin	60-57-1	0.01	-2	(EU) Inland surface waters annual average
Italy	Endriin	72-20-8	0.01	-2	(EU) Inland surface waters annual average
Italy	Isodriin	465-73-6	0.01	-2	(EU) Inland surface waters annual average
Italy	DDT sum		0.025	-1.60206	(EU) Inland surface waters annual average
Italy	DDD	72-54-8	0.025	-1.60206	(EU) Inland surface waters annual average
Italy	DDE	72-55-9	0.025	-1.60206	(EU) Inland surface waters annual average
Italy	para-para DDT	50-29-3	0.01	-2	(EU) Inland surface waters annual average
Italy	Diuron	330-54-1	0.2	-0.69897	(EU) Inland surface waters annual average
Italy	Endosulfan	115-29-7	0.005	-2.30103	(EU) Inland surface waters annual average
Italy	mixture of hexachlorocyclohexanes	608-73-1	0.02	-1.69897	(EU) Inland surface waters annual average
Italy	a-HCH	319-84-6	0.02	-1.69897	(EU) Inland surface waters annual average
Italy	b-HCH	319-85-7	0.02	-1.69897	(EU) Inland surface waters annual average
Italy	g-HCH lindane	58-89-9	0.02	-1.69897	(EU) Inland surface waters annual average
Italy	d-HCH	319-86-8	0.02	-1.69897	(EU) Inland surface waters annual average
Italy	Isoproturon	34123-59-6	0.3	-0.522879	(EU) Inland surface waters annual average
Italy	Pentachloro-phenol	87-86-5	0.4	-0.39794	(EU) Inland surface waters annual average
Italy	Simazine	122-34-9	1	0	(EU) Inland surface waters annual average
Italy	Trifluralin	1582-09-8	0.03	-1.52288	(EU) Inland surface waters annual average
Italy	Alachlor	15972-60-8	0.3	-0.522879	(EU) Other surface waters annual average
Italy	Atrazine	1912-24-9	0.6	-0.221849	(EU) Other surface waters annual average
Italy	Chlorfenvinphos	470-90-6	0.1	-1	(EU) Other surface waters annual average
Italy	Chlorpyrifos (Chlorpyrifos-ethyl)	2921-88-2	0.03	-1.52288	(EU) Other surface waters annual average
Italy	Cyclodiene pesticides sum		0.005	-2.30103	(EU) Other surface waters annual average
Italy	Aldriin	309-00-2	0.005	-2.30103	(EU) Other surface waters annual average
Italy	Dieldriin	60-57-1	0.005	-2.30103	(EU) Other surface waters annual average
Italy	Endriin	72-20-8	0.005	-2.30103	(EU) Other surface waters annual average
Italy	Isodriin	465-73-6	0.005	-2.30103	(EU) Other surface waters annual average
Italy	DDT sum		0.025	-1.60206	(EU) Other surface waters annual average
Italy	DDD	72-54-8	0.025	-1.60206	(EU) Other surface waters annual average
Italy	DDE	72-55-9	0.025	-1.60206	(EU) Other surface waters annual average
Italy	para-para DDT	50-29-3	0.01	-2	(EU) Other surface waters annual average
Italy	Diuron	330-54-1	1.8	0.255273	(EU) Other surface waters annual average
Italy	Endosulfan	115-29-7	0.005	-2.30103	(EU) Other surface waters annual average
Italy	mixture of hexachlorocyclohexanes	608-73-1	0.002	-2.69897	(EU) Other surface waters annual average
Italy	a-HCH	319-84-6	0.002	-2.69897	(EU) Other surface waters annual average
Italy	b-HCH	319-85-7	0.002	-2.69897	(EU) Other surface waters annual average
Italy	g-HCH lindane	58-89-9	0.002	-2.69897	(EU) Other surface waters annual average
Italy	d-HCH	319-86-8	0.002	-2.69897	(EU) Other surface waters annual average
Italy	Isoproturon	34123-59-6	0.3	-0.522879	(EU) Other surface waters annual average
Italy	Pentachloro-phenol	87-86-5	0.4	-0.39794	(EU) Other surface waters annual average
Italy	Simazine	122-34-9	1	0	(EU) Other surface waters annual average
Italy	Trifluralin	1582-09-8	0.03	-1.52288	(EU) Other surface waters annual average
Italy	Alachlor	15972-60-8	0.7	-0.154902	(EU) Inland surface waters maximum allowable concentration
Italy	Atrazine	1912-24-9	2	0.30103	(EU) Inland surface waters maximum allowable concentration
Italy	Chlorfenvinphos	470-90-6	0.3	-0.522879	(EU) Inland surface waters maximum allowable concentration
Italy	Chlorpyrifos (Chlorpyrifos-ethyl)	2921-88-2	0.1	-1	(EU) Inland surface waters maximum allowable concentration
Italy	Endosulfan	115-29-7	0.01	-2	(EU) Inland surface waters maximum allowable concentration
Italy	mixture of hexachlorocyclohexanes	608-73-1	0.04	-1.39794	(EU) Inland surface waters maximum allowable concentration
Italy	a-HCH	319-84-6	0.04	-1.39794	(EU) Inland surface waters maximum allowable concentration
Italy	b-HCH	319-85-7	0.04	-1.39794	(EU) Inland surface waters maximum allowable concentration
Italy	g-HCH lindane	58-89-9	0.04	-1.39794	(EU) Inland surface waters maximum allowable concentration
Italy	d-HCH	319-86-8	0.04	-1.39794	(EU) Inland surface waters maximum allowable concentration
Italy	Isoproturon	34123-59-6	1	0	(EU) Inland surface waters maximum allowable concentration
Italy	Pentachloro-phenol	87-86-5	1	0	(EU) Inland surface waters maximum allowable concentration
Italy	Simazine	122-34-9	4	0.60206	(EU) Inland surface waters maximum allowable concentration
Italy	Alachlor	15972-60-8	0.7	-0.154902	(EU) Other surface waters maximum allowable concentration
Italy	Atrazine	1912-24-9	2	0.30103	(EU) Other surface waters maximum allowable concentration
Italy	Chlorfenvinphos	470-90-6	0.3	-0.522879	(EU) Other surface waters maximum allowable concentration
Italy	Chlorpyrifos (Chlorpyrifos-ethyl)	2921-88-2	0.1	-1	(EU) Other surface waters maximum allowable concentration
Italy	Endosulfan	115-29-7	0.004	-2.39794	(EU) Other surface waters maximum allowable concentration
Italy	mixture of hexachlorocyclohexanes	608-73-1	0.02	-1.69897	(EU) Other surface waters maximum allowable concentration
Italy	a-HCH	319-84-6	0.02	-1.69897	(EU) Other surface waters maximum allowable concentration
Italy	b-HCH	319-85-7	0.02	-1.69897	(EU) Other surface waters maximum allowable concentration
Italy	g-HCH lindane	58-89-9	0.02	-1.69897	(EU) Other surface waters maximum allowable concentration
Italy	d-HCH	319-86-8	0.02	-1.69897	(EU) Other surface waters maximum allowable concentration
Italy	Isoproturon	34123-59-6	1	0	(EU) Other surface waters maximum allowable concentration
Italy	Pentachloro-phenol	87-86-5	1	0	(EU) Other surface waters maximum allowable concentration
Italy	Simazine	122-34-9	4	0.60206	(EU) Other surface waters maximum allowable concentration
Italy	Atrazine	1912-24-9	0.6	-0.221849	(Trans Adriatic Pipeline) Threshold value
Japan	thiram	137-26-8	6	0.778151	Environmental quality standards for human health
Japan	Simazina	122-34-9	3	0.477121	Environmental quality standards for human health
Japan	thiobencarb	28249-77-6	20	1.30103	Environmental quality standards for human health
Japan	Isoxathion	18854-01-8	8	0.90309	Environmental quality standards for human health
Japan	Diazinon	333-41-5	5	0.69897	Environmental quality standards for human health
Japan	Fenitrothion	122-14-5	3	0.477121	Environmental quality standards for human health
Japan	Isoprothiolane	50512-35-1	40	1.60206	Environmental quality standards for human health
Japan	Chlorothalonil	1897-45-6	50	1.69897	Environmental quality standards for human health
Japan	Propyzamide	23950-58-5	8	0.90309	Environmental quality standards for human health
Japan	EPN	2104-64-5	6	0.778151	Environmental quality standards for human health
Japan	DDVP	62-73-7	8	0.90309	Environmental quality standards for human health
Japan	Fenobucarb	3766-81-2	30	1.47712	Environmental quality standards for human health
Japan	Iprobenfos	26087-47-8	8	0.90309	Environmental quality standards for human health
Laos	DDT	50-29-3	1000	3	Environmental quality standards for human health
Laos	a-HCH	319-84-6	20	1.30103	Surface Water Quality Standards
Laos	Dieldrin	60-57-1	100	2	Surface Water Quality Standards
Laos	Aldrin	309-00-2	100	2	Surface Water Quality Standards
Laos	Heptachlor and Heptachlor Epoxide		200	2.30103	Surface Water Quality Standards
Laos	Heptachlor	76-44-8	200	2.30103	Surface Water Quality Standards
Laos	Heptachlor epoxide	1024-57-3	200	2.30103	Surface Water Quality Standards
Latvia	Alachlor	15972-60-8	0.3	-0.522879	(EU) Inland surface waters annual average
Latvia	Atrazine	1912-24-9	0.6	-0.221849	(EU) Inland surface waters annual average
Latvia	Chlorfenvinphos	470-90-6	0.1	-1	(EU) Inland surface waters annual average
Latvia	Chlorpyrifos (Chlorpyrifos-ethyl)	2921-88-2	0.03	-1.52288	(EU) Inland surface waters annual average
Latvia	Cyclodiene pesticides sum		0.01	-2	(EU) Inland surface waters annual average
Latvia	Aldriin	309-00-2	0.01	-2	(EU) Inland surface waters annual average
Latvia	Dieldriin	60-57-1	0.01	-2	(EU) Inland surface waters annual average
Latvia	Endriin	72-20-8	0.01	-2	(EU) Inland surface waters annual average
Latvia	Isodriin	465-73-6	0.01	-2	(EU) Inland surface waters annual average
Latvia	DDT sum		0.025	-1.60206	(EU) Inland surface waters annual average
Latvia	DDD	72-54-8	0.025	-1.60206	(EU) Inland surface waters annual average
Latvia	DDE	72-55-9	0.025	-1.60206	(EU) Inland surface waters annual average
Latvia	para-para DDT	50-29-3	0.01	-2	(EU) Inland surface waters annual average
Latvia	Diuron	330-54-1	0.2	-0.69897	(EU) Inland surface waters annual average
Latvia	Endosulfan	115-29-7	0.005	-2.30103	(EU) Inland surface waters annual average
Latvia	mixture of hexachlorocyclohexanes	608-73-1	0.02	-1.69897	(EU) Inland surface waters annual average
Latvia	a-HCH	319-84-6	0.02	-1.69897	(EU) Inland surface waters annual average
Latvia	b-HCH	319-85-7	0.02	-1.69897	(EU) Inland surface waters annual average
Latvia	g-HCH lindane	58-89-9	0.02	-1.69897	(EU) Inland surface waters annual average
Latvia	d-HCH	319-86-8	0.02	-1.69897	(EU) Inland surface waters annual average
Latvia	Isoproturon	34123-59-6	0.3	-0.522879	(EU) Inland surface waters annual average
Latvia	Pentachloro-phenol	87-86-5	0.4	-0.39794	(EU) Inland surface waters annual average
Latvia	Simazine	122-34-9	1	0	(EU) Inland surface waters annual average
Latvia	Trifluralin	1582-09-8	0.03	-1.52288	(EU) Inland surface waters annual average
Latvia	Alachlor	15972-60-8	0.3	-0.522879	(EU) Other surface waters annual average
Latvia	Atrazine	1912-24-9	0.6	-0.221849	(EU) Other surface waters annual average
Latvia	Chlorfenvinphos	470-90-6	0.1	-1	(EU) Other surface waters annual average
Latvia	Chlorpyrifos (Chlorpyrifos-ethyl)	2921-88-2	0.03	-1.52288	(EU) Other surface waters annual average
Latvia	Cyclodiene pesticides sum		0.005	-2.30103	(EU) Other surface waters annual average
Latvia	Aldriin	309-00-2	0.005	-2.30103	(EU) Other surface waters annual average
Latvia	Dieldriin	60-57-1	0.005	-2.30103	(EU) Other surface waters annual average
Latvia	Endriin	72-20-8	0.005	-2.30103	(EU) Other surface waters annual average
Latvia	Isodriin	465-73-6	0.005	-2.30103	(EU) Other surface waters annual average
Latvia	DDT sum		0.025	-1.60206	(EU) Other surface waters annual average
Latvia	DDD	72-54-8	0.025	-1.60206	(EU) Other surface waters annual average
Latvia	DDE	72-55-9	0.025	-1.60206	(EU) Other surface waters annual average
Latvia	para-para DDT	50-29-3	0.01	-2	(EU) Other surface waters annual average
Latvia	Diuron	330-54-1	1.8	0.255273	(EU) Other surface waters annual average
Latvia	Endosulfan	115-29-7	0.005	-2.30103	(EU) Other surface waters annual average
Latvia	mixture of hexachlorocyclohexanes	608-73-1	0.002	-2.69897	(EU) Other surface waters annual average
Latvia	a-HCH	319-84-6	0.002	-2.69897	(EU) Other surface waters annual average
Latvia	b-HCH	319-85-7	0.002	-2.69897	(EU) Other surface waters annual average
Latvia	g-HCH lindane	58-89-9	0.002	-2.69897	(EU) Other surface waters annual average
Latvia	d-HCH	319-86-8	0.002	-2.69897	(EU) Other surface waters annual average
Latvia	Isoproturon	34123-59-6	0.3	-0.522879	(EU) Other surface waters annual average
Latvia	Pentachloro-phenol	87-86-5	0.4	-0.39794	(EU) Other surface waters annual average
Latvia	Simazine	122-34-9	1	0	(EU) Other surface waters annual average
Latvia	Trifluralin	1582-09-8	0.03	-1.52288	(EU) Other surface waters annual average
Latvia	Alachlor	15972-60-8	0.7	-0.154902	(EU) Inland surface waters maximum allowable concentration
Latvia	Atrazine	1912-24-9	2	0.30103	(EU) Inland surface waters maximum allowable concentration
Latvia	Chlorfenvinphos	470-90-6	0.3	-0.522879	(EU) Inland surface waters maximum allowable concentration
Latvia	Chlorpyrifos (Chlorpyrifos-ethyl)	2921-88-2	0.1	-1	(EU) Inland surface waters maximum allowable concentration
Latvia	Endosulfan	115-29-7	0.01	-2	(EU) Inland surface waters maximum allowable concentration
Latvia	mixture of hexachlorocyclohexanes	608-73-1	0.04	-1.39794	(EU) Inland surface waters maximum allowable concentration
Latvia	a-HCH	319-84-6	0.04	-1.39794	(EU) Inland surface waters maximum allowable concentration
Latvia	b-HCH	319-85-7	0.04	-1.39794	(EU) Inland surface waters maximum allowable concentration
Latvia	g-HCH lindane	58-89-9	0.04	-1.39794	(EU) Inland surface waters maximum allowable concentration
Latvia	d-HCH	319-86-8	0.04	-1.39794	(EU) Inland surface waters maximum allowable concentration
Latvia	Isoproturon	34123-59-6	1	0	(EU) Inland surface waters maximum allowable concentration
Latvia	Pentachloro-phenol	87-86-5	1	0	(EU) Inland surface waters maximum allowable concentration
Latvia	Simazine	122-34-9	4	0.60206	(EU) Inland surface waters maximum allowable concentration
Latvia	Alachlor	15972-60-8	0.7	-0.154902	(EU) Other surface waters maximum allowable concentration
Latvia	Atrazine	1912-24-9	2	0.30103	(EU) Other surface waters maximum allowable concentration
Latvia	Chlorfenvinphos	470-90-6	0.3	-0.522879	(EU) Other surface waters maximum allowable concentration
Latvia	Chlorpyrifos (Chlorpyrifos-ethyl)	2921-88-2	0.1	-1	(EU) Other surface waters maximum allowable concentration
Latvia	Endosulfan	115-29-7	0.004	-2.39794	(EU) Other surface waters maximum allowable concentration
Latvia	mixture of hexachlorocyclohexanes	608-73-1	0.02	-1.69897	(EU) Other surface waters maximum allowable concentration
Latvia	a-HCH	319-84-6	0.02	-1.69897	(EU) Other surface waters maximum allowable concentration
Latvia	b-HCH	319-85-7	0.02	-1.69897	(EU) Other surface waters maximum allowable concentration
Latvia	g-HCH lindane	58-89-9	0.02	-1.69897	(EU) Other surface waters maximum allowable concentration
Latvia	d-HCH	319-86-8	0.02	-1.69897	(EU) Other surface waters maximum allowable concentration
Latvia	Isoproturon	34123-59-6	1	0	(EU) Other surface waters maximum allowable concentration
Latvia	Pentachloro-phenol	87-86-5	1	0	(EU) Other surface waters maximum allowable concentration
Latvia	Simazine	122-34-9	4	0.60206	(EU) Other surface waters maximum allowable concentration
Lithuania	Alachlor	15972-60-8	0.3	-0.522879	(EU) Inland surface waters annual average
Lithuania	Atrazine	1912-24-9	0.6	-0.221849	(EU) Inland surface waters annual average
Lithuania	Chlorfenvinphos	470-90-6	0.1	-1	(EU) Inland surface waters annual average
Lithuania	Chlorpyrifos (Chlorpyrifos-ethyl)	2921-88-2	0.03	-1.52288	(EU) Inland surface waters annual average
Lithuania	Cyclodiene pesticides sum		0.01	-2	(EU) Inland surface waters annual average
Lithuania	Aldriin	309-00-2	0.01	-2	(EU) Inland surface waters annual average
Lithuania	Dieldriin	60-57-1	0.01	-2	(EU) Inland surface waters annual average
Lithuania	Endriin	72-20-8	0.01	-2	(EU) Inland surface waters annual average
Lithuania	Isodriin	465-73-6	0.01	-2	(EU) Inland surface waters annual average
Lithuania	DDT sum		0.025	-1.60206	(EU) Inland surface waters annual average
Lithuania	DDD	72-54-8	0.025	-1.60206	(EU) Inland surface waters annual average
Lithuania	DDE	72-55-9	0.025	-1.60206	(EU) Inland surface waters annual average
Lithuania	para-para DDT	50-29-3	0.01	-2	(EU) Inland surface waters annual average
Lithuania	Diuron	330-54-1	0.2	-0.69897	(EU) Inland surface waters annual average
Lithuania	Endosulfan	115-29-7	0.005	-2.30103	(EU) Inland surface waters annual average
Lithuania	mixture of hexachlorocyclohexanes	608-73-1	0.02	-1.69897	(EU) Inland surface waters annual average
Lithuania	a-HCH	319-84-6	0.02	-1.69897	(EU) Inland surface waters annual average
Lithuania	b-HCH	319-85-7	0.02	-1.69897	(EU) Inland surface waters annual average
Lithuania	g-HCH lindane	58-89-9	0.02	-1.69897	(EU) Inland surface waters annual average
Lithuania	d-HCH	319-86-8	0.02	-1.69897	(EU) Inland surface waters annual average
Lithuania	Isoproturon	34123-59-6	0.3	-0.522879	(EU) Inland surface waters annual average
Lithuania	Pentachloro-phenol	87-86-5	0.4	-0.39794	(EU) Inland surface waters annual average
Lithuania	Simazine	122-34-9	1	0	(EU) Inland surface waters annual average
Lithuania	Trifluralin	1582-09-8	0.03	-1.52288	(EU) Inland surface waters annual average
Lithuania	Alachlor	15972-60-8	0.3	-0.522879	(EU) Other surface waters annual average
Lithuania	Atrazine	1912-24-9	0.6	-0.221849	(EU) Other surface waters annual average
Lithuania	Chlorfenvinphos	470-90-6	0.1	-1	(EU) Other surface waters annual average
Lithuania	Chlorpyrifos (Chlorpyrifos-ethyl)	2921-88-2	0.03	-1.52288	(EU) Other surface waters annual average
Lithuania	Cyclodiene pesticides sum		0.005	-2.30103	(EU) Other surface waters annual average
Lithuania	Aldriin	309-00-2	0.005	-2.30103	(EU) Other surface waters annual average
Lithuania	Dieldriin	60-57-1	0.005	-2.30103	(EU) Other surface waters annual average
Lithuania	Endriin	72-20-8	0.005	-2.30103	(EU) Other surface waters annual average
Lithuania	Isodriin	465-73-6	0.005	-2.30103	(EU) Other surface waters annual average
Lithuania	DDT sum		0.025	-1.60206	(EU) Other surface waters annual average
Lithuania	DDD	72-54-8	0.025	-1.60206	(EU) Other surface waters annual average
Lithuania	DDE	72-55-9	0.025	-1.60206	(EU) Other surface waters annual average
Lithuania	para-para DDT	50-29-3	0.01	-2	(EU) Other surface waters annual average
Lithuania	Diuron	330-54-1	1.8	0.255273	(EU) Other surface waters annual average
Lithuania	Endosulfan	115-29-7	0.005	-2.30103	(EU) Other surface waters annual average
Lithuania	mixture of hexachlorocyclohexanes	608-73-1	0.002	-2.69897	(EU) Other surface waters annual average
Lithuania	a-HCH	319-84-6	0.002	-2.69897	(EU) Other surface waters annual average
Lithuania	b-HCH	319-85-7	0.002	-2.69897	(EU) Other surface waters annual average
Lithuania	g-HCH lindane	58-89-9	0.002	-2.69897	(EU) Other surface waters annual average
Lithuania	d-HCH	319-86-8	0.002	-2.69897	(EU) Other surface waters annual average
Lithuania	Isoproturon	34123-59-6	0.3	-0.522879	(EU) Other surface waters annual average
Lithuania	Pentachloro-phenol	87-86-5	0.4	-0.39794	(EU) Other surface waters annual average
Lithuania	Simazine	122-34-9	1	0	(EU) Other surface waters annual average
Lithuania	Trifluralin	1582-09-8	0.03	-1.52288	(EU) Other surface waters annual average
Lithuania	Alachlor	15972-60-8	0.7	-0.154902	(EU) Inland surface waters maximum allowable concentration
Lithuania	Atrazine	1912-24-9	2	0.30103	(EU) Inland surface waters maximum allowable concentration
Lithuania	Chlorfenvinphos	470-90-6	0.3	-0.522879	(EU) Inland surface waters maximum allowable concentration
Lithuania	Chlorpyrifos (Chlorpyrifos-ethyl)	2921-88-2	0.1	-1	(EU) Inland surface waters maximum allowable concentration
Lithuania	Endosulfan	115-29-7	0.01	-2	(EU) Inland surface waters maximum allowable concentration
Lithuania	mixture of hexachlorocyclohexanes	608-73-1	0.04	-1.39794	(EU) Inland surface waters maximum allowable concentration
Lithuania	a-HCH	319-84-6	0.04	-1.39794	(EU) Inland surface waters maximum allowable concentration
Lithuania	b-HCH	319-85-7	0.04	-1.39794	(EU) Inland surface waters maximum allowable concentration
Lithuania	g-HCH lindane	58-89-9	0.04	-1.39794	(EU) Inland surface waters maximum allowable concentration
Lithuania	d-HCH	319-86-8	0.04	-1.39794	(EU) Inland surface waters maximum allowable concentration
Lithuania	Isoproturon	34123-59-6	1	0	(EU) Inland surface waters maximum allowable concentration
Lithuania	Pentachloro-phenol	87-86-5	1	0	(EU) Inland surface waters maximum allowable concentration
Lithuania	Simazine	122-34-9	4	0.60206	(EU) Inland surface waters maximum allowable concentration
Lithuania	Alachlor	15972-60-8	0.7	-0.154902	(EU) Other surface waters maximum allowable concentration
Lithuania	Atrazine	1912-24-9	2	0.30103	(EU) Other surface waters maximum allowable concentration
Lithuania	Chlorfenvinphos	470-90-6	0.3	-0.522879	(EU) Other surface waters maximum allowable concentration
Lithuania	Chlorpyrifos (Chlorpyrifos-ethyl)	2921-88-2	0.1	-1	(EU) Other surface waters maximum allowable concentration
Lithuania	Endosulfan	115-29-7	0.004	-2.39794	(EU) Other surface waters maximum allowable concentration
Lithuania	mixture of hexachlorocyclohexanes	608-73-1	0.02	-1.69897	(EU) Other surface waters maximum allowable concentration
Lithuania	a-HCH	319-84-6	0.02	-1.69897	(EU) Other surface waters maximum allowable concentration
Lithuania	b-HCH	319-85-7	0.02	-1.69897	(EU) Other surface waters maximum allowable concentration
Lithuania	g-HCH lindane	58-89-9	0.02	-1.69897	(EU) Other surface waters maximum allowable concentration
Lithuania	d-HCH	319-86-8	0.02	-1.69897	(EU) Other surface waters maximum allowable concentration
Lithuania	Isoproturon	34123-59-6	1	0	(EU) Other surface waters maximum allowable concentration
Lithuania	Pentachloro-phenol	87-86-5	1	0	(EU) Other surface waters maximum allowable concentration
Lithuania	Simazine	122-34-9	4	0.60206	(EU) Other surface waters maximum allowable concentration
Luxembourg	Alachlor	15972-60-8	0.3	-0.522879	(EU) Inland surface waters annual average
Luxembourg	Atrazine	1912-24-9	0.6	-0.221849	(EU) Inland surface waters annual average
Luxembourg	Chlorfenvinphos	470-90-6	0.1	-1	(EU) Inland surface waters annual average
Luxembourg	Chlorpyrifos (Chlorpyrifos-ethyl)	2921-88-2	0.03	-1.52288	(EU) Inland surface waters annual average
Luxembourg	Cyclodiene pesticides sum		0.01	-2	(EU) Inland surface waters annual average
Luxembourg	Aldriin	309-00-2	0.01	-2	(EU) Inland surface waters annual average
Luxembourg	Dieldriin	60-57-1	0.01	-2	(EU) Inland surface waters annual average
Luxembourg	Endriin	72-20-8	0.01	-2	(EU) Inland surface waters annual average
Luxembourg	Isodriin	465-73-6	0.01	-2	(EU) Inland surface waters annual average
Luxembourg	DDT sum		0.025	-1.60206	(EU) Inland surface waters annual average
Luxembourg	DDD	72-54-8	0.025	-1.60206	(EU) Inland surface waters annual average
Luxembourg	DDE	72-55-9	0.025	-1.60206	(EU) Inland surface waters annual average
Luxembourg	para-para DDT	50-29-3	0.01	-2	(EU) Inland surface waters annual average
Luxembourg	Diuron	330-54-1	0.2	-0.69897	(EU) Inland surface waters annual average
Luxembourg	Endosulfan	115-29-7	0.005	-2.30103	(EU) Inland surface waters annual average
Luxembourg	mixture of hexachlorocyclohexanes	608-73-1	0.02	-1.69897	(EU) Inland surface waters annual average
Luxembourg	a-HCH	319-84-6	0.02	-1.69897	(EU) Inland surface waters annual average
Luxembourg	b-HCH	319-85-7	0.02	-1.69897	(EU) Inland surface waters annual average
Luxembourg	g-HCH lindane	58-89-9	0.02	-1.69897	(EU) Inland surface waters annual average
Luxembourg	d-HCH	319-86-8	0.02	-1.69897	(EU) Inland surface waters annual average
Luxembourg	Isoproturon	34123-59-6	0.3	-0.522879	(EU) Inland surface waters annual average
Luxembourg	Pentachloro-phenol	87-86-5	0.4	-0.39794	(EU) Inland surface waters annual average
Luxembourg	Simazine	122-34-9	1	0	(EU) Inland surface waters annual average
Luxembourg	Trifluralin	1582-09-8	0.03	-1.52288	(EU) Inland surface waters annual average
Luxembourg	Alachlor	15972-60-8	0.3	-0.522879	(EU) Other surface waters annual average
Luxembourg	Atrazine	1912-24-9	0.6	-0.221849	(EU) Other surface waters annual average
Luxembourg	Chlorfenvinphos	470-90-6	0.1	-1	(EU) Other surface waters annual average
Luxembourg	Chlorpyrifos (Chlorpyrifos-ethyl)	2921-88-2	0.03	-1.52288	(EU) Other surface waters annual average
Luxembourg	Cyclodiene pesticides sum		0.005	-2.30103	(EU) Other surface waters annual average
Luxembourg	Aldriin	309-00-2	0.005	-2.30103	(EU) Other surface waters annual average
Luxembourg	Dieldriin	60-57-1	0.005	-2.30103	(EU) Other surface waters annual average
Luxembourg	Endriin	72-20-8	0.005	-2.30103	(EU) Other surface waters annual average
Luxembourg	Isodriin	465-73-6	0.005	-2.30103	(EU) Other surface waters annual average
Luxembourg	DDT sum		0.025	-1.60206	(EU) Other surface waters annual average
Luxembourg	DDD	72-54-8	0.025	-1.60206	(EU) Other surface waters annual average
Luxembourg	DDE	72-55-9	0.025	-1.60206	(EU) Other surface waters annual average
Luxembourg	para-para DDT	50-29-3	0.01	-2	(EU) Other surface waters annual average
Luxembourg	Diuron	330-54-1	1.8	0.255273	(EU) Other surface waters annual average
Luxembourg	Endosulfan	115-29-7	0.005	-2.30103	(EU) Other surface waters annual average
Luxembourg	mixture of hexachlorocyclohexanes	608-73-1	0.002	-2.69897	(EU) Other surface waters annual average
Luxembourg	a-HCH	319-84-6	0.002	-2.69897	(EU) Other surface waters annual average
Luxembourg	b-HCH	319-85-7	0.002	-2.69897	(EU) Other surface waters annual average
Luxembourg	g-HCH lindane	58-89-9	0.002	-2.69897	(EU) Other surface waters annual average
Luxembourg	d-HCH	319-86-8	0.002	-2.69897	(EU) Other surface waters annual average
Luxembourg	Isoproturon	34123-59-6	0.3	-0.522879	(EU) Other surface waters annual average
Luxembourg	Pentachloro-phenol	87-86-5	0.4	-0.39794	(EU) Other surface waters annual average
Luxembourg	Simazine	122-34-9	1	0	(EU) Other surface waters annual average
Luxembourg	Trifluralin	1582-09-8	0.03	-1.52288	(EU) Other surface waters annual average
Luxembourg	Alachlor	15972-60-8	0.7	-0.154902	(EU) Inland surface waters maximum allowable concentration
Luxembourg	Atrazine	1912-24-9	2	0.30103	(EU) Inland surface waters maximum allowable concentration
Luxembourg	Chlorfenvinphos	470-90-6	0.3	-0.522879	(EU) Inland surface waters maximum allowable concentration
Luxembourg	Chlorpyrifos (Chlorpyrifos-ethyl)	2921-88-2	0.1	-1	(EU) Inland surface waters maximum allowable concentration
Luxembourg	Endosulfan	115-29-7	0.01	-2	(EU) Inland surface waters maximum allowable concentration
Luxembourg	mixture of hexachlorocyclohexanes	608-73-1	0.04	-1.39794	(EU) Inland surface waters maximum allowable concentration
Luxembourg	a-HCH	319-84-6	0.04	-1.39794	(EU) Inland surface waters maximum allowable concentration
Luxembourg	b-HCH	319-85-7	0.04	-1.39794	(EU) Inland surface waters maximum allowable concentration
Luxembourg	g-HCH lindane	58-89-9	0.04	-1.39794	(EU) Inland surface waters maximum allowable concentration
Luxembourg	d-HCH	319-86-8	0.04	-1.39794	(EU) Inland surface waters maximum allowable concentration
Luxembourg	Isoproturon	34123-59-6	1	0	(EU) Inland surface waters maximum allowable concentration
Luxembourg	Pentachloro-phenol	87-86-5	1	0	(EU) Inland surface waters maximum allowable concentration
Luxembourg	Simazine	122-34-9	4	0.60206	(EU) Inland surface waters maximum allowable concentration
Luxembourg	Alachlor	15972-60-8	0.7	-0.154902	(EU) Other surface waters maximum allowable concentration
Luxembourg	Atrazine	1912-24-9	2	0.30103	(EU) Other surface waters maximum allowable concentration
Luxembourg	Chlorfenvinphos	470-90-6	0.3	-0.522879	(EU) Other surface waters maximum allowable concentration
Luxembourg	Chlorpyrifos (Chlorpyrifos-ethyl)	2921-88-2	0.1	-1	(EU) Other surface waters maximum allowable concentration
Luxembourg	Endosulfan	115-29-7	0.004	-2.39794	(EU) Other surface waters maximum allowable concentration
Luxembourg	mixture of hexachlorocyclohexanes	608-73-1	0.02	-1.69897	(EU) Other surface waters maximum allowable concentration
Luxembourg	a-HCH	319-84-6	0.02	-1.69897	(EU) Other surface waters maximum allowable concentration
Luxembourg	b-HCH	319-85-7	0.02	-1.69897	(EU) Other surface waters maximum allowable concentration
Luxembourg	g-HCH lindane	58-89-9	0.02	-1.69897	(EU) Other surface waters maximum allowable concentration
Luxembourg	d-HCH	319-86-8	0.02	-1.69897	(EU) Other surface waters maximum allowable concentration
Luxembourg	Isoproturon	34123-59-6	1	0	(EU) Other surface waters maximum allowable concentration
Luxembourg	Pentachloro-phenol	87-86-5	1	0	(EU) Other surface waters maximum allowable concentration
Luxembourg	Simazine	122-34-9	4	0.60206	(EU) Other surface waters maximum allowable concentration
Malaysia	Aldrin/Dieldrin		0.02	-1.69897	Class II
Malaysia	Aldrin	309-00-2	0.02	-1.69897	Class II
Malaysia	Dieldrin	60-57-1	0.02	-1.69897	Class II
Malaysia	BHC		2	0.30103	Class II
Malaysia	a-HCH	319-84-6	2	0.30103	Class II
Malaysia	b-HCH	319-85-7	2	0.30103	Class II
Malaysia	g-HCH lindane	58-89-9	2	0.30103	Class II
Malaysia	d-HCH	319-86-8	2	0.30103	Class II
Malaysia	Chlordane	12789-03-6;57-74-9	0.08	-1.09691	Class II
Malaysia	DDT	50-29-3	0.1	-1	Class II
Malaysia	Endosulfan	115-29-7	10	1	Class II
Malaysia	Heptachloroepoxide	1024-57-3	0.05	-1.30103	Class II
Malaysia	Lindane	58-89-9	2	0.30103	Class II
Malaysia	2,4-D	94-75-7	70	1.8451	Class II
Malaysia	2,4,5-T	93-76-5	10	1	Class II
Malaysia	2,4,5-TP	93-72-1	4	0.60206	Class II
Malaysia	Paraquat	1910-42-5	10	1	Class II
Malaysia	Aldrin/Dieldrin		0.2	-0.69897	Class III maximum
Malaysia	Aldrin	309-00-2	0.2	-0.69897	Class III maximum
Malaysia	Dieldrin	60-57-1	0.2	-0.69897	Class III maximum
Malaysia	BHC		9	0.954243	Class III maximum
Malaysia	a-HCH	319-84-6	9	0.954243	Class III maximum
Malaysia	b-HCH	319-85-7	9	0.954243	Class III maximum
Malaysia	g-HCH lindane	58-89-9	9	0.954243	Class III maximum
Malaysia	d-HCH	319-86-8	9	0.954243	Class III maximum
Malaysia	Chlordane	12789-03-6;57-74-9	2	0.30103	Class III maximum
Malaysia	Heptachloroepoxide	1024-57-3	9	0.954243	Class III maximum
Malaysia	Lindane	58-89-9	3	0.477121	Class III maximum
Malaysia	2,4-D	94-75-7	450	2.65321	Class III maximum
Malaysia	2,4,5-T	93-76-5	160	2.20412	Class III maximum
Malaysia	2,4,5-TP	93-72-1	850	2.92942	Class III maximum
Malaysia	Paraquat	1910-42-5	1800	3.25527	Class III maximum
Malaysia	Aldrin/Dieldrin		0.01	-2	Class III 24 hour average
Malaysia	Aldrin	309-00-2	0.01	-2	Class III 24 hour average
Malaysia	Dieldrin	60-57-1	0.01	-2	Class III 24 hour average
Malaysia	BHC		0.1	-1	Class III 24 hour average
Malaysia	a-HCH	319-84-6	0.1	-1	Class III 24 hour average
Malaysia	b-HCH	319-85-7	0.1	-1	Class III 24 hour average
Malaysia	g-HCH lindane	58-89-9	0.1	-1	Class III 24 hour average
Malaysia	d-HCH	319-86-8	0.1	-1	Class III 24 hour average
Malaysia	Chlordane	12789-03-6;57-74-9	0.02	-1.69897	Class III 24 hour average
Malaysia	DDT	50-29-3	1	0	Class III 24 hour average
Malaysia	Heptachloroepoxide	1024-57-3	0.06	-1.22185	Class III 24 hour average
Malaysia	Lindane	58-89-9	0.4	-0.39794	Class III 24 hour average
Malta	Alachlor	15972-60-8	0.3	-0.522879	(EU) Inland surface waters annual average
Malta	Atrazine	1912-24-9	0.6	-0.221849	(EU) Inland surface waters annual average
Malta	Chlorfenvinphos	470-90-6	0.1	-1	(EU) Inland surface waters annual average
Malta	Chlorpyrifos (Chlorpyrifos-ethyl)	2921-88-2	0.03	-1.52288	(EU) Inland surface waters annual average
Malta	Cyclodiene pesticides sum		0.01	-2	(EU) Inland surface waters annual average
Malta	Aldriin	309-00-2	0.01	-2	(EU) Inland surface waters annual average
Malta	Dieldriin	60-57-1	0.01	-2	(EU) Inland surface waters annual average
Malta	Endriin	72-20-8	0.01	-2	(EU) Inland surface waters annual average
Malta	Isodriin	465-73-6	0.01	-2	(EU) Inland surface waters annual average
Malta	DDT sum		0.025	-1.60206	(EU) Inland surface waters annual average
Malta	DDD	72-54-8	0.025	-1.60206	(EU) Inland surface waters annual average
Malta	DDE	72-55-9	0.025	-1.60206	(EU) Inland surface waters annual average
Malta	para-para DDT	50-29-3	0.01	-2	(EU) Inland surface waters annual average
Malta	Diuron	330-54-1	0.2	-0.69897	(EU) Inland surface waters annual average
Malta	Endosulfan	115-29-7	0.005	-2.30103	(EU) Inland surface waters annual average
Malta	mixture of hexachlorocyclohexanes	608-73-1	0.02	-1.69897	(EU) Inland surface waters annual average
Malta	a-HCH	319-84-6	0.02	-1.69897	(EU) Inland surface waters annual average
Malta	b-HCH	319-85-7	0.02	-1.69897	(EU) Inland surface waters annual average
Malta	g-HCH lindane	58-89-9	0.02	-1.69897	(EU) Inland surface waters annual average
Malta	d-HCH	319-86-8	0.02	-1.69897	(EU) Inland surface waters annual average
Malta	Isoproturon	34123-59-6	0.3	-0.522879	(EU) Inland surface waters annual average
Malta	Pentachloro-phenol	87-86-5	0.4	-0.39794	(EU) Inland surface waters annual average
Malta	Simazine	122-34-9	1	0	(EU) Inland surface waters annual average
Malta	Trifluralin	1582-09-8	0.03	-1.52288	(EU) Inland surface waters annual average
Malta	Alachlor	15972-60-8	0.3	-0.522879	(EU) Other surface waters annual average
Malta	Atrazine	1912-24-9	0.6	-0.221849	(EU) Other surface waters annual average
Malta	Chlorfenvinphos	470-90-6	0.1	-1	(EU) Other surface waters annual average
Malta	Chlorpyrifos (Chlorpyrifos-ethyl)	2921-88-2	0.03	-1.52288	(EU) Other surface waters annual average
Malta	Cyclodiene pesticides sum		0.005	-2.30103	(EU) Other surface waters annual average
Malta	Aldriin	309-00-2	0.005	-2.30103	(EU) Other surface waters annual average
Malta	Dieldriin	60-57-1	0.005	-2.30103	(EU) Other surface waters annual average
Malta	Endriin	72-20-8	0.005	-2.30103	(EU) Other surface waters annual average
Malta	Isodriin	465-73-6	0.005	-2.30103	(EU) Other surface waters annual average
Malta	DDT sum		0.025	-1.60206	(EU) Other surface waters annual average
Malta	DDD	72-54-8	0.025	-1.60206	(EU) Other surface waters annual average
Malta	DDE	72-55-9	0.025	-1.60206	(EU) Other surface waters annual average
Malta	para-para DDT	50-29-3	0.01	-2	(EU) Other surface waters annual average
Malta	Diuron	330-54-1	1.8	0.255273	(EU) Other surface waters annual average
Malta	Endosulfan	115-29-7	0.005	-2.30103	(EU) Other surface waters annual average
Malta	mixture of hexachlorocyclohexanes	608-73-1	0.002	-2.69897	(EU) Other surface waters annual average
Malta	a-HCH	319-84-6	0.002	-2.69897	(EU) Other surface waters annual average
Malta	b-HCH	319-85-7	0.002	-2.69897	(EU) Other surface waters annual average
Malta	g-HCH lindane	58-89-9	0.002	-2.69897	(EU) Other surface waters annual average
Malta	d-HCH	319-86-8	0.002	-2.69897	(EU) Other surface waters annual average
Malta	Isoproturon	34123-59-6	0.3	-0.522879	(EU) Other surface waters annual average
Malta	Pentachloro-phenol	87-86-5	0.4	-0.39794	(EU) Other surface waters annual average
Malta	Simazine	122-34-9	1	0	(EU) Other surface waters annual average
Malta	Trifluralin	1582-09-8	0.03	-1.52288	(EU) Other surface waters annual average
Malta	Alachlor	15972-60-8	0.7	-0.154902	(EU) Inland surface waters maximum allowable concentration
Malta	Atrazine	1912-24-9	2	0.30103	(EU) Inland surface waters maximum allowable concentration
Malta	Chlorfenvinphos	470-90-6	0.3	-0.522879	(EU) Inland surface waters maximum allowable concentration
Malta	Chlorpyrifos (Chlorpyrifos-ethyl)	2921-88-2	0.1	-1	(EU) Inland surface waters maximum allowable concentration
Malta	Endosulfan	115-29-7	0.01	-2	(EU) Inland surface waters maximum allowable concentration
Malta	mixture of hexachlorocyclohexanes	608-73-1	0.04	-1.39794	(EU) Inland surface waters maximum allowable concentration
Malta	a-HCH	319-84-6	0.04	-1.39794	(EU) Inland surface waters maximum allowable concentration
Malta	b-HCH	319-85-7	0.04	-1.39794	(EU) Inland surface waters maximum allowable concentration
Malta	g-HCH lindane	58-89-9	0.04	-1.39794	(EU) Inland surface waters maximum allowable concentration
Malta	d-HCH	319-86-8	0.04	-1.39794	(EU) Inland surface waters maximum allowable concentration
Malta	Isoproturon	34123-59-6	1	0	(EU) Inland surface waters maximum allowable concentration
Malta	Pentachloro-phenol	87-86-5	1	0	(EU) Inland surface waters maximum allowable concentration
Malta	Simazine	122-34-9	4	0.60206	(EU) Inland surface waters maximum allowable concentration
Malta	Alachlor	15972-60-8	0.7	-0.154902	(EU) Other surface waters maximum allowable concentration
Malta	Atrazine	1912-24-9	2	0.30103	(EU) Other surface waters maximum allowable concentration
Malta	Chlorfenvinphos	470-90-6	0.3	-0.522879	(EU) Other surface waters maximum allowable concentration
Malta	Chlorpyrifos (Chlorpyrifos-ethyl)	2921-88-2	0.1	-1	(EU) Other surface waters maximum allowable concentration
Malta	Endosulfan	115-29-7	0.004	-2.39794	(EU) Other surface waters maximum allowable concentration
Malta	mixture of hexachlorocyclohexanes	608-73-1	0.02	-1.69897	(EU) Other surface waters maximum allowable concentration
Malta	a-HCH	319-84-6	0.02	-1.69897	(EU) Other surface waters maximum allowable concentration
Malta	b-HCH	319-85-7	0.02	-1.69897	(EU) Other surface waters maximum allowable concentration
Malta	g-HCH lindane	58-89-9	0.02	-1.69897	(EU) Other surface waters maximum allowable concentration
Malta	d-HCH	319-86-8	0.02	-1.69897	(EU) Other surface waters maximum allowable concentration
Malta	Isoproturon	34123-59-6	1	0	(EU) Other surface waters maximum allowable concentration
Malta	Pentachloro-phenol	87-86-5	1	0	(EU) Other surface waters maximum allowable concentration
Malta	Simazine	122-34-9	4	0.60206	(EU) Other surface waters maximum allowable concentration
Moldova	Atrazine	1912-24-9	500	2.69897	Hygienic Regulation (1997)
Moldova	HCH compounds (sum)		20	1.30103	Hygienic Regulation (1997)
Moldova	a-HCH	319-84-6	20	1.30103	Hygienic Regulation (1997)
Moldova	b-HCH	319-85-7	20	1.30103	Hygienic Regulation (1997)
Moldova	g-HCH lindane	58-89-9	20	1.30103	Hygienic Regulation (1997)
Moldova	d-HCH	319-86-8	20	1.30103	Hygienic Regulation (1997)
Moldova	Pentachlorophenol	87-86-5	10	1	Hygienic Regulation (1997)
Moldova	DDT	50-29-3	100	2	Hygienic Regulation (1997)
Moldova	Aldrin	309-00-2	2	0.30103	Hygienic Regulation (1997)
Moldova	Atrazine	1912-24-9	5	0.69897	Rules for Protection of Surface Waters (1991)
Moldova	Diuron	330-54-1	1.5	0.176091	Rules for Protection of Surface Waters (1991)
Moldova	HCH compounds (sum)		0.01	-2	Rules for Protection of Surface Waters (1991)
Moldova	a-HCH	319-84-6	0.01	-2	Rules for Protection of Surface Waters (1991)
Moldova	b-HCH	319-85-7	0.01	-2	Rules for Protection of Surface Waters (1991)
Moldova	g-HCH lindane	58-89-9	0.01	-2	Rules for Protection of Surface Waters (1991)
Moldova	d-HCH	319-86-8	0.01	-2	Rules for Protection of Surface Waters (1991)
Moldova	Pentachlorophenol	87-86-5	0.5	-0.30103	Rules for Protection of Surface Waters (1991)
Moldova	Simazine	122-34-9	2.4	0.380211	Rules for Protection of Surface Waters (1991)
Moldova	DDT	50-29-3	0.01	-2	Rules for Protection of Surface Waters (1991)
Montenegro	Alachlor	15972-60-8	0.3	-0.522879	(EU) Inland surface waters annual average
Montenegro	Atrazine	1912-24-9	0.6	-0.221849	(EU) Inland surface waters annual average
Montenegro	Chlorfenvinphos	470-90-6	0.1	-1	(EU) Inland surface waters annual average
Montenegro	Chlorpyrifos (Chlorpyrifos-ethyl)	2921-88-2	0.03	-1.52288	(EU) Inland surface waters annual average
Montenegro	Cyclodiene pesticides sum		0.01	-2	(EU) Inland surface waters annual average
Montenegro	Aldriin	309-00-2	0.01	-2	(EU) Inland surface waters annual average
Montenegro	Dieldriin	60-57-1	0.01	-2	(EU) Inland surface waters annual average
Montenegro	Endriin	72-20-8	0.01	-2	(EU) Inland surface waters annual average
Montenegro	Isodriin	465-73-6	0.01	-2	(EU) Inland surface waters annual average
Montenegro	DDT sum		0.025	-1.60206	(EU) Inland surface waters annual average
Montenegro	DDD	72-54-8	0.025	-1.60206	(EU) Inland surface waters annual average
Montenegro	DDE	72-55-9	0.025	-1.60206	(EU) Inland surface waters annual average
Montenegro	para-para DDT	50-29-3	0.01	-2	(EU) Inland surface waters annual average
Montenegro	Diuron	330-54-1	0.2	-0.69897	(EU) Inland surface waters annual average
Montenegro	Endosulfan	115-29-7	0.005	-2.30103	(EU) Inland surface waters annual average
Montenegro	mixture of hexachlorocyclohexanes	608-73-1	0.02	-1.69897	(EU) Inland surface waters annual average
Montenegro	a-HCH	319-84-6	0.02	-1.69897	(EU) Inland surface waters annual average
Montenegro	b-HCH	319-85-7	0.02	-1.69897	(EU) Inland surface waters annual average
Montenegro	g-HCH lindane	58-89-9	0.02	-1.69897	(EU) Inland surface waters annual average
Montenegro	d-HCH	319-86-8	0.02	-1.69897	(EU) Inland surface waters annual average
Montenegro	Isoproturon	34123-59-6	0.3	-0.522879	(EU) Inland surface waters annual average
Montenegro	Pentachloro-phenol	87-86-5	0.4	-0.39794	(EU) Inland surface waters annual average
Montenegro	Simazine	122-34-9	1	0	(EU) Inland surface waters annual average
Montenegro	Trifluralin	1582-09-8	0.03	-1.52288	(EU) Inland surface waters annual average
Montenegro	Alachlor	15972-60-8	0.3	-0.522879	(EU) Other surface waters annual average
Montenegro	Atrazine	1912-24-9	0.6	-0.221849	(EU) Other surface waters annual average
Montenegro	Chlorfenvinphos	470-90-6	0.1	-1	(EU) Other surface waters annual average
Montenegro	Chlorpyrifos (Chlorpyrifos-ethyl)	2921-88-2	0.03	-1.52288	(EU) Other surface waters annual average
Montenegro	Cyclodiene pesticides sum		0.005	-2.30103	(EU) Other surface waters annual average
Montenegro	Aldriin	309-00-2	0.005	-2.30103	(EU) Other surface waters annual average
Montenegro	Dieldriin	60-57-1	0.005	-2.30103	(EU) Other surface waters annual average
Montenegro	Endriin	72-20-8	0.005	-2.30103	(EU) Other surface waters annual average
Montenegro	Isodriin	465-73-6	0.005	-2.30103	(EU) Other surface waters annual average
Montenegro	DDT sum		0.025	-1.60206	(EU) Other surface waters annual average
Montenegro	DDD	72-54-8	0.025	-1.60206	(EU) Other surface waters annual average
Montenegro	DDE	72-55-9	0.025	-1.60206	(EU) Other surface waters annual average
Montenegro	para-para DDT	50-29-3	0.01	-2	(EU) Other surface waters annual average
Montenegro	Diuron	330-54-1	1.8	0.255273	(EU) Other surface waters annual average
Montenegro	Endosulfan	115-29-7	0.005	-2.30103	(EU) Other surface waters annual average
Montenegro	mixture of hexachlorocyclohexanes	608-73-1	0.002	-2.69897	(EU) Other surface waters annual average
Montenegro	a-HCH	319-84-6	0.002	-2.69897	(EU) Other surface waters annual average
Montenegro	b-HCH	319-85-7	0.002	-2.69897	(EU) Other surface waters annual average
Montenegro	g-HCH lindane	58-89-9	0.002	-2.69897	(EU) Other surface waters annual average
Montenegro	d-HCH	319-86-8	0.002	-2.69897	(EU) Other surface waters annual average
Montenegro	Isoproturon	34123-59-6	0.3	-0.522879	(EU) Other surface waters annual average
Montenegro	Pentachloro-phenol	87-86-5	0.4	-0.39794	(EU) Other surface waters annual average
Montenegro	Simazine	122-34-9	1	0	(EU) Other surface waters annual average
Montenegro	Trifluralin	1582-09-8	0.03	-1.52288	(EU) Other surface waters annual average
Montenegro	Alachlor	15972-60-8	0.7	-0.154902	(EU) Inland surface waters maximum allowable concentration
Montenegro	Atrazine	1912-24-9	2	0.30103	(EU) Inland surface waters maximum allowable concentration
Montenegro	Chlorfenvinphos	470-90-6	0.3	-0.522879	(EU) Inland surface waters maximum allowable concentration
Montenegro	Chlorpyrifos (Chlorpyrifos-ethyl)	2921-88-2	0.1	-1	(EU) Inland surface waters maximum allowable concentration
Montenegro	Endosulfan	115-29-7	0.01	-2	(EU) Inland surface waters maximum allowable concentration
Montenegro	mixture of hexachlorocyclohexanes	608-73-1	0.04	-1.39794	(EU) Inland surface waters maximum allowable concentration
Montenegro	a-HCH	319-84-6	0.04	-1.39794	(EU) Inland surface waters maximum allowable concentration
Montenegro	b-HCH	319-85-7	0.04	-1.39794	(EU) Inland surface waters maximum allowable concentration
Montenegro	g-HCH lindane	58-89-9	0.04	-1.39794	(EU) Inland surface waters maximum allowable concentration
Montenegro	d-HCH	319-86-8	0.04	-1.39794	(EU) Inland surface waters maximum allowable concentration
Montenegro	Isoproturon	34123-59-6	1	0	(EU) Inland surface waters maximum allowable concentration
Montenegro	Pentachloro-phenol	87-86-5	1	0	(EU) Inland surface waters maximum allowable concentration
Montenegro	Simazine	122-34-9	4	0.60206	(EU) Inland surface waters maximum allowable concentration
Montenegro	Alachlor	15972-60-8	0.7	-0.154902	(EU) Other surface waters maximum allowable concentration
Montenegro	Atrazine	1912-24-9	2	0.30103	(EU) Other surface waters maximum allowable concentration
Montenegro	Chlorfenvinphos	470-90-6	0.3	-0.522879	(EU) Other surface waters maximum allowable concentration
Montenegro	Chlorpyrifos (Chlorpyrifos-ethyl)	2921-88-2	0.1	-1	(EU) Other surface waters maximum allowable concentration
Montenegro	Endosulfan	115-29-7	0.004	-2.39794	(EU) Other surface waters maximum allowable concentration
Montenegro	mixture of hexachlorocyclohexanes	608-73-1	0.02	-1.69897	(EU) Other surface waters maximum allowable concentration
Montenegro	a-HCH	319-84-6	0.02	-1.69897	(EU) Other surface waters maximum allowable concentration
Montenegro	b-HCH	319-85-7	0.02	-1.69897	(EU) Other surface waters maximum allowable concentration
Montenegro	g-HCH lindane	58-89-9	0.02	-1.69897	(EU) Other surface waters maximum allowable concentration
Montenegro	d-HCH	319-86-8	0.02	-1.69897	(EU) Other surface waters maximum allowable concentration
Montenegro	Isoproturon	34123-59-6	1	0	(EU) Other surface waters maximum allowable concentration
Montenegro	Pentachloro-phenol	87-86-5	1	0	(EU) Other surface waters maximum allowable concentration
Montenegro	Simazine	122-34-9	4	0.60206	(EU) Other surface waters maximum allowable concentration
Netherlands	Alachlor	15972-60-8	0.3	-0.522879	(EU) Inland surface waters annual average
Netherlands	Atrazine	1912-24-9	0.6	-0.221849	(EU) Inland surface waters annual average
Netherlands	Chlorfenvinphos	470-90-6	0.1	-1	(EU) Inland surface waters annual average
Netherlands	Chlorpyrifos (Chlorpyrifos-ethyl)	2921-88-2	0.03	-1.52288	(EU) Inland surface waters annual average
Netherlands	Cyclodiene pesticides sum		0.01	-2	(EU) Inland surface waters annual average
Netherlands	Aldriin	309-00-2	0.01	-2	(EU) Inland surface waters annual average
Netherlands	Dieldriin	60-57-1	0.01	-2	(EU) Inland surface waters annual average
Netherlands	Endriin	72-20-8	0.01	-2	(EU) Inland surface waters annual average
Netherlands	Isodriin	465-73-6	0.01	-2	(EU) Inland surface waters annual average
Netherlands	DDT sum		0.025	-1.60206	(EU) Inland surface waters annual average
Netherlands	DDD	72-54-8	0.025	-1.60206	(EU) Inland surface waters annual average
Netherlands	DDE	72-55-9	0.025	-1.60206	(EU) Inland surface waters annual average
Netherlands	para-para DDT	50-29-3	0.01	-2	(EU) Inland surface waters annual average
Netherlands	Diuron	330-54-1	0.2	-0.69897	(EU) Inland surface waters annual average
Netherlands	Endosulfan	115-29-7	0.005	-2.30103	(EU) Inland surface waters annual average
Netherlands	mixture of hexachlorocyclohexanes	608-73-1	0.02	-1.69897	(EU) Inland surface waters annual average
Netherlands	a-HCH	319-84-6	0.02	-1.69897	(EU) Inland surface waters annual average
Netherlands	b-HCH	319-85-7	0.02	-1.69897	(EU) Inland surface waters annual average
Netherlands	g-HCH lindane	58-89-9	0.02	-1.69897	(EU) Inland surface waters annual average
Netherlands	d-HCH	319-86-8	0.02	-1.69897	(EU) Inland surface waters annual average
Netherlands	Isoproturon	34123-59-6	0.3	-0.522879	(EU) Inland surface waters annual average
Netherlands	Pentachloro-phenol	87-86-5	0.4	-0.39794	(EU) Inland surface waters annual average
Netherlands	Simazine	122-34-9	1	0	(EU) Inland surface waters annual average
Netherlands	Trifluralin	1582-09-8	0.03	-1.52288	(EU) Inland surface waters annual average
Netherlands	Alachlor	15972-60-8	0.3	-0.522879	(EU) Other surface waters annual average
Netherlands	Atrazine	1912-24-9	0.6	-0.221849	(EU) Other surface waters annual average
Netherlands	Chlorfenvinphos	470-90-6	0.1	-1	(EU) Other surface waters annual average
Netherlands	Chlorpyrifos (Chlorpyrifos-ethyl)	2921-88-2	0.03	-1.52288	(EU) Other surface waters annual average
Netherlands	Cyclodiene pesticides sum		0.005	-2.30103	(EU) Other surface waters annual average
Netherlands	Aldriin	309-00-2	0.005	-2.30103	(EU) Other surface waters annual average
Netherlands	Dieldriin	60-57-1	0.005	-2.30103	(EU) Other surface waters annual average
Netherlands	Endriin	72-20-8	0.005	-2.30103	(EU) Other surface waters annual average
Netherlands	Isodriin	465-73-6	0.005	-2.30103	(EU) Other surface waters annual average
Netherlands	DDT sum		0.025	-1.60206	(EU) Other surface waters annual average
Netherlands	DDD	72-54-8	0.025	-1.60206	(EU) Other surface waters annual average
Netherlands	DDE	72-55-9	0.025	-1.60206	(EU) Other surface waters annual average
Netherlands	para-para DDT	50-29-3	0.01	-2	(EU) Other surface waters annual average
Netherlands	Diuron	330-54-1	1.8	0.255273	(EU) Other surface waters annual average
Netherlands	Endosulfan	115-29-7	0.005	-2.30103	(EU) Other surface waters annual average
Netherlands	mixture of hexachlorocyclohexanes	608-73-1	0.002	-2.69897	(EU) Other surface waters annual average
Netherlands	a-HCH	319-84-6	0.002	-2.69897	(EU) Other surface waters annual average
Netherlands	b-HCH	319-85-7	0.002	-2.69897	(EU) Other surface waters annual average
Netherlands	g-HCH lindane	58-89-9	0.002	-2.69897	(EU) Other surface waters annual average
Netherlands	d-HCH	319-86-8	0.002	-2.69897	(EU) Other surface waters annual average
Netherlands	Isoproturon	34123-59-6	0.3	-0.522879	(EU) Other surface waters annual average
Netherlands	Pentachloro-phenol	87-86-5	0.4	-0.39794	(EU) Other surface waters annual average
Netherlands	Simazine	122-34-9	1	0	(EU) Other surface waters annual average
Netherlands	Trifluralin	1582-09-8	0.03	-1.52288	(EU) Other surface waters annual average
Netherlands	Alachlor	15972-60-8	0.7	-0.154902	(EU) Inland surface waters maximum allowable concentration
Netherlands	Atrazine	1912-24-9	2	0.30103	(EU) Inland surface waters maximum allowable concentration
Netherlands	Chlorfenvinphos	470-90-6	0.3	-0.522879	(EU) Inland surface waters maximum allowable concentration
Netherlands	Chlorpyrifos (Chlorpyrifos-ethyl)	2921-88-2	0.1	-1	(EU) Inland surface waters maximum allowable concentration
Netherlands	Endosulfan	115-29-7	0.01	-2	(EU) Inland surface waters maximum allowable concentration
Netherlands	mixture of hexachlorocyclohexanes	608-73-1	0.04	-1.39794	(EU) Inland surface waters maximum allowable concentration
Netherlands	a-HCH	319-84-6	0.04	-1.39794	(EU) Inland surface waters maximum allowable concentration
Netherlands	b-HCH	319-85-7	0.04	-1.39794	(EU) Inland surface waters maximum allowable concentration
Netherlands	g-HCH lindane	58-89-9	0.04	-1.39794	(EU) Inland surface waters maximum allowable concentration
Netherlands	d-HCH	319-86-8	0.04	-1.39794	(EU) Inland surface waters maximum allowable concentration
Netherlands	Isoproturon	34123-59-6	1	0	(EU) Inland surface waters maximum allowable concentration
Netherlands	Pentachloro-phenol	87-86-5	1	0	(EU) Inland surface waters maximum allowable concentration
Netherlands	Simazine	122-34-9	4	0.60206	(EU) Inland surface waters maximum allowable concentration
Netherlands	Alachlor	15972-60-8	0.7	-0.154902	(EU) Other surface waters maximum allowable concentration
Netherlands	Atrazine	1912-24-9	2	0.30103	(EU) Other surface waters maximum allowable concentration
Netherlands	Chlorfenvinphos	470-90-6	0.3	-0.522879	(EU) Other surface waters maximum allowable concentration
Netherlands	Chlorpyrifos (Chlorpyrifos-ethyl)	2921-88-2	0.1	-1	(EU) Other surface waters maximum allowable concentration
[truncated: 1,149 more rows]
