# Supplementary material for: Global mapping of freshwater contamination by pesticides and implications for agriculture and water resource protection
Source: iScience. 2025 Jun 9;28(7):112861. doi: 10.1016/j.isci.2025.112861 (PMC12256343; doi:10.1016/j.isci.2025.112861)
Supplement: Table S13. Calculation of regulation scores (CS, NS1–3) for groundwater [file mmc14.xlsx]

## Sheet: Table S13
Table S13. Calculation of regulation scores (CS, NS1-3) for groundwater.
Gourndwaer standards								Completeness Score
Countries	Pesticide	CAS	Groundwater standard (μg/L)	Log_WQSs	Note			Pesticide Country Continent CAS		α-HCH	β-HCH	γ-HCH(Lindane)	p,p'-DDD	p,p'-DDE	p,p'-DDT	α-endosulfan	β-endosulfan	Endosulfan sulfate	Heptachlor	Aldrin	Dieldrin	Endrin	2,4-D	Atrazine	Alachlor	Bentazon	Carbendazim	Carbofuran	Chlorpyrifos	Diazinon	Dimethoate	Diuron	Glyphosate	Malathion	MCPA	Metolachlor	Parathion-Methyl	Simazine	Terbuthylazine	Completeness score
Andorra	DDT / DDE / DDD (sum)		0.1	-1	Target level (μg / l)					319-84-6	319-85-7	58-89-9	72-54-8	72-55-9	50-29-3	959-98-8	33213-65-9	1031-07-8	76-44-8	309-00-2	60-57-1	72-20-8	94-75-7	1912-24-9	15972-60-8	25057-89-0	10605-21-7	1563-66-2	2921-88-2	333-41-5	60-51-5	330-54-1	1071-83-6	121-75-5	94-74-6	51218-45-2	298-00-0	122-34-9	5915-41-3
Andorra	DDD (sum isomers 2.4’ and 4.4’)	72-54-8	0.1	-1	Target level (μg / l)			Algeria	Africa	0	0	0	0	0	0	0	0	0	0	0	0	0	0	0	0	0	0	0	0	0	0	0	0	0	0	0	0	0	0	0
Andorra	DDE (sum isomers 2.4’ and 4.4’)	72-55-9	0.1	-1	Target level (μg / l)			Burkina Faso	Africa	0	0	0	0	0	0	0	0	0	0	0	0	0	0	0	0	0	0	0	0	0	0	0	0	0	0	0	0	0	0	0
Andorra	DDT (sum isomers 2.4’ and 4.4’)	50-29-3	0.1	-1	Target level (μg / l)			Egypt	Africa	0	0	0	0	0	0	0	0	0	0	0	0	0	0	0	0	0	0	0	0	0	0	0	0	0	0	0	0	0	0	0
Andorra	Aldrin	309-00-2	0.1	-1	Target level (μg / l)			Ethiopia	Africa	0	0	0	0	0	0	0	0	0	0	0	0	0	0	0	0	0	0	0	0	0	0	0	0	0	0	0	0	0	0	0
Andorra	Dieldrin	60-57-1	0.1	-1	Target level (μg / l)			Ghana	Africa	0	0	0	0	0	0	0	0	0	0	0	0	0	0	0	0	0	0	0	0	0	0	0	0	0	0	0	0	0	0	0
Andorra	HCH compounds (sum)		0.1	-1	Target level (μg / l)			Kenya	Africa	0	0	0	0	0	0	0	0	0	0	0	0	0	0	0	0	0	0	0	0	0	0	0	0	0	0	0	0	0	0	0
Andorra	a-HCH	319-84-6	0.1	-1	Target level (μg / l)			Malawi	Africa	0	0	0	0	0	0	0	0	0	0	0	0	0	0	0	0	0	0	0	0	0	0	0	0	0	0	0	0	0	0	0
Andorra	b-HCH	319-85-7	0.1	-1	Target level (μg / l)			Morocco	Africa	0	0	0	0	0	0	0	0	0	0	0	0	0	0	0	0	0	0	0	0	0	0	0	0	0	0	0	0	0	0	0
Andorra	g-HCH lindane	58-89-9	0.1	-1	Target level (μg / l)			South Africa	Africa	0	0	0	0	0	0	0	0	0	0	0	0	0	0	0	0	0	0	0	0	0	0	0	0	0	0	0	0	0	0	0
Andorra	d-HCH	319-86-8	0.1	-1	Target level (μg / l)			Uganda	Africa	0	0	0	0	0	0	0	0	0	0	0	0	0	0	0	0	0	0	0	0	0	0	0	0	0	0	0	0	0	0	0
Andorra	Heptaclor	76-44-8	0.03	-1.52288	Target level (μg / l)			China	Asia	1	1	1	1	1	1	0	0	0	0	0	0	0	1	1	0	0	0	1	1	0	1	0	1	1	0	0	1	0	0	14
Andorra	Heptachlor epoxide	1024-57-3	0.03	-1.52288	Target level (μg / l)			India	Asia	0	0	0	0	0	0	0	0	0	0	0	0	0	0	0	0	0	0	0	0	0	0	0	0	0	0	0	0	0	0	0
Andorra	DDT / DDE / DDD (sum)		2	0.30103	Intervention level (μg / l)			Iran	Asia	0	0	0	0	0	0	0	0	0	0	0	0	0	0	0	0	0	0	0	0	0	0	0	0	0	0	0	0	0	0	0
Andorra	DDD (sum isomers 2.4’ and 4.4’)	72-54-8	2	0.30103	Intervention level (μg / l)			Lebanon	Asia	0	0	0	0	0	0	0	0	0	0	0	0	0	0	0	0	0	0	0	0	0	0	0	0	0	0	0	0	0	0	0
Andorra	DDE (sum isomers 2.4’ and 4.4’)	72-55-9	2	0.30103	Intervention level (μg / l)			Philippines	Asia	0	0	1	0	0	1	0	0	0	1	1	1	1	0	0	0	0	0	0	0	0	0	0	0	0	0	0	0	0	0	6
Andorra	DDT (sum isomers 2.4’ and 4.4’)	50-29-3	2	0.30103	Intervention level (μg / l)			Saudi Arabia	Asia	0	0	1	1	1	1	0	0	0	1	1	0	1	0	0	0	0	0	0	0	0	0	0	0	0	0	0	0	0	0	7
Andorra	Aldrin	309-00-2	2	0.30103	Intervention level (μg / l)			South Korea	Asia	0	0	0	0	0	0	0	0	0	0	0	0	0	0	0	0	0	0	0	0	0	0	0	0	0	0	0	0	0	0	0
Andorra	Dieldrin	60-57-1	2	0.30103	Intervention level (μg / l)			Turkey	Asia	0	0	0	0	0	0	0	0	0	0	0	0	0	0	0	0	0	0	0	0	0	0	0	0	0	0	0	0	0	0	0
Andorra	HCH compounds (sum)		2	0.30103	Intervention level (μg / l)			Vietnam	Asia	1	1	1	1	1	1	0	0	0	1	1	1	0	0	0	0	0	0	0	0	0	0	0	0	0	0	0	0	0	0	9
Andorra	a-HCH	319-84-6	2	0.30103	Intervention level (μg / l)			Austria	Europe	1	1	1	1	1	1	1	1	1	1	1	1	1	1	1	1	1	1	1	1	1	1	1	1	1	1	1	1	1	1	30
Andorra	b-HCH	319-85-7	2	0.30103	Intervention level (μg / l)			Croatia	Europe	1	1	1	1	1	1	1	1	1	1	1	1	1	1	1	1	1	1	1	1	1	1	1	1	1	1	1	1	1	1	30
Andorra	g-HCH lindane	58-89-9	2	0.30103	Intervention level (μg / l)			Estonia	Europe	1	1	1	1	1	1	1	1	1	1	1	1	1	1	1	1	1	1	1	1	1	1	1	1	1	1	1	1	1	1	30
Andorra	d-HCH	319-86-8	2	0.30103	Intervention level (μg / l)			France	Europe	1	1	1	1	1	1	1	1	1	1	1	1	1	1	1	1	1	1	1	1	1	1	1	1	1	1	1	1	1	1	30
Andorra	Heptaclor	76-44-8	2	0.30103	Intervention level (μg / l)			Germany	Europe	1	1	1	1	1	1	1	1	1	1	1	1	1	1	1	1	1	1	1	1	1	1	1	1	1	1	1	1	1	1	30
Andorra	Heptachlor epoxide	1024-57-3	2	0.30103	Intervention level (μg / l)			Greece	Europe	1	1	1	1	1	1	1	1	1	1	1	1	1	1	1	1	1	1	1	1	1	1	1	1	1	1	1	1	1	1	30
Australia	2,4,5-T	93-76-5	100	2	Investigation level for drinking water (µg/L)			Hungary	Europe	1	1	1	1	1	1	1	1	1	1	1	1	1	1	1	1	1	1	1	1	1	1	1	1	1	1	1	1	1	1	30
Australia	2,4-D	94-75-7	30	1.47712	Investigation level for drinking water (µg/L)			Ireland	Europe	1	1	1	1	1	1	1	1	1	1	1	1	1	1	1	1	1	1	1	1	1	1	1	1	1	1	1	1	1	1	30
Australia	Acephate	30560-19-1	10	1	Investigation level for drinking water (µg/L)			Italy	Europe	1	1	1	1	1	1	1	1	1	1	1	1	1	1	1	1	1	1	1	1	1	1	1	1	1	1	1	1	1	1	30
Australia	Aldicarb	116-06-3	1	0	Investigation level for drinking water (µg/L)			Poland	Europe	1	1	1	1	1	1	1	1	1	1	1	1	1	1	1	1	1	1	1	1	1	1	1	1	1	1	1	1	1	1	30
Australia	Aldrin	309-00-2	0.3	-0.522879	Investigation level for drinking water (µg/L)			Portugal	Europe	1	1	1	1	1	1	1	1	1	1	1	1	1	1	1	1	1	1	1	1	1	1	1	1	1	1	1	1	1	1	30
Australia	Ametryn	834-12-8	50	1.69897	Investigation level for drinking water (µg/L)			Romania	Europe	1	1	1	1	1	1	1	1	1	1	1	1	1	1	1	1	1	1	1	1	1	1	1	1	1	1	1	1	1	1	30
Australia	Amitrole	61-82-5	10	1	Investigation level for drinking water (µg/L)			Serbia	Europe	0	0	0	0	0	0	0	0	0	0	0	0	0	0	0	0	0	0	0	0	0	0	0	0	0	0	0	0	0	0	0
Australia	Asulam	3337-71-1	50	1.69897	Investigation level for drinking water (µg/L)			Slovenia	Europe	1	1	1	1	1	1	1	1	1	1	1	1	1	1	1	1	1	1	1	1	1	1	1	1	1	1	1	1	1	1	30
Australia	Atrazine	1912-24-9	40	1.60206	Investigation level for drinking water (µg/L)			Spain	Europe	1	1	1	1	1	1	1	1	1	1	1	1	1	1	1	1	1	1	1	1	1	1	1	1	1	1	1	1	1	1	30
Australia	Azinphos-methyl	86-50-0	3	0.477121	Investigation level for drinking water (µg/L)			Sweden	Europe	1	1	1	1	1	1	1	1	1	1	1	1	1	1	1	1	1	1	1	1	1	1	1	1	1	1	1	1	1	1	30
Australia	Benomyl	17804-35-2	100	2	Investigation level for drinking water (µg/L)			Barbados	North America	0	0	0	0	0	0	0	0	0	0	0	0	0	0	0	0	0	0	0	0	0	0	0	0	0	0	0	0	0	0	0
Australia	Bentazone	25057-89-0	30	1.47712	Investigation level for drinking water (µg/L)			Canada	North America	0	0	1	0	0	1	0	0	0	0	1	1	1	1	1	0	0	0	1	1	1	1	0	1	1	1	1	0	1	0	16
Australia	Bioresmethrin	28434-01-7	100	2	Investigation level for drinking water (µg/L)			Mexico	North America	0	0	0	0	0	0	0	0	0	0	0	0	0	0	0	0	0	0	0	0	0	0	0	0	0	0	0	0	0	0	0
Australia	Bromacil	314-40-9	300	2.47712	Investigation level for drinking water (µg/L)			United States	North America	0	0	1	0	0	0	0	0	0	1	0	0	1	1	1	1	0	0	1	0	0	0	0	1	0	0	0	0	1	0	9
Australia	Bromophos-ethyl	4824-78-6	10	1	Investigation level for drinking water (µg/L)			Australia	Oceania	0	0	1	0	0	1	0	0	0	1	1	1	1	1	1	0	1	1	1	1	1	1	1	1	1	0	1	1	1	0	20
Australia	Bromoxynil	1689-84-5	30	1.47712	Investigation level for drinking water (µg/L)			New Zealand	Oceania	0	0	1	1	1	1	0	0	0	0	1	1	1	1	1	1	0	0	1	1	0	1	1	0	0	1	1	0	1	1	18
Australia	Carbaryl	63-25-2	30	1.47712	Investigation level for drinking water (µg/L)			Argentina	South America	0	0	0	0	0	0	0	0	0	0	0	0	0	0	0	0	0	0	0	0	0	0	0	0	0	0	0	0	0	0	0
Australia	Carbendazim	10605-21-7	100	2	Investigation level for drinking water (µg/L)			Brazil	South America	0	0	0	0	0	0	0	0	0	0	0	0	0	0	0	0	0	0	0	0	0	0	0	0	0	0	0	0	0	0	0
Australia	Carbofuran	1563-66-2	10	1	Investigation level for drinking water (µg/L)
Australia	Carboxin	5234-68-4	300	2.47712	Investigation level for drinking water (µg/L)
Australia	Chlordane	12789-03-6,57-74-9	1	0	Investigation level for drinking water (µg/L)
Australia	Chlorfenvinphos	470-90-6	5	0.69897	Investigation level for drinking water (µg/L)
Australia	Chlorothalonil	1897-45-6	30	1.47712	Investigation level for drinking water (µg/L)			Numerical Standard Score- NS1			Median: Mediani[log(PSVi)]		W: Shapiro-Wilk normality test value
Australia	Chloroxuron	1982-47-4	10	1	Investigation level for drinking water (µg/L)
Australia	Chlorpyrifos	2921-88-2	10	1	Investigation level for drinking water (µg/L)			Pesticide CAS Mediani μLi Country Continent Note σLi			α-HCH	β-HCH	γ-HCH(Lindane)	p,p'-DDD	p,p'-DDE	p,p'-DDT	α-endosulfan	β-endosulfan	Endosulfan sulfate	Heptachlor	Aldrin	Dieldrin	Endrin	2,4-D	Atrazine	Alachlor	Bentazon	Carbendazim	Carbofuran	Chlorpyrifos	Diazinon	Dimethoate	Diuron	Glyphosate	Malathion	MCPA	Metolachlor	Parathion-Methyl	Simazine	Terbuthylazine	S1
Australia	Chlorsulfuron	64902-72-3	100	2	Investigation level for drinking water (µg/L)						319-84-6	319-85-7	58-89-9	72-54-8	72-55-9	50-29-3	959-98-8	33213-65-9	1031-07-8	76-44-8	309-00-2	60-57-1	72-20-8	94-75-7	1912-24-9	15972-60-8	25057-89-0	10605-21-7	1563-66-2	2921-88-2	333-41-5	60-51-5	330-54-1	1071-83-6	121-75-5	94-74-6	51218-45-2	298-00-0	122-34-9	5915-41-3
Australia	Clopyralid	1702-17-6	1000	3	Investigation level for drinking water (µg/L)						-1	-1	-1	-1	-1	-1	-1	-1	-1	-1	-1	-1	-1	-1	-0.460409	-1	-1	-1	-1	-1	-1	-1	-1	-1	-1	-1	-1	-1	-1	-1
Australia	DDT	50-29-3	20	1.30103	Investigation level for drinking water (µg/L)						-0.843729	-0.840895	-0.85636	-1.22299	-1.21397	-1.29884	-0.98669	-0.932636	-0.932636	-1.23644	-1.05572	-1.36528	-1.22125	0.0643156	-0.147486	-0.756013	-0.934662	-0.920137	-0.337527	-1.01488	-1.39168	-0.220786	-0.779296	0.147945	-0.690604	-0.628406	-0.348952	-0.588808	-0.3662	-0.902074
Australia	Diazinon	333-41-5	3	0.477121	Investigation level for drinking water (µg/L)						0.697098	0.689952	0.90952	1.10792	1.12646	1.33122	0.58464	0.475617	0.475617	0.911206	1.07866	0.723359	0.763462	1.2132	1.0393	0.641407	0.413972	0.501027	0.979133	1.36587	1.24587	1.08731	0.668132	1.59283	1.07329	0.979182	1.0072	0.990894	0.845162	0.430985
Australia	Dicamba	1918-00-9	100	2	Investigation level for drinking water (µg/L)			Algeria	Africa		0	0	0	0	0	0	0	0	0	0	0	0	0	0	0	0	0	0	0	0	0	0	0	0	0	0	0	0	0	0	0
Australia	Dichlobenil	1194-65-6	10	1	Investigation level for drinking water (µg/L)			Burkina Faso	Africa		0	0	0	0	0	0	0	0	0	0	0	0	0	0	0	0	0	0	0	0	0	0	0	0	0	0	0	0	0	0	0
Australia	Dichlorvos	62-73-7	1	0	Investigation level for drinking water (µg/L)			Egypt	Africa		0	0	0	0	0	0	0	0	0	0	0	0	0	0	0	0	0	0	0	0	0	0	0	0	0	0	0	0	0	0	0
Australia	Diclofop-methyl	51338-27-3	5	0.69897	Investigation level for drinking water (µg/L)			Ethiopia	Africa		0	0	0	0	0	0	0	0	0	0	0	0	0	0	0	0	0	0	0	0	0	0	0	0	0	0	0	0	0	0	0
Australia	Dicofol	115-32-2	3	0.477121	Investigation level for drinking water (µg/L)			Ghana	Africa		0	0	0	0	0	0	0	0	0	0	0	0	0	0	0	0	0	0	0	0	0	0	0	0	0	0	0	0	0	0	0
Australia	Dieldrin	60-57-1	0.3	-0.522879	Investigation level for drinking water (µg/L)			Kenya	Africa		0	0	0	0	0	0	0	0	0	0	0	0	0	0	0	0	0	0	0	0	0	0	0	0	0	0	0	0	0	0	0
Australia	Difenzoquat	43222-48-6	100	2	Investigation level for drinking water (µg/L)			Malawi	Africa		0	0	0	0	0	0	0	0	0	0	0	0	0	0	0	0	0	0	0	0	0	0	0	0	0	0	0	0	0	0	0
Australia	Dimethoate	60-51-5	50	1.69897	Investigation level for drinking water (µg/L)			Morocco	Africa		0	0	0	0	0	0	0	0	0	0	0	0	0	0	0	0	0	0	0	0	0	0	0	0	0	0	0	0	0	0	0
Australia	Diphenamid	957-51-7	300	2.47712	Investigation level for drinking water (µg/L)			South Africa	Africa		0	0	0	0	0	0	0	0	0	0	0	0	0	0	0	0	0	0	0	0	0	0	0	0	0	0	0	0	0	0	0
Australia	Diquat	85-00-7	5	0.69897	Investigation level for drinking water (µg/L)			Uganda	Africa		0	0	0	0	0	0	0	0	0	0	0	0	0	0	0	0	0	0	0	0	0	0	0	0	0	0	0	0	0	0	0
Australia	Disulfoton	298-04-4	3	0.477121	Investigation level for drinking water (µg/L)			China	Asia	I	0.951411	0.953519	0.895697	0.758451	0.757346	0.7008	0	0	0	0	0	0	0	0.809833	0.866485	0	0	0	0.837451	0.582971	0	0.839767	0	0.764452	0.715234	0	0	0.763858	0	0	11.1973
Australia	Diuron	330-54-1	30	1.47712	Investigation level for drinking water (µg/L)			China	Asia	II	0	0	0	0	0	0	0	0	0	0	0	0	0	0	0	0	0	0	0	0	0	0	0	0	0	0	0	0	0	0	0
Australia	EDB	106-93-4	1	0	Investigation level for drinking water (µg/L)			China	Asia	III	0	0	0	0	0	0	0	0	0	0	0	0	0	0	0	0	0	0	0	0	0	0	0	0	0	0	0	0	0	0	0
Australia	Endosulfan	115-29-7	30	1.47712	Investigation level for drinking water (µg/L)			China	Asia	IV	0	0	0	0	0	0	0	0	0	0	0	0	0	0	0	0	0	0	0	0	0	0	0	0	0	0	0	0	0	0	0
Australia	Endothal	145-73-3	100	2	Investigation level for drinking water (µg/L)			China	Asia	V	0	0	0.101593	0	0	0.164612	0	0	0	0.623372	0.667526	0.586233	0.0952604	0	0	0	0	0	0	0	0	0	0	0	0	0	0	0	0	0	2.2386
Australia	Endrin	72-20-8	0.0005	-3.30103	Investigation level for drinking water (µg/L)			India	Asia		0	0	0	0	0	0	0	0	0	0	0	0	0	0	0	0	0	0	0	0	0	0	0	0	0	0	0	0	0	0	0
Australia	EPTC	759-94-4	30	1.47712	Investigation level for drinking water (µg/L)			Iran	Asia		0	0	0	0	0	0	0	0	0	0	0	0	0	0	0	0	0	0	0	0	0	0	0	0	0	0	0	0	0	0	0
Australia	Esfenvalerate	66230-04-4	0.001	-3	Investigation level for drinking water (µg/L)			Lebanon	Asia		0	0	0	0	0	0	0	0	0	0	0	0	0	0	0	0	0	0	0	0	0	0	0	0	0	0	0	0	0	0	0
Australia	Ethoprophos	13194-48-4	1	0	Investigation level for drinking water (µg/L)			Philippines	Asia	AA (ug/l)	0	0	0.101593	0	0	0.164612	0	0	0	0.623372	0.667526	0.586233	0.0952604	0	0	0	0	0	0	0	0	0	0	0	0	0	0	0	0	0	2.2386
Australia	Etridiazole	2593-15-9	100	2	Investigation level for drinking water (µg/L)			Philippines	Asia	A (ug/l)	0	0	0.101593	0	0	0.164612	0	0	0	0.623372	0.667526	0.586233	0.0952604	0	0	0	0	0	0	0	0	0	0	0	0	0	0	0	0	0	2.2386
Australia	Fenarimol	60168-88-9	30	1.47712	Investigation level for drinking water (µg/L)			Saudi Arabia	Asia	-	0	0	0.895697	0.758451	0.757346	0.7008	0	0	0	0.878663	0.936172	0	0.905005	0	0	0	0	0	0	0	0	0	0	0	0	0	0	0	0	0	5.83213
Australia	Fenchlorphos	299-84-3	30	1.47712	Investigation level for drinking water (µg/L)			South Korea	Asia		0	0	0	0	0	0	0	0	0	0	0	0	0	0	0	0	0	0	0	0	0	0	0	0	0	0	0	0	0	0	0
Australia	Fenitrothion	122-14-5	10	1	Investigation level for drinking water (µg/L)			Turkey	Asia		0	0	0	0	0	0	0	0	0	0	0	0	0	0	0	0	0	0	0	0	0	0	0	0	0	0	0	0	0	0	0
Australia	Fenoprop	93-72-1	10	1	Investigation level for drinking water (µg/L)			Vietnam	Asia	-	0.890062	0.89319	0.82289	0.134827	0.140586	0.164612	0	0	0	0.277647	0.479402	0.306785	0	0	0	0	0	0	0	0	0	0	0	0	0	0	0	0	0	0	4.11
Australia	Fensulfothion	115-90-2	10	1	Investigation level for drinking water (µg/L)			Austria	Europe	Threshold (ug/l)	0.588689	0.591188	0.562744	0.420245	0.424674	0.411189	0.509082	0.556316	0.556316	0.623372	0.667526	0.586233	0.385985	0.809833	0.793972	0.648173	0.562706	0.563322	0.750668	0.495653	0.376617	0.763203	0.629425	0.764452	0.613429	0.64784	0.740989	0.660918	0.773347	0.589871	18.068
Australia	Fenvalerate	51630-58-1	50	1.69897	Investigation level for drinking water (µg/L)			Austria	Europe	Starting point for turnaround (ug/l)	0.656673	0.659715	0.616117	0.464741	0.468502	0.448032	0.593465	0.657013	0.657013	0.674172	0.708469	0.651948	0.449806	0.836523	0.826518	0.717416	0.677112	0.658643	0.789357	0.53211	0.415236	0.797169	0.697536	0.787894	0.657142	0.693954	0.779481	0.705766	0.815339	0.697458	19.7903
Australia	Flamprop-methyl	52756-25-9	3	0.477121	Investigation level for drinking water (µg/L)			Austria	Europe	-	0.588689	0.591188	0.562744	0.420245	0.424674	0.411189	0.509082	0.556316	0.556316	0.397631	0.479402	0.306785	0.385985	0.809833	0.793972	0.648173	0.562706	0.563322	0.750668	0.495653	0.376617	0.763203	0.629425	0.764452	0.613429	0.64784	0.740989	0.660918	0.773347	0.589871	17.3747
Australia	Fluometuron	2164-17-2	50	1.69897	Investigation level for drinking water (µg/L)			Croatia	Europe	SKVO for PGK (2) Groundwater (3) [μg / l]	0.890062	0.89319	0.82289	0.633881	0.634773	0.7008	0	0	0	0	0.809327	0.809881	0.846141	0	0.52852	0.358126	0	0	0	0.645025	0	0	0.452153	0	0	0	0	0	0.332402	0	9.35717
Australia	Formothion	2540-82-1	50	1.69897	Investigation level for drinking water (µg/L)			Croatia	Europe	SKVO for MGK (4) Groundwater (3) [μg / l]	0.786701	0.790272	0.724231	0	0	0	0	0	0	0	0	0	0	0	0.333031	0.174334	0	0	0	0.495653	0	0	0.0607571	0	0	0	0	0	0.12597	0	3.49095
Australia	Fosamine	25954-13-6	30	1.47712	Investigation level for drinking water (µg/L)			Croatia	Europe	-	0.588689	0.591188	0.562744	0.420245	0.424674	0.411189	0.509082	0.556316	0.556316	0.397631	0.479402	0.306785	0.385985	0.809833	0.793972	0.648173	0.562706	0.563322	0.750668	0.495653	0.376617	0.763203	0.629425	0.764452	0.613429	0.64784	0.740989	0.660918	0.773347	0.589871	17.3747
Australia	Glyphosate	1071-83-6	1000	3	Investigation level for drinking water (µg/L)			Estonia	Europe	-	0.588689	0.591188	0.562744	0.420245	0.424674	0.411189	0.509082	0.556316	0.556316	0.397631	0.479402	0.306785	0.385985	0.809833	0.793972	0.648173	0.562706	0.563322	0.750668	0.495653	0.376617	0.763203	0.629425	0.764452	0.613429	0.64784	0.740989	0.660918	0.773347	0.589871	17.3747
Australia	Heptachlor	76-44-8	0.3	-0.522879	Investigation level for drinking water (µg/L)			France	Europe	-	0.588689	0.591188	0.562744	0.420245	0.424674	0.411189	0.509082	0.556316	0.556316	0.397631	0.479402	0.306785	0.385985	0.809833	0.793972	0.648173	0.562706	0.563322	0.750668	0.495653	0.376617	0.763203	0.629425	0.764452	0.613429	0.64784	0.740989	0.660918	0.773347	0.589871	17.3747
Australia	Hexaflurate	2551-62-4	30	1.47712	Investigation level for drinking water (µg/L)			Germany	Europe	-	0.588689	0.591188	0.562744	0.420245	0.424674	0.411189	0.509082	0.556316	0.556316	0.397631	0.479402	0.306785	0.385985	0.809833	0.793972	0.648173	0.562706	0.563322	0.750668	0.495653	0.376617	0.763203	0.629425	0.764452	0.613429	0.64784	0.740989	0.660918	0.773347	0.589871	17.3747
Australia	Hexazinone	51235-04-2	300	2.47712	Investigation level for drinking water (µg/L)			Greece	Europe	-	0.588689	0.591188	0.562744	0.420245	0.424674	0.411189	0.509082	0.556316	0.556316	0.397631	0.479402	0.306785	0.385985	0.809833	0.793972	0.648173	0.562706	0.563322	0.750668	0.495653	0.376617	0.763203	0.629425	0.764452	0.613429	0.64784	0.740989	0.660918	0.773347	0.589871	17.3747
Australia	Lindane	58-89-9	20	1.30103	Investigation level for drinking water (µg/L)			Hungary	Europe	-	0.588689	0.591188	0.562744	0.420245	0.424674	0.411189	0.509082	0.556316	0.556316	0.397631	0.479402	0.306785	0.385985	0.809833	0.793972	0.648173	0.562706	0.563322	0.750668	0.495653	0.376617	0.763203	0.629425	0.764452	0.613429	0.64784	0.740989	0.660918	0.773347	0.589871	17.3747
Australia	Malathion	121-75-5	0.0025	-2.60206	Investigation level for drinking water (µg/L)			Ireland	Europe	-	0.588689	0.591188	0.562744	0.420245	0.424674	0.411189	0.999713	0.556316	0.556316	0.397631	0.809327	0.809881	0.385985	0.809833	0.443576	0.000670447	0.562706	0.563322	0.750668	0.0148599	0.376617	0.763203	0.000559638	0.764452	0.888764	0.64784	0.740989	0.660918	0.332402	0.589871	16.4251
Australia	Maldison	121-75-5	50	1.69897	Investigation level for drinking water (µg/L)			Italy	Europe	-	0.588689	0.591188	0.562744	0.420245	0.424674	0.411189	0.509082	0.556316	0.556316	0.397631	0.667526	0.586233	0.385985	0.809833	0.641024	0.648173	0.562706	0.563322	0.750668	0.495653	0.376617	0.763203	0.629425	0.764452	0.613429	0.64784	0.740989	0.660918	0.773347	0.589871	17.6893
Australia	Methidathion	950-37-8	30	1.47712	Investigation level for drinking water (µg/L)			Poland	Europe	-	0.588689	0.591188	0.562744	0.420245	0.424674	0.411189	0.509082	0.556316	0.556316	0.397631	0.479402	0.306785	0.385985	0.809833	0.793972	0.648173	0.562706	0.563322	0.750668	0.495653	0.376617	0.763203	0.629425	0.764452	0.613429	0.64784	0.740989	0.660918	0.773347	0.589871	17.3747
Australia	Methiocarb	2032-65-7	5	0.69897	Investigation level for drinking water (µg/L)			Portugal	Europe	-	0.588689	0.591188	0.562744	0.420245	0.424674	0.411189	0.509082	0.556316	0.556316	0.397631	0.479402	0.306785	0.385985	0.809833	0.793972	0.648173	0.562706	0.563322	0.750668	0.495653	0.376617	0.763203	0.629425	0.764452	0.613429	0.64784	0.740989	0.660918	0.773347	0.589871	17.3747
Australia	Methomyl	16752-77-5	30	1.47712	Investigation level for drinking water (µg/L)			Romania	Europe	-	0.588689	0.591188	0.562744	0.420245	0.424674	0.411189	0.509082	0.556316	0.556316	0.397631	0.479402	0.306785	0.385985	0.809833	0.793972	0.648173	0.562706	0.563322	0.750668	0.495653	0.376617	0.763203	0.629425	0.764452	0.613429	0.64784	0.740989	0.660918	0.773347	0.589871	17.3747
Australia	Methoxychlor	72-43-5	300	2.47712	Investigation level for drinking water (µg/L)			Serbia	Europe		0	0	0	0	0	0	0	0	0	0	0	0	0	0	0	0	0	0	0	0	0	0	0	0	0	0	0	0	0	0	0
Australia	Metolachlor	51218-45-2	300	2.47712	Investigation level for drinking water (µg/L)			Slovenia	Europe	-	0.588689	0.591188	0.562744	0.420245	0.424674	0.411189	0.509082	0.556316	0.556316	0.397631	0.479402	0.306785	0.385985	0.809833	0.793972	0.648173	0.562706	0.563322	0.750668	0.495653	0.376617	0.763203	0.629425	0.764452	0.613429	0.64784	0.740989	0.660918	0.773347	0.589871	17.3747
Australia	Metribuzin	21087-64-9	50	1.69897	Investigation level for drinking water (µg/L)			Spain	Europe	-	0.588689	0.591188	0.562744	0.420245	0.424674	0.411189	0.509082	0.556316	0.556316	0.397631	0.479402	0.306785	0.385985	0.809833	0.793972	0.648173	0.562706	0.563322	0.750668	0.495653	0.376617	0.763203	0.629425	0.764452	0.613429	0.64784	0.740989	0.660918	0.773347	0.589871	17.3747
Australia	Metsulfuron-methyl	74223-64-6	30	1.47712	Investigation level for drinking water (µg/L)			Sweden	Europe	-	0.588689	0.591188	0.562744	0.420245	0.424674	0.411189	0.509082	0.556316	0.556316	0.397631	0.479402	0.306785	0.385985	0.809833	0.793972	0.648173	0.562706	0.563322	0.750668	0.495653	0.376617	0.763203	0.629425	0.764452	0.613429	0.64784	0.740989	0.660918	0.773347	0.589871	17.3747
Australia	Mevinphos	7786-34-7	5	0.69897	Investigation level for drinking water (µg/L)			Barbados	North America	-	0	0	0	0	0	0	0	0	0	0	0	0	0	0	0	0	0	0	0	0	0	0	0	0	0	0	0	0	0	0	0
Australia	Molinate	2212-67-1	5	0.69897	Investigation level for drinking water (µg/L)			Canada	North America	Agriculture (Generic Groundwater Guidelines) Coarse sand	0	0	0.895697	0	0	0.899356	0	0	0	0	0.0776504	0.437674	0.614614	0.328794	0.349182	0	0	0	0.272446	0.891209	0.81805	0.26048	0	0.147945	0.613429	0.839975	0.108941	0	0.469268	0	8.02471
Australia	Monocrotophos	6923-22-4	1	0	Investigation level for drinking water (µg/L)			Canada	North America	Agriculture (Generic Groundwater Guidelines) Fine	0	0	0.895697	0	0	0.899356	0	0	0	0	0.0776504	0.437674	0.614614	0.328794	0.349182	0	0	0	0.272446	0.891209	0.81805	0.26048	0	0.147945	0.613429	0.839975	0.108941	0	0.469268	0	8.02471
Australia	Napropamide	15299-99-7	1000	3	Investigation level for drinking water (µg/L)			Canada	North America	Agriculture (Generic Groundwater Guidelines) Inhalation coarse sand	0	0	0	0	0	0	0	0	0	0	0	0	0	0	0	0	0	0	0	0	0	0	0	0	0	0	0	0	0	0	0
Australia	Nitralin	4726-14-1	500	2.69897	Investigation level for drinking water (µg/L)			Canada	North America	Agriculture (Generic Groundwater Guidelines) Inhalation fine sand	0	0	0	0	0	0	0	0	0	0	0	0	0	0	0	0	0	0	0	0	0	0	0	0	0	0	0	0	0	0	0
Australia	Norflurazon	27314-13-2	50	1.69897	Investigation level for drinking water (µg/L)			Canada	North America	Tier 1 Industrial/Commercial (Generic Groundwater Guidelines) Coarse	0	0	0.895697	0	0	0.899356	0	0	0	0	0.0776504	0.437674	0.614614	0.328794	0.349182	0	0	0	0.272446	0.891209	0.81805	0.26048	0	0.147945	0.613429	0.839975	0.108941	0	0.469268	0	8.02471
Australia	Oryzalin	19044-88-3	300	2.47712	Investigation level for drinking water (µg/L)			Canada	North America	Tier 1 Industrial/Commercial (Generic Groundwater Guidelines) Fine	0	0	0.895697	0	0	0.899356	0	0	0	0	0.0776504	0.437674	0.614614	0.328794	0.349182	0	0	0	0.272446	0.891209	0.81805	0.26048	0	0.147945	0.613429	0.839975	0.108941	0	0.469268	0	8.02471
Australia	Oxamyl	23135-22-0	100	2	Investigation level for drinking water (µg/L)			Canada	North America	Tier 1 Residential (Generic Groundwater Guidelines) Coarse	0	0	0.895697	0	0	0.899356	0	0	0	0	0.0776504	0.437674	0.614614	0.328794	0.349182	0	0	0	0.272446	0.891209	0.81805	0.175715	0	0.147945	0.613429	0.143311	0.108941	0	0.0529937	0	6.82701
Australia	Paraquat	1910-42-5	30	1.47712	Investigation level for drinking water (µg/L)			Canada	North America	Tier 1 Residential (Generic Groundwater Guidelines) Fine	0	0	0.895697	0	0	0.899356	0	0	0	0	0.0776504	0.437674	0.614614	0.328794	0.349182	0	0	0	0.272446	0.891209	0.81805	0.175715	0	0.147945	0.613429	0.143311	0.108941	0	0.0529937	0	6.82701
Australia	Parathion	56-38-2	10	1	Investigation level for drinking water (µg/L)			Canada	North America	Tier 2 Agriculture (Site-Specific Guidelines) Fresh water for life coarse	0	0	0.895697	0	0	0.899356	0	0	0	0	0.0776504	0.437674	0.614614	0.328794	0.349182	0	0	0	0.272446	0.854297	0.81805	0.175715	0	0.147945	0.613429	0.143311	0.108941	0	0.0529937	0	6.7901
Australia	Parathion methyl	298-00-0	100	2	Investigation level for drinking water (µg/L)			Canada	North America	Tier 2 Agriculture (Site-Specific Guidelines) Fresh water for life fine	0	0	0.895697	0	0	0.899356	0	0	0	0	0.0776504	0.437674	0.614614	0.328794	0.349182	0	0	0	0.272446	0.854297	0.81805	0.175715	0	0.147945	0.613429	0.143311	0.108941	0	0.0529937	0	6.7901
Australia	Pebulate	1114-71-2	30	1.47712	Investigation level for drinking water (µg/L)			Canada	North America	Tier 2 Agriculture (Site-Specific Guidelines) Irriation	0	0	0	0	0	0	0	0	0	0	0	0	0	0	0.134775	0	0	0	0	0	0	0	0	0	0	0.839975	0.0372706	0	0.469268	0	1.48129
Australia	Pendimethalin	13684-63-4	300	2.47712	Investigation level for drinking water (µg/L)			Canada	North America	Tier 2 Agriculture (Site-Specific Guidelines) Lifestock	0	0	0.0544115	0	0	0.00660503	0	0	0	0	0	0	0	0.0552974	0.207693	0	0	0	0.0210179	0.0397551	0	0.26048	0	0.0744431	0	0.019253	0.0210116	0	0.0529937	0	0.812962
Australia	Permethrin	52645-53-1	100	2	Investigation level for drinking water (µg/L)			Canada	North America	Tier 2 Agriculture (Site-Specific Guidelines) Marine life coarse	0	0	0	0	0	0	0	0	0	0	0	0	0	0	0.134775	0	0	0	0	0.891209	0	0	0	0	0	0.100578	0	0	0	0	1.12656
Australia	Picloram	1918-02-1	300	2.47712	Investigation level for drinking water (µg/L)			Canada	North America	Tier 2 Agriculture (Site-Specific Guidelines) Marine life fine	0	0	0	0	0	0	0	0	0	0	0	0	0	0	0.134775	0	0	0	0	0.891209	0	0	0	0	0	0.100578	0	0	0	0	1.12656
Australia	Piperonyl butoxide	51-03-6	100	2	Investigation level for drinking water (µg/L)			Canada	North America	Tier 2 Industrial/Commercial (Site-Specific Guidelines) Fresh water for life coarse	0	0	0.895697	0	0	0.899356	0	0	0	0	0.0776504	0.437674	0.614614	0.328794	0.349182	0	0	0	0.272446	0.854297	0.81805	0.175715	0	0.147945	0.613429	0.143311	0.108941	0	0.0529937	0	6.7901
Australia	Pirimicarb	23103-98-2	5	0.69897	Investigation level for drinking water (µg/L)			Canada	North America	Tier 2 Industrial/Commercial (Site-Specific Guidelines) Fresh water for life fine	0	0	0.895697	0	0	0.899356	0	0	0	0	0.0776504	0.437674	0.614614	0.328794	0.349182	0	0	0	0.272446	0.854297	0.81805	0.175715	0	0.147945	0.613429	0.143311	0.108941	0	0.0529937	0	6.7901
Australia	Pirimiphos-ethyl	23505-41-1	0.5	-0.30103	Investigation level for drinking water (µg/L)			Canada	North America	Tier 2 Industrial/Commercial (Site-Specific Guidelines) Inhalation Coarse	0	0	0	0	0	0	0	0	0	0	0	0	0	0	0	0	0	0	0	0	0	0	0	0	0	0	0	0	0	0	0
Australia	Pirimiphos-methyl	29232-93-7	50	1.69897	Investigation level for drinking water (µg/L)			Canada	North America	Tier 2 Industrial/Commercial (Site-Specific Guidelines) Inhalation Fine	0	0	0	0	0	0	0	0	0	0	0	0	0	0	0	0	0	0	0	0	0	0	0	0	0	0	0	0	0	0	0
Australia	Profenofos	41198-08-7	0.3	-0.522879	Investigation level for drinking water (µg/L)			Canada	North America	Tier 2 Industrial/Commercial (Site-Specific Guidelines) Marine life coarse	0	0	0	0	0	0	0	0	0	0	0	0	0	0	0.134775	0	0	0	0	0.891209	0	0	0	0	0	0.100578	0	0	0	0	1.12656
Australia	Promecarb	2631-37-0	30	1.47712	Investigation level for drinking water (µg/L)			Canada	North America	Tier 2 Industrial/Commercial (Site-Specific Guidelines) Marine life fine	0	0	0	0	0	0	0	0	0	0	0	0	0	0	0.134775	0	0	0	0	0.891209	0	0	0	0	0	0.100578	0	0	0	0	1.12656
Australia	Propachlor	1918-16-7	50	1.69897	Investigation level for drinking water (µg/L)			Canada	North America	Tier 2 Residential (Site-Specific Guidelines) Fresh water for life coarse	0	0	0.895697	0	0	0.899356	0	0	0	0	0.0776504	0.437674	0.614614	0.328794	0.349182	0	0	0	0.272446	0.854297	0.81805	0.175715	0	0.147945	0.613429	0.143311	0.108941	0	0.0529937	0	6.7901
Australia	Propanil	709-98-8	500	2.69897	Investigation level for drinking water (µg/L)			Canada	North America	Tier 2 Residential (Site-Specific Guidelines) Fresh water for life fine	0	0	0.895697	0	0	0.899356	0	0	0	0	0.0776504	0.437674	0.614614	0.328794	0.349182	0	0	0	0.272446	0.854297	0.81805	0.175715	0	0.147945	0.613429	0.143311	0.108941	0	0.0529937	0	6.7901
Australia	Propargite	2312-35-8	50	1.69897	Investigation level for drinking water (µg/L)			Canada	North America	Tier 2 Residential (Site-Specific Guidelines) Inhalation Coarse	0	0	0	0	0	0	0	0	0	0	0	0	0	0	0	0	0	0	0	0	0	0	0	0	0	0	0	0	0	0	0
Australia	Propazine	139-40-2	50	1.69897	Investigation level for drinking water (µg/L)			Canada	North America	Tier 2 Residential (Site-Specific Guidelines) Inhalation Fine	0	0	0	0	0	0	0	0	0	0	0	0	0	0	0	0	0	0	0	0	0	0	0	0	0	0	0	0	0	0	0
Australia	Propiconazole	60207-90-1	100	2	Investigation level for drinking water (µg/L)			Canada	North America	Tier 2 Residential (Site-Specific Guidelines) Marine life coarse	0	0	0	0	0	0	0	0	0	0	0	0	0	0	0.134775	0	0	0	0	0.891209	0	0	0	0	0	0.100578	0	0	0	0	1.12656
Australia	Propyzamide	23950-58-5	300	2.47712	Investigation level for drinking water (µg/L)			Canada	North America	Tier 2 Residential (Site-Specific Guidelines) Marine life fine	0	0	0	0	0	0	0	0	0	0	0	0	0	0	0.134775	0	0	0	0	0.891209	0	0	0	0	0	0.100578	0	0	0	0	1.12656
Australia	Pyrazophos	13457-18-6	30	1.47712	Investigation level for drinking water (µg/L)			Mexico	North America		0	0	0	0	0	0	0	0	0	0	0	0	0	0	0	0	0	0	0	0	0	0	0	0	0	0	0	0	0	0	0
Australia	Quintozene	82-68-8	30	1.47712	Investigation level for drinking water (µg/L)			United States	North America	-	0	0	0.431307	0	0	0	0	0	0	0.178731	0	0	0.0230805	0.0710732	0.273923	0.0496756	0	0	0.0237999	0	0	0	0	0.0451983	0	0	0	0	0.12597	0	1.22276
Australia	Simazine	122-34-9	20	1.30103	Investigation level for drinking water (µg/L)			Australia	Oceania	Investigation level for drinking water (µg/L)	0	0	0.00884581	0	0	0.02541	0	0	0	0.216785	0.310659	0.122096	0.996777	0.122104	0.0461493	0	2.83935e-09	2.79979e-09	0.0859644	0.0700837	0.0668087	0.0387313	0.000366136	0.0366821	0.962538	0	0.00250896	0.00449285	0.0242663	0	3.14127
Australia	Sulprofos	35400-43-2	10	1	Investigation level for drinking water (µg/L)			Australia	Oceania	Investigation level for fresh water (µg/L)	0	0	0.431307	0	0	0.7008	0	0	0	0	0	0	0.734253	0.024759	0.112425	0	0	0	0.335204	0.764619	0.687321	0	0	0.0328643	0.715234	0	0	0	0.151274	0	4.69006
Australia	Tebuthiuron	34014-18-1	0.0005	-3.30103	Investigation level for drinking water (µg/L)			Australia	Oceania	Investigation level for marine water (µg/L)	0	0	0	0	0	0	0	0	0	0	0	0	0.874301	0	0	0	0	0	0	0.774798	0	0	0	0	0	0	0	0	0	0	1.6491
Australia	Temephos	3383-96-8	300	2.47712	Investigation level for drinking water (µg/L)			New Zealand	Oceania	-	0	0	0.101593	0.134827	0.140586	0.164612	0	0	0	0	0.624478	0.518004	0.0548411	0.102485	0.333031	0.000670447	0	0	0.102567	0.0276852	0	0.150654	0.00092396	0	0	0.17126	0.0902343	0	0.214919	1.40427e-05	2.93339
Australia	Terbacil	5902-51-2	30	1.47712	Investigation level for drinking water (µg/L)			Argentina	South America		0	0	0	0	0	0	0	0	0	0	0	0	0	0	0	0	0	0	0	0	0	0	0	0	0	0	0	0	0	0	0
Australia	Terbufos	13071-79-9	0.5	-0.30103	Investigation level for drinking water (µg/L)			Brazil	South America		0	0	0	0	0	0	0	0	0	0	0	0	0	0	0	0	0	0	0	0	0	0	0	0	0	0	0	0	0	0	0
Australia	Terbutryn	886-50-0	300	2.47712	Investigation level for drinking water (µg/L)
Australia	Thiobencarb	28249-77-6	30	1.47712	Investigation level for drinking water (µg/L)
Australia	Thiometon	640-15-3	3	0.477121	Investigation level for drinking water (µg/L)
Australia	Thiophanate	23564-06-9	5	0.69897	Investigation level for drinking water (µg/L)
Australia	Thiram	137-26-8	3	0.477121	Investigation level for drinking water (µg/L)			Numerical Standard Score- S2			Mini: Maxi[log(PSVi)], Maxi: Maxi[log(PSVi)], Median: Mediani[log(PSVi)]
Australia	Triadimefon	43121-43-3	2	0.30103	Investigation level for drinking water (µg/L)
Australia	Trichlorfon	52-68-6	5	0.69897	Investigation level for drinking water (µg/L)			Pesticide CAS Mediani Mini Country Continent Note Maxi			α-HCH	β-HCH	γ-HCH(Lindane)	p,p'-DDD	p,p'-DDE	p,p'-DDT	α-endosulfan	β-endosulfan	Endosulfan sulfate	Heptachlor	Aldrin	Dieldrin	Endrin	2,4-D	Atrazine	Alachlor	Bentazon	Carbendazim	Carbofuran	Chlorpyrifos	Diazinon	Dimethoate	Diuron	Glyphosate	Malathion	MCPA	Metolachlor	Parathion-Methyl	Simazine	Terbuthylazine	S2
Australia	Triclopyr	55335-06-3	10	1	Investigation level for drinking water (µg/L)						319-84-6	319-85-7	58-89-9	72-54-8	72-55-9	50-29-3	959-98-8	33213-65-9	1031-07-8	76-44-8	309-00-2	60-57-1	72-20-8	94-75-7	1912-24-9	15972-60-8	25057-89-0	10605-21-7	1563-66-2	2921-88-2	333-41-5	60-51-5	330-54-1	1071-83-6	121-75-5	94-74-6	51218-45-2	298-00-0	122-34-9	5915-41-3
Australia	Trifluralin	1582-09-8	5	0.69897	Investigation level for drinking water (µg/L)						-1	-1	-1	-1	-1	-1	-1	-1	-1	-1	-1	-1	-1	-1	-0.460409	-1	-1	-1	-1	-1	-1	-1	-1	-1	-1	-1	-1	-1	-1	-1
Australia	Vernolate	1929-77-7	30	1.47712	Investigation level for drinking water (µg/L)						-2.22185	-2.09691	-2.04576	-5.39794	-5.39794	-5.39794	-3	-1.25181	-1.25181	-5.30103	-5.04576	-4.14874	-4.39794	-1.12494	-1.5376	-1.12494	-1.12494	-1.12494	-2.04576	-2.69897	-4.69897	-1.30103	-1.12494	-1.12494	-2.60206	-4.69897	-1.12494	-1.30103	-1.12494	-1.12494
Australia	2,4,5-T	93-76-5	36	1.5563	Investigation level for fresh water (µg/L)						1	1	2.17609	0.778151	1.30103	2	1.86923	1.86923	1.86923	0.477121	0.477121	0.30103	0.30103	2.65321	2.77815	1.30103	1.47712	2	2	2	2	2.20412	1.47712	3.14613	2.69897	1.69897	2.47712	2	1.30103	0.90309
Australia	2,4-D	94-75-7	280	2.44716	Investigation level for fresh water (µg/L)			Algeria	Africa		0	0	0	0	0	0	0	0	0	0	0	0	0	0	0	0	0	0	0	0	0	0	0	0	0	0	0	0	0	0	0
Australia	Atrazine	1912-24-9	13	1.11394	Investigation level for fresh water (µg/L)			Burkina Faso	Africa		0	0	0	0	0	0	0	0	0	0	0	0	0	0	0	0	0	0	0	0	0	0	0	0	0	0	0	0	0	0	0
Australia	Azinphos-methyl	86-50-0	0.02	-1.69897	Investigation level for fresh water (µg/L)			Egypt	Africa		0	0	0	0	0	0	0	0	0	0	0	0	0	0	0	0	0	0	0	0	0	0	0	0	0	0	0	0	0	0	0
Australia	Carbofuran	1563-66-2	1.2	0.0791812	Investigation level for fresh water (µg/L)			Ethiopia	Africa		0	0	0	0	0	0	0	0	0	0	0	0	0	0	0	0	0	0	0	0	0	0	0	0	0	0	0	0	0	0	0
Australia	Chlordane	12789-03-6,57-74-9	0.08	-1.09691	Investigation level for fresh water (µg/L)			Ghana	Africa		0	0	0	0	0	0	0	0	0	0	0	0	0	0	0	0	0	0	0	0	0	0	0	0	0	0	0	0	0	0	0
Australia	Chlorpyrifos	2921-88-2	0.01	-2	Investigation level for fresh water (µg/L)			Kenya	Africa		0	0	0	0	0	0	0	0	0	0	0	0	0	0	0	0	0	0	0	0	0	0	0	0	0	0	0	0	0	0	0
Australia	DDT	50-29-3	0.01	-2	Investigation level for fresh water (µg/L)			Malawi	Africa		0	0	0	0	0	0	0	0	0	0	0	0	0	0	0	0	0	0	0	0	0	0	0	0	0	0	0	0	0	0	0
Australia	Diazinon	333-41-5	0.01	-2	Investigation level for fresh water (µg/L)			Morocco	Africa		0	0	0	0	0	0	0	0	0	0	0	0	0	0	0	0	0	0	0	0	0	0	0	0	0	0	0	0	0	0	0
Australia	Endosulfan	115-29-7	0.2	-0.69897	Investigation level for fresh water (µg/L)			South Africa	Africa		0	0	0	0	0	0	0	0	0	0	0	0	0	0	0	0	0	0	0	0	0	0	0	0	0	0	0	0	0	0	0
Australia	Endrin	72-20-8	0.02	-1.69897	Investigation level for fresh water (µg/L)			Uganda	Africa		0	0	0	0	0	0	0	0	0	0	0	0	0	0	0	0	0	0	0	0	0	0	0	0	0	0	0	0	0	0	0
Australia	Fenitrothion	122-14-5	0.2	-0.69897	Investigation level for fresh water (µg/L)			China	Asia	I	0.931142	0.968708	0.989162	0.449824	0.492767	0.540691	0	0	0	0	0	0	0	0.966931	0.945184	0	0	0	0.815924	0.702501	0	1	0	0.970748	0.75457	0	0	1	0	0	11.5282
Australia	Glyphosate	1071-83-6	1200	3.07918	Investigation level for fresh water (µg/L)			China	Asia	II	0.403815	0.420106	0.680996	0.287909	0.34349	0.405518	0	0	0	0	0	0	0	0.496291	0.73593	0	0	0	0.458226	0.260025	0	0.285294	0	0.234134	0.24543	0	0	0.423486	0	0	5.68065
Australia	Lindane	58-89-9	0.2	-0.69897	Investigation level for fresh water (µg/L)			China	Asia	III	0.0934339	0.0972033	0.444133	0.125994	0.194213	0.270346	0	0	0	0	0	0	0	0.311288	0.573972	0	0	0	0.28546	0.111275	0	0.0858822	0	0.0704812	0.0567871	0	0	0.211743	0	0	2.93221
Australia	Malathion	121-75-5	0.05	-1.30103	Investigation level for fresh water (µg/L)			China	Asia	IV	0	0	0	0.0772529	0.149277	0.229654	0	0	0	0	0	0	0	0.126284	0	0	0	0	0.211054	0.0472122	0	0	0	0	0	0	0	0.12055	0	0	0.961285
Australia	Methomyl	16752-77-5	3.5	0.544068	Investigation level for fresh water (µg/L)			China	Asia	V	0	0	0	0.0772529	0.149277	0.229654	0	0	0	0	0	0	0	0.126284	0	0	0	0	0.211054	0.0472122	0	0	0	0	0	0	0	0.12055	0	0	0.961285
Australia	Molinate	2212-67-1	3.4	0.531479	Investigation level for fresh water (µg/L)			India	Asia		0	0	0	0	0	0	0	0	0	0	0	0	0	0	0	0	0	0	0	0	0	0	0	0	0	0	0	0	0	0	0
Australia	Parathion	56-38-2	0.0004	-3.39794	Investigation level for fresh water (µg/L)			Iran	Asia		0	0	0	0	0	0	0	0	0	0	0	0	0	0	0	0	0	0	0	0	0	0	0	0	0	0	0	0	0	0	0
Australia	Simazine	122-34-9	3.2	0.50515	Investigation level for fresh water (µg/L)			Lebanon	Asia		0	0	0	0	0	0	0	0	0	0	0	0	0	0	0	0	0	0	0	0	0	0	0	0	0	0	0	0	0	0	0
Australia	Tebuthiuron	34014-18-1	2.2	0.342423	Investigation level for fresh water (µg/L)			Philippines	Asia	AA (ug/l)	0	0	0.444133	0	0	0.270346	0	0	0	0.346131	0.36213	0.409888	0.111275	0	0	0	0	0	0	0	0	0	0	0	0	0	0	0	0	0	1.9439
Australia	Thiobencarb	28249-77-6	2.8	0.447158	Investigation level for fresh water (µg/L)			Philippines	Asia	A (ug/l)	0	0	0.444133	0	0	0.270346	0	0	0	0.346131	0.36213	0.409888	0.111275	0	0	0	0	0	0	0	0	0	0	0	0	0	0	0	0	0	1.9439
Australia	Thiram	137-26-8	0.2	-0.69897	Investigation level for fresh water (µg/L)			Saudi Arabia	Asia	-	0	0	0.989162	0.449824	0.492767	0.540691	0	0	0	0.480803	0.575079	0	0.5369	0	0	0	0	0	0	0	0	0	0	0	0	0	0	0	0	0	4.06523
Australia	Trifluralin	1582-09-8	4.4	0.643453	Investigation level for fresh water (µg/L)			South Korea	Asia		0	0	0	0	0	0	0	0	0	0	0	0	0	0	0	0	0	0	0	0	0	0	0	0	0	0	0	0	0	0	0
Australia	Chlorpyrifos	2921-88-2	0.009	-2.04576	Investigation level for marine water (µg/L)			Turkey	Asia		0	0	0	0	0	0	0	0	0	0	0	0	0	0	0	0	0	0	0	0	0	0	0	0	0	0	0	0	0	0	0
Australia	Endosulfan	115-29-7	0.1	-1	Investigation level for marine water (µg/L)			Vietnam	Asia	-	0.837708	0.871504	0.917859	0.125994	0.194213	0.270346	0	0	0	0.203541	0.267455	0.292381	0	0	0	0	0	0	0	0	0	0	0	0	0	0	0	0	0	0	3.981
Australia	Endrin	72-20-8	0.008	-2.09691	Investigation level for marine water (µg/L)			Austria	Europe	Threshold (ug/l)	0.620762	0.645805	0.752299	0.287909	0.34349	0.405518	0.589258	0.919318	0.919318	0.346131	0.36213	0.409888	0.276876	0.966931	0.875433	0.948499	0.951985	0.960019	0.741518	0.638438	0.44783	0.914118	0.951985	0.970748	0.697783	0.42185	0.965315	0.908807	0.948499	0.938394	21.1269
Australia	Temephos	3383-96-8	0.005	-2.30103	Investigation level for marine water (µg/L)			Austria	Europe	Starting point for turnaround (ug/l)	0.65954	0.686148	0.781892	0.308138	0.362141	0.422407	0.614916	0.959349	0.959349	0.367754	0.384752	0.437966	0.303464	1	0.904382	1	1	1	0.772399	0.665026	0.46648	0.949762	1	1	0.721352	0.441378	1	0.946656	1	1	22.1153
Austria	Aldrin	309-00-2	0.03	-1.52288	Threshold (ug/l)			Austria	Europe	-	0.620762	0.645805	0.752299	0.287909	0.34349	0.405518	0.589258	0.919318	0.919318	0.255639	0.267455	0.292381	0.276876	0.966931	0.875433	0.948499	0.951985	0.960019	0.741518	0.638438	0.44783	0.914118	0.951985	0.970748	0.697783	0.42185	0.965315	0.908807	0.948499	0.938394	20.8242
Austria	Dieldrin	60-57-1	0.03	-1.52288	Threshold (ug/l)			Croatia	Europe	SKVO for PGK (2) Groundwater (3) [μg / l]	0.837708	0.871504	0.917859	0.385391	0.433364	0.540691	0	0	0	0	0.44852	0.517112	0.489688	0	0.695128	0.751827	0	0	0	0.749713	0	0	0.836296	0	0	0	0	0	0.536293	0	9.01109
Austria	Heptaclor	76-44-8	0.03	-1.52288	Threshold (ug/l)			Croatia	Europe	SKVO for MGK (4) Groundwater (3) [μg / l]	0.744275	0.774301	0.846556	0	0	0	0	0	0	0	0	0	0	0	0.573972	0.600145	0	0	0	0.638438	0	0	0.46957	0	0	0	0	0	0.28812	0	4.93538
Austria	Heptachlor epoxide	1024-57-3	0.03	-1.52288	Threshold (ug/l)			Croatia	Europe	-	0.620762	0.645805	0.752299	0.287909	0.34349	0.405518	0.589258	0.919318	0.919318	0.255639	0.267455	0.292381	0.276876	0.966931	0.875433	0.948499	0.951985	0.960019	0.741518	0.638438	0.44783	0.914118	0.951985	0.970748	0.697783	0.42185	0.965315	0.908807	0.948499	0.938394	20.8242
Austria	Pesticide total		0.5	-0.30103	Threshold (ug/l)			Estonia	Europe	-	0.620762	0.645805	0.752299	0.287909	0.34349	0.405518	0.589258	0.919318	0.919318	0.255639	0.267455	0.292381	0.276876	0.966931	0.875433	0.948499	0.951985	0.960019	0.741518	0.638438	0.44783	0.914118	0.951985	0.970748	0.697783	0.42185	0.965315	0.908807	0.948499	0.938394	20.8242
Austria	Pesticide individual		0.1	-1	Threshold (ug/l)			France	Europe	-	0.620762	0.645805	0.752299	0.287909	0.34349	0.405518	0.589258	0.919318	0.919318	0.255639	0.267455	0.292381	0.276876	0.966931	0.875433	0.948499	0.951985	0.960019	0.741518	0.638438	0.44783	0.914118	0.951985	0.970748	0.697783	0.42185	0.965315	0.908807	0.948499	0.938394	20.8242
Austria	Alachlor	15972-60-8	0.1	-1	Threshold (ug/l)			Germany	Europe	-	0.620762	0.645805	0.752299	0.287909	0.34349	0.405518	0.589258	0.919318	0.919318	0.255639	0.267455	0.292381	0.276876	0.966931	0.875433	0.948499	0.951985	0.960019	0.741518	0.638438	0.44783	0.914118	0.951985	0.970748	0.697783	0.42185	0.965315	0.908807	0.948499	0.938394	20.8242
Austria	Atrazine	1912-24-9	0.1	-1	Threshold (ug/l)			Greece	Europe	-	0.620762	0.645805	0.752299	0.287909	0.34349	0.405518	0.589258	0.919318	0.919318	0.255639	0.267455	0.292381	0.276876	0.966931	0.875433	0.948499	0.951985	0.960019	0.741518	0.638438	0.44783	0.914118	0.951985	0.970748	0.697783	0.42185	0.965315	0.908807	0.948499	0.938394	20.8242
Austria	Bentazon	25057-89-0	0.1	-1	Threshold (ug/l)			Hungary	Europe	-	0.620762	0.645805	0.752299	0.287909	0.34349	0.405518	0.589258	0.919318	0.919318	0.255639	0.267455	0.292381	0.276876	0.966931	0.875433	0.948499	0.951985	0.960019	0.741518	0.638438	0.44783	0.914118	0.951985	0.970748	0.697783	0.42185	0.965315	0.908807	0.948499	0.938394	20.8242
Austria	Carbendazim	10605-21-7	0.1	-1	Threshold (ug/l)			Ireland	Europe	-	0.620762	0.645805	0.752299	0.287909	0.34349	0.405518	1	0.919318	0.919318	0.255639	0.44852	0.517112	0.276876	0.966931	0.643723	0	0.951985	0.960019	0.741518	0.00973777	0.44783	0.914118	0.0304302	0.970748	0.886426	0.42185	0.965315	0.908807	0.536293	0.938394	18.6867
Austria	Carbofuran	1563-66-2	0.1	-1	Threshold (ug/l)			Italy	Europe	-	0.620762	0.645805	0.752299	0.287909	0.34349	0.405518	0.589258	0.919318	0.919318	0.255639	0.36213	0.409888	0.276876	0.966931	0.764879	0.948499	0.951985	0.960019	0.741518	0.638438	0.44783	0.914118	0.951985	0.970748	0.697783	0.42185	0.965315	0.908807	0.948499	0.938394	20.9258
Austria	Chlorpyrifos	2921-88-2	0.1	-1	Threshold (ug/l)			Poland	Europe	-	0.620762	0.645805	0.752299	0.287909	0.34349	0.405518	0.589258	0.919318	0.919318	0.255639	0.267455	0.292381	0.276876	0.966931	0.875433	0.948499	0.951985	0.960019	0.741518	0.638438	0.44783	0.914118	0.951985	0.970748	0.697783	0.42185	0.965315	0.908807	0.948499	0.938394	20.8242
Austria	2,4-D	94-75-7	0.1	-1	Threshold (ug/l)			Portugal	Europe	-	0.620762	0.645805	0.752299	0.287909	0.34349	0.405518	0.589258	0.919318	0.919318	0.255639	0.267455	0.292381	0.276876	0.966931	0.875433	0.948499	0.951985	0.960019	0.741518	0.638438	0.44783	0.914118	0.951985	0.970748	0.697783	0.42185	0.965315	0.908807	0.948499	0.938394	20.8242
Austria	Diazinon	333-41-5	0.1	-1	Threshold (ug/l)			Romania	Europe	-	0.620762	0.645805	0.752299	0.287909	0.34349	0.405518	0.589258	0.919318	0.919318	0.255639	0.267455	0.292381	0.276876	0.966931	0.875433	0.948499	0.951985	0.960019	0.741518	0.638438	0.44783	0.914118	0.951985	0.970748	0.697783	0.42185	0.965315	0.908807	0.948499	0.938394	20.8242
Austria	Dimethoate	60-51-5	0.1	-1	Threshold (ug/l)			Serbia	Europe		0	0	0	0	0	0	0	0	0	0	0	0	0	0	0	0	0	0	0	0	0	0	0	0	0	0	0	0	0	0	0
Austria	Diuron	330-54-1	0.1	-1	Threshold (ug/l)			Slovenia	Europe	-	0.620762	0.645805	0.752299	0.287909	0.34349	0.405518	0.589258	0.919318	0.919318	0.255639	0.267455	0.292381	0.276876	0.966931	0.875433	0.948499	0.951985	0.960019	0.741518	0.638438	0.44783	0.914118	0.951985	0.970748	0.697783	0.42185	0.965315	0.908807	0.948499	0.938394	20.8242
Austria	Endosulfan sulfate	1031-07-8	0.1	-1	Threshold (ug/l)			Spain	Europe	-	0.620762	0.645805	0.752299	0.287909	0.34349	0.405518	0.589258	0.919318	0.919318	0.255639	0.267455	0.292381	0.276876	0.966931	0.875433	0.948499	0.951985	0.960019	0.741518	0.638438	0.44783	0.914118	0.951985	0.970748	0.697783	0.42185	0.965315	0.908807	0.948499	0.938394	20.8242
Austria	Endrin	72-20-8	0.1	-1	Threshold (ug/l)			Sweden	Europe	-	0.620762	0.645805	0.752299	0.287909	0.34349	0.405518	0.589258	0.919318	0.919318	0.255639	0.267455	0.292381	0.276876	0.966931	0.875433	0.948499	0.951985	0.960019	0.741518	0.638438	0.44783	0.914118	0.951985	0.970748	0.697783	0.42185	0.965315	0.908807	0.948499	0.938394	20.8242
Austria	Glyphosate	1071-83-6	0.1	-1	Threshold (ug/l)			Barbados	North America	-	0	0	0	0	0	0	0	0	0	0	0	0	0	0	0	0	0	0	0	0	0	0	0	0	0	0	0	0	0	0	0
Austria	MCPA	94-74-6	0.1	-1	Threshold (ug/l)			Canada	North America	Agriculture (Generic Groundwater Guidelines) Coarse sand	0	0	0.989162	0	0	0.675864	0	0	0	0	0	0.348971	0.3713	0.542898	0.584574	0	0	0	0.431249	1	0.67516	0.492703	0	0.31215	0.697783	0.515952	0.440033	0	0.660379	0	8.73818
Austria	Malathion	121-75-5	0.1	-1	Threshold (ug/l)			Canada	North America	Agriculture (Generic Groundwater Guidelines) Fine	0	0	0.989162	0	0	0.675864	0	0	0	0	0	0.348971	0.3713	0.542898	0.584574	0	0	0	0.431249	1	0.67516	0.492703	0	0.31215	0.697783	0.515952	0.440033	0	0.660379	0	8.73818
Austria	Metolachlor	51218-45-2	0.1	-1	Threshold (ug/l)			Canada	North America	Agriculture (Generic Groundwater Guidelines) Inhalation coarse sand	0	0	0	0	0	0	0	0	0	0	0	0	0	0	0	0	0	0	0	0	0	0	0	0	0	0	0	0	0	0	0
Austria	p,p'-DDD	72-54-8	0.1	-1	Threshold (ug/l)			Canada	North America	Agriculture (Generic Groundwater Guidelines) Inhalation fine sand	0	0	0	0	0	0	0	0	0	0	0	0	0	0	0	0	0	0	0	0	0	0	0	0	0	0	0	0	0	0	0
Austria	p,p'-DDE	72-55-9	0.1	-1	Threshold (ug/l)			Canada	North America	Tier 1 Industrial/Commercial (Generic Groundwater Guidelines) Coarse	0	0	0.989162	0	0	0.675864	0	0	0	0	0	0.348971	0.3713	0.542898	0.584574	0	0	0	0.431249	1	0.67516	0.492703	0	0.31215	0.697783	0.515952	0.440033	0	0.660379	0	8.73818
Austria	p,p'-DDT	50-29-3	0.1	-1	Threshold (ug/l)			Canada	North America	Tier 1 Industrial/Commercial (Generic Groundwater Guidelines) Fine	0	0	0.989162	0	0	0.675864	0	0	0	0	0	0.348971	0.3713	0.542898	0.584574	0	0	0	0.431249	1	0.67516	0.492703	0	0.31215	0.697783	0.515952	0.440033	0	0.660379	0	8.73818
Austria	Parathion-Methyl	298-00-0	0.1	-1	Threshold (ug/l)			Canada	North America	Tier 1 Residential (Generic Groundwater Guidelines) Coarse	0	0	0.989162	0	0	0.675864	0	0	0	0	0	0.348971	0.3713	0.542898	0.584574	0	0	0	0.431249	1	0.67516	0.402758	0	0.31215	0.697783	0.200689	0.440033	0	0.124087	0	7.79668
Austria	Simazine	122-34-9	0.1	-1	Threshold (ug/l)			Canada	North America	Tier 1 Residential (Generic Groundwater Guidelines) Fine	0	0	0.989162	0	0	0.675864	0	0	0	0	0	0.348971	0.3713	0.542898	0.584574	0	0	0	0.431249	1	0.67516	0.402758	0	0.31215	0.697783	0.200689	0.440033	0	0.124087	0	7.79668
Austria	Terbuthylazine	5915-41-3	0.1	-1	Threshold (ug/l)			Canada	North America	Tier 2 Agriculture (Site-Specific Guidelines) Fresh water for life coarse	0	0	0.989162	0	0	0.675864	0	0	0	0	0	0.348971	0.3713	0.542898	0.584574	0	0	0	0.431249	0.948278	0.67516	0.402758	0	0.31215	0.697783	0.200689	0.440033	0	0.124087	0	7.74496
Austria	α-endosulfan	959-98-8	0.1	-1	Threshold (ug/l)			Canada	North America	Tier 2 Agriculture (Site-Specific Guidelines) Fresh water for life fine	0	0	0.989162	0	0	0.675864	0	0	0	0	0	0.348971	0.3713	0.542898	0.584574	0	0	0	0.431249	0.948278	0.67516	0.402758	0	0.31215	0.697783	0.200689	0.440033	0	0.124087	0	7.74496
Austria	α-HCH	319-84-6	0.1	-1	Threshold (ug/l)			Canada	North America	Tier 2 Agriculture (Site-Specific Guidelines) Irriation	0	0	0	0	0	0	0	0	0	0	0	0	0	0	0.412014	0	0	0	0	0	0	0	0	0	0	0.515952	0.285937	0	0.660379	0	1.87428
Austria	β-endosulfan	33213-65-9	0.1	-1	Threshold (ug/l)			Canada	North America	Tier 2 Agriculture (Site-Specific Guidelines) Lifestock	0	0	0.37283	0	0	0	0	0	0	0	0	0	0	0.172892	0.481766	0	0	0	0.0857163	0.131899	0	0.492703	0	0.163652	0	0.0470511	0.21603	0	0.124087	0	2.28863
Austria	β-HCH	319-85-7	0.1	-1	Threshold (ug/l)			Canada	North America	Tier 2 Agriculture (Site-Specific Guidelines) Marine life coarse	0	0	0	0	0	0	0	0	0	0	0	0	0	0	0.412014	0	0	0	0	1	0	0	0	0	0	0.168135	0	0	0	0	1.58015
Austria	γ-HCH(Lindane)	58-89-9	0.1	-1	Threshold (ug/l)			Canada	North America	Tier 2 Agriculture (Site-Specific Guidelines) Marine life fine	0	0	0	0	0	0	0	0	0	0	0	0	0	0	0.412014	0	0	0	0	1	0	0	0	0	0	0.168135	0	0	0	0	1.58015
Austria	Aldrin	309-00-2	0.0225	-1.64782	Starting point for turnaround (ug/l)			Canada	North America	Tier 2 Industrial/Commercial (Site-Specific Guidelines) Fresh water for life coarse	0	0	0.989162	0	0	0.675864	0	0	0	0	0	0.348971	0.3713	0.542898	0.584574	0	0	0	0.431249	0.948278	0.67516	0.402758	0	0.31215	0.697783	0.200689	0.440033	0	0.124087	0	7.74496
Austria	Dieldrin	60-57-1	0.0225	-1.64782	Starting point for turnaround (ug/l)			Canada	North America	Tier 2 Industrial/Commercial (Site-Specific Guidelines) Fresh water for life fine	0	0	0.989162	0	0	0.675864	0	0	0	0	0	0.348971	0.3713	0.542898	0.584574	0	0	0	0.431249	0.948278	0.67516	0.402758	0	0.31215	0.697783	0.200689	0.440033	0	0.124087	0	7.74496
Austria	Heptaclor	76-44-8	0.0225	-1.64782	Starting point for turnaround (ug/l)			Canada	North America	Tier 2 Industrial/Commercial (Site-Specific Guidelines) Inhalation Coarse	0	0	0	0	0	0	0	0	0	0	0	0	0	0	0	0	0	0	0	0	0	0	0	0	0	0	0	0	0	0	0
Austria	Heptachlor epoxide	1024-57-3	0.0225	-1.64782	Starting point for turnaround (ug/l)			Canada	North America	Tier 2 Industrial/Commercial (Site-Specific Guidelines) Inhalation Fine	0	0	0	0	0	0	0	0	0	0	0	0	0	0	0	0	0	0	0	0	0	0	0	0	0	0	0	0	0	0	0
Austria	Pesticide total		0.375	-0.425969	Starting point for turnaround (ug/l)			Canada	North America	Tier 2 Industrial/Commercial (Site-Specific Guidelines) Marine life coarse	0	0	0	0	0	0	0	0	0	0	0	0	0	0	0.412014	0	0	0	0	1	0	0	0	0	0	0.168135	0	0	0	0	1.58015
Austria	Pesticide individual		0.075	-1.12494	Starting point for turnaround (ug/l)			Canada	North America	Tier 2 Industrial/Commercial (Site-Specific Guidelines) Marine life fine	0	0	0	0	0	0	0	0	0	0	0	0	0	0	0.412014	0	0	0	0	1	0	0	0	0	0	0.168135	0	0	0	0	1.58015
Austria	Alachlor	15972-60-8	0.075	-1.12494	Starting point for turnaround (ug/l)			Canada	North America	Tier 2 Residential (Site-Specific Guidelines) Fresh water for life coarse	0	0	0.989162	0	0	0.675864	0	0	0	0	0	0.348971	0.3713	0.542898	0.584574	0	0	0	0.431249	0.948278	0.67516	0.402758	0	0.31215	0.697783	0.200689	0.440033	0	0.124087	0	7.74496
Austria	Atrazine	1912-24-9	0.075	-1.12494	Starting point for turnaround (ug/l)			Canada	North America	Tier 2 Residential (Site-Specific Guidelines) Fresh water for life fine	0	0	0.989162	0	0	0.675864	0	0	0	0	0	0.348971	0.3713	0.542898	0.584574	0	0	0	0.431249	0.948278	0.67516	0.402758	0	0.31215	0.697783	0.200689	0.440033	0	0.124087	0	7.74496
Austria	Bentazon	25057-89-0	0.075	-1.12494	Starting point for turnaround (ug/l)			Canada	North America	Tier 2 Residential (Site-Specific Guidelines) Inhalation Coarse	0	0	0	0	0	0	0	0	0	0	0	0	0	0	0	0	0	0	0	0	0	0	0	0	0	0	0	0	0	0	0
Austria	Carbendazim	10605-21-7	0.075	-1.12494	Starting point for turnaround (ug/l)			Canada	North America	Tier 2 Residential (Site-Specific Guidelines) Inhalation Fine	0	0	0	0	0	0	0	0	0	0	0	0	0	0	0	0	0	0	0	0	0	0	0	0	0	0	0	0	0	0	0
Austria	Carbofuran	1563-66-2	0.075	-1.12494	Starting point for turnaround (ug/l)			Canada	North America	Tier 2 Residential (Site-Specific Guidelines) Marine life coarse	0	0	0	0	0	0	0	0	0	0	0	0	0	0	0.412014	0	0	0	0	1	0	0	0	0	0	0.168135	0	0	0	0	1.58015
Austria	Chlorpyrifos	2921-88-2	0.075	-1.12494	Starting point for turnaround (ug/l)			Canada	North America	Tier 2 Residential (Site-Specific Guidelines) Marine life fine	0	0	0	0	0	0	0	0	0	0	0	0	0	0	0.412014	0	0	0	0	1	0	0	0	0	0	0.168135	0	0	0	0	1.58015
Austria	2,4-D	94-75-7	0.075	-1.12494	Starting point for turnaround (ug/l)			Mexico	North America		0	0	0	0	0	0	0	0	0	0	0	0	0	0	0	0	0	0	0	0	0	0	0	0	0	0	0	0	0	0	0
Austria	Diazinon	333-41-5	0.075	-1.12494	Starting point for turnaround (ug/l)			United States	North America	-	0	0	0.680996	0	0	0	0	0	0	0.151443	0	0	0	0.213892	0.53317	0.412206	0	0	0.0983598	0	0	0	0	0.0704812	0	0	0	0	0.28812	0	2.44867
Austria	Dimethoate	60-51-5	0.075	-1.12494	Starting point for turnaround (ug/l)			Australia	Oceania	Investigation level for drinking water (µg/L)	0	0	0.20727	0	0	0.0944817	0	0	0	0.173066	0.181065	0.185158	0.766564	0.311288	0.272511	0	0	0	0.247173	0.212813	0.22733	0.144117	0	0.0342135	1	0	0	0	0	0	4.05705
Austria	Diuron	330-54-1	0.075	-1.12494	Starting point for turnaround (ug/l)			Australia	Oceania	Investigation level for fresh water (µg/L)	0	0	0.680996	0	0	0.540691	0	0	0	0	0	0	0.425625	0.0545384	0.385612	0	0	0	0.474774	0.85125	0.597107	0	0	0.0156745	0.75457	0	0	0	0.328067	0	5.10891
Austria	Endosulfan sulfate	1031-07-8	0.075	-1.12494	Starting point for turnaround (ug/l)			Australia	Oceania	Investigation level for marine water (µg/L)	0	0	0	0	0	0	0	0	0	0	0	0	0.510312	0	0	0	0	0	0	0.860988	0	0	0	0	0	0	0	0	0	0	1.3713
Austria	Endrin	72-20-8	0.075	-1.12494	Starting point for turnaround (ug/l)			New Zealand	Oceania	-	0	0	0.444133	0.125994	0.194213	0.270346	0	0	0	0	0.339508	0.381811	0.064063	0.278219	0.573972	0	0	0	0.271126	0.0846866	0	0.371177	0.0676738	0	0	0.218498	0.410077	0	0.412206	0	4.5077
Austria	Glyphosate	1071-83-6	0.075	-1.12494	Starting point for turnaround (ug/l)			Argentina	South America		0	0	0	0	0	0	0	0	0	0	0	0	0	0	0	0	0	0	0	0	0	0	0	0	0	0	0	0	0	0	0
Austria	MCPA	94-74-6	0.075	-1.12494	Starting point for turnaround (ug/l)			Brazil	South America		0	0	0	0	0	0	0	0	0	0	0	0	0	0	0	0	0	0	0	0	0	0	0	0	0	0	0	0	0	0	0
Austria	Malathion	121-75-5	0.075	-1.12494	Starting point for turnaround (ug/l)
Austria	Metolachlor	51218-45-2	0.075	-1.12494	Starting point for turnaround (ug/l)
Austria	p,p'-DDD	72-54-8	0.075	-1.12494	Starting point for turnaround (ug/l)
Austria	p,p'-DDE	72-55-9	0.075	-1.12494	Starting point for turnaround (ug/l)
Austria	p,p'-DDT	50-29-3	0.075	-1.12494	Starting point for turnaround (ug/l)			Numerical Standard Score- S3			Mediani: Mediani[log(PSVi)]
Austria	Parathion-Methyl	298-00-0	0.075	-1.12494	Starting point for turnaround (ug/l)
Austria	Simazine	122-34-9	0.075	-1.12494	Starting point for turnaround (ug/l)			Pesticide CAS Mediani Country Continent Note μLi			α-HCH	β-HCH	γ-HCH(Lindane)	p,p'-DDD	p,p'-DDE	p,p'-DDT	α-endosulfan	β-endosulfan	Endosulfan sulfate	Heptachlor	Aldrin	Dieldrin	Endrin	2,4-D	Atrazine	Alachlor	Bentazon	Carbendazim	Carbofuran	Chlorpyrifos	Diazinon	Dimethoate	Diuron	Glyphosate	Malathion	MCPA	Metolachlor	Parathion-Methyl	Simazine	Terbuthylazine	S3
Austria	Terbuthylazine	5915-41-3	0.075	-1.12494	Starting point for turnaround (ug/l)						319-84-6	319-85-7	58-89-9	72-54-8	72-55-9	50-29-3	959-98-8	33213-65-9	1031-07-8	76-44-8	309-00-2	60-57-1	72-20-8	94-75-7	1912-24-9	15972-60-8	25057-89-0	10605-21-7	1563-66-2	2921-88-2	333-41-5	60-51-5	330-54-1	1071-83-6	121-75-5	94-74-6	51218-45-2	298-00-0	122-34-9	5915-41-3
Austria	α-endosulfan	959-98-8	0.075	-1.12494	Starting point for turnaround (ug/l)						-1	-1	-1	-1	-1	-1	-1	-1	-1	-1	-1	-1	-1	-1	-0.460409	-1	-1	-1	-1	-1	-1	-1	-1	-1	-1	-1	-1	-1	-1	-1
Austria	α-HCH	319-84-6	0.075	-1.12494	Starting point for turnaround (ug/l)						-0.843729	-0.840895	-0.85636	-1.22299	-1.21397	-1.29884	-0.98669	-0.932636	-0.932636	-1.23644	-1.05572	-1.36528	-1.22125	0.0643156	-0.147486	-0.756013	-0.934662	-0.920137	-0.337527	-1.01488	-1.39168	-0.220786	-0.779296	0.147945	-0.690604	-0.628406	-0.348952	-0.588808	-0.3662	-0.902074
Austria	β-endosulfan	33213-65-9	0.075	-1.12494	Starting point for turnaround (ug/l)			Algeria	Africa																																NA
Austria	β-HCH	319-85-7	0.075	-1.12494	Starting point for turnaround (ug/l)			Burkina Faso	Africa																																NA
Austria	γ-HCH(Lindane)	58-89-9	0.075	-1.12494	Starting point for turnaround (ug/l)			Egypt	Africa																																NA
Austria	Pesticide individual		0.1	-1	-			Ethiopia	Africa																																NA
Austria	total		0.5	-0.30103	-			Ghana	Africa																																NA
Austria	Atrazine	1912-24-9	0.1	-1	-			Kenya	Africa																																NA
Austria	Chlorpyrifos	2921-88-2	0.1	-1	-			Malawi	Africa																																NA
Austria	Simazine	122-34-9	0.1	-1	-			Morocco	Africa																																NA
Austria	Diuron	330-54-1	0.1	-1	-			South Africa	Africa																																NA
Austria	p,p'-DDT	50-29-3	0.1	-1	-			Uganda	Africa																																NA
Austria	Dieldrin	60-57-1	0.1	-1	-			China	Asia	I	-1.15627	-1.1591	-1.14364	-0.777015	-0.78603	-0.701159								-1.06432	-1.15354				-0.963503	-0.286147		-1.08024		-1.14795	-0.610426			-0.712222			-0.910112
Austria	Terbuthylazine	5915-41-3	0.1	-1	-			China	Asia	II	0.542699	0.539865	0.15739	0.222985	0.21397	0.298841								0.713836	-0.250454				0.483655	1.79303		1.42491		1.99818	2.08854			1.19087			0.815595
Austria	γ-HCH(Lindane)	58-89-9	0.1	-1	-			China	Asia	III	1.5427	1.53987	1.15739	1.22299	1.21397	1.29884								1.41281	0.448516				1.18262	2.492		2.12388		2.69715	3.08854			1.88984			1.66508
Austria	α-endosulfan	959-98-8	0.1	-1	-			China	Asia	IV	1.84373	1.8409	3.03245	1.52402	1.515	1.59987								2.11178	2.92564				1.48365	2.79303		2.42491		2.99818	3.38957			2.19087			2.2624
Austria	Metolachlor	51218-45-2	0.1	-1	-			China	Asia	V	1.84373	1.8409	3.03245	1.52402	1.515	1.59987								2.11178	2.92564				1.48365	2.79303		2.42491		2.99818	3.38957			2.19087			2.2624
Austria	p,p'-DDE	72-55-9	0.1	-1	-			India	Asia																																NA
Austria	β-endosulfan	33213-65-9	0.1	-1	-			Iran	Asia																																NA
Austria	Endosulfan sulfate	1031-07-8	0.1	-1	-			Lebanon	Asia																																NA
Austria	Endrin	72-20-8	0.1	-1	-			Philippines	Asia	AA (ug/l)			1.15739			1.29884				-0.286437	-0.46716	-0.157594	0.999402																		0.424074
Austria	Bentazon	25057-89-0	0.1	-1	-			Philippines	Asia	A (ug/l)			1.15739			1.29884				-0.286437	-0.46716	-0.157594	0.999402																		0.424074
Austria	Heptachlor	76-44-8	0.1	-1	-			Saudi Arabia	Asia	-			-1.14364	-0.777015	-0.78603	-0.701159				-1.06459	-1.64325		-1.0006																		-1.01661
Austria	Dimethoate	60-51-5	0.1	-1	-			South Korea	Asia																																NA
Austria	Malathion	121-75-5	0.1	-1	-			Turkey	Asia																																NA
Austria	Parathion-Methyl	298-00-0	0.1	-1	-			Vietnam	Asia	-	-0.855241	-0.858075	-0.84261	1.22299	1.21397	1.29884				0.537472	0.0557192	0.365284																			0.237594
Austria	Carbendazim	10605-21-7	0.1	-1	-			Austria	Europe	Threshold (ug/l)	-0.156271	-0.159105	-0.14364	0.222985	0.21397	0.298841	-0.0133103	-0.0673644	-0.0673644	-0.286437	-0.46716	-0.157594	0.221251	-1.06432	-0.852514	-0.243987	-0.0653384	-0.0798628	-0.662473	0.0148828	0.391675	-0.779214	-0.220704	-1.14795	-0.309396	-0.371594	-0.651048	-0.411192	-0.6338	-0.0979257	-0.258198
Austria	Alachlor	15972-60-8	0.1	-1	-			Austria	Europe	Starting point for turnaround (ug/l)	-0.28121	-0.284043	-0.268579	0.0980467	0.0890315	0.173903	-0.138249	-0.192303	-0.192303	-0.411375	-0.592098	-0.282533	0.096312	-1.18925	-0.977452	-0.368926	-0.190277	-0.204802	-0.787412	-0.110056	0.266737	-0.904153	-0.345643	-1.27288	-0.434334	-0.496533	-0.775987	-0.53613	-0.758739	-0.222864	-0.383137
Austria	Glyphosate	1071-83-6	0.1	-1	-			Austria	Europe	-	-0.156271	-0.159105	-0.14364	0.222985	0.21397	0.298841	-0.0133103	-0.0673644	-0.0673644	0.236442	0.0557192	0.365284	0.221251	-1.06432	-0.852514	-0.243987	-0.0653384	-0.0798628	-0.662473	0.0148828	0.391675	-0.779214	-0.220704	-1.14795	-0.309396	-0.371594	-0.651048	-0.411192	-0.6338	-0.0979257	-0.20591
Austria	α-HCH	319-84-6	0.1	-1	-			Croatia	Europe	SKVO for PGK (2) Groundwater (3) [μg / l]	-0.855241	-0.858075	-0.84261	-0.379075	-0.38809	-0.701159					-0.944281	-0.634716	-0.778749		-0.0743624	0.233134				-0.507996			0.080326						0.3662		-0.448907
Austria	β-HCH	319-85-7	0.1	-1	-			Croatia	Europe	SKVO for MGK (4) Groundwater (3) [μg / l]	-0.554211	-0.557045	-0.54158												0.448516	0.601111				0.0148828			1.03457						0.96826		0.176813
Austria	p,p'-DDD	72-54-8	0.1	-1	-			Croatia	Europe	-	-0.156271	-0.159105	-0.14364	0.222985	0.21397	0.298841	-0.0133103	-0.0673644	-0.0673644	0.236442	0.0557192	0.365284	0.221251	-1.06432	-0.852514	-0.243987	-0.0653384	-0.0798628	-0.662473	0.0148828	0.391675	-0.779214	-0.220704	-1.14795	-0.309396	-0.371594	-0.651048	-0.411192	-0.6338	-0.0979257	-0.20591
Austria	Diazinon	333-41-5	0.1	-1	-			Estonia	Europe	-	-0.156271	-0.159105	-0.14364	0.222985	0.21397	0.298841	-0.0133103	-0.0673644	-0.0673644	0.236442	0.0557192	0.365284	0.221251	-1.06432	-0.852514	-0.243987	-0.0653384	-0.0798628	-0.662473	0.0148828	0.391675	-0.779214	-0.220704	-1.14795	-0.309396	-0.371594	-0.651048	-0.411192	-0.6338	-0.0979257	-0.20591
Austria	Carbofuran	1563-66-2	0.1	-1	-			France	Europe	-	-0.156271	-0.159105	-0.14364	0.222985	0.21397	0.298841	-0.0133103	-0.0673644	-0.0673644	0.236442	0.0557192	0.365284	0.221251	-1.06432	-0.852514	-0.243987	-0.0653384	-0.0798628	-0.662473	0.0148828	0.391675	-0.779214	-0.220704	-1.14795	-0.309396	-0.371594	-0.651048	-0.411192	-0.6338	-0.0979257	-0.20591
Austria	Aldrin	309-00-2	0.1	-1	-			Germany	Europe	-	-0.156271	-0.159105	-0.14364	0.222985	0.21397	0.298841	-0.0133103	-0.0673644	-0.0673644	0.236442	0.0557192	0.365284	0.221251	-1.06432	-0.852514	-0.243987	-0.0653384	-0.0798628	-0.662473	0.0148828	0.391675	-0.779214	-0.220704	-1.14795	-0.309396	-0.371594	-0.651048	-0.411192	-0.6338	-0.0979257	-0.20591
Austria	MCPA	94-74-6	0.1	-1	-			Greece	Europe	-	-0.156271	-0.159105	-0.14364	0.222985	0.21397	0.298841	-0.0133103	-0.0673644	-0.0673644	0.236442	0.0557192	0.365284	0.221251	-1.06432	-0.852514	-0.243987	-0.0653384	-0.0798628	-0.662473	0.0148828	0.391675	-0.779214	-0.220704	-1.14795	-0.309396	-0.371594	-0.651048	-0.411192	-0.6338	-0.0979257	-0.20591
Austria	2,4-D	94-75-7	0.1	-1	-			Hungary	Europe	-	-0.156271	-0.159105	-0.14364	0.222985	0.21397	0.298841	-0.0133103	-0.0673644	-0.0673644	0.236442	0.0557192	0.365284	0.221251	-1.06432	-0.852514	-0.243987	-0.0653384	-0.0798628	-0.662473	0.0148828	0.391675	-0.779214	-0.220704	-1.14795	-0.309396	-0.371594	-0.651048	-0.411192	-0.6338	-0.0979257	-0.20591
Belguim	Pesticide individual		0.1	-1	-			Ireland	Europe	-	-0.156271	-0.159105	-0.14364	0.222985	0.21397	0.298841	-2.01331	-0.0673644	-0.0673644	0.236442	-0.944281	-0.634716	0.221251	-1.06432	0.147486	2.05704	-0.0653384	-0.0798628	-0.662473	2.96913	0.391675	-0.779214	2.17724	-1.14795	-1.3094	-0.371594	-0.651048	-0.411192	0.3662	-0.0979257	-0.0508033
Belguim	Alachlor	15972-60-8	0.1	-1	-			Italy	Europe	-	-0.156271	-0.159105	-0.14364	0.222985	0.21397	0.298841	-0.0133103	-0.0673644	-0.0673644	0.236442	-0.46716	-0.157594	0.221251	-1.06432	-0.375392	-0.243987	-0.0653384	-0.0798628	-0.662473	0.0148828	0.391675	-0.779214	-0.220704	-1.14795	-0.309396	-0.371594	-0.651048	-0.411192	-0.6338	-0.0979257	-0.224865
Belguim	Atrazine	1912-24-9	0.1	-1	-			Poland	Europe	-	-0.156271	-0.159105	-0.14364	0.222985	0.21397	0.298841	-0.0133103	-0.0673644	-0.0673644	0.236442	0.0557192	0.365284	0.221251	-1.06432	-0.852514	-0.243987	-0.0653384	-0.0798628	-0.662473	0.0148828	0.391675	-0.779214	-0.220704	-1.14795	-0.309396	-0.371594	-0.651048	-0.411192	-0.6338	-0.0979257	-0.20591
Belguim	Bentazon	25057-89-0	0.1	-1	-			Portugal	Europe	-	-0.156271	-0.159105	-0.14364	0.222985	0.21397	0.298841	-0.0133103	-0.0673644	-0.0673644	0.236442	0.0557192	0.365284	0.221251	-1.06432	-0.852514	-0.243987	-0.0653384	-0.0798628	-0.662473	0.0148828	0.391675	-0.779214	-0.220704	-1.14795	-0.309396	-0.371594	-0.651048	-0.411192	-0.6338	-0.0979257	-0.20591
Belguim	Carbendazim	10605-21-7	0.1	-1	-			Romania	Europe	-	-0.156271	-0.159105	-0.14364	0.222985	0.21397	0.298841	-0.0133103	-0.0673644	-0.0673644	0.236442	0.0557192	0.365284	0.221251	-1.06432	-0.852514	-0.243987	-0.0653384	-0.0798628	-0.662473	0.0148828	0.391675	-0.779214	-0.220704	-1.14795	-0.309396	-0.371594	-0.651048	-0.411192	-0.6338	-0.0979257	-0.20591
Belguim	Carbofuran	1563-66-2	0.1	-1	-			Serbia	Europe																																NA
Belguim	Chlorpyrifos	2921-88-2	0.1	-1	-			Slovenia	Europe	-	-0.156271	-0.159105	-0.14364	0.222985	0.21397	0.298841	-0.0133103	-0.0673644	-0.0673644	0.236442	0.0557192	0.365284	0.221251	-1.06432	-0.852514	-0.243987	-0.0653384	-0.0798628	-0.662473	0.0148828	0.391675	-0.779214	-0.220704	-1.14795	-0.309396	-0.371594	-0.651048	-0.411192	-0.6338	-0.0979257	-0.20591
Belguim	Aldrin	309-00-2	0.1	-1	-			Spain	Europe	-	-0.156271	-0.159105	-0.14364	0.222985	0.21397	0.298841	-0.0133103	-0.0673644	-0.0673644	0.236442	0.0557192	0.365284	0.221251	-1.06432	-0.852514	-0.243987	-0.0653384	-0.0798628	-0.662473	0.0148828	0.391675	-0.779214	-0.220704	-1.14795	-0.309396	-0.371594	-0.651048	-0.411192	-0.6338	-0.0979257	-0.20591
Belguim	MCPA	94-74-6	0.1	-1	-			Sweden	Europe	-	-0.156271	-0.159105	-0.14364	0.222985	0.21397	0.298841	-0.0133103	-0.0673644	-0.0673644	0.236442	0.0557192	0.365284	0.221251	-1.06432	-0.852514	-0.243987	-0.0653384	-0.0798628	-0.662473	0.0148828	0.391675	-0.779214	-0.220704	-1.14795	-0.309396	-0.371594	-0.651048	-0.411192	-0.6338	-0.0979257	-0.20591
Belguim	Diazinon	333-41-5	0.1	-1	-			Barbados	North America	-																															NA
Belguim	Dieldrin	60-57-1	0.1	-1	-			Canada	North America	Agriculture (Generic Groundwater Guidelines) Coarse sand			-1.14364			-1.70116					1.53284	0.113472	-0.222447	0.537744	0.402759				0.592799	-1.68409	-1.1312	0.697907		1.66497	-0.309396	-0.973654	1.24105		0.0651696		-0.0198049
Belguim	Dimethoate	60-51-5	0.1	-1	-			Canada	North America	Agriculture (Generic Groundwater Guidelines) Fine			-1.14364			-1.70116					1.53284	0.113472	-0.222447	0.537744	0.402759				0.592799	-1.68409	-1.1312	0.697907		1.66497	-0.309396	-0.973654	1.24105		0.0651696		-0.0198049
Belguim	Diuron	330-54-1	0.1	-1	-			Canada	North America	Agriculture (Generic Groundwater Guidelines) Inhalation coarse sand																															NA
Belguim	Endosulfan sulfate	1031-07-8	0.1	-1	-			Canada	North America	Agriculture (Generic Groundwater Guidelines) Inhalation fine sand																															NA
Belguim	Endrin	72-20-8	0.1	-1	-			Canada	North America	Tier 1 Industrial/Commercial (Generic Groundwater Guidelines) Coarse			-1.14364			-1.70116					1.53284	0.113472	-0.222447	0.537744	0.402759				0.592799	-1.68409	-1.1312	0.697907		1.66497	-0.309396	-0.973654	1.24105		0.0651696		-0.0198049
Belguim	Glyphosate	1071-83-6	0.1	-1	-			Canada	North America	Tier 1 Industrial/Commercial (Generic Groundwater Guidelines) Fine			-1.14364			-1.70116					1.53284	0.113472	-0.222447	0.537744	0.402759				0.592799	-1.68409	-1.1312	0.697907		1.66497	-0.309396	-0.973654	1.24105		0.0651696		-0.0198049
Belguim	Heptachlor	76-44-8	0.1	-1	-			Canada	North America	Tier 1 Residential (Generic Groundwater Guidelines) Coarse			-1.14364			-1.70116					1.53284	0.113472	-0.222447	0.537744	0.402759				0.592799	-1.68409	-1.1312	1.01318		1.66497	-0.309396	1.04338	1.24105		1.3662		0.207278
Belguim	2,4-D	94-75-7	0.1	-1	-			Canada	North America	Tier 1 Residential (Generic Groundwater Guidelines) Fine			-1.14364			-1.70116					1.53284	0.113472	-0.222447	0.537744	0.402759				0.592799	-1.68409	-1.1312	1.01318		1.66497	-0.309396	1.04338	1.24105		1.3662		0.207278
Belguim	Malathion	121-75-5	0.1	-1	-			Canada	North America	Tier 2 Agriculture (Site-Specific Guidelines) Fresh water for life coarse			-1.14364			-1.70116					1.53284	0.113472	-0.222447	0.537744	0.402759				0.592799	-1.44105	-1.1312	1.01318		1.66497	-0.309396	1.04338	1.24105		1.3662		0.222468
Belguim	Metolachlor	51218-45-2	0.1	-1	-			Canada	North America	Tier 2 Agriculture (Site-Specific Guidelines) Fresh water for life fine			-1.14364			-1.70116					1.53284	0.113472	-0.222447	0.537744	0.402759				0.592799	-1.44105	-1.1312	1.01318		1.66497	-0.309396	1.04338	1.24105		1.3662		0.222468
Belguim	p,p'-DDD	72-54-8	0.1	-1	-			Canada	North America	Tier 2 Agriculture (Site-Specific Guidelines) Irriation															1.14749											-0.973654	1.79611		0.0651696		0.508778
Belguim	p,p'-DDE	72-55-9	0.1	-1	-			Canada	North America	Tier 2 Agriculture (Site-Specific Guidelines) Lifestock			1.45842			3.29884								1.93568	0.846456				1.99074	2.39509		0.697907		2.29921		2.02635	2.04792		1.3662		1.85117
Belguim	p,p'-DDT	50-29-3	0.1	-1	-			Canada	North America	Tier 2 Agriculture (Site-Specific Guidelines) Marine life coarse															1.14749					-1.68409						1.25166					0.238352
Belguim	Parathion-Methyl	298-00-0	0.1	-1	-			Canada	North America	Tier 2 Agriculture (Site-Specific Guidelines) Marine life fine															1.14749					-1.68409						1.25166					0.238352
Belguim	Simazine	122-34-9	0.1	-1	-			Canada	North America	Tier 2 Industrial/Commercial (Site-Specific Guidelines) Fresh water for life coarse			-1.14364			-1.70116					1.53284	0.113472	-0.222447	0.537744	0.402759				0.592799	-1.44105	-1.1312	1.01318		1.66497	-0.309396	1.04338	1.24105		1.3662		0.222468
Belguim	Terbuthylazine	5915-41-3	0.1	-1	-			Canada	North America	Tier 2 Industrial/Commercial (Site-Specific Guidelines) Fresh water for life fine			-1.14364			-1.70116					1.53284	0.113472	-0.222447	0.537744	0.402759				0.592799	-1.44105	-1.1312	1.01318		1.66497	-0.309396	1.04338	1.24105		1.3662		0.222468
Belguim	α-endosulfan	959-98-8	0.1	-1	-			Canada	North America	Tier 2 Industrial/Commercial (Site-Specific Guidelines) Inhalation Coarse																															NA
Belguim	α-HCH	319-84-6	0.1	-1	-			Canada	North America	Tier 2 Industrial/Commercial (Site-Specific Guidelines) Inhalation Fine																															NA
Belguim	β-endosulfan	33213-65-9	0.1	-1	-			Canada	North America	Tier 2 Industrial/Commercial (Site-Specific Guidelines) Marine life coarse															1.14749					-1.68409						1.25166					0.238352
Belguim	β-HCH	319-85-7	0.1	-1	-			Canada	North America	Tier 2 Industrial/Commercial (Site-Specific Guidelines) Marine life fine															1.14749					-1.68409						1.25166					0.238352
Belguim	γ-HCH(Lindane)	58-89-9	0.1	-1	-			Canada	North America	Tier 2 Residential (Site-Specific Guidelines) Fresh water for life coarse			-1.14364			-1.70116					1.53284	0.113472	-0.222447	0.537744	0.402759				0.592799	-1.44105	-1.1312	1.01318		1.66497	-0.309396	1.04338	1.24105		1.3662		0.222468
Belguim	total		0.5	-0.30103	-			Canada	North America	Tier 2 Residential (Site-Specific Guidelines) Fresh water for life fine			-1.14364			-1.70116					1.53284	0.113472	-0.222447	0.537744	0.402759				0.592799	-1.44105	-1.1312	1.01318		1.66497	-0.309396	1.04338	1.24105		1.3662		0.222468
Bulgaria	Pesticide individual		0.1	-1	-			Canada	North America	Tier 2 Residential (Site-Specific Guidelines) Inhalation Coarse																															NA
Bulgaria	Alachlor	15972-60-8	0.1	-1	-			Canada	North America	Tier 2 Residential (Site-Specific Guidelines) Inhalation Fine																															NA
Bulgaria	Atrazine	1912-24-9	0.1	-1	-			Canada	North America	Tier 2 Residential (Site-Specific Guidelines) Marine life coarse															1.14749					-1.68409						1.25166					0.238352
Bulgaria	Bentazon	25057-89-0	0.1	-1	-			Canada	North America	Tier 2 Residential (Site-Specific Guidelines) Marine life fine															1.14749					-1.68409						1.25166					0.238352
Bulgaria	Carbendazim	10605-21-7	0.1	-1	-			Mexico	North America																																NA
Bulgaria	Carbofuran	1563-66-2	0.1	-1	-			United States	North America	-			0.15739							0.838502			1.52228	1.78078	0.624608	1.05704			1.93959					2.69715					0.96826		1.28729
Bulgaria	Chlorpyrifos	2921-88-2	0.1	-1	-			Australia	Oceania	Investigation level for drinking water (µg/L)			2.15739			2.59987				0.713563	0.53284	0.842406	-2.07978	1.41281	1.74955		2.41178	2.92014	1.33753	2.01488	1.8688	1.91976	2.25642	2.85205	-1.91146		2.82607	2.58881	1.66723		1.53403
Bulgaria	Aldrin	309-00-2	0.1	-1	-			Australia	Oceania	Investigation level for fresh water (µg/L)			0.15739			-0.701159							-0.477719	2.38284	1.26143				0.416708	-0.985117	-0.608325			2.93124	-0.610426				0.87135		0.421656
Bulgaria	MCPA	94-74-6	0.1	-1	-			Australia	Oceania	Investigation level for marine water (µg/L)													-0.875659							-1.03087											-0.953267
Bulgaria	Diazinon	333-41-5	0.1	-1	-			New Zealand	Oceania	-			1.15739	1.22299	1.21397	1.29884					-0.342221	-0.0326557	1.22125	1.53774	0.448516	2.05704			1.24062	2.61694		1.12388	2.08033			0.929436	1.34895		0.66723	1.80516	1.19974
Bulgaria	Dieldrin	60-57-1	0.1	-1	-			Argentina	South America																																NA
Bulgaria	Dimethoate	60-51-5	0.1	-1	-			Brazil	South America																																NA
Bulgaria	Diuron	330-54-1	0.1	-1	-
Bulgaria	Endosulfan sulfate	1031-07-8	0.1	-1	-
Bulgaria	Endrin	72-20-8	0.1	-1	-
Bulgaria	Glyphosate	1071-83-6	0.1	-1	-
Bulgaria	Heptachlor	76-44-8	0.1	-1	-
Bulgaria	2,4-D	94-75-7	0.1	-1	-
Bulgaria	Malathion	121-75-5	0.1	-1	-
Bulgaria	Metolachlor	51218-45-2	0.1	-1	-
Bulgaria	p,p'-DDD	72-54-8	0.1	-1	-
Bulgaria	p,p'-DDE	72-55-9	0.1	-1	-
Bulgaria	p,p'-DDT	50-29-3	0.1	-1	-
Bulgaria	Parathion-Methyl	298-00-0	0.1	-1	-
Bulgaria	Simazine	122-34-9	0.1	-1	-
Bulgaria	Terbuthylazine	5915-41-3	0.1	-1	-
Bulgaria	α-endosulfan	959-98-8	0.1	-1	-
Bulgaria	α-HCH	319-84-6	0.1	-1	-
Bulgaria	β-endosulfan	33213-65-9	0.1	-1	-
Bulgaria	β-HCH	319-85-7	0.1	-1	-
Bulgaria	γ-HCH(Lindane)	58-89-9	0.1	-1	-
Bulgaria	total		0.5	-0.30103	-
Cambodia	Hexachlorobenzene	118-74-1	0.03	-1.52288	-
Cambodia	DDT	50-29-3	10	1	-
Cambodia	Aldrin	309-00-2	0.005	-2.30103	-
Cambodia	Dieldrin	60-57-1	0.01	-2	-
Cambodia	Endrin	72-20-8	0.01	-2	-
Cambodia	isodrin	465-73-6	0.005	-2.30103	-
Canada	2,4-D	94-75-7	4	0.60206	Agriculture (Generic Groundwater Guidelines) Coarse sand
Canada	Aldicarb	116-06-3	0.15	-0.823909	Agriculture (Generic Groundwater Guidelines) Coarse sand
Canada	Aldrin	309-00-2	3	0.477121	Agriculture (Generic Groundwater Guidelines) Coarse sand
Canada	Atrazine and metabolites	1912-24-9	1.8	0.255273	Agriculture (Generic Groundwater Guidelines) Coarse sand
Canada	Azniphos-methyl	86-50-0	0.01	-2	Agriculture (Generic Groundwater Guidelines) Coarse sand
Canada	Bromacil	314-40-9	5	0.69897	Agriculture (Generic Groundwater Guidelines) Coarse sand
Canada	Bromoxynil	1689-84-5	0.33	-0.481486	Agriculture (Generic Groundwater Guidelines) Coarse sand
Canada	Captan	133-06-2	1.3	0.113943	Agriculture (Generic Groundwater Guidelines) Coarse sand
Canada	Carbaryl	63-25-2	0.2	-0.69897	Agriculture (Generic Groundwater Guidelines) Coarse sand
Canada	Carbofuran	1563-66-2	1.8	0.255273	Agriculture (Generic Groundwater Guidelines) Coarse sand
Canada	Chlordane	12789-03-6,57-74-9	15	1.17609	Agriculture (Generic Groundwater Guidelines) Coarse sand
Canada	Chlorothalonil	1897-45-6	0.18	-0.744727	Agriculture (Generic Groundwater Guidelines) Coarse sand
Canada	Chlorpyrifos	2921-88-2	0.002	-2.69897	Agriculture (Generic Groundwater Guidelines) Coarse sand
Canada	Cyanazine	21725-46-2	0.5	-0.30103	Agriculture (Generic Groundwater Guidelines) Coarse sand
Canada	DDAC	‎7173-51-5	1.5	0.176091	Agriculture (Generic Groundwater Guidelines) Coarse sand
Canada	DDT	50-29-3	0.001	-3	Agriculture (Generic Groundwater Guidelines) Coarse sand
Canada	Deltamethrin	52918-63-5	0.0004	-3.39794	Agriculture (Generic Groundwater Guidelines) Coarse sand
Canada	Diazinon	333-41-5	0.003	-2.52288	Agriculture (Generic Groundwater Guidelines) Coarse sand
Canada	Dicamba	1918-00-9	0.006	-2.22185	Agriculture (Generic Groundwater Guidelines) Coarse sand
Canada	Dichlofop-methyl	51338-27-3	0.18	-0.744727	Agriculture (Generic Groundwater Guidelines) Coarse sand
Canada	Dieldrin	60-57-1	0.056	-1.25181	Agriculture (Generic Groundwater Guidelines) Coarse sand
Canada	Dimethoate	60-51-5	3	0.477121	Agriculture (Generic Groundwater Guidelines) Coarse sand
Canada	Dinoseb	88-85-7	0.05	-1.30103	Agriculture (Generic Groundwater Guidelines) Coarse sand
Canada	Endosulfan	115-29-7	0.02	-1.69897	Agriculture (Generic Groundwater Guidelines) Coarse sand
Canada	Endrin	72-20-8	0.036	-1.4437	Agriculture (Generic Groundwater Guidelines) Coarse sand
Canada	Glyphosate	1071-83-6	65	1.81291	Agriculture (Generic Groundwater Guidelines) Coarse sand
Canada	Heptachlor epoxide	1024-57-3	0.0038	-2.42022	Agriculture (Generic Groundwater Guidelines) Coarse sand
Canada	Imidacloprid	138261-41-3	0.23	-0.638272	Agriculture (Generic Groundwater Guidelines) Coarse sand
Canada	IPBC (3-iodo-2-propynyl	55406-53-6	1.9	0.278754	Agriculture (Generic Groundwater Guidelines) Coarse sand
Canada	Lindane (γ-	58-89-9	0.01	-2	Agriculture (Generic Groundwater Guidelines) Coarse sand
Canada	Linuron	330-55-2	0.071	-1.14874	Agriculture (Generic Groundwater Guidelines) Coarse sand
Canada	Malathion	121-75-5	0.1	-1	Agriculture (Generic Groundwater Guidelines) Coarse sand
Canada	MCPA	94-74-6	0.025	-1.60206	Agriculture (Generic Groundwater Guidelines) Coarse sand
Canada	Methoprene	40596-69-8	0.09	-1.04576	Agriculture (Generic Groundwater Guidelines) Coarse sand
Canada	Methoxychlor	72-43-5	0.03	-1.52288	Agriculture (Generic Groundwater Guidelines) Coarse sand
Canada	Metolachlor	51218-45-2	7.8	0.892095	Agriculture (Generic Groundwater Guidelines) Coarse sand
Canada	Metribuzin	21087-64-9	0.5	-0.30103	Agriculture (Generic Groundwater Guidelines) Coarse sand
Canada	Parathion	56-38-2	0.013	-1.88606	Agriculture (Generic Groundwater Guidelines) Coarse sand
Canada	Permethrin	52645-53-1	0.001	-3	Agriculture (Generic Groundwater Guidelines) Coarse sand
Canada	Picloram	1918-02-1	29	1.4624	Agriculture (Generic Groundwater Guidelines) Coarse sand
Canada	Simazine	122-34-9	0.5	-0.30103	Agriculture (Generic Groundwater Guidelines) Coarse sand
Canada	Tebuthiuron	34014-18-1	0.27	-0.568636	Agriculture (Generic Groundwater Guidelines) Coarse sand
Canada	Toxaphene	8001-35-2	0.0002	-3.69897	Agriculture (Generic Groundwater Guidelines) Coarse sand
Canada	Triallate	2303-17-5	0.24	-0.619789	Agriculture (Generic Groundwater Guidelines) Coarse sand
Canada	Trifluarin	1582-09-8	0.2	-0.69897	Agriculture (Generic Groundwater Guidelines) Coarse sand
Canada	2,4-D	94-75-7	4	0.60206	Agriculture (Generic Groundwater Guidelines) Fine
Canada	Aldicarb	116-06-3	0.15	-0.823909	Agriculture (Generic Groundwater Guidelines) Fine
Canada	Aldrin	309-00-2	3	0.477121	Agriculture (Generic Groundwater Guidelines) Fine
Canada	Atrazine and metabolites	1912-24-9	1.8	0.255273	Agriculture (Generic Groundwater Guidelines) Fine
Canada	Azniphos-methyl	86-50-0	0.01	-2	Agriculture (Generic Groundwater Guidelines) Fine
Canada	Bromacil	314-40-9	5	0.69897	Agriculture (Generic Groundwater Guidelines) Fine
Canada	Bromoxynil	1689-84-5	0.33	-0.481486	Agriculture (Generic Groundwater Guidelines) Fine
Canada	Captan	133-06-2	1.3	0.113943	Agriculture (Generic Groundwater Guidelines) Fine
Canada	Carbaryl	63-25-2	0.2	-0.69897	Agriculture (Generic Groundwater Guidelines) Fine
Canada	Carbofuran	1563-66-2	1.8	0.255273	Agriculture (Generic Groundwater Guidelines) Fine
Canada	Chlordane	12789-03-6,57-74-9	15	1.17609	Agriculture (Generic Groundwater Guidelines) Fine
Canada	Chlorothalonil	1897-45-6	0.18	-0.744727	Agriculture (Generic Groundwater Guidelines) Fine
Canada	Chlorpyrifos	2921-88-2	0.002	-2.69897	Agriculture (Generic Groundwater Guidelines) Fine
Canada	Cyanazine	21725-46-2	0.5	-0.30103	Agriculture (Generic Groundwater Guidelines) Fine
Canada	DDAC	‎7173-51-5	1.5	0.176091	Agriculture (Generic Groundwater Guidelines) Fine
Canada	DDT	50-29-3	0.001	-3	Agriculture (Generic Groundwater Guidelines) Fine
Canada	Deltamethrin	52918-63-5	0.0004	-3.39794	Agriculture (Generic Groundwater Guidelines) Fine
Canada	Diazinon	333-41-5	0.003	-2.52288	Agriculture (Generic Groundwater Guidelines) Fine
Canada	Dicamba	1918-00-9	0.006	-2.22185	Agriculture (Generic Groundwater Guidelines) Fine
Canada	Dichlofop-methyl	51338-27-3	0.18	-0.744727	Agriculture (Generic Groundwater Guidelines) Fine
Canada	Dieldrin	60-57-1	0.056	-1.25181	Agriculture (Generic Groundwater Guidelines) Fine
Canada	Dimethoate	60-51-5	3	0.477121	Agriculture (Generic Groundwater Guidelines) Fine
Canada	Dinoseb	88-85-7	0.05	-1.30103	Agriculture (Generic Groundwater Guidelines) Fine
Canada	Endosulfan	115-29-7	0.02	-1.69897	Agriculture (Generic Groundwater Guidelines) Fine
Canada	Endrin	72-20-8	0.036	-1.4437	Agriculture (Generic Groundwater Guidelines) Fine
Canada	Glyphosate	1071-83-6	65	1.81291	Agriculture (Generic Groundwater Guidelines) Fine
Canada	Heptachlor epoxide	1024-57-3	0.0038	-2.42022	Agriculture (Generic Groundwater Guidelines) Fine
Canada	Imidacloprid	138261-41-3	0.23	-0.638272	Agriculture (Generic Groundwater Guidelines) Fine
Canada	IPBC (3-iodo-2-propynyl	55406-53-6	1.9	0.278754	Agriculture (Generic Groundwater Guidelines) Fine
Canada	Lindane (γ-	58-89-9	0.01	-2	Agriculture (Generic Groundwater Guidelines) Fine
Canada	Linuron	330-55-2	0.071	-1.14874	Agriculture (Generic Groundwater Guidelines) Fine
Canada	Malathion	121-75-5	0.1	-1	Agriculture (Generic Groundwater Guidelines) Fine
Canada	MCPA	94-74-6	0.025	-1.60206	Agriculture (Generic Groundwater Guidelines) Fine
Canada	Methoprene	40596-69-8	0.09	-1.04576	Agriculture (Generic Groundwater Guidelines) Fine
Canada	Methoxychlor	72-43-5	0.03	-1.52288	Agriculture (Generic Groundwater Guidelines) Fine
Canada	Metolachlor	51218-45-2	7.8	0.892095	Agriculture (Generic Groundwater Guidelines) Fine
Canada	Metribuzin	21087-64-9	0.5	-0.30103	Agriculture (Generic Groundwater Guidelines) Fine
Canada	Parathion	56-38-2	0.013	-1.88606	Agriculture (Generic Groundwater Guidelines) Fine
Canada	Permethrin	52645-53-1	0.001	-3	Agriculture (Generic Groundwater Guidelines) Fine
Canada	Picloram	1918-02-1	29	1.4624	Agriculture (Generic Groundwater Guidelines) Fine
Canada	Simazine	122-34-9	0.5	-0.30103	Agriculture (Generic Groundwater Guidelines) Fine
Canada	Tebuthiuron	34014-18-1	0.27	-0.568636	Agriculture (Generic Groundwater Guidelines) Fine
Canada	Toxaphene	8001-35-2	0.0002	-3.69897	Agriculture (Generic Groundwater Guidelines) Fine
Canada	Triallate	2303-17-5	0.24	-0.619789	Agriculture (Generic Groundwater Guidelines) Fine
Canada	Trifluarin	1582-09-8	0.2	-0.69897	Agriculture (Generic Groundwater Guidelines) Fine
Canada	Chlordane	12789-03-6,57-74-9	58	1.76343	Agriculture (Generic Groundwater Guidelines) Inhalation coarse sand
Canada	Heptachlor epoxide	1024-57-3	0.24	-0.619789	Agriculture (Generic Groundwater Guidelines) Inhalation coarse sand
Canada	Toxaphene	8001-35-2	310	2.49136	Agriculture (Generic Groundwater Guidelines) Inhalation coarse sand
Canada	Chlordane	12789-03-6,57-74-9	86	1.9345	Agriculture (Generic Groundwater Guidelines) Inhalation fine sand
Canada	Heptachlor epoxide	1024-57-3	4.3	0.633468	Agriculture (Generic Groundwater Guidelines) Inhalation fine sand
Canada	Toxaphene	8001-35-2	6400	3.80618	Agriculture (Generic Groundwater Guidelines) Inhalation fine sand
Canada	2,4-D	94-75-7	4	0.60206	Tier 1 Industrial/Commercial (Generic Groundwater Guidelines) Coarse
Canada	Aldicarb	116-06-3	0.15	-0.823909	Tier 1 Industrial/Commercial (Generic Groundwater Guidelines) Coarse
Canada	Aldrin	309-00-2	3	0.477121	Tier 1 Industrial/Commercial (Generic Groundwater Guidelines) Coarse
Canada	Atrazine and metabolites	1912-24-9	1.8	0.255273	Tier 1 Industrial/Commercial (Generic Groundwater Guidelines) Coarse
Canada	Azniphos-methyl	86-50-0	0.01	-2	Tier 1 Industrial/Commercial (Generic Groundwater Guidelines) Coarse
Canada	Bromacil	314-40-9	5	0.69897	Tier 1 Industrial/Commercial (Generic Groundwater Guidelines) Coarse
Canada	Bromoxynil	1689-84-5	0.33	-0.481486	Tier 1 Industrial/Commercial (Generic Groundwater Guidelines) Coarse
Canada	Captan	133-06-2	1.3	0.113943	Tier 1 Industrial/Commercial (Generic Groundwater Guidelines) Coarse
Canada	Carbaryl	63-25-2	0.2	-0.69897	Tier 1 Industrial/Commercial (Generic Groundwater Guidelines) Coarse
Canada	Carbofuran	1563-66-2	1.8	0.255273	Tier 1 Industrial/Commercial (Generic Groundwater Guidelines) Coarse
Canada	Chlordane	12789-03-6,57-74-9	15	1.17609	Tier 1 Industrial/Commercial (Generic Groundwater Guidelines) Coarse
Canada	Chlorothalonil	1897-45-6	0.18	-0.744727	Tier 1 Industrial/Commercial (Generic Groundwater Guidelines) Coarse
Canada	Chlorpyrifos	2921-88-2	0.002	-2.69897	Tier 1 Industrial/Commercial (Generic Groundwater Guidelines) Coarse
Canada	Cyanazine	21725-46-2	0.5	-0.30103	Tier 1 Industrial/Commercial (Generic Groundwater Guidelines) Coarse
Canada	DDAC	‎7173-51-5	1.5	0.176091	Tier 1 Industrial/Commercial (Generic Groundwater Guidelines) Coarse
Canada	DDT	50-29-3	0.001	-3	Tier 1 Industrial/Commercial (Generic Groundwater Guidelines) Coarse
Canada	Deltamethrin	52918-63-5	0.0004	-3.39794	Tier 1 Industrial/Commercial (Generic Groundwater Guidelines) Coarse
Canada	Diazinon	333-41-5	0.003	-2.52288	Tier 1 Industrial/Commercial (Generic Groundwater Guidelines) Coarse
Canada	Dicamba	1918-00-9	0.006	-2.22185	Tier 1 Industrial/Commercial (Generic Groundwater Guidelines) Coarse
Canada	Dichlofop-methyl	51338-27-3	0.18	-0.744727	Tier 1 Industrial/Commercial (Generic Groundwater Guidelines) Coarse
Canada	Dieldrin	60-57-1	0.056	-1.25181	Tier 1 Industrial/Commercial (Generic Groundwater Guidelines) Coarse
Canada	Dimethoate	60-51-5	3	0.477121	Tier 1 Industrial/Commercial (Generic Groundwater Guidelines) Coarse
Canada	Dinoseb	88-85-7	0.05	-1.30103	Tier 1 Industrial/Commercial (Generic Groundwater Guidelines) Coarse
Canada	Endosulfan	115-29-7	0.02	-1.69897	Tier 1 Industrial/Commercial (Generic Groundwater Guidelines) Coarse
Canada	Endrin	72-20-8	0.036	-1.4437	Tier 1 Industrial/Commercial (Generic Groundwater Guidelines) Coarse
Canada	Glyphosate	1071-83-6	65	1.81291	Tier 1 Industrial/Commercial (Generic Groundwater Guidelines) Coarse
Canada	Heptachlor epoxide	1024-57-3	0.0038	-2.42022	Tier 1 Industrial/Commercial (Generic Groundwater Guidelines) Coarse
Canada	Imidacloprid	138261-41-3	0.23	-0.638272	Tier 1 Industrial/Commercial (Generic Groundwater Guidelines) Coarse
Canada	IPBC (3-iodo-2-propynyl	55406-53-6	1.9	0.278754	Tier 1 Industrial/Commercial (Generic Groundwater Guidelines) Coarse
Canada	Lindane (γ-	58-89-9	0.01	-2	Tier 1 Industrial/Commercial (Generic Groundwater Guidelines) Coarse
Canada	Linuron	330-55-2	0.071	-1.14874	Tier 1 Industrial/Commercial (Generic Groundwater Guidelines) Coarse
Canada	Malathion	121-75-5	0.1	-1	Tier 1 Industrial/Commercial (Generic Groundwater Guidelines) Coarse
Canada	MCPA	94-74-6	0.025	-1.60206	Tier 1 Industrial/Commercial (Generic Groundwater Guidelines) Coarse
Canada	Methoprene	40596-69-8	0.09	-1.04576	Tier 1 Industrial/Commercial (Generic Groundwater Guidelines) Coarse
Canada	Methoxychlor	72-43-5	0.03	-1.52288	Tier 1 Industrial/Commercial (Generic Groundwater Guidelines) Coarse
Canada	Metolachlor	51218-45-2	7.8	0.892095	Tier 1 Industrial/Commercial (Generic Groundwater Guidelines) Coarse
Canada	Metribuzin	21087-64-9	0.5	-0.30103	Tier 1 Industrial/Commercial (Generic Groundwater Guidelines) Coarse
Canada	Parathion	56-38-2	0.013	-1.88606	Tier 1 Industrial/Commercial (Generic Groundwater Guidelines) Coarse
Canada	Permethrin	52645-53-1	0.001	-3	Tier 1 Industrial/Commercial (Generic Groundwater Guidelines) Coarse
Canada	Picloram	1918-02-1	29	1.4624	Tier 1 Industrial/Commercial (Generic Groundwater Guidelines) Coarse
Canada	Simazine	122-34-9	0.5	-0.30103	Tier 1 Industrial/Commercial (Generic Groundwater Guidelines) Coarse
Canada	Tebuthiuron	34014-18-1	0.27	-0.568636	Tier 1 Industrial/Commercial (Generic Groundwater Guidelines) Coarse
Canada	Toxaphene	8001-35-2	0.0002	-3.69897	Tier 1 Industrial/Commercial (Generic Groundwater Guidelines) Coarse
Canada	Triallate	2303-17-5	0.24	-0.619789	Tier 1 Industrial/Commercial (Generic Groundwater Guidelines) Coarse
Canada	Trifluarin	1582-09-8	0.2	-0.69897	Tier 1 Industrial/Commercial (Generic Groundwater Guidelines) Coarse
Canada	2,4-D	94-75-7	4	0.60206	Tier 1 Industrial/Commercial (Generic Groundwater Guidelines) Fine
Canada	Aldicarb	116-06-3	0.15	-0.823909	Tier 1 Industrial/Commercial (Generic Groundwater Guidelines) Fine
Canada	Aldrin	309-00-2	3	0.477121	Tier 1 Industrial/Commercial (Generic Groundwater Guidelines) Fine
Canada	Atrazine and metabolites	1912-24-9	1.8	0.255273	Tier 1 Industrial/Commercial (Generic Groundwater Guidelines) Fine
Canada	Azniphos-methyl	86-50-0	0.01	-2	Tier 1 Industrial/Commercial (Generic Groundwater Guidelines) Fine
Canada	Bromacil	314-40-9	5	0.69897	Tier 1 Industrial/Commercial (Generic Groundwater Guidelines) Fine
Canada	Bromoxynil	1689-84-5	0.33	-0.481486	Tier 1 Industrial/Commercial (Generic Groundwater Guidelines) Fine
Canada	Captan	133-06-2	1.3	0.113943	Tier 1 Industrial/Commercial (Generic Groundwater Guidelines) Fine
Canada	Carbaryl	63-25-2	0.2	-0.69897	Tier 1 Industrial/Commercial (Generic Groundwater Guidelines) Fine
Canada	Carbofuran	1563-66-2	1.8	0.255273	Tier 1 Industrial/Commercial (Generic Groundwater Guidelines) Fine
Canada	Chlordane	12789-03-6,57-74-9	15	1.17609	Tier 1 Industrial/Commercial (Generic Groundwater Guidelines) Fine
Canada	Chlorothalonil	1897-45-6	0.18	-0.744727	Tier 1 Industrial/Commercial (Generic Groundwater Guidelines) Fine
Canada	Chlorpyrifos	2921-88-2	0.002	-2.69897	Tier 1 Industrial/Commercial (Generic Groundwater Guidelines) Fine
Canada	Cyanazine	21725-46-2	0.5	-0.30103	Tier 1 Industrial/Commercial (Generic Groundwater Guidelines) Fine
Canada	DDAC	‎7173-51-5	1.5	0.176091	Tier 1 Industrial/Commercial (Generic Groundwater Guidelines) Fine
Canada	DDT	50-29-3	0.001	-3	Tier 1 Industrial/Commercial (Generic Groundwater Guidelines) Fine
Canada	Deltamethrin	52918-63-5	0.0004	-3.39794	Tier 1 Industrial/Commercial (Generic Groundwater Guidelines) Fine
Canada	Diazinon	333-41-5	0.003	-2.52288	Tier 1 Industrial/Commercial (Generic Groundwater Guidelines) Fine
Canada	Dicamba	1918-00-9	0.006	-2.22185	Tier 1 Industrial/Commercial (Generic Groundwater Guidelines) Fine
Canada	Dichlofop-methyl	51338-27-3	0.18	-0.744727	Tier 1 Industrial/Commercial (Generic Groundwater Guidelines) Fine
Canada	Dieldrin	60-57-1	0.056	-1.25181	Tier 1 Industrial/Commercial (Generic Groundwater Guidelines) Fine
Canada	Dimethoate	60-51-5	3	0.477121	Tier 1 Industrial/Commercial (Generic Groundwater Guidelines) Fine
Canada	Dinoseb	88-85-7	0.05	-1.30103	Tier 1 Industrial/Commercial (Generic Groundwater Guidelines) Fine
Canada	Endosulfan	115-29-7	0.02	-1.69897	Tier 1 Industrial/Commercial (Generic Groundwater Guidelines) Fine
Canada	Endrin	72-20-8	0.036	-1.4437	Tier 1 Industrial/Commercial (Generic Groundwater Guidelines) Fine
Canada	Glyphosate	1071-83-6	65	1.81291	Tier 1 Industrial/Commercial (Generic Groundwater Guidelines) Fine
Canada	Heptachlor epoxide	1024-57-3	0.0038	-2.42022	Tier 1 Industrial/Commercial (Generic Groundwater Guidelines) Fine
Canada	Imidacloprid	138261-41-3	0.23	-0.638272	Tier 1 Industrial/Commercial (Generic Groundwater Guidelines) Fine
Canada	IPBC (3-iodo-2-propynyl	55406-53-6	1.9	0.278754	Tier 1 Industrial/Commercial (Generic Groundwater Guidelines) Fine
Canada	Lindane (γ-	58-89-9	0.01	-2	Tier 1 Industrial/Commercial (Generic Groundwater Guidelines) Fine
Canada	Linuron	330-55-2	0.071	-1.14874	Tier 1 Industrial/Commercial (Generic Groundwater Guidelines) Fine
Canada	Malathion	121-75-5	0.1	-1	Tier 1 Industrial/Commercial (Generic Groundwater Guidelines) Fine
Canada	MCPA	94-74-6	0.025	-1.60206	Tier 1 Industrial/Commercial (Generic Groundwater Guidelines) Fine
Canada	Methoprene	40596-69-8	0.09	-1.04576	Tier 1 Industrial/Commercial (Generic Groundwater Guidelines) Fine
Canada	Methoxychlor	72-43-5	0.03	-1.52288	Tier 1 Industrial/Commercial (Generic Groundwater Guidelines) Fine
Canada	Metolachlor	51218-45-2	7.8	0.892095	Tier 1 Industrial/Commercial (Generic Groundwater Guidelines) Fine
Canada	Metribuzin	21087-64-9	0.5	-0.30103	Tier 1 Industrial/Commercial (Generic Groundwater Guidelines) Fine
Canada	Parathion	56-38-2	0.013	-1.88606	Tier 1 Industrial/Commercial (Generic Groundwater Guidelines) Fine
Canada	Permethrin	52645-53-1	0.001	-3	Tier 1 Industrial/Commercial (Generic Groundwater Guidelines) Fine
Canada	Picloram	1918-02-1	29	1.4624	Tier 1 Industrial/Commercial (Generic Groundwater Guidelines) Fine
Canada	Simazine	122-34-9	0.5	-0.30103	Tier 1 Industrial/Commercial (Generic Groundwater Guidelines) Fine
Canada	Tebuthiuron	34014-18-1	0.27	-0.568636	Tier 1 Industrial/Commercial (Generic Groundwater Guidelines) Fine
Canada	Toxaphene	8001-35-2	0.0002	-3.69897	Tier 1 Industrial/Commercial (Generic Groundwater Guidelines) Fine
Canada	Triallate	2303-17-5	0.24	-0.619789	Tier 1 Industrial/Commercial (Generic Groundwater Guidelines) Fine
Canada	Trifluarin	1582-09-8	0.2	-0.69897	Tier 1 Industrial/Commercial (Generic Groundwater Guidelines) Fine
Canada	Chlorpyrifos	2921-88-2	0.002	-2.69897	Tier 1 Residential (Generic Groundwater Guidelines) Coarse
Canada	DDT	50-29-3	0.001	-3	Tier 1 Residential (Generic Groundwater Guidelines) Coarse
Canada	Deltamethrin	52918-63-5	0.0004	-3.39794	Tier 1 Residential (Generic Groundwater Guidelines) Coarse
Canada	Permethrin	52645-53-1	0.001	-3	Tier 1 Residential (Generic Groundwater Guidelines) Coarse
Canada	Toxaphene	8001-35-2	0.0002	-3.69897	Tier 1 Residential (Generic Groundwater Guidelines) Coarse
Canada	2,4-D	94-75-7	4	0.60206	Tier 1 Residential (Generic Groundwater Guidelines) Coarse
Canada	Aldicarb	116-06-3	0.15	-0.823909	Tier 1 Residential (Generic Groundwater Guidelines) Coarse
Canada	Aldrin	309-00-2	3	0.477121	Tier 1 Residential (Generic Groundwater Guidelines) Coarse
Canada	Atrazine and metabolites	1912-24-9	1.8	0.255273	Tier 1 Residential (Generic Groundwater Guidelines) Coarse
Canada	Azniphos-methyl	86-50-0	0.01	-2	Tier 1 Residential (Generic Groundwater Guidelines) Coarse
Canada	Bromacil	314-40-9	5	0.69897	Tier 1 Residential (Generic Groundwater Guidelines) Coarse
Canada	Bromoxynil	1689-84-5	5	0.69897	Tier 1 Residential (Generic Groundwater Guidelines) Coarse
Canada	Captan	133-06-2	1.3	0.113943	Tier 1 Residential (Generic Groundwater Guidelines) Coarse
Canada	Carbaryl	63-25-2	0.2	-0.69897	Tier 1 Residential (Generic Groundwater Guidelines) Coarse
Canada	Carbofuran	1563-66-2	1.8	0.255273	Tier 1 Residential (Generic Groundwater Guidelines) Coarse
Canada	Chlordane	12789-03-6,57-74-9	15	1.17609	Tier 1 Residential (Generic Groundwater Guidelines) Coarse
Canada	Chlorothalonil	1897-45-6	0.18	-0.744727	Tier 1 Residential (Generic Groundwater Guidelines) Coarse
Canada	Cyanazine	21725-46-2	2	0.30103	Tier 1 Residential (Generic Groundwater Guidelines) Coarse
Canada	DDAC	‎7173-51-5	1.5	0.176091	Tier 1 Residential (Generic Groundwater Guidelines) Coarse
Canada	Diazinon	333-41-5	0.003	-2.52288	Tier 1 Residential (Generic Groundwater Guidelines) Coarse
Canada	Dicamba	1918-00-9	10	1	Tier 1 Residential (Generic Groundwater Guidelines) Coarse
Canada	Dichlofop-methyl	51338-27-3	6.1	0.78533	Tier 1 Residential (Generic Groundwater Guidelines) Coarse
Canada	Dieldrin	60-57-1	0.056	-1.25181	Tier 1 Residential (Generic Groundwater Guidelines) Coarse
Canada	Dimethoate	60-51-5	6.2	0.792392	Tier 1 Residential (Generic Groundwater Guidelines) Coarse
Canada	Dinoseb	88-85-7	0.05	-1.30103	Tier 1 Residential (Generic Groundwater Guidelines) Coarse
Canada	Endosulfan	115-29-7	0.02	-1.69897	Tier 1 Residential (Generic Groundwater Guidelines) Coarse
Canada	Endrin	72-20-8	0.036	-1.4437	Tier 1 Residential (Generic Groundwater Guidelines) Coarse
Canada	Glyphosate	1071-83-6	65	1.81291	Tier 1 Residential (Generic Groundwater Guidelines) Coarse
Canada	Heptachlor epoxide	1024-57-3	0.0038	-2.42022	Tier 1 Residential (Generic Groundwater Guidelines) Coarse
Canada	Imidacloprid	138261-41-3	0.23	-0.638272	Tier 1 Residential (Generic Groundwater Guidelines) Coarse
Canada	IPBC (3-iodo-2-propynyl	55406-53-6	1.9	0.278754	Tier 1 Residential (Generic Groundwater Guidelines) Coarse
Canada	Lindane (γ-	58-89-9	0.01	-2	Tier 1 Residential (Generic Groundwater Guidelines) Coarse
Canada	Linuron	330-55-2	7	0.845098	Tier 1 Residential (Generic Groundwater Guidelines) Coarse
Canada	Malathion	121-75-5	0.1	-1	Tier 1 Residential (Generic Groundwater Guidelines) Coarse
Canada	MCPA	94-74-6	2.6	0.414973	Tier 1 Residential (Generic Groundwater Guidelines) Coarse
Canada	Methoprene	40596-69-8	0.09	-1.04576	Tier 1 Residential (Generic Groundwater Guidelines) Coarse
Canada	Methoxychlor	72-43-5	0.03	-1.52288	Tier 1 Residential (Generic Groundwater Guidelines) Coarse
Canada	Metolachlor	51218-45-2	7.8	0.892095	Tier 1 Residential (Generic Groundwater Guidelines) Coarse
Canada	Metribuzin	21087-64-9	1	0	Tier 1 Residential (Generic Groundwater Guidelines) Coarse
Canada	Parathion	56-38-2	0.013	-1.88606	Tier 1 Residential (Generic Groundwater Guidelines) Coarse
Canada	Picloram	1918-02-1	29	1.4624	Tier 1 Residential (Generic Groundwater Guidelines) Coarse
Canada	Simazine	122-34-9	10	1	Tier 1 Residential (Generic Groundwater Guidelines) Coarse
Canada	Tebuthiuron	34014-18-1	1.6	0.20412	Tier 1 Residential (Generic Groundwater Guidelines) Coarse
Canada	Triallate	2303-17-5	0.24	-0.619789	Tier 1 Residential (Generic Groundwater Guidelines) Coarse
Canada	Trifluarin	1582-09-8	0.2	-0.69897	Tier 1 Residential (Generic Groundwater Guidelines) Coarse
Canada	2,4-D	94-75-7	4	0.60206	Tier 1 Residential (Generic Groundwater Guidelines) Fine
Canada	Aldicarb	116-06-3	0.15	-0.823909	Tier 1 Residential (Generic Groundwater Guidelines) Fine
Canada	Aldrin	309-00-2	3	0.477121	Tier 1 Residential (Generic Groundwater Guidelines) Fine
Canada	Atrazine and metabolites	1912-24-9	1.8	0.255273	Tier 1 Residential (Generic Groundwater Guidelines) Fine
Canada	Azniphos-methyl	86-50-0	0.01	-2	Tier 1 Residential (Generic Groundwater Guidelines) Fine
Canada	Bromacil	314-40-9	5	0.69897	Tier 1 Residential (Generic Groundwater Guidelines) Fine
Canada	Bromoxynil	1689-84-5	5	0.69897	Tier 1 Residential (Generic Groundwater Guidelines) Fine
Canada	Captan	133-06-2	1.3	0.113943	Tier 1 Residential (Generic Groundwater Guidelines) Fine
Canada	Carbaryl	63-25-2	0.2	-0.69897	Tier 1 Residential (Generic Groundwater Guidelines) Fine
Canada	Carbofuran	1563-66-2	1.8	0.255273	Tier 1 Residential (Generic Groundwater Guidelines) Fine
Canada	Chlordane	12789-03-6,57-74-9	15	1.17609	Tier 1 Residential (Generic Groundwater Guidelines) Fine
Canada	Chlorothalonil	1897-45-6	0.18	-0.744727	Tier 1 Residential (Generic Groundwater Guidelines) Fine
Canada	Chlorpyrifos	2921-88-2	0.002	-2.69897	Tier 1 Residential (Generic Groundwater Guidelines) Fine
Canada	Cyanazine	21725-46-2	2	0.30103	Tier 1 Residential (Generic Groundwater Guidelines) Fine
Canada	DDAC	‎7173-51-5	1.5	0.176091	Tier 1 Residential (Generic Groundwater Guidelines) Fine
Canada	DDT	50-29-3	0.001	-3	Tier 1 Residential (Generic Groundwater Guidelines) Fine
Canada	Deltamethrin	52918-63-5	0.0004	-3.39794	Tier 1 Residential (Generic Groundwater Guidelines) Fine
Canada	Diazinon	333-41-5	0.003	-2.52288	Tier 1 Residential (Generic Groundwater Guidelines) Fine
Canada	Dicamba	1918-00-9	10	1	Tier 1 Residential (Generic Groundwater Guidelines) Fine
Canada	Dichlofop-methyl	51338-27-3	6.1	0.78533	Tier 1 Residential (Generic Groundwater Guidelines) Fine
Canada	Dieldrin	60-57-1	0.056	-1.25181	Tier 1 Residential (Generic Groundwater Guidelines) Fine
Canada	Dimethoate	60-51-5	6.2	0.792392	Tier 1 Residential (Generic Groundwater Guidelines) Fine
Canada	Dinoseb	88-85-7	0.05	-1.30103	Tier 1 Residential (Generic Groundwater Guidelines) Fine
Canada	Endosulfan	115-29-7	0.02	-1.69897	Tier 1 Residential (Generic Groundwater Guidelines) Fine
Canada	Endrin	72-20-8	0.036	-1.4437	Tier 1 Residential (Generic Groundwater Guidelines) Fine
Canada	Glyphosate	1071-83-6	65	1.81291	Tier 1 Residential (Generic Groundwater Guidelines) Fine
Canada	Heptachlor epoxide	1024-57-3	0.0038	-2.42022	Tier 1 Residential (Generic Groundwater Guidelines) Fine
Canada	Imidacloprid	138261-41-3	0.23	-0.638272	Tier 1 Residential (Generic Groundwater Guidelines) Fine
Canada	IPBC (3-iodo-2-propynyl	55406-53-6	1.9	0.278754	Tier 1 Residential (Generic Groundwater Guidelines) Fine
Canada	Lindane (γ-	58-89-9	0.01	-2	Tier 1 Residential (Generic Groundwater Guidelines) Fine
Canada	Linuron	330-55-2	7	0.845098	Tier 1 Residential (Generic Groundwater Guidelines) Fine
Canada	Malathion	121-75-5	0.1	-1	Tier 1 Residential (Generic Groundwater Guidelines) Fine
Canada	MCPA	94-74-6	2.6	0.414973	Tier 1 Residential (Generic Groundwater Guidelines) Fine
Canada	Methoprene	40596-69-8	0.09	-1.04576	Tier 1 Residential (Generic Groundwater Guidelines) Fine
Canada	Methoxychlor	72-43-5	0.03	-1.52288	Tier 1 Residential (Generic Groundwater Guidelines) Fine
Canada	Metolachlor	51218-45-2	7.8	0.892095	Tier 1 Residential (Generic Groundwater Guidelines) Fine
Canada	Metribuzin	21087-64-9	1	0	Tier 1 Residential (Generic Groundwater Guidelines) Fine
Canada	Parathion	56-38-2	0.013	-1.88606	Tier 1 Residential (Generic Groundwater Guidelines) Fine
Canada	Permethrin	52645-53-1	0.001	-3	Tier 1 Residential (Generic Groundwater Guidelines) Fine
Canada	Picloram	1918-02-1	29	1.4624	Tier 1 Residential (Generic Groundwater Guidelines) Fine
Canada	Simazine	122-34-9	10	1	Tier 1 Residential (Generic Groundwater Guidelines) Fine
Canada	Tebuthiuron	34014-18-1	1.6	0.20412	Tier 1 Residential (Generic Groundwater Guidelines) Fine
Canada	Toxaphene	8001-35-2	0.0002	-3.69897	Tier 1 Residential (Generic Groundwater Guidelines) Fine
Canada	Triallate	2303-17-5	0.24	-0.619789	Tier 1 Residential (Generic Groundwater Guidelines) Fine
Canada	Trifluarin	1582-09-8	0.2	-0.69897	Tier 1 Residential (Generic Groundwater Guidelines) Fine
Canada	2,4-D	94-75-7	4	0.60206	Tier 2 Agriculture (Site-Specific Guidelines) Fresh water for life coarse
Canada	Aldicarb	116-06-3	1	0	Tier 2 Agriculture (Site-Specific Guidelines) Fresh water for life coarse
Canada	Aldrin	309-00-2	3	0.477121	Tier 2 Agriculture (Site-Specific Guidelines) Fresh water for life coarse
Canada	Atrazine and metabolites	1912-24-9	1.8	0.255273	Tier 2 Agriculture (Site-Specific Guidelines) Fresh water for life coarse
Canada	Azniphos-methyl	86-50-0	0.01	-2	Tier 2 Agriculture (Site-Specific Guidelines) Fresh water for life coarse
Canada	Bromacil	314-40-9	5	0.69897	Tier 2 Agriculture (Site-Specific Guidelines) Fresh water for life coarse
Canada	Bromoxynil	1689-84-5	5	0.69897	Tier 2 Agriculture (Site-Specific Guidelines) Fresh water for life coarse
Canada	Captan	133-06-2	1.3	0.113943	Tier 2 Agriculture (Site-Specific Guidelines) Fresh water for life coarse
Canada	Carbaryl	63-25-2	0.2	-0.69897	Tier 2 Agriculture (Site-Specific Guidelines) Fresh water for life coarse
Canada	Carbofuran	1563-66-2	1.8	0.255273	Tier 2 Agriculture (Site-Specific Guidelines) Fresh water for life coarse
Canada	Chlordane	12789-03-6,57-74-9	15	1.17609	Tier 2 Agriculture (Site-Specific Guidelines) Fresh water for life coarse
Canada	Chlorothalonil	1897-45-6	0.18	-0.744727	Tier 2 Agriculture (Site-Specific Guidelines) Fresh water for life coarse
Canada	Chlorpyrifos	2921-88-2	0.0035	-2.45593	Tier 2 Agriculture (Site-Specific Guidelines) Fresh water for life coarse
Canada	Cyanazine	21725-46-2	2	0.30103	Tier 2 Agriculture (Site-Specific Guidelines) Fresh water for life coarse
Canada	DDAC	‎7173-51-5	1.5	0.176091	Tier 2 Agriculture (Site-Specific Guidelines) Fresh water for life coarse
Canada	DDT	50-29-3	0.001	-3	Tier 2 Agriculture (Site-Specific Guidelines) Fresh water for life coarse
Canada	Deltamethrin	52918-63-5	0.0004	-3.39794	Tier 2 Agriculture (Site-Specific Guidelines) Fresh water for life coarse
Canada	Diazinon	333-41-5	0.003	-2.52288	Tier 2 Agriculture (Site-Specific Guidelines) Fresh water for life coarse
Canada	Dicamba	1918-00-9	10	1	Tier 2 Agriculture (Site-Specific Guidelines) Fresh water for life coarse
Canada	Dichlofop-methyl	51338-27-3	6.1	0.78533	Tier 2 Agriculture (Site-Specific Guidelines) Fresh water for life coarse
Canada	Dieldrin	60-57-1	0.056	-1.25181	Tier 2 Agriculture (Site-Specific Guidelines) Fresh water for life coarse
Canada	Dimethoate	60-51-5	6.2	0.792392	Tier 2 Agriculture (Site-Specific Guidelines) Fresh water for life coarse
Canada	Dinoseb	88-85-7	0.05	-1.30103	Tier 2 Agriculture (Site-Specific Guidelines) Fresh water for life coarse
Canada	Endosulfan	115-29-7	0.03	-1.52288	Tier 2 Agriculture (Site-Specific Guidelines) Fresh water for life coarse
Canada	Endrin	72-20-8	0.036	-1.4437	Tier 2 Agriculture (Site-Specific Guidelines) Fresh water for life coarse
Canada	Glyphosate	1071-83-6	65	1.81291	Tier 2 Agriculture (Site-Specific Guidelines) Fresh water for life coarse
Canada	Heptachlor epoxide	1024-57-3	0.0038	-2.42022	Tier 2 Agriculture (Site-Specific Guidelines) Fresh water for life coarse
Canada	Imidacloprid	138261-41-3	0.23	-0.638272	Tier 2 Agriculture (Site-Specific Guidelines) Fresh water for life coarse
Canada	IPBC (3-iodo-2-propynyl	55406-53-6	1.9	0.278754	Tier 2 Agriculture (Site-Specific Guidelines) Fresh water for life coarse
Canada	Lindane (γ-	58-89-9	0.01	-2	Tier 2 Agriculture (Site-Specific Guidelines) Fresh water for life coarse
Canada	Linuron	330-55-2	7	0.845098	Tier 2 Agriculture (Site-Specific Guidelines) Fresh water for life coarse
Canada	Malathion	121-75-5	0.1	-1	Tier 2 Agriculture (Site-Specific Guidelines) Fresh water for life coarse
Canada	MCPA	94-74-6	2.6	0.414973	Tier 2 Agriculture (Site-Specific Guidelines) Fresh water for life coarse
Canada	Methoprene	40596-69-8	0.09	-1.04576	Tier 2 Agriculture (Site-Specific Guidelines) Fresh water for life coarse
Canada	Methoxychlor	72-43-5	0.03	-1.52288	Tier 2 Agriculture (Site-Specific Guidelines) Fresh water for life coarse
Canada	Metolachlor	51218-45-2	7.8	0.892095	Tier 2 Agriculture (Site-Specific Guidelines) Fresh water for life coarse
Canada	Metribuzin	21087-64-9	1	0	Tier 2 Agriculture (Site-Specific Guidelines) Fresh water for life coarse
Canada	Parathion	56-38-2	0.013	-1.88606	Tier 2 Agriculture (Site-Specific Guidelines) Fresh water for life coarse
Canada	Permethrin	52645-53-1	0.004	-2.39794	Tier 2 Agriculture (Site-Specific Guidelines) Fresh water for life coarse
Canada	Picloram	1918-02-1	29	1.4624	Tier 2 Agriculture (Site-Specific Guidelines) Fresh water for life coarse
Canada	Simazine	122-34-9	10	1	Tier 2 Agriculture (Site-Specific Guidelines) Fresh water for life coarse
Canada	Tebuthiuron	34014-18-1	1.6	0.20412	Tier 2 Agriculture (Site-Specific Guidelines) Fresh water for life coarse
Canada	Toxaphene	8001-35-2	0.0002	-3.69897	Tier 2 Agriculture (Site-Specific Guidelines) Fresh water for life coarse
Canada	Triallate	2303-17-5	0.24	-0.619789	Tier 2 Agriculture (Site-Specific Guidelines) Fresh water for life coarse
Canada	Trifluarin	1582-09-8	0.2	-0.69897	Tier 2 Agriculture (Site-Specific Guidelines) Fresh water for life coarse
Canada	2,4-D	94-75-7	4	0.60206	Tier 2 Agriculture (Site-Specific Guidelines) Fresh water for life fine
Canada	Aldicarb	116-06-3	1	0	Tier 2 Agriculture (Site-Specific Guidelines) Fresh water for life fine
Canada	Aldrin	309-00-2	3	0.477121	Tier 2 Agriculture (Site-Specific Guidelines) Fresh water for life fine
Canada	Atrazine and metabolites	1912-24-9	1.8	0.255273	Tier 2 Agriculture (Site-Specific Guidelines) Fresh water for life fine
Canada	Azniphos-methyl	86-50-0	0.01	-2	Tier 2 Agriculture (Site-Specific Guidelines) Fresh water for life fine
Canada	Bromacil	314-40-9	5	0.69897	Tier 2 Agriculture (Site-Specific Guidelines) Fresh water for life fine
Canada	Bromoxynil	1689-84-5	5	0.69897	Tier 2 Agriculture (Site-Specific Guidelines) Fresh water for life fine
Canada	Captan	133-06-2	1.3	0.113943	Tier 2 Agriculture (Site-Specific Guidelines) Fresh water for life fine
Canada	Carbaryl	63-25-2	0.2	-0.69897	Tier 2 Agriculture (Site-Specific Guidelines) Fresh water for life fine
Canada	Carbofuran	1563-66-2	1.8	0.255273	Tier 2 Agriculture (Site-Specific Guidelines) Fresh water for life fine
Canada	Chlordane	12789-03-6,57-74-9	15	1.17609	Tier 2 Agriculture (Site-Specific Guidelines) Fresh water for life fine
Canada	Chlorothalonil	1897-45-6	0.18	-0.744727	Tier 2 Agriculture (Site-Specific Guidelines) Fresh water for life fine
Canada	Chlorpyrifos	2921-88-2	0.0035	-2.45593	Tier 2 Agriculture (Site-Specific Guidelines) Fresh water for life fine
Canada	Cyanazine	21725-46-2	2	0.30103	Tier 2 Agriculture (Site-Specific Guidelines) Fresh water for life fine
Canada	DDAC	‎7173-51-5	1.5	0.176091	Tier 2 Agriculture (Site-Specific Guidelines) Fresh water for life fine
Canada	DDT	50-29-3	0.001	-3	Tier 2 Agriculture (Site-Specific Guidelines) Fresh water for life fine
Canada	Deltamethrin	52918-63-5	0.0004	-3.39794	Tier 2 Agriculture (Site-Specific Guidelines) Fresh water for life fine
Canada	Diazinon	333-41-5	0.003	-2.52288	Tier 2 Agriculture (Site-Specific Guidelines) Fresh water for life fine
Canada	Dicamba	1918-00-9	10	1	Tier 2 Agriculture (Site-Specific Guidelines) Fresh water for life fine
Canada	Dichlofop-methyl	51338-27-3	6.1	0.78533	Tier 2 Agriculture (Site-Specific Guidelines) Fresh water for life fine
Canada	Dieldrin	60-57-1	0.056	-1.25181	Tier 2 Agriculture (Site-Specific Guidelines) Fresh water for life fine
Canada	Dimethoate	60-51-5	6.2	0.792392	Tier 2 Agriculture (Site-Specific Guidelines) Fresh water for life fine
Canada	Dinoseb	88-85-7	0.05	-1.30103	Tier 2 Agriculture (Site-Specific Guidelines) Fresh water for life fine
Canada	Endosulfan	115-29-7	0.03	-1.52288	Tier 2 Agriculture (Site-Specific Guidelines) Fresh water for life fine
Canada	Endrin	72-20-8	0.036	-1.4437	Tier 2 Agriculture (Site-Specific Guidelines) Fresh water for life fine
Canada	Glyphosate	1071-83-6	65	1.81291	Tier 2 Agriculture (Site-Specific Guidelines) Fresh water for life fine
Canada	Heptachlor epoxide	1024-57-3	0.0038	-2.42022	Tier 2 Agriculture (Site-Specific Guidelines) Fresh water for life fine
Canada	Imidacloprid	138261-41-3	0.23	-0.638272	Tier 2 Agriculture (Site-Specific Guidelines) Fresh water for life fine
Canada	IPBC (3-iodo-2-propynyl	55406-53-6	1.9	0.278754	Tier 2 Agriculture (Site-Specific Guidelines) Fresh water for life fine
Canada	Lindane (γ-	58-89-9	0.01	-2	Tier 2 Agriculture (Site-Specific Guidelines) Fresh water for life fine
Canada	Linuron	330-55-2	7	0.845098	Tier 2 Agriculture (Site-Specific Guidelines) Fresh water for life fine
Canada	Malathion	121-75-5	0.1	-1	Tier 2 Agriculture (Site-Specific Guidelines) Fresh water for life fine
Canada	MCPA	94-74-6	2.6	0.414973	Tier 2 Agriculture (Site-Specific Guidelines) Fresh water for life fine
Canada	Methoprene	40596-69-8	0.09	-1.04576	Tier 2 Agriculture (Site-Specific Guidelines) Fresh water for life fine
Canada	Methoxychlor	72-43-5	0.03	-1.52288	Tier 2 Agriculture (Site-Specific Guidelines) Fresh water for life fine
Canada	Metolachlor	51218-45-2	7.8	0.892095	Tier 2 Agriculture (Site-Specific Guidelines) Fresh water for life fine
Canada	Metribuzin	21087-64-9	1	0	Tier 2 Agriculture (Site-Specific Guidelines) Fresh water for life fine
Canada	Parathion	56-38-2	0.013	-1.88606	Tier 2 Agriculture (Site-Specific Guidelines) Fresh water for life fine
Canada	Permethrin	52645-53-1	0.004	-2.39794	Tier 2 Agriculture (Site-Specific Guidelines) Fresh water for life fine
Canada	Picloram	1918-02-1	29	1.4624	Tier 2 Agriculture (Site-Specific Guidelines) Fresh water for life fine
Canada	Simazine	122-34-9	10	1	Tier 2 Agriculture (Site-Specific Guidelines) Fresh water for life fine
Canada	Tebuthiuron	34014-18-1	1.6	0.20412	Tier 2 Agriculture (Site-Specific Guidelines) Fresh water for life fine
Canada	Toxaphene	8001-35-2	0.0002	-3.69897	Tier 2 Agriculture (Site-Specific Guidelines) Fresh water for life fine
Canada	Triallate	2303-17-5	0.24	-0.619789	Tier 2 Agriculture (Site-Specific Guidelines) Fresh water for life fine
Canada	Trifluarin	1582-09-8	0.2	-0.69897	Tier 2 Agriculture (Site-Specific Guidelines) Fresh water for life fine
Canada	Atrazine and metabolites	1912-24-9	10	1	Tier 2 Agriculture (Site-Specific Guidelines) Irriation
Canada	Aldicarb	116-06-3	55	1.74036	Tier 2 Agriculture (Site-Specific Guidelines) Irriation
Canada	Bromoxynil	1689-84-5	0.33	-0.481486	Tier 2 Agriculture (Site-Specific Guidelines) Irriation
Canada	Chlorothalonil	1897-45-6	5.8	0.763428	Tier 2 Agriculture (Site-Specific Guidelines) Irriation
Canada	Cyanazine	21725-46-2	0.5	-0.30103	Tier 2 Agriculture (Site-Specific Guidelines) Irriation
Canada	Dicamba	1918-00-9	0.006	-2.22185	Tier 2 Agriculture (Site-Specific Guidelines) Irriation
Canada	Dichlofop-methyl	51338-27-3	0.18	-0.744727	Tier 2 Agriculture (Site-Specific Guidelines) Irriation
Canada	Dinoseb	88-85-7	16	1.20412	Tier 2 Agriculture (Site-Specific Guidelines) Irriation
Canada	Linuron	330-55-2	0.071	-1.14874	Tier 2 Agriculture (Site-Specific Guidelines) Irriation
Canada	MCPA	94-74-6	0.025	-1.60206	Tier 2 Agriculture (Site-Specific Guidelines) Irriation
Canada	Metolachlor	51218-45-2	28	1.44716	Tier 2 Agriculture (Site-Specific Guidelines) Irriation
Canada	Metribuzin	21087-64-9	0.5	-0.30103	Tier 2 Agriculture (Site-Specific Guidelines) Irriation
Canada	Simazine	122-34-9	0.5	-0.30103	Tier 2 Agriculture (Site-Specific Guidelines) Irriation
Canada	Tebuthiuron	34014-18-1	0.27	-0.568636	Tier 2 Agriculture (Site-Specific Guidelines) Irriation
Canada	2,4-D	94-75-7	100	2	Tier 2 Agriculture (Site-Specific Guidelines) Lifestock
Canada	Aldicarb	116-06-3	11	1.04139	Tier 2 Agriculture (Site-Specific Guidelines) Lifestock
Canada	Atrazine and metabolites	1912-24-9	5	0.69897	Tier 2 Agriculture (Site-Specific Guidelines) Lifestock
Canada	Bromoxynil	1689-84-5	11	1.04139	Tier 2 Agriculture (Site-Specific Guidelines) Lifestock
Canada	Carbaryl	63-25-2	1100	3.04139	Tier 2 Agriculture (Site-Specific Guidelines) Lifestock
Canada	Carbofuran	1563-66-2	45	1.65321	Tier 2 Agriculture (Site-Specific Guidelines) Lifestock
Canada	Chlorothalonil	1897-45-6	170	2.23045	Tier 2 Agriculture (Site-Specific Guidelines) Lifestock
Canada	Chlorpyrifos	2921-88-2	24	1.38021	Tier 2 Agriculture (Site-Specific Guidelines) Lifestock
Canada	Cyanazine	21725-46-2	10	1	Tier 2 Agriculture (Site-Specific Guidelines) Lifestock
Canada	DDT	50-29-3	100	2	Tier 2 Agriculture (Site-Specific Guidelines) Lifestock
Canada	Dicamba	1918-00-9	120	2.07918	Tier 2 Agriculture (Site-Specific Guidelines) Lifestock
Canada	Dichlofop-methyl	51338-27-3	9	0.954243	Tier 2 Agriculture (Site-Specific Guidelines) Lifestock
Canada	Dimethoate	60-51-5	3	0.477121	Tier 2 Agriculture (Site-Specific Guidelines) Lifestock
Canada	Dinoseb	88-85-7	150	2.17609	Tier 2 Agriculture (Site-Specific Guidelines) Lifestock
Canada	Glyphosate	1071-83-6	280	2.44716	Tier 2 Agriculture (Site-Specific Guidelines) Lifestock
Canada	Lindane (γ-	58-89-9	4	0.60206	Tier 2 Agriculture (Site-Specific Guidelines) Lifestock
Canada	MCPA	94-74-6	25	1.39794	Tier 2 Agriculture (Site-Specific Guidelines) Lifestock
Canada	Metolachlor	51218-45-2	50	1.69897	Tier 2 Agriculture (Site-Specific Guidelines) Lifestock
Canada	Metribuzin	21087-64-9	8	0.90309	Tier 2 Agriculture (Site-Specific Guidelines) Lifestock
Canada	Picloram	1918-02-1	190	2.27875	Tier 2 Agriculture (Site-Specific Guidelines) Lifestock
Canada	Simazine	122-34-9	10	1	Tier 2 Agriculture (Site-Specific Guidelines) Lifestock
Canada	Tebuthiuron	34014-18-1	130	2.11394	Tier 2 Agriculture (Site-Specific Guidelines) Lifestock
Canada	Triallate	2303-17-5	230	2.36173	Tier 2 Agriculture (Site-Specific Guidelines) Lifestock
Canada	Trifluarin	1582-09-8	45	1.65321	Tier 2 Agriculture (Site-Specific Guidelines) Lifestock
Canada	Aldicarb	116-06-3	0.15	-0.823909	Tier 2 Agriculture (Site-Specific Guidelines) Marine life coarse
Canada	Atrazine and metabolites	1912-24-9	10	1	Tier 2 Agriculture (Site-Specific Guidelines) Marine life coarse
Canada	Carbaryl	63-25-2	0.32	-0.49485	Tier 2 Agriculture (Site-Specific Guidelines) Marine life coarse
Canada	Chlorothalonil	1897-45-6	0.36	-0.443697	Tier 2 Agriculture (Site-Specific Guidelines) Marine life coarse
Canada	Chlorpyrifos	2921-88-2	0.002	-2.69897	Tier 2 Agriculture (Site-Specific Guidelines) Marine life coarse
Canada	Endosulfan	115-29-7	0.02	-1.69897	Tier 2 Agriculture (Site-Specific Guidelines) Marine life coarse
Canada	MCPA	94-74-6	4.2	0.623249	Tier 2 Agriculture (Site-Specific Guidelines) Marine life coarse
Canada	Permethrin	52645-53-1	0.001	-3	Tier 2 Agriculture (Site-Specific Guidelines) Marine life coarse
Canada	Aldicarb	116-06-3	0.15	-0.823909	Tier 2 Agriculture (Site-Specific Guidelines) Marine life fine
Canada	Atrazine and metabolites	1912-24-9	10	1	Tier 2 Agriculture (Site-Specific Guidelines) Marine life fine
Canada	Carbaryl	63-25-2	0.32	-0.49485	Tier 2 Agriculture (Site-Specific Guidelines) Marine life fine
Canada	Chlorothalonil	1897-45-6	0.36	-0.443697	Tier 2 Agriculture (Site-Specific Guidelines) Marine life fine
Canada	Chlorpyrifos	2921-88-2	0.002	-2.69897	Tier 2 Agriculture (Site-Specific Guidelines) Marine life fine
Canada	Endosulfan	115-29-7	0.02	-1.69897	Tier 2 Agriculture (Site-Specific Guidelines) Marine life fine
Canada	MCPA	94-74-6	4.2	0.623249	Tier 2 Agriculture (Site-Specific Guidelines) Marine life fine
Canada	Permethrin	52645-53-1	0.001	-3	Tier 2 Agriculture (Site-Specific Guidelines) Marine life fine
Canada	2,4-D	94-75-7	4	0.60206	Tier 2 Industrial/Commercial (Site-Specific Guidelines) Fresh water for life coarse
Canada	Aldicarb	116-06-3	1	0	Tier 2 Industrial/Commercial (Site-Specific Guidelines) Fresh water for life coarse
Canada	Aldrin	309-00-2	3	0.477121	Tier 2 Industrial/Commercial (Site-Specific Guidelines) Fresh water for life coarse
Canada	Atrazine and metabolites	1912-24-9	1.8	0.255273	Tier 2 Industrial/Commercial (Site-Specific Guidelines) Fresh water for life coarse
Canada	Azniphos-methyl	86-50-0	0.01	-2	Tier 2 Industrial/Commercial (Site-Specific Guidelines) Fresh water for life coarse
Canada	Bromacil	314-40-9	5	0.69897	Tier 2 Industrial/Commercial (Site-Specific Guidelines) Fresh water for life coarse
Canada	Bromoxynil	1689-84-5	5	0.69897	Tier 2 Industrial/Commercial (Site-Specific Guidelines) Fresh water for life coarse
Canada	Captan	133-06-2	1.3	0.113943	Tier 2 Industrial/Commercial (Site-Specific Guidelines) Fresh water for life coarse
Canada	Carbaryl	63-25-2	0.2	-0.69897	Tier 2 Industrial/Commercial (Site-Specific Guidelines) Fresh water for life coarse
Canada	Carbofuran	1563-66-2	1.8	0.255273	Tier 2 Industrial/Commercial (Site-Specific Guidelines) Fresh water for life coarse
Canada	Chlordane	12789-03-6,57-74-9	15	1.17609	Tier 2 Industrial/Commercial (Site-Specific Guidelines) Fresh water for life coarse
Canada	Chlorothalonil	1897-45-6	0.18	-0.744727	Tier 2 Industrial/Commercial (Site-Specific Guidelines) Fresh water for life coarse
Canada	Chlorpyrifos	2921-88-2	0.0035	-2.45593	Tier 2 Industrial/Commercial (Site-Specific Guidelines) Fresh water for life coarse
Canada	Cyanazine	21725-46-2	2	0.30103	Tier 2 Industrial/Commercial (Site-Specific Guidelines) Fresh water for life coarse
Canada	DDAC	‎7173-51-5	1.5	0.176091	Tier 2 Industrial/Commercial (Site-Specific Guidelines) Fresh water for life coarse
Canada	DDT	50-29-3	0.001	-3	Tier 2 Industrial/Commercial (Site-Specific Guidelines) Fresh water for life coarse
Canada	Deltamethrin	52918-63-5	0.0004	-3.39794	Tier 2 Industrial/Commercial (Site-Specific Guidelines) Fresh water for life coarse
Canada	Diazinon	333-41-5	0.003	-2.52288	Tier 2 Industrial/Commercial (Site-Specific Guidelines) Fresh water for life coarse
Canada	Dicamba	1918-00-9	10	1	Tier 2 Industrial/Commercial (Site-Specific Guidelines) Fresh water for life coarse
Canada	Dichlofop-methyl	51338-27-3	6.1	0.78533	Tier 2 Industrial/Commercial (Site-Specific Guidelines) Fresh water for life coarse
Canada	Dieldrin	60-57-1	0.056	-1.25181	Tier 2 Industrial/Commercial (Site-Specific Guidelines) Fresh water for life coarse
Canada	Dimethoate	60-51-5	6.2	0.792392	Tier 2 Industrial/Commercial (Site-Specific Guidelines) Fresh water for life coarse
Canada	Dinoseb	88-85-7	0.05	-1.30103	Tier 2 Industrial/Commercial (Site-Specific Guidelines) Fresh water for life coarse
Canada	Endosulfan	115-29-7	0.03	-1.52288	Tier 2 Industrial/Commercial (Site-Specific Guidelines) Fresh water for life coarse
Canada	Endrin	72-20-8	0.036	-1.4437	Tier 2 Industrial/Commercial (Site-Specific Guidelines) Fresh water for life coarse
Canada	Glyphosate	1071-83-6	65	1.81291	Tier 2 Industrial/Commercial (Site-Specific Guidelines) Fresh water for life coarse
Canada	Heptachlor epoxide	1024-57-3	0.0038	-2.42022	Tier 2 Industrial/Commercial (Site-Specific Guidelines) Fresh water for life coarse
Canada	Imidacloprid	138261-41-3	0.23	-0.638272	Tier 2 Industrial/Commercial (Site-Specific Guidelines) Fresh water for life coarse
Canada	IPBC (3-iodo-2-propynyl	55406-53-6	1.9	0.278754	Tier 2 Industrial/Commercial (Site-Specific Guidelines) Fresh water for life coarse
Canada	Lindane (γ-	58-89-9	0.01	-2	Tier 2 Industrial/Commercial (Site-Specific Guidelines) Fresh water for life coarse
Canada	Linuron	330-55-2	7	0.845098	Tier 2 Industrial/Commercial (Site-Specific Guidelines) Fresh water for life coarse
Canada	Malathion	121-75-5	0.1	-1	Tier 2 Industrial/Commercial (Site-Specific Guidelines) Fresh water for life coarse
Canada	MCPA	94-74-6	2.6	0.414973	Tier 2 Industrial/Commercial (Site-Specific Guidelines) Fresh water for life coarse
Canada	Methoprene	40596-69-8	0.09	-1.04576	Tier 2 Industrial/Commercial (Site-Specific Guidelines) Fresh water for life coarse
Canada	Methoxychlor	72-43-5	0.03	-1.52288	Tier 2 Industrial/Commercial (Site-Specific Guidelines) Fresh water for life coarse
Canada	Metolachlor	51218-45-2	7.8	0.892095	Tier 2 Industrial/Commercial (Site-Specific Guidelines) Fresh water for life coarse
Canada	Metribuzin	21087-64-9	1	0	Tier 2 Industrial/Commercial (Site-Specific Guidelines) Fresh water for life coarse
Canada	Parathion	56-38-2	0.013	-1.88606	Tier 2 Industrial/Commercial (Site-Specific Guidelines) Fresh water for life coarse
Canada	Permethrin	52645-53-1	0.004	-2.39794	Tier 2 Industrial/Commercial (Site-Specific Guidelines) Fresh water for life coarse
Canada	Picloram	1918-02-1	29	1.4624	Tier 2 Industrial/Commercial (Site-Specific Guidelines) Fresh water for life coarse
Canada	Simazine	122-34-9	10	1	Tier 2 Industrial/Commercial (Site-Specific Guidelines) Fresh water for life coarse
Canada	Tebuthiuron	34014-18-1	1.6	0.20412	Tier 2 Industrial/Commercial (Site-Specific Guidelines) Fresh water for life coarse
Canada	Toxaphene	8001-35-2	0.0002	-3.69897	Tier 2 Industrial/Commercial (Site-Specific Guidelines) Fresh water for life coarse
Canada	Triallate	2303-17-5	0.24	-0.619789	Tier 2 Industrial/Commercial (Site-Specific Guidelines) Fresh water for life coarse
Canada	Trifluarin	1582-09-8	0.2	-0.69897	Tier 2 Industrial/Commercial (Site-Specific Guidelines) Fresh water for life coarse
Canada	2,4-D	94-75-7	4	0.60206	Tier 2 Industrial/Commercial (Site-Specific Guidelines) Fresh water for life fine
Canada	Aldicarb	116-06-3	1	0	Tier 2 Industrial/Commercial (Site-Specific Guidelines) Fresh water for life fine
Canada	Aldrin	309-00-2	3	0.477121	Tier 2 Industrial/Commercial (Site-Specific Guidelines) Fresh water for life fine
Canada	Atrazine and metabolites	1912-24-9	1.8	0.255273	Tier 2 Industrial/Commercial (Site-Specific Guidelines) Fresh water for life fine
Canada	Azniphos-methyl	86-50-0	0.01	-2	Tier 2 Industrial/Commercial (Site-Specific Guidelines) Fresh water for life fine
Canada	Bromacil	314-40-9	5	0.69897	Tier 2 Industrial/Commercial (Site-Specific Guidelines) Fresh water for life fine
Canada	Bromoxynil	1689-84-5	5	0.69897	Tier 2 Industrial/Commercial (Site-Specific Guidelines) Fresh water for life fine
Canada	Captan	133-06-2	1.3	0.113943	Tier 2 Industrial/Commercial (Site-Specific Guidelines) Fresh water for life fine
Canada	Carbaryl	63-25-2	0.2	-0.69897	Tier 2 Industrial/Commercial (Site-Specific Guidelines) Fresh water for life fine
Canada	Carbofuran	1563-66-2	1.8	0.255273	Tier 2 Industrial/Commercial (Site-Specific Guidelines) Fresh water for life fine
Canada	Chlordane	12789-03-6,57-74-9	15	1.17609	Tier 2 Industrial/Commercial (Site-Specific Guidelines) Fresh water for life fine
Canada	Chlorothalonil	1897-45-6	0.18	-0.744727	Tier 2 Industrial/Commercial (Site-Specific Guidelines) Fresh water for life fine
Canada	Chlorpyrifos	2921-88-2	0.0035	-2.45593	Tier 2 Industrial/Commercial (Site-Specific Guidelines) Fresh water for life fine
Canada	Cyanazine	21725-46-2	2	0.30103	Tier 2 Industrial/Commercial (Site-Specific Guidelines) Fresh water for life fine
Canada	DDAC	‎7173-51-5	1.5	0.176091	Tier 2 Industrial/Commercial (Site-Specific Guidelines) Fresh water for life fine
Canada	DDT	50-29-3	0.001	-3	Tier 2 Industrial/Commercial (Site-Specific Guidelines) Fresh water for life fine
Canada	Deltamethrin	52918-63-5	0.0004	-3.39794	Tier 2 Industrial/Commercial (Site-Specific Guidelines) Fresh water for life fine
Canada	Diazinon	333-41-5	0.003	-2.52288	Tier 2 Industrial/Commercial (Site-Specific Guidelines) Fresh water for life fine
Canada	Dicamba	1918-00-9	10	1	Tier 2 Industrial/Commercial (Site-Specific Guidelines) Fresh water for life fine
Canada	Dichlofop-methyl	51338-27-3	6.1	0.78533	Tier 2 Industrial/Commercial (Site-Specific Guidelines) Fresh water for life fine
Canada	Dieldrin	60-57-1	0.056	-1.25181	Tier 2 Industrial/Commercial (Site-Specific Guidelines) Fresh water for life fine
Canada	Dimethoate	60-51-5	6.2	0.792392	Tier 2 Industrial/Commercial (Site-Specific Guidelines) Fresh water for life fine
Canada	Dinoseb	88-85-7	0.05	-1.30103	Tier 2 Industrial/Commercial (Site-Specific Guidelines) Fresh water for life fine
Canada	Endosulfan	115-29-7	0.03	-1.52288	Tier 2 Industrial/Commercial (Site-Specific Guidelines) Fresh water for life fine
Canada	Endrin	72-20-8	0.036	-1.4437	Tier 2 Industrial/Commercial (Site-Specific Guidelines) Fresh water for life fine
Canada	Glyphosate	1071-83-6	65	1.81291	Tier 2 Industrial/Commercial (Site-Specific Guidelines) Fresh water for life fine
Canada	Heptachlor epoxide	1024-57-3	0.0038	-2.42022	Tier 2 Industrial/Commercial (Site-Specific Guidelines) Fresh water for life fine
Canada	Imidacloprid	138261-41-3	0.23	-0.638272	Tier 2 Industrial/Commercial (Site-Specific Guidelines) Fresh water for life fine
Canada	IPBC (3-iodo-2-propynyl	55406-53-6	1.9	0.278754	Tier 2 Industrial/Commercial (Site-Specific Guidelines) Fresh water for life fine
Canada	Lindane (γ-	58-89-9	0.01	-2	Tier 2 Industrial/Commercial (Site-Specific Guidelines) Fresh water for life fine
Canada	Linuron	330-55-2	7	0.845098	Tier 2 Industrial/Commercial (Site-Specific Guidelines) Fresh water for life fine
Canada	Malathion	121-75-5	0.1	-1	Tier 2 Industrial/Commercial (Site-Specific Guidelines) Fresh water for life fine
Canada	MCPA	94-74-6	2.6	0.414973	Tier 2 Industrial/Commercial (Site-Specific Guidelines) Fresh water for life fine
Canada	Methoprene	40596-69-8	0.09	-1.04576	Tier 2 Industrial/Commercial (Site-Specific Guidelines) Fresh water for life fine
Canada	Methoxychlor	72-43-5	0.03	-1.52288	Tier 2 Industrial/Commercial (Site-Specific Guidelines) Fresh water for life fine
Canada	Metolachlor	51218-45-2	7.8	0.892095	Tier 2 Industrial/Commercial (Site-Specific Guidelines) Fresh water for life fine
Canada	Metribuzin	21087-64-9	1	0	Tier 2 Industrial/Commercial (Site-Specific Guidelines) Fresh water for life fine
Canada	Parathion	56-38-2	0.013	-1.88606	Tier 2 Industrial/Commercial (Site-Specific Guidelines) Fresh water for life fine
Canada	Permethrin	52645-53-1	0.004	-2.39794	Tier 2 Industrial/Commercial (Site-Specific Guidelines) Fresh water for life fine
Canada	Picloram	1918-02-1	29	1.4624	Tier 2 Industrial/Commercial (Site-Specific Guidelines) Fresh water for life fine
Canada	Simazine	122-34-9	10	1	Tier 2 Industrial/Commercial (Site-Specific Guidelines) Fresh water for life fine
Canada	Tebuthiuron	34014-18-1	1.6	0.20412	Tier 2 Industrial/Commercial (Site-Specific Guidelines) Fresh water for life fine
Canada	Toxaphene	8001-35-2	0.0002	-3.69897	Tier 2 Industrial/Commercial (Site-Specific Guidelines) Fresh water for life fine
Canada	Triallate	2303-17-5	0.24	-0.619789	Tier 2 Industrial/Commercial (Site-Specific Guidelines) Fresh water for life fine
Canada	Trifluarin	1582-09-8	0.2	-0.69897	Tier 2 Industrial/Commercial (Site-Specific Guidelines) Fresh water for life fine
Canada	Chlordane	12789-03-6,57-74-9	1600	3.20412	Tier 2 Industrial/Commercial (Site-Specific Guidelines) Inhalation Coarse
Canada	Heptachlor epoxide	1024-57-3	2	0.30103	Tier 2 Industrial/Commercial (Site-Specific Guidelines) Inhalation Coarse
Canada	Toxaphene	8001-35-2	2900	3.4624	Tier 2 Industrial/Commercial (Site-Specific Guidelines) Inhalation Coarse
Canada	Chlordane	12789-03-6,57-74-9	1700	3.23045	Tier 2 Industrial/Commercial (Site-Specific Guidelines) Inhalation Fine
Canada	Heptachlor epoxide	1024-57-3	51	1.70757	Tier 2 Industrial/Commercial (Site-Specific Guidelines) Inhalation Fine
Canada	Toxaphene	8001-35-2	75000	4.87506	Tier 2 Industrial/Commercial (Site-Specific Guidelines) Inhalation Fine
Canada	Aldicarb	116-06-3	0.15	-0.823909	Tier 2 Industrial/Commercial (Site-Specific Guidelines) Marine life coarse
Canada	Atrazine and metabolites	1912-24-9	10	1	Tier 2 Industrial/Commercial (Site-Specific Guidelines) Marine life coarse
Canada	Carbaryl	63-25-2	0.32	-0.49485	Tier 2 Industrial/Commercial (Site-Specific Guidelines) Marine life coarse
Canada	Chlorothalonil	1897-45-6	0.36	-0.443697	Tier 2 Industrial/Commercial (Site-Specific Guidelines) Marine life coarse
Canada	Chlorpyrifos	2921-88-2	0.002	-2.69897	Tier 2 Industrial/Commercial (Site-Specific Guidelines) Marine life coarse
Canada	Endosulfan	115-29-7	0.02	-1.69897	Tier 2 Industrial/Commercial (Site-Specific Guidelines) Marine life coarse
Canada	MCPA	94-74-6	4.2	0.623249	Tier 2 Industrial/Commercial (Site-Specific Guidelines) Marine life coarse
Canada	Permethrin	52645-53-1	0.001	-3	Tier 2 Industrial/Commercial (Site-Specific Guidelines) Marine life coarse
Canada	Aldicarb	116-06-3	0.15	-0.823909	Tier 2 Industrial/Commercial (Site-Specific Guidelines) Marine life fine
Canada	Atrazine and metabolites	1912-24-9	10	1	Tier 2 Industrial/Commercial (Site-Specific Guidelines) Marine life fine
Canada	Carbaryl	63-25-2	0.32	-0.49485	Tier 2 Industrial/Commercial (Site-Specific Guidelines) Marine life fine
Canada	Chlorothalonil	1897-45-6	0.36	-0.443697	Tier 2 Industrial/Commercial (Site-Specific Guidelines) Marine life fine
Canada	Chlorpyrifos	2921-88-2	0.002	-2.69897	Tier 2 Industrial/Commercial (Site-Specific Guidelines) Marine life fine
Canada	Endosulfan	115-29-7	0.02	-1.69897	Tier 2 Industrial/Commercial (Site-Specific Guidelines) Marine life fine
Canada	MCPA	94-74-6	4.2	0.623249	Tier 2 Industrial/Commercial (Site-Specific Guidelines) Marine life fine
Canada	Permethrin	52645-53-1	0.001	-3	Tier 2 Industrial/Commercial (Site-Specific Guidelines) Marine life fine
Canada	2,4-D	94-75-7	4	0.60206	Tier 2 Residential (Site-Specific Guidelines) Fresh water for life coarse
Canada	Aldicarb	116-06-3	1	0	Tier 2 Residential (Site-Specific Guidelines) Fresh water for life coarse
Canada	Aldrin	309-00-2	3	0.477121	Tier 2 Residential (Site-Specific Guidelines) Fresh water for life coarse
Canada	Atrazine and metabolites	1912-24-9	1.8	0.255273	Tier 2 Residential (Site-Specific Guidelines) Fresh water for life coarse
Canada	Azniphos-methyl	86-50-0	0.01	-2	Tier 2 Residential (Site-Specific Guidelines) Fresh water for life coarse
Canada	Bromacil	314-40-9	5	0.69897	Tier 2 Residential (Site-Specific Guidelines) Fresh water for life coarse
Canada	Bromoxynil	1689-84-5	5	0.69897	Tier 2 Residential (Site-Specific Guidelines) Fresh water for life coarse
Canada	Captan	133-06-2	1.3	0.113943	Tier 2 Residential (Site-Specific Guidelines) Fresh water for life coarse
Canada	Carbaryl	63-25-2	0.2	-0.69897	Tier 2 Residential (Site-Specific Guidelines) Fresh water for life coarse
Canada	Carbofuran	1563-66-2	1.8	0.255273	Tier 2 Residential (Site-Specific Guidelines) Fresh water for life coarse
Canada	Chlordane	12789-03-6,57-74-9	15	1.17609	Tier 2 Residential (Site-Specific Guidelines) Fresh water for life coarse
Canada	Chlorothalonil	1897-45-6	0.18	-0.744727	Tier 2 Residential (Site-Specific Guidelines) Fresh water for life coarse
Canada	Chlorpyrifos	2921-88-2	0.0035	-2.45593	Tier 2 Residential (Site-Specific Guidelines) Fresh water for life coarse
Canada	Cyanazine	21725-46-2	2	0.30103	Tier 2 Residential (Site-Specific Guidelines) Fresh water for life coarse
Canada	DDAC	‎7173-51-5	1.5	0.176091	Tier 2 Residential (Site-Specific Guidelines) Fresh water for life coarse
Canada	DDT	50-29-3	0.001	-3	Tier 2 Residential (Site-Specific Guidelines) Fresh water for life coarse
Canada	Deltamethrin	52918-63-5	0.0004	-3.39794	Tier 2 Residential (Site-Specific Guidelines) Fresh water for life coarse
Canada	Diazinon	333-41-5	0.003	-2.52288	Tier 2 Residential (Site-Specific Guidelines) Fresh water for life coarse
Canada	Dicamba	1918-00-9	10	1	Tier 2 Residential (Site-Specific Guidelines) Fresh water for life coarse
Canada	Dichlofop-methyl	51338-27-3	6.1	0.78533	Tier 2 Residential (Site-Specific Guidelines) Fresh water for life coarse
Canada	Dieldrin	60-57-1	0.056	-1.25181	Tier 2 Residential (Site-Specific Guidelines) Fresh water for life coarse
Canada	Dimethoate	60-51-5	6.2	0.792392	Tier 2 Residential (Site-Specific Guidelines) Fresh water for life coarse
Canada	Dinoseb	88-85-7	0.05	-1.30103	Tier 2 Residential (Site-Specific Guidelines) Fresh water for life coarse
Canada	Endosulfan	115-29-7	0.03	-1.52288	Tier 2 Residential (Site-Specific Guidelines) Fresh water for life coarse
Canada	Endrin	72-20-8	0.036	-1.4437	Tier 2 Residential (Site-Specific Guidelines) Fresh water for life coarse
Canada	Glyphosate	1071-83-6	65	1.81291	Tier 2 Residential (Site-Specific Guidelines) Fresh water for life coarse
Canada	Heptachlor epoxide	1024-57-3	0.0038	-2.42022	Tier 2 Residential (Site-Specific Guidelines) Fresh water for life coarse
Canada	Imidacloprid	138261-41-3	0.23	-0.638272	Tier 2 Residential (Site-Specific Guidelines) Fresh water for life coarse
Canada	IPBC (3-iodo-2-propynyl	55406-53-6	1.9	0.278754	Tier 2 Residential (Site-Specific Guidelines) Fresh water for life coarse
Canada	Lindane (γ-	58-89-9	0.01	-2	Tier 2 Residential (Site-Specific Guidelines) Fresh water for life coarse
Canada	Linuron	330-55-2	7	0.845098	Tier 2 Residential (Site-Specific Guidelines) Fresh water for life coarse
Canada	Malathion	121-75-5	0.1	-1	Tier 2 Residential (Site-Specific Guidelines) Fresh water for life coarse
Canada	MCPA	94-74-6	2.6	0.414973	Tier 2 Residential (Site-Specific Guidelines) Fresh water for life coarse
Canada	Methoprene	40596-69-8	0.09	-1.04576	Tier 2 Residential (Site-Specific Guidelines) Fresh water for life coarse
Canada	Methoxychlor	72-43-5	0.03	-1.52288	Tier 2 Residential (Site-Specific Guidelines) Fresh water for life coarse
Canada	Metolachlor	51218-45-2	7.8	0.892095	Tier 2 Residential (Site-Specific Guidelines) Fresh water for life coarse
Canada	Metribuzin	21087-64-9	1	0	Tier 2 Residential (Site-Specific Guidelines) Fresh water for life coarse
Canada	Parathion	56-38-2	0.013	-1.88606	Tier 2 Residential (Site-Specific Guidelines) Fresh water for life coarse
Canada	Permethrin	52645-53-1	0.004	-2.39794	Tier 2 Residential (Site-Specific Guidelines) Fresh water for life coarse
Canada	Picloram	1918-02-1	29	1.4624	Tier 2 Residential (Site-Specific Guidelines) Fresh water for life coarse
Canada	Simazine	122-34-9	10	1	Tier 2 Residential (Site-Specific Guidelines) Fresh water for life coarse
Canada	Tebuthiuron	34014-18-1	1.6	0.20412	Tier 2 Residential (Site-Specific Guidelines) Fresh water for life coarse
Canada	Toxaphene	8001-35-2	0.0002	-3.69897	Tier 2 Residential (Site-Specific Guidelines) Fresh water for life coarse
Canada	Triallate	2303-17-5	0.24	-0.619789	Tier 2 Residential (Site-Specific Guidelines) Fresh water for life coarse
Canada	Trifluarin	1582-09-8	0.2	-0.69897	Tier 2 Residential (Site-Specific Guidelines) Fresh water for life coarse
Canada	2,4-D	94-75-7	4	0.60206	Tier 2 Residential (Site-Specific Guidelines) Fresh water for life fine
Canada	Aldicarb	116-06-3	1	0	Tier 2 Residential (Site-Specific Guidelines) Fresh water for life fine
Canada	Aldrin	309-00-2	3	0.477121	Tier 2 Residential (Site-Specific Guidelines) Fresh water for life fine
Canada	Atrazine and metabolites	1912-24-9	1.8	0.255273	Tier 2 Residential (Site-Specific Guidelines) Fresh water for life fine
Canada	Azniphos-methyl	86-50-0	0.01	-2	Tier 2 Residential (Site-Specific Guidelines) Fresh water for life fine
Canada	Bromacil	314-40-9	5	0.69897	Tier 2 Residential (Site-Specific Guidelines) Fresh water for life fine
Canada	Bromoxynil	1689-84-5	5	0.69897	Tier 2 Residential (Site-Specific Guidelines) Fresh water for life fine
Canada	Captan	133-06-2	1.3	0.113943	Tier 2 Residential (Site-Specific Guidelines) Fresh water for life fine
Canada	Carbaryl	63-25-2	0.2	-0.69897	Tier 2 Residential (Site-Specific Guidelines) Fresh water for life fine
Canada	Carbofuran	1563-66-2	1.8	0.255273	Tier 2 Residential (Site-Specific Guidelines) Fresh water for life fine
Canada	Chlordane	12789-03-6,57-74-9	15	1.17609	Tier 2 Residential (Site-Specific Guidelines) Fresh water for life fine
Canada	Chlorothalonil	1897-45-6	0.18	-0.744727	Tier 2 Residential (Site-Specific Guidelines) Fresh water for life fine
Canada	Chlorpyrifos	2921-88-2	0.0035	-2.45593	Tier 2 Residential (Site-Specific Guidelines) Fresh water for life fine
Canada	Cyanazine	21725-46-2	2	0.30103	Tier 2 Residential (Site-Specific Guidelines) Fresh water for life fine
Canada	DDAC	‎7173-51-5	1.5	0.176091	Tier 2 Residential (Site-Specific Guidelines) Fresh water for life fine
Canada	DDT	50-29-3	0.001	-3	Tier 2 Residential (Site-Specific Guidelines) Fresh water for life fine
Canada	Deltamethrin	52918-63-5	0.0004	-3.39794	Tier 2 Residential (Site-Specific Guidelines) Fresh water for life fine
Canada	Diazinon	333-41-5	0.003	-2.52288	Tier 2 Residential (Site-Specific Guidelines) Fresh water for life fine
Canada	Dicamba	1918-00-9	10	1	Tier 2 Residential (Site-Specific Guidelines) Fresh water for life fine
Canada	Dichlofop-methyl	51338-27-3	6.1	0.78533	Tier 2 Residential (Site-Specific Guidelines) Fresh water for life fine
Canada	Dieldrin	60-57-1	0.056	-1.25181	Tier 2 Residential (Site-Specific Guidelines) Fresh water for life fine
Canada	Dimethoate	60-51-5	6.2	0.792392	Tier 2 Residential (Site-Specific Guidelines) Fresh water for life fine
Canada	Dinoseb	88-85-7	0.05	-1.30103	Tier 2 Residential (Site-Specific Guidelines) Fresh water for life fine
Canada	Endosulfan	115-29-7	0.03	-1.52288	Tier 2 Residential (Site-Specific Guidelines) Fresh water for life fine
Canada	Endrin	72-20-8	0.036	-1.4437	Tier 2 Residential (Site-Specific Guidelines) Fresh water for life fine
Canada	Glyphosate	1071-83-6	65	1.81291	Tier 2 Residential (Site-Specific Guidelines) Fresh water for life fine
Canada	Heptachlor epoxide	1024-57-3	0.0038	-2.42022	Tier 2 Residential (Site-Specific Guidelines) Fresh water for life fine
Canada	Imidacloprid	138261-41-3	0.23	-0.638272	Tier 2 Residential (Site-Specific Guidelines) Fresh water for life fine
Canada	IPBC (3-iodo-2-propynyl	55406-53-6	1.9	0.278754	Tier 2 Residential (Site-Specific Guidelines) Fresh water for life fine
Canada	Lindane (γ-	58-89-9	0.01	-2	Tier 2 Residential (Site-Specific Guidelines) Fresh water for life fine
Canada	Linuron	330-55-2	7	0.845098	Tier 2 Residential (Site-Specific Guidelines) Fresh water for life fine
Canada	Malathion	121-75-5	0.1	-1	Tier 2 Residential (Site-Specific Guidelines) Fresh water for life fine
Canada	MCPA	94-74-6	2.6	0.414973	Tier 2 Residential (Site-Specific Guidelines) Fresh water for life fine
Canada	Methoprene	40596-69-8	0.09	-1.04576	Tier 2 Residential (Site-Specific Guidelines) Fresh water for life fine
Canada	Methoxychlor	72-43-5	0.03	-1.52288	Tier 2 Residential (Site-Specific Guidelines) Fresh water for life fine
Canada	Metolachlor	51218-45-2	7.8	0.892095	Tier 2 Residential (Site-Specific Guidelines) Fresh water for life fine
Canada	Metribuzin	21087-64-9	1	0	Tier 2 Residential (Site-Specific Guidelines) Fresh water for life fine
Canada	Parathion	56-38-2	0.013	-1.88606	Tier 2 Residential (Site-Specific Guidelines) Fresh water for life fine
Canada	Permethrin	52645-53-1	0.004	-2.39794	Tier 2 Residential (Site-Specific Guidelines) Fresh water for life fine
Canada	Picloram	1918-02-1	29	1.4624	Tier 2 Residential (Site-Specific Guidelines) Fresh water for life fine
Canada	Simazine	122-34-9	10	1	Tier 2 Residential (Site-Specific Guidelines) Fresh water for life fine
Canada	Tebuthiuron	34014-18-1	1.6	0.20412	Tier 2 Residential (Site-Specific Guidelines) Fresh water for life fine
Canada	Toxaphene	8001-35-2	0.0002	-3.69897	Tier 2 Residential (Site-Specific Guidelines) Fresh water for life fine
Canada	Triallate	2303-17-5	0.24	-0.619789	Tier 2 Residential (Site-Specific Guidelines) Fresh water for life fine
Canada	Trifluarin	1582-09-8	0.2	-0.69897	Tier 2 Residential (Site-Specific Guidelines) Fresh water for life fine
Canada	Chlordane	12789-03-6,57-74-9	58	1.76343	Tier 2 Residential (Site-Specific Guidelines) Inhalation Coarse
Canada	Heptachlor epoxide	1024-57-3	0.24	-0.619789	Tier 2 Residential (Site-Specific Guidelines) Inhalation Coarse
Canada	Toxaphene	8001-35-2	310	2.49136	Tier 2 Residential (Site-Specific Guidelines) Inhalation Coarse
Canada	Chlordane	12789-03-6,57-74-9	86	1.9345	Tier 2 Residential (Site-Specific Guidelines) Inhalation Fine
Canada	Heptachlor epoxide	1024-57-3	4.3	0.633468	Tier 2 Residential (Site-Specific Guidelines) Inhalation Fine
Canada	Toxaphene	8001-35-2	6400	3.80618	Tier 2 Residential (Site-Specific Guidelines) Inhalation Fine
Canada	Atrazine and metabolites	1912-24-9	10	1	Tier 2 Residential (Site-Specific Guidelines) Marine life coarse
Canada	Carbaryl	63-25-2	0.32	-0.49485	Tier 2 Residential (Site-Specific Guidelines) Marine life coarse
Canada	Chlorothalonil	1897-45-6	0.36	-0.443697	Tier 2 Residential (Site-Specific Guidelines) Marine life coarse
Canada	Chlorpyrifos	2921-88-2	0.002	-2.69897	Tier 2 Residential (Site-Specific Guidelines) Marine life coarse
Canada	Endosulfan	115-29-7	0.02	-1.69897	Tier 2 Residential (Site-Specific Guidelines) Marine life coarse
Canada	MCPA	94-74-6	4.2	0.623249	Tier 2 Residential (Site-Specific Guidelines) Marine life coarse
Canada	Permethrin	52645-53-1	0.001	-3	Tier 2 Residential (Site-Specific Guidelines) Marine life coarse
Canada	Aldicarb	116-06-3	0.15	-0.823909	Tier 2 Residential (Site-Specific Guidelines) Marine life fine
Canada	Atrazine and metabolites	1912-24-9	10	1	Tier 2 Residential (Site-Specific Guidelines) Marine life fine
Canada	Carbaryl	63-25-2	0.32	-0.49485	Tier 2 Residential (Site-Specific Guidelines) Marine life fine
Canada	Chlorothalonil	1897-45-6	0.36	-0.443697	Tier 2 Residential (Site-Specific Guidelines) Marine life fine
Canada	Chlorpyrifos	2921-88-2	0.002	-2.69897	Tier 2 Residential (Site-Specific Guidelines) Marine life fine
Canada	Endosulfan	115-29-7	0.02	-1.69897	Tier 2 Residential (Site-Specific Guidelines) Marine life fine
Canada	MCPA	94-74-6	4.2	0.623249	Tier 2 Residential (Site-Specific Guidelines) Marine life fine
Canada	Permethrin	52645-53-1	0.001	-3	Tier 2 Residential (Site-Specific Guidelines) Marine life fine
China	HCH compounds (sum)		0.01	-2	I
China	a-HCH	319-84-6	0.01	-2	I
China	b-HCH	319-85-7	0.01	-2	I
China	g-HCH lindane	58-89-9	0.01	-2	I
China	d-HCH	319-86-8	0.01	-2	I
China	DDT sum		0.01	-2	I
China	DDD	72-54-8	0.01	-2	I
China	DDE	72-55-9	0.01	-2	I
China	DDT	50-29-3	0.01	-2	I
China	o,p-DDT	789-02-6	0.01	-2	I
China	2,4-D	94-75-7	0.1	-1	I
China	Carbofuran	1563-66-2	0.05	-1.30103	I
China	Aldicarb	116-06-3	0.05	-1.30103	I
China	DDVP	62-73-7	0.05	-1.30103	I
China	Parathion methyl	298-00-0	0.05	-1.30103	I
China	Malathion	121-75-5	0.05	-1.30103	I
China	Dimethoate	60-51-5	0.05	-1.30103	I
China	Chlorpyrifos	2921-88-2	0.05	-1.30103	I
China	Chlorothalonil	1897-45-6	0.05	-1.30103	I
China	Atrazine	1912-24-9	0.05	-1.30103	I
China	Glyphosate	1071-83-6	0.1	-1	I
China	HCH compounds (sum)		0.5	-0.30103	II
China	a-HCH	319-84-6	0.5	-0.30103	II
China	b-HCH	319-85-7	0.5	-0.30103	II
China	g-HCH lindane	58-89-9	0.2	-0.69897	II
China	d-HCH	319-86-8	0.5	-0.30103	II
China	DDT sum		0.1	-1	II
China	DDD	72-54-8	0.1	-1	II
China	DDE	72-55-9	0.1	-1	II
China	DDT	50-29-3	0.1	-1	II
China	o,p-DDT	789-02-6	0.1	-1	II
China	2,4-D	94-75-7	6	0.778151	II
China	Carbofuran	1563-66-2	1.4	0.146128	II
China	Aldicarb	116-06-3	0.6	-0.221849	II
China	DDVP	62-73-7	0.1	-1	II
China	Parathion methyl	298-00-0	4	0.60206	II
China	Malathion	121-75-5	25	1.39794	II
China	Dimethoate	60-51-5	16	1.20412	II
China	Chlorpyrifos	2921-88-2	6	0.778151	II
China	Chlorothalonil	1897-45-6	1	0	II
China	Atrazine	1912-24-9	0.4	-0.39794	II
China	Glyphosate	1071-83-6	140	2.14613	II
China	HCH compounds (sum)		5	0.69897	III
China	a-HCH	319-84-6	5	0.69897	III
China	b-HCH	319-85-7	5	0.69897	III
China	g-HCH lindane	58-89-9	2	0.30103	III
China	d-HCH	319-86-8	5	0.69897	III
China	DDT sum		1	0	III
China	DDD	72-54-8	1	0	III
China	DDE	72-55-9	1	0	III
China	DDT	50-29-3	1	0	III
China	o,p-DDT	789-02-6	1	0	III
China	2,4-D	94-75-7	30	1.47712	III
China	Carbofuran	1563-66-2	7	0.845098	III
China	Aldicarb	116-06-3	3	0.477121	III
China	DDVP	62-73-7	1	0	III
China	Parathion methyl	298-00-0	20	1.30103	III
China	Malathion	121-75-5	250	2.39794	III
China	Dimethoate	60-51-5	80	1.90309	III
China	Chlorpyrifos	2921-88-2	30	1.47712	III
China	Chlorothalonil	1897-45-6	10	1	III
China	Atrazine	1912-24-9	2	0.30103	III
China	Glyphosate	1071-83-6	700	2.8451	III
China	HCH compounds (sum)		10	1	IV
China	a-HCH	319-84-6	10	1	IV
China	b-HCH	319-85-7	10	1	IV
China	g-HCH lindane	58-89-9	150	2.17609	IV
China	d-HCH	319-86-8	10	1	IV
China	DDT sum		2	0.30103	IV
China	DDD	72-54-8	2	0.30103	IV
China	DDE	72-55-9	2	0.30103	IV
China	DDT	50-29-3	2	0.30103	IV
China	o,p-DDT	789-02-6	2	0.30103	IV
China	2,4-D	94-75-7	150	2.17609	IV
China	Carbofuran	1563-66-2	14	1.14613	IV
China	Aldicarb	116-06-3	30	1.47712	IV
China	DDVP	62-73-7	2	0.30103	IV
China	Parathion methyl	298-00-0	40	1.60206	IV
China	Malathion	121-75-5	500	2.69897	IV
China	Dimethoate	60-51-5	160	2.20412	IV
China	Chlorpyrifos	2921-88-2	60	1.77815	IV
China	Chlorothalonil	1897-45-6	150	2.17609	IV
China	Atrazine	1912-24-9	600	2.77815	IV
China	Glyphosate	1071-83-6	1400	3.14613	IV
China	HCH compounds (sum)		10	1	V
China	a-HCH	319-84-6	10	1	V
China	b-HCH	319-85-7	10	1	V
China	g-HCH lindane	58-89-9	150	2.17609	V
China	d-HCH	319-86-8	10	1	V
China	DDT sum		2	0.30103	V
China	DDD	72-54-8	2	0.30103	V
China	DDE	72-55-9	2	0.30103	V
China	DDT	50-29-3	2	0.30103	V
China	o,p-DDT	789-02-6	2	0.30103	V
China	2,4-D	94-75-7	150	2.17609	V
China	Carbofuran	1563-66-2	14	1.14613	V
China	Aldicarb	116-06-3	30	1.47712	V
China	DDVP	62-73-7	2	0.30103	V
China	Parathion methyl	298-00-0	40	1.60206	V
China	Malathion	121-75-5	500	2.69897	V
China	Dimethoate	60-51-5	160	2.20412	V
China	Chlorpyrifos	2921-88-2	60	1.77815	V
China	Chlorothalonil	1897-45-6	150	2.17609	V
China	Atrazine	1912-24-9	600	2.77815	V
China	Glyphosate	1071-83-6	1400	3.14613	V
Croatia	alachlor	15972-60-8	0.3	-0.522879	SKVO for PGK (2) Groundwater (3) [μg / l]
Croatia	atrazine	1912-24-9	0.6	-0.221849	SKVO for PGK (2) Groundwater (3) [μg / l]
Croatia	Klorofenvinfos	470-90-6	0.1	-1	SKVO for PGK (2) Groundwater (3) [μg / l]
Croatia	Chlorpyrifos (chlorpyrifos ethyl)	2921-88-2	0.03	-1.52288	SKVO for PGK (2) Groundwater (3) [μg / l]
Croatia	Cyclodextrin pesticides:		0.01	-2	SKVO for PGK (2) Groundwater (3) [μg / l]
Croatia	Aldrin (7)	309-00-2	0.01	-2	SKVO for PGK (2) Groundwater (3) [μg / l]
Croatia	Dieldrin (7)	60-57-1	0.01	-2	SKVO for PGK (2) Groundwater (3) [μg / l]
Croatia	Endrin (7)	72-20-8	0.01	-2	SKVO for PGK (2) Groundwater (3) [μg / l]
Croatia	Izodrin (7)	465-73-6	0.01	-2	SKVO for PGK (2) Groundwater (3) [μg / l]
Croatia	Total DDT (7) (8)		0.025	-1.60206	SKVO for PGK (2) Groundwater (3) [μg / l]
Croatia	DDD	72-54-8	0.025	-1.60206	SKVO for PGK (2) Groundwater (3) [μg / l]
Croatia	DDE	72-55-9	0.025	-1.60206	SKVO for PGK (2) Groundwater (3) [μg / l]
Croatia	o,p-DDT	789-02-6	0.025	-1.60206	SKVO for PGK (2) Groundwater (3) [μg / l]
Croatia	para-para-DDT (7)	50-29-3	0.01	-2	SKVO for PGK (2) Groundwater (3) [μg / l]
Croatia	1,2-dichloroethane	107-06-2	10	1	SKVO for PGK (2) Groundwater (3) [μg / l]
Croatia	DCM	75-09-2	20	1.30103	SKVO for PGK (2) Groundwater (3) [μg / l]
Croatia	Di (2-ethylhexyl) phthalate (DEHP)	117-81-7	1.3	0.113943	SKVO for PGK (2) Groundwater (3) [μg / l]
Croatia	diuron	330-54-1	0.2	-0.69897	SKVO for PGK (2) Groundwater (3) [μg / l]
Croatia	Endosulfan (11)	115-29-7	0.005	-2.30103	SKVO for PGK (2) Groundwater (3) [μg / l]
Croatia	Hexachlorocyclohexane (12)	608-73-1	0.02	-1.69897	SKVO for PGK (2) Groundwater (3) [μg / l]
Croatia	a-HCH	319-84-6	0.02	-1.69897	SKVO for PGK (2) Groundwater (3) [μg / l]
Croatia	b-HCH	319-85-7	0.02	-1.69897	SKVO for PGK (2) Groundwater (3) [μg / l]
Croatia	g-HCH lindane	58-89-9	0.02	-1.69897	SKVO for PGK (2) Groundwater (3) [μg / l]
Croatia	d-HCH	319-86-8	0.02	-1.69897	SKVO for PGK (2) Groundwater (3) [μg / l]
Croatia	isoproturon	34123-59-6	0.3	-0.522879	SKVO for PGK (2) Groundwater (3) [μg / l]
Croatia	pentachlorophenol	87-86-5	0.4	-0.39794	SKVO for PGK (2) Groundwater (3) [μg / l]
Croatia	simazine	122-34-9	1	0	SKVO for PGK (2) Groundwater (3) [μg / l]
Croatia	trifluralin	1582-09-8	0.03	-1.52288	SKVO for PGK (2) Groundwater (3) [μg / l]
Croatia	alachlor	15972-60-8	0.7	-0.154902	SKVO for MGK (4) Groundwater (3) [μg / l]
Croatia	atrazine	1912-24-9	2	0.30103	SKVO for MGK (4) Groundwater (3) [μg / l]
Croatia	Klorofenvinfos	470-90-6	0.3	-0.522879	SKVO for MGK (4) Groundwater (3) [μg / l]
Croatia	Chlorpyrifos (chlorpyrifos ethyl)	2921-88-2	0.1	-1	SKVO for MGK (4) Groundwater (3) [μg / l]
Croatia	diuron	330-54-1	1.8	0.255273	SKVO for MGK (4) Groundwater (3) [μg / l]
Croatia	Endosulfan (11)	115-29-7	0.01	-2	SKVO for MGK (4) Groundwater (3) [μg / l]
Croatia	Hexachlorocyclohexane (12)	608-73-1	0.04	-1.39794	SKVO for MGK (4) Groundwater (3) [μg / l]
Croatia	a-HCH	319-84-6	0.04	-1.39794	SKVO for MGK (4) Groundwater (3) [μg / l]
Croatia	b-HCH	319-85-7	0.04	-1.39794	SKVO for MGK (4) Groundwater (3) [μg / l]
Croatia	g-HCH lindane	58-89-9	0.04	-1.39794	SKVO for MGK (4) Groundwater (3) [μg / l]
Croatia	d-HCH	319-86-8	0.04	-1.39794	SKVO for MGK (4) Groundwater (3) [μg / l]
Croatia	isoproturon	34123-59-6	1	0	SKVO for MGK (4) Groundwater (3) [μg / l]
Croatia	pentachlorophenol	87-86-5	1	0	SKVO for MGK (4) Groundwater (3) [μg / l]
Croatia	simazine	122-34-9	4	0.60206	SKVO for MGK (4) Groundwater (3) [μg / l]
Croatia	Pesticide individual		0.1	-1	-
Croatia	Atrazine	1912-24-9	0.1	-1	-
Croatia	Chlorpyrifos	2921-88-2	0.1	-1	-
Croatia	Simazine	122-34-9	0.1	-1	-
Croatia	Diuron	330-54-1	0.1	-1	-
Croatia	p,p'-DDT	50-29-3	0.1	-1	-
Croatia	Dieldrin	60-57-1	0.1	-1	-
Croatia	Terbuthylazine	5915-41-3	0.1	-1	-
Croatia	γ-HCH(Lindane)	58-89-9	0.1	-1	-
Croatia	α-endosulfan	959-98-8	0.1	-1	-
Croatia	Metolachlor	51218-45-2	0.1	-1	-
Croatia	p,p'-DDE	72-55-9	0.1	-1	-
Croatia	β-endosulfan	33213-65-9	0.1	-1	-
Croatia	Endosulfan sulfate	1031-07-8	0.1	-1	-
Croatia	Endrin	72-20-8	0.1	-1	-
Croatia	Bentazon	25057-89-0	0.1	-1	-
Croatia	Heptachlor	76-44-8	0.1	-1	-
Croatia	Dimethoate	60-51-5	0.1	-1	-
Croatia	Malathion	121-75-5	0.1	-1	-
Croatia	Parathion-Methyl	298-00-0	0.1	-1	-
Croatia	Carbendazim	10605-21-7	0.1	-1	-
Croatia	Alachlor	15972-60-8	0.1	-1	-
Croatia	Glyphosate	1071-83-6	0.1	-1	-
Croatia	α-HCH	319-84-6	0.1	-1	-
Croatia	β-HCH	319-85-7	0.1	-1	-
Croatia	p,p'-DDD	72-54-8	0.1	-1	-
Croatia	Diazinon	333-41-5	0.1	-1	-
Croatia	Carbofuran	1563-66-2	0.1	-1	-
Croatia	Aldrin	309-00-2	0.1	-1	-
Croatia	MCPA	94-74-6	0.1	-1	-
Croatia	2,4-D	94-75-7	0.1	-1	-
Croatia	total		0.5	-0.30103	-
Cyprus	Pesticide individual		0.1	-1	-
Cyprus	Alachlor	15972-60-8	0.1	-1	-
Cyprus	Atrazine	1912-24-9	0.1	-1	-
Cyprus	Bentazon	25057-89-0	0.1	-1	-
Cyprus	Carbendazim	10605-21-7	0.1	-1	-
Cyprus	Carbofuran	1563-66-2	0.1	-1	-
Cyprus	Chlorpyrifos	2921-88-2	0.1	-1	-
Cyprus	Aldrin	309-00-2	0.1	-1	-
Cyprus	MCPA	94-74-6	0.1	-1	-
Cyprus	Diazinon	333-41-5	0.1	-1	-
Cyprus	Dieldrin	60-57-1	0.1	-1	-
Cyprus	Dimethoate	60-51-5	0.1	-1	-
Cyprus	Diuron	330-54-1	0.1	-1	-
Cyprus	Endosulfan sulfate	1031-07-8	0.1	-1	-
Cyprus	Endrin	72-20-8	0.1	-1	-
Cyprus	Glyphosate	1071-83-6	0.1	-1	-
Cyprus	Heptachlor	76-44-8	0.1	-1	-
Cyprus	2,4-D	94-75-7	0.1	-1	-
Cyprus	Malathion	121-75-5	0.1	-1	-
Cyprus	Metolachlor	51218-45-2	0.1	-1	-
Cyprus	p,p'-DDD	72-54-8	0.1	-1	-
Cyprus	p,p'-DDE	72-55-9	0.1	-1	-
Cyprus	p,p'-DDT	50-29-3	0.1	-1	-
Cyprus	Parathion-Methyl	298-00-0	0.1	-1	-
Cyprus	Simazine	122-34-9	0.1	-1	-
Cyprus	Terbuthylazine	5915-41-3	0.1	-1	-
Cyprus	α-endosulfan	959-98-8	0.1	-1	-
Cyprus	α-HCH	319-84-6	0.1	-1	-
Cyprus	β-endosulfan	33213-65-9	0.1	-1	-
Cyprus	β-HCH	319-85-7	0.1	-1	-
Cyprus	γ-HCH(Lindane)	58-89-9	0.1	-1	-
Cyprus	total		0.5	-0.30103	-
Czech Republic	Pesticide individual		0.1	-1	-
Czech Republic	Alachlor	15972-60-8	0.1	-1	-
Czech Republic	Atrazine	1912-24-9	0.1	-1	-
Czech Republic	Bentazon	25057-89-0	0.1	-1	-
Czech Republic	Carbendazim	10605-21-7	0.1	-1	-
Czech Republic	Carbofuran	1563-66-2	0.1	-1	-
Czech Republic	Chlorpyrifos	2921-88-2	0.1	-1	-
Czech Republic	Aldrin	309-00-2	0.1	-1	-
Czech Republic	MCPA	94-74-6	0.1	-1	-
Czech Republic	Diazinon	333-41-5	0.1	-1	-
Czech Republic	Dieldrin	60-57-1	0.1	-1	-
Czech Republic	Dimethoate	60-51-5	0.1	-1	-
Czech Republic	Diuron	330-54-1	0.1	-1	-
Czech Republic	Endosulfan sulfate	1031-07-8	0.1	-1	-
Czech Republic	Endrin	72-20-8	0.1	-1	-
Czech Republic	Glyphosate	1071-83-6	0.1	-1	-
Czech Republic	Heptachlor	76-44-8	0.1	-1	-
Czech Republic	2,4-D	94-75-7	0.1	-1	-
Czech Republic	Malathion	121-75-5	0.1	-1	-
Czech Republic	Metolachlor	51218-45-2	0.1	-1	-
Czech Republic	p,p'-DDD	72-54-8	0.1	-1	-
Czech Republic	p,p'-DDE	72-55-9	0.1	-1	-
Czech Republic	p,p'-DDT	50-29-3	0.1	-1	-
Czech Republic	Parathion-Methyl	298-00-0	0.1	-1	-
Czech Republic	Simazine	122-34-9	0.1	-1	-
Czech Republic	Terbuthylazine	5915-41-3	0.1	-1	-
Czech Republic	α-endosulfan	959-98-8	0.1	-1	-
Czech Republic	α-HCH	319-84-6	0.1	-1	-
Czech Republic	β-endosulfan	33213-65-9	0.1	-1	-
Czech Republic	β-HCH	319-85-7	0.1	-1	-
Czech Republic	γ-HCH(Lindane)	58-89-9	0.1	-1	-
Czech Republic	total		0.5	-0.30103	-
Denmark	Pesticide individual		0.1	-1	-
Denmark	Alachlor	15972-60-8	0.1	-1	-
Denmark	Atrazine	1912-24-9	0.1	-1	-
Denmark	Bentazon	25057-89-0	0.1	-1	-
Denmark	Carbendazim	10605-21-7	0.1	-1	-
Denmark	Carbofuran	1563-66-2	0.1	-1	-
Denmark	Chlorpyrifos	2921-88-2	0.1	-1	-
Denmark	Aldrin	309-00-2	0.1	-1	-
Denmark	MCPA	94-74-6	0.1	-1	-
Denmark	Diazinon	333-41-5	0.1	-1	-
Denmark	Dieldrin	60-57-1	0.1	-1	-
Denmark	Dimethoate	60-51-5	0.1	-1	-
Denmark	Diuron	330-54-1	0.1	-1	-
Denmark	Endosulfan sulfate	1031-07-8	0.1	-1	-
Denmark	Endrin	72-20-8	0.1	-1	-
Denmark	Glyphosate	1071-83-6	0.1	-1	-
Denmark	Heptachlor	76-44-8	0.1	-1	-
Denmark	2,4-D	94-75-7	0.1	-1	-
Denmark	Malathion	121-75-5	0.1	-1	-
Denmark	Metolachlor	51218-45-2	0.1	-1	-
Denmark	p,p'-DDD	72-54-8	0.1	-1	-
Denmark	p,p'-DDE	72-55-9	0.1	-1	-
Denmark	p,p'-DDT	50-29-3	0.1	-1	-
Denmark	Parathion-Methyl	298-00-0	0.1	-1	-
Denmark	Simazine	122-34-9	0.1	-1	-
Denmark	Terbuthylazine	5915-41-3	0.1	-1	-
Denmark	α-endosulfan	959-98-8	0.1	-1	-
Denmark	α-HCH	319-84-6	0.1	-1	-
Denmark	β-endosulfan	33213-65-9	0.1	-1	-
Denmark	β-HCH	319-85-7	0.1	-1	-
Denmark	γ-HCH(Lindane)	58-89-9	0.1	-1	-
Denmark	total		0.5	-0.30103	-
Ecuador	DDT sum		0.005	-2.30103	-
Ecuador	DDD	72-54-8	0.005	-2.30103	-
Ecuador	DDE	72-55-9	0.005	-2.30103	-
Ecuador	DDT	50-29-3	0.005	-2.30103	-
Ecuador	Drins sum		0.05	-1.30103	-
Ecuador	Aldrin	309-00-2	0.05	-1.30103	-
Ecuador	Dieldrin	60-57-1	0.05	-1.30103	-
Ecuador	Endrin	72-20-8	0.05	-1.30103	-
Ecuador	HCH compounds (sum)		0.5	-0.30103	-
Ecuador	a-HCH	319-84-6	0.5	-0.30103	-
Ecuador	b-HCH	319-85-7	0.5	-0.30103	-
Ecuador	g-HCH lindane	58-89-9	0.5	-0.30103	-
Ecuador	Carbaryl	63-25-2	0.06	-1.22185	-
Ecuador	Carbofuran	1563-66-2	0.06	-1.22185	-
Ecuador	Maneb	12427-38-2	0.05	-1.30103	-
Ecuador	Atrazine	1912-24-9	0.05	-1.30103	-
Estonia	Pesticide individual		0.1	-1	-
Estonia	Alachlor	15972-60-8	0.1	-1	-
Estonia	Atrazine	1912-24-9	0.1	-1	-
Estonia	Bentazon	25057-89-0	0.1	-1	-
Estonia	Carbendazim	10605-21-7	0.1	-1	-
Estonia	Carbofuran	1563-66-2	0.1	-1	-
Estonia	Chlorpyrifos	2921-88-2	0.1	-1	-
Estonia	Aldrin	309-00-2	0.1	-1	-
Estonia	MCPA	94-74-6	0.1	-1	-
Estonia	Diazinon	333-41-5	0.1	-1	-
Estonia	Dieldrin	60-57-1	0.1	-1	-
Estonia	Dimethoate	60-51-5	0.1	-1	-
Estonia	Diuron	330-54-1	0.1	-1	-
Estonia	Endosulfan sulfate	1031-07-8	0.1	-1	-
Estonia	Endrin	72-20-8	0.1	-1	-
Estonia	Glyphosate	1071-83-6	0.1	-1	-
Estonia	Heptachlor	76-44-8	0.1	-1	-
Estonia	2,4-D	94-75-7	0.1	-1	-
Estonia	Malathion	121-75-5	0.1	-1	-
Estonia	Metolachlor	51218-45-2	0.1	-1	-
Estonia	p,p'-DDD	72-54-8	0.1	-1	-
Estonia	p,p'-DDE	72-55-9	0.1	-1	-
Estonia	p,p'-DDT	50-29-3	0.1	-1	-
Estonia	Parathion-Methyl	298-00-0	0.1	-1	-
Estonia	Simazine	122-34-9	0.1	-1	-
Estonia	Terbuthylazine	5915-41-3	0.1	-1	-
Estonia	α-endosulfan	959-98-8	0.1	-1	-
Estonia	α-HCH	319-84-6	0.1	-1	-
Estonia	β-endosulfan	33213-65-9	0.1	-1	-
Estonia	β-HCH	319-85-7	0.1	-1	-
Estonia	γ-HCH(Lindane)	58-89-9	0.1	-1	-
Estonia	total		0.5	-0.30103	-
Finland	Pesticide individual		0.1	-1	-
Finland	Alachlor	15972-60-8	0.1	-1	-
Finland	Atrazine	1912-24-9	0.1	-1	-
Finland	Bentazon	25057-89-0	0.1	-1	-
Finland	Carbendazim	10605-21-7	0.1	-1	-
Finland	Carbofuran	1563-66-2	0.1	-1	-
Finland	Chlorpyrifos	2921-88-2	0.1	-1	-
Finland	Aldrin	309-00-2	0.1	-1	-
Finland	MCPA	94-74-6	0.1	-1	-
Finland	Diazinon	333-41-5	0.1	-1	-
Finland	Dieldrin	60-57-1	0.1	-1	-
Finland	Dimethoate	60-51-5	0.1	-1	-
Finland	Diuron	330-54-1	0.1	-1	-
Finland	Endosulfan sulfate	1031-07-8	0.1	-1	-
Finland	Endrin	72-20-8	0.1	-1	-
Finland	Glyphosate	1071-83-6	0.1	-1	-
Finland	Heptachlor	76-44-8	0.1	-1	-
Finland	2,4-D	94-75-7	0.1	-1	-
Finland	Malathion	121-75-5	0.1	-1	-
Finland	Metolachlor	51218-45-2	0.1	-1	-
Finland	p,p'-DDD	72-54-8	0.1	-1	-
Finland	p,p'-DDE	72-55-9	0.1	-1	-
Finland	p,p'-DDT	50-29-3	0.1	-1	-
Finland	Parathion-Methyl	298-00-0	0.1	-1	-
Finland	Simazine	122-34-9	0.1	-1	-
Finland	Terbuthylazine	5915-41-3	0.1	-1	-
Finland	α-endosulfan	959-98-8	0.1	-1	-
Finland	α-HCH	319-84-6	0.1	-1	-
Finland	β-endosulfan	33213-65-9	0.1	-1	-
Finland	β-HCH	319-85-7	0.1	-1	-
Finland	γ-HCH(Lindane)	58-89-9	0.1	-1	-
Finland	total		0.5	-0.30103	-
France	Pesticide individual		0.1	-1	-
France	Alachlor	15972-60-8	0.1	-1	-
France	Atrazine	1912-24-9	0.1	-1	-
France	Bentazon	25057-89-0	0.1	-1	-
France	Carbendazim	10605-21-7	0.1	-1	-
France	Carbofuran	1563-66-2	0.1	-1	-
France	Chlorpyrifos	2921-88-2	0.1	-1	-
France	Aldrin	309-00-2	0.1	-1	-
France	MCPA	94-74-6	0.1	-1	-
France	Diazinon	333-41-5	0.1	-1	-
France	Dieldrin	60-57-1	0.1	-1	-
France	Dimethoate	60-51-5	0.1	-1	-
France	Diuron	330-54-1	0.1	-1	-
France	Endosulfan sulfate	1031-07-8	0.1	-1	-
France	Endrin	72-20-8	0.1	-1	-
France	Glyphosate	1071-83-6	0.1	-1	-
France	Heptachlor	76-44-8	0.1	-1	-
France	2,4-D	94-75-7	0.1	-1	-
France	Malathion	121-75-5	0.1	-1	-
France	Metolachlor	51218-45-2	0.1	-1	-
France	p,p'-DDD	72-54-8	0.1	-1	-
France	p,p'-DDE	72-55-9	0.1	-1	-
France	p,p'-DDT	50-29-3	0.1	-1	-
France	Parathion-Methyl	298-00-0	0.1	-1	-
France	Simazine	122-34-9	0.1	-1	-
France	Terbuthylazine	5915-41-3	0.1	-1	-
France	α-endosulfan	959-98-8	0.1	-1	-
France	α-HCH	319-84-6	0.1	-1	-
France	β-endosulfan	33213-65-9	0.1	-1	-
France	β-HCH	319-85-7	0.1	-1	-
France	γ-HCH(Lindane)	58-89-9	0.1	-1	-
France	total		0.5	-0.30103	-
Gambia	Alachlor	15972-60-8	20	1.30103	-
Gambia	Aldicarb	116-06-3	10	1	-
Gambia	Aldrin and dieldrin		0.03	-1.52288	-
Gambia	Aldrin	309-00-2	0.03	-1.52288	-
Gambia	Dieldrin	60-57-1	0.03	-1.52288	-
Gambia	Atrazine and its chloro-striazine metabolites		100	2	-
Gambia	Atrazine	1912-24-9	100	2	-
Gambia	Chlorazine	580-48-3	100	2	-
Gambia	Carbofuran	1563-66-2	7	0.845098	-
Gambia	Chlordane	57-74-9	0.2	-0.69897	-
Gambia	Chlorpyrifos	2921-88-2	30	1.47712	-
Gambia	Cyanazine	21725-46-2	0.6	-0.221849	-
Gambia	2,4-D	94-75-7	30	1.47712	-
Gambia	2,4-DB	94-82-6	90	1.95424	-
Gambia	DDT and metabolites		1	0	-
Gambia	DDD	72-54-8	1	0	-
Gambia	DDE, p,p'-	72-55-9	1	0	-
Gambia	DDT	50-29-3	1	0	-
Gambia	1,2-Dibromo-3-chloropropane	96-12-8	1	0	-
Gambia	Dichlorprop	120-36-5	100	2	-
Gambia	Dimethoate	60-51-5	6	0.778151	-
Gambia	Endrin	72-20-8	0.6	-0.221849	-
Gambia	Epichlorohydrin	106-89-8	0.4	-0.39794	-
Gambia	Fenoprop	93-72-1	9	0.954243	-
Gambia	Isoproturon	34123-59-6	9	0.954243	-
Gambia	Lindane	58-89-9	2	0.30103	-
Gambia	MCPA	94-74-6	2	0.30103	-
Gambia	Mecoprop (MCPP)	93-65-2	10	1	-
Gambia	Methoxychlor	72-43-5	20	1.30103	-
Gambia	Molinate	2212-67-1	6	0.778151	-
Gambia	Pendimethalin	40487-42-1	20	1.30103	-
Gambia	Pentachlorophenol	87-86-5	9	0.954243	-
Gambia	Simazine	122-34-9	2	0.30103	-
Gambia	2,4,5-TP(Silvex)	93-72-1	9	0.954243	-
Gambia	Terbuthylazine	5915-41-3	7	0.845098	-
Gambia	Trifluralin	1582-09-8	20	1.30103	-
Germany	Pesticide individual		0.1	-1	-
Germany	Alachlor	15972-60-8	0.1	-1	-
Germany	Atrazine	1912-24-9	0.1	-1	-
Germany	Bentazon	25057-89-0	0.1	-1	-
Germany	Carbendazim	10605-21-7	0.1	-1	-
Germany	Carbofuran	1563-66-2	0.1	-1	-
Germany	Chlorpyrifos	2921-88-2	0.1	-1	-
Germany	Aldrin	309-00-2	0.1	-1	-
Germany	MCPA	94-74-6	0.1	-1	-
Germany	Diazinon	333-41-5	0.1	-1	-
Germany	Dieldrin	60-57-1	0.1	-1	-
Germany	Dimethoate	60-51-5	0.1	-1	-
Germany	Diuron	330-54-1	0.1	-1	-
Germany	Endosulfan sulfate	1031-07-8	0.1	-1	-
Germany	Endrin	72-20-8	0.1	-1	-
Germany	Glyphosate	1071-83-6	0.1	-1	-
Germany	Heptachlor	76-44-8	0.1	-1	-
Germany	2,4-D	94-75-7	0.1	-1	-
Germany	Malathion	121-75-5	0.1	-1	-
Germany	Metolachlor	51218-45-2	0.1	-1	-
Germany	p,p'-DDD	72-54-8	0.1	-1	-
Germany	p,p'-DDE	72-55-9	0.1	-1	-
Germany	p,p'-DDT	50-29-3	0.1	-1	-
Germany	Parathion-Methyl	298-00-0	0.1	-1	-
Germany	Simazine	122-34-9	0.1	-1	-
Germany	Terbuthylazine	5915-41-3	0.1	-1	-
Germany	α-endosulfan	959-98-8	0.1	-1	-
Germany	α-HCH	319-84-6	0.1	-1	-
Germany	β-endosulfan	33213-65-9	0.1	-1	-
Germany	β-HCH	319-85-7	0.1	-1	-
Germany	γ-HCH(Lindane)	58-89-9	0.1	-1	-
Germany	total		0.5	-0.30103	-
Greece	Pesticide individual		0.1	-1	-
Greece	Alachlor	15972-60-8	0.1	-1	-
Greece	Atrazine	1912-24-9	0.1	-1	-
Greece	Bentazon	25057-89-0	0.1	-1	-
Greece	Carbendazim	10605-21-7	0.1	-1	-
Greece	Carbofuran	1563-66-2	0.1	-1	-
Greece	Chlorpyrifos	2921-88-2	0.1	-1	-
Greece	Aldrin	309-00-2	0.1	-1	-
Greece	MCPA	94-74-6	0.1	-1	-
Greece	Diazinon	333-41-5	0.1	-1	-
Greece	Dieldrin	60-57-1	0.1	-1	-
Greece	Dimethoate	60-51-5	0.1	-1	-
Greece	Diuron	330-54-1	0.1	-1	-
Greece	Endosulfan sulfate	1031-07-8	0.1	-1	-
Greece	Endrin	72-20-8	0.1	-1	-
Greece	Glyphosate	1071-83-6	0.1	-1	-
Greece	Heptachlor	76-44-8	0.1	-1	-
Greece	2,4-D	94-75-7	0.1	-1	-
Greece	Malathion	121-75-5	0.1	-1	-
Greece	Metolachlor	51218-45-2	0.1	-1	-
Greece	p,p'-DDD	72-54-8	0.1	-1	-
Greece	p,p'-DDE	72-55-9	0.1	-1	-
Greece	p,p'-DDT	50-29-3	0.1	-1	-
Greece	Parathion-Methyl	298-00-0	0.1	-1	-
Greece	Simazine	122-34-9	0.1	-1	-
Greece	Terbuthylazine	5915-41-3	0.1	-1	-
Greece	α-endosulfan	959-98-8	0.1	-1	-
Greece	α-HCH	319-84-6	0.1	-1	-
Greece	β-endosulfan	33213-65-9	0.1	-1	-
Greece	β-HCH	319-85-7	0.1	-1	-
Greece	γ-HCH(Lindane)	58-89-9	0.1	-1	-
Greece	total		0.5	-0.30103	-
Hungary	Pesticide individual		0.1	-1	-
Hungary	Alachlor	15972-60-8	0.1	-1	-
Hungary	Atrazine	1912-24-9	0.1	-1	-
Hungary	Bentazon	25057-89-0	0.1	-1	-
Hungary	Carbendazim	10605-21-7	0.1	-1	-
Hungary	Carbofuran	1563-66-2	0.1	-1	-
Hungary	Chlorpyrifos	2921-88-2	0.1	-1	-
Hungary	Aldrin	309-00-2	0.1	-1	-
Hungary	MCPA	94-74-6	0.1	-1	-
Hungary	Diazinon	333-41-5	0.1	-1	-
Hungary	Dieldrin	60-57-1	0.1	-1	-
Hungary	Dimethoate	60-51-5	0.1	-1	-
Hungary	Diuron	330-54-1	0.1	-1	-
Hungary	Endosulfan sulfate	1031-07-8	0.1	-1	-
Hungary	Endrin	72-20-8	0.1	-1	-
Hungary	Glyphosate	1071-83-6	0.1	-1	-
Hungary	Heptachlor	76-44-8	0.1	-1	-
Hungary	2,4-D	94-75-7	0.1	-1	-
Hungary	Malathion	121-75-5	0.1	-1	-
Hungary	Metolachlor	51218-45-2	0.1	-1	-
Hungary	p,p'-DDD	72-54-8	0.1	-1	-
Hungary	p,p'-DDE	72-55-9	0.1	-1	-
Hungary	p,p'-DDT	50-29-3	0.1	-1	-
Hungary	Parathion-Methyl	298-00-0	0.1	-1	-
Hungary	Simazine	122-34-9	0.1	-1	-
Hungary	Terbuthylazine	5915-41-3	0.1	-1	-
Hungary	α-endosulfan	959-98-8	0.1	-1	-
Hungary	α-HCH	319-84-6	0.1	-1	-
Hungary	β-endosulfan	33213-65-9	0.1	-1	-
Hungary	β-HCH	319-85-7	0.1	-1	-
Hungary	γ-HCH(Lindane)	58-89-9	0.1	-1	-
Hungary	total		0.5	-0.30103	-
Iceland	Pesticide individual		0.1	-1	-
Iceland	Alachlor	15972-60-8	0.1	-1	-
Iceland	Atrazine	1912-24-9	0.1	-1	-
Iceland	Bentazon	25057-89-0	0.1	-1	-
Iceland	Carbendazim	10605-21-7	0.1	-1	-
Iceland	Carbofuran	1563-66-2	0.1	-1	-
Iceland	Chlorpyrifos	2921-88-2	0.1	-1	-
Iceland	Aldrin	309-00-2	0.1	-1	-
Iceland	MCPA	94-74-6	0.1	-1	-
Iceland	Diazinon	333-41-5	0.1	-1	-
Iceland	Dieldrin	60-57-1	0.1	-1	-
Iceland	Dimethoate	60-51-5	0.1	-1	-
Iceland	Diuron	330-54-1	0.1	-1	-
Iceland	Endosulfan sulfate	1031-07-8	0.1	-1	-
Iceland	Endrin	72-20-8	0.1	-1	-
Iceland	Glyphosate	1071-83-6	0.1	-1	-
Iceland	Heptachlor	76-44-8	0.1	-1	-
Iceland	2,4-D	94-75-7	0.1	-1	-
Iceland	Malathion	121-75-5	0.1	-1	-
Iceland	Metolachlor	51218-45-2	0.1	-1	-
Iceland	p,p'-DDD	72-54-8	0.1	-1	-
Iceland	p,p'-DDE	72-55-9	0.1	-1	-
Iceland	p,p'-DDT	50-29-3	0.1	-1	-
Iceland	Parathion-Methyl	298-00-0	0.1	-1	-
Iceland	Simazine	122-34-9	0.1	-1	-
Iceland	Terbuthylazine	5915-41-3	0.1	-1	-
Iceland	α-endosulfan	959-98-8	0.1	-1	-
Iceland	α-HCH	319-84-6	0.1	-1	-
Iceland	β-endosulfan	33213-65-9	0.1	-1	-
Iceland	β-HCH	319-85-7	0.1	-1	-
Iceland	γ-HCH(Lindane)	58-89-9	0.1	-1	-
Iceland	total		0.5	-0.30103	-
Ireland	Pentachlorophenol	87-86-5	2	0.30103	-
Ireland	Alachlor	15972-60-8	20	1.30103	-
Ireland	Aldrin	309-00-2	0.01	-2	-
Ireland	Atrazine	1912-24-9	1	0	-
Ireland	Bromoxynil	1689-84-5	5	0.69897	-
Ireland	Chlorfenvinphos	470-90-6	5	0.69897	-
Ireland	Chlorpyrifos	2921-88-2	90	1.95424	-
Ireland	Dichlorprop	120-36-5	100	2	-
Ireland	Dichlorvos	62-73-7	0.001	-3	-
Ireland	Dieldrin	60-57-1	0.01	-2	-
Ireland	Diuron	330-54-1	25	1.39794	-
Ireland	alpha-endosulphan	959-98-8	0.001	-3	-
Ireland	Lindane (HCH)	58-89-9	0.1	-1	-
Ireland	Isoproturon	34123-59-6	0.5	-0.30103	-
Ireland	Malathion	121-75-5	0.01	-2	-
Ireland	Mecoprop	93-65-2	10	1	-
Ireland	Permethrin	52645-53-1	20	1.30103	-
Ireland	Simazine	122-34-9	1	0	-
Ireland	Trifluralin	1582-09-8	0.1	-1	-
Ireland	Individual pesticide		0.1	-1	-
Ireland	Bentazon	25057-89-0	0.1	-1	-
Ireland	Carbendazim	10605-21-7	0.1	-1	-
Ireland	Carbofuran	1563-66-2	0.1	-1	-
Ireland	MCPA	94-74-6	0.1	-1	-
Ireland	Diazinon	333-41-5	0.1	-1	-
Ireland	Dimethoate	60-51-5	0.1	-1	-
Ireland	Endosulfan sulfate	1031-07-8	0.1	-1	-
Ireland	Endrin	72-20-8	0.1	-1	-
Ireland	Glyphosate	1071-83-6	0.1	-1	-
Ireland	Heptachlor	76-44-8	0.1	-1	-
Ireland	2,4-D	94-75-7	0.1	-1	-
Ireland	Metolachlor	51218-45-2	0.1	-1	-
Ireland	p,p'-DDD	72-54-8	0.1	-1	-
Ireland	p,p'-DDE	72-55-9	0.1	-1	-
Ireland	p,p'-DDT	50-29-3	0.1	-1	-
Ireland	Parathion-Methyl	298-00-0	0.1	-1	-
Ireland	Terbuthylazine	5915-41-3	0.1	-1	-
Ireland	α-HCH	319-84-6	0.1	-1	-
Ireland	β-endosulfan	33213-65-9	0.1	-1	-
Ireland	β-HCH	319-85-7	0.1	-1	-
Ireland	total pesticides		0.5	-0.30103	-
Italy	Atrazine	1912-24-9	0.3	-0.522879	-
Italy	DDD (sum isomers 2.4’ and 4.4’)	72-54-8	0.1	-1	-
Italy	DDE (sum isomers 2.4’ and 4.4’)	72-55-9	0.1	-1	-
Italy	DDT (sum isomers 2.4’ and 4.4’)	50-29-3	0.1	-1	-
Italy	a-HCH	319-84-6	0.1	-1	-
Italy	Alachlor	15972-60-8	0.1	-1	-
Italy	Aldrin	309-00-2	0.03	-1.52288	-
Italy	b-HCH	319-85-7	0.1	-1	-
Italy	Dieldrin	60-57-1	0.03	-1.52288	-
Italy	Endrin	72-20-8	0.1	-1	-
Italy	g-HCH lindane	58-89-9	0.1	-1	-
Italy	Chlordane (cis+trans)	12789-03-6	0.1	-1	-
Italy	Individual pesticide		0.1	-1	-
Italy	Atrazine	1912-24-9	0.1	-1	-
Italy	Bentazon	25057-89-0	0.1	-1	-
Italy	Carbendazim	10605-21-7	0.1	-1	-
Italy	Carbofuran	1563-66-2	0.1	-1	-
Italy	Chlorpyrifos	2921-88-2	0.1	-1	-
Italy	MCPA	94-74-6	0.1	-1	-
Italy	Diazinon	333-41-5	0.1	-1	-
Italy	Dimethoate	60-51-5	0.1	-1	-
Italy	Diuron	330-54-1	0.1	-1	-
Italy	Endosulfan sulfate	1031-07-8	0.1	-1	-
Italy	Glyphosate	1071-83-6	0.1	-1	-
Italy	Heptachlor	76-44-8	0.1	-1	-
Italy	2,4-D	94-75-7	0.1	-1	-
Italy	Malathion	121-75-5	0.1	-1	-
Italy	Metolachlor	51218-45-2	0.1	-1	-
Italy	Parathion-Methyl	298-00-0	0.1	-1	-
Italy	Simazine	122-34-9	0.1	-1	-
Italy	Terbuthylazine	5915-41-3	0.1	-1	-
Italy	α-endosulfan	959-98-8	0.1	-1	-
Italy	β-endosulfan	33213-65-9	0.1	-1	-
Italy	total pesticides		0.5	-0.30103	-
Japan	thiram	137-26-8	6	0.778151	-
Japan	Simazina	122-34-9	3	0.477121	-
Japan	thiobencarb	28249-77-6	20	1.30103	-
Japan	thiram	137-26-8	3	0.477121	For human health
Japan	Simazina	122-34-9	20	1.30103	For human health
Japan	thiobencarb	28249-77-6	8	0.90309	For human health
Japan	Isoxathion	18854-01-8	5	0.69897	For human health
Japan	Diazinon	333-41-5	3	0.477121	For human health
Japan	Fenitrothion	122-14-5	40	1.60206	For human health
Japan	Isoprothiolane	50512-35-1	50	1.69897	For human health
Japan	Chlorothalonil	1897-45-6	8	0.90309	For human health
Japan	Propyzamide	23950-58-5	6	0.778151	For human health
Japan	EPN	2104-64-5	8	0.90309	For human health
Japan	DDVP	62-73-7	30	1.47712	For human health
Japan	Fenobucarb	3766-81-2	8	0.90309	For human health
Japan	Iprobenfos	26087-47-8	0.008	-2.09691	For human health
Laos	Chlordane	12789-03-6,57-74-9	0.2	-0.69897	-
Laos	Dieldrin	60-57-1	0.03	-1.52288	-
Laos	Heptachlor	76-44-8	0.4	-0.39794	-
Laos	Heptachlor epoxide	1024-57-3	0.2	-0.69897	-
Laos	DDT	50-29-3	2	0.30103	-
Laos	2,4-D	94-75-7	30	1.47712	-
Laos	Atrazine	1912-24-9	3	0.477121	-
Laos	Lindane	58-89-9	0.2	-0.69897	-
Laos	Pentachlorophenol	87-86-5	1	0	-
Latvia	Pesticide individual		0.1	-1	-
Latvia	Alachlor	15972-60-8	0.1	-1	-
Latvia	Atrazine	1912-24-9	0.1	-1	-
Latvia	Bentazon	25057-89-0	0.1	-1	-
Latvia	Carbendazim	10605-21-7	0.1	-1	-
Latvia	Carbofuran	1563-66-2	0.1	-1	-
Latvia	Chlorpyrifos	2921-88-2	0.1	-1	-
Latvia	Aldrin	309-00-2	0.1	-1	-
Latvia	MCPA	94-74-6	0.1	-1	-
Latvia	Diazinon	333-41-5	0.1	-1	-
Latvia	Dieldrin	60-57-1	0.1	-1	-
Latvia	Dimethoate	60-51-5	0.1	-1	-
Latvia	Diuron	330-54-1	0.1	-1	-
Latvia	Endosulfan sulfate	1031-07-8	0.1	-1	-
Latvia	Endrin	72-20-8	0.1	-1	-
Latvia	Glyphosate	1071-83-6	0.1	-1	-
Latvia	Heptachlor	76-44-8	0.1	-1	-
Latvia	2,4-D	94-75-7	0.1	-1	-
Latvia	Malathion	121-75-5	0.1	-1	-
Latvia	Metolachlor	51218-45-2	0.1	-1	-
Latvia	p,p'-DDD	72-54-8	0.1	-1	-
Latvia	p,p'-DDE	72-55-9	0.1	-1	-
Latvia	p,p'-DDT	50-29-3	0.1	-1	-
Latvia	Parathion-Methyl	298-00-0	0.1	-1	-
Latvia	Simazine	122-34-9	0.1	-1	-
Latvia	Terbuthylazine	5915-41-3	0.1	-1	-
Latvia	α-endosulfan	959-98-8	0.1	-1	-
Latvia	α-HCH	319-84-6	0.1	-1	-
Latvia	β-endosulfan	33213-65-9	0.1	-1	-
Latvia	β-HCH	319-85-7	0.1	-1	-
Latvia	γ-HCH(Lindane)	58-89-9	0.1	-1	-
Latvia	total		0.5	-0.30103	-
Lithuania	Aldrin	309-00-2	0.1	-1	Type I (ug/l)
Lithuania	Atrazine	1912-24-9	1	0	Type I (ug/l)
Lithuania	Chlordane	12789-03-6,57-74-9	0.1	-1	Type I (ug/l)
Lithuania	Chlorfenvinphos	470-90-6	1	0	Type I (ug/l)
Lithuania	Chlorpyrifos	2921-88-2	1	0	Type I (ug/l)
Lithuania	DBCP	96-12-8	0.1	-1	Type I (ug/l)
Lithuania	2,4-D	94-75-7	20	1.30103	Type I (ug/l)
Lithuania	2,4-DB	94-82-6	40	1.60206	Type I (ug/l)
Lithuania	DDD	72-54-8	0.1	-1	Type I (ug/l)
Lithuania	DDE	72-55-9	0.1	-1	Type I (ug/l)
Lithuania	DDT	50-29-3	0.1	-1	Type I (ug/l)
Lithuania	Dieldrin	60-57-1	0.1	-1	Type I (ug/l)
Lithuania	Endosulfan	115-29-7	0.1	-1	Type I (ug/l)
Lithuania	Endrin	72-20-8	0.1	-1	Type I (ug/l)
Lithuania	HCH compounds (sum)	no clear about this standard	0.1	-1	Type I (ug/l)
Lithuania	a-HCH	319-84-6	0.1	-1	Type I (ug/l)
Lithuania	b-HCH	319-85-7	0.1	-1	Type I (ug/l)
Lithuania	g-HCH lindane	58-89-9	0.1	-1	Type I (ug/l)
Lithuania	d-HCH	319-86-8	0.1	-1	Type I (ug/l)
Lithuania	Heptaclor	76-44-8	0.1	-1	Type I (ug/l)
Lithuania	Heptachlor epoxide	1024-57-3	0.1	-1	Type I (ug/l)
Lithuania	Aldrin	309-00-2	1	0	Type II-IV (ug/l)
Lithuania	Atrazine	1912-24-9	150	2.17609	Type II-IV (ug/l)
Lithuania	Chlordane	12789-03-6,57-74-9	0.2	-0.69897	Type II-IV (ug/l)
Lithuania	Chlorfenvinphos	470-90-6	25	1.39794	Type II-IV (ug/l)
Lithuania	Chlorpyrifos	2921-88-2	100	2	Type II-IV (ug/l)
Lithuania	DBCP	96-12-8	10	1	Type II-IV (ug/l)
Lithuania	2,4-D	94-75-7	100	2	Type II-IV (ug/l)
Lithuania	2,4-DB	94-82-6	100	2	Type II-IV (ug/l)
Lithuania	DDD	72-54-8	6	0.778151	Type II-IV (ug/l)
Lithuania	DDE	72-55-9	20	1.30103	Type II-IV (ug/l)
Lithuania	DDT	50-29-3	10	1	Type II-IV (ug/l)
Lithuania	Dieldrin	60-57-1	0.1	-1	Type II-IV (ug/l)
Lithuania	Endosulfan	115-29-7	5	0.69897	Type II-IV (ug/l)
Lithuania	Endrin	72-20-8	0.1	-1	Type II-IV (ug/l)
Lithuania	HCH compounds (sum)	no clear about this standard	4	0.60206	Type II-IV (ug/l)
Lithuania	a-HCH	319-84-6	4	0.60206	Type II-IV (ug/l)
Lithuania	b-HCH	319-85-7	4	0.60206	Type II-IV (ug/l)
Lithuania	g-HCH lindane	58-89-9	4	0.60206	Type II-IV (ug/l)
Lithuania	d-HCH	319-86-8	4	0.60206	Type II-IV (ug/l)
Lithuania	Heptaclor	76-44-8	3	0.477121	Type II-IV (ug/l)
Lithuania	Heptachlor epoxide	1024-57-3	30	1.47712	Type II-IV (ug/l)
Lithuania	Pesticide individual		0.1	-1	-
Lithuania	Atrazine	1912-24-9	0.1	-1	-
Lithuania	Chlorpyrifos	2921-88-2	0.1	-1	-
Lithuania	Simazine	122-34-9	0.1	-1	-
Lithuania	Diuron	330-54-1	0.1	-1	-
Lithuania	p,p'-DDT	50-29-3	0.1	-1	-
Lithuania	Dieldrin	60-57-1	0.1	-1	-
Lithuania	Terbuthylazine	5915-41-3	0.1	-1	-
Lithuania	γ-HCH(Lindane)	58-89-9	0.1	-1	-
Lithuania	α-endosulfan	959-98-8	0.1	-1	-
Lithuania	Metolachlor	51218-45-2	0.1	-1	-
Lithuania	p,p'-DDE	72-55-9	0.1	-1	-
Lithuania	β-endosulfan	33213-65-9	0.1	-1	-
Lithuania	Endosulfan sulfate	1031-07-8	0.1	-1	-
Lithuania	Endrin	72-20-8	0.1	-1	-
Lithuania	Bentazon	25057-89-0	0.1	-1	-
Lithuania	Heptachlor	76-44-8	0.1	-1	-
Lithuania	Dimethoate	60-51-5	0.1	-1	-
Lithuania	Malathion	121-75-5	0.1	-1	-
Lithuania	Parathion-Methyl	298-00-0	0.1	-1	-
Lithuania	Carbendazim	10605-21-7	0.1	-1	-
Lithuania	Alachlor	15972-60-8	0.1	-1	-
Lithuania	Glyphosate	1071-83-6	0.1	-1	-
Lithuania	α-HCH	319-84-6	0.1	-1	-
Lithuania	β-HCH	319-85-7	0.1	-1	-
Lithuania	p,p'-DDD	72-54-8	0.1	-1	-
Lithuania	Diazinon	333-41-5	0.1	-1	-
Lithuania	Carbofuran	1563-66-2	0.1	-1	-
Lithuania	Aldrin	309-00-2	0.1	-1	-
Lithuania	MCPA	94-74-6	0.1	-1	-
Lithuania	2,4-D	94-75-7	0.1	-1	-
Lithuania	total		0.5	-0.30103	-
Luxembourg	Pesticide individual		0.1	-1	-
Luxembourg	Alachlor	15972-60-8	0.1	-1	-
Luxembourg	Atrazine	1912-24-9	0.1	-1	-
Luxembourg	Bentazon	25057-89-0	0.1	-1	-
Luxembourg	Carbendazim	10605-21-7	0.1	-1	-
Luxembourg	Carbofuran	1563-66-2	0.1	-1	-
Luxembourg	Chlorpyrifos	2921-88-2	0.1	-1	-
Luxembourg	Aldrin	309-00-2	0.1	-1	-
Luxembourg	MCPA	94-74-6	0.1	-1	-
Luxembourg	Diazinon	333-41-5	0.1	-1	-
Luxembourg	Dieldrin	60-57-1	0.1	-1	-
Luxembourg	Dimethoate	60-51-5	0.1	-1	-
Luxembourg	Diuron	330-54-1	0.1	-1	-
Luxembourg	Endosulfan sulfate	1031-07-8	0.1	-1	-
Luxembourg	Endrin	72-20-8	0.1	-1	-
Luxembourg	Glyphosate	1071-83-6	0.1	-1	-
Luxembourg	Heptachlor	76-44-8	0.1	-1	-
Luxembourg	2,4-D	94-75-7	0.1	-1	-
Luxembourg	Malathion	121-75-5	0.1	-1	-
Luxembourg	Metolachlor	51218-45-2	0.1	-1	-
Luxembourg	p,p'-DDD	72-54-8	0.1	-1	-
Luxembourg	p,p'-DDE	72-55-9	0.1	-1	-
Luxembourg	p,p'-DDT	50-29-3	0.1	-1	-
Luxembourg	Parathion-Methyl	298-00-0	0.1	-1	-
Luxembourg	Simazine	122-34-9	0.1	-1	-
Luxembourg	Terbuthylazine	5915-41-3	0.1	-1	-
Luxembourg	α-endosulfan	959-98-8	0.1	-1	-
Luxembourg	α-HCH	319-84-6	0.1	-1	-
Luxembourg	β-endosulfan	33213-65-9	0.1	-1	-
Luxembourg	β-HCH	319-85-7	0.1	-1	-
Luxembourg	γ-HCH(Lindane)	58-89-9	0.1	-1	-
Luxembourg	total		0.5	-0.30103	-
Malaysia	Aldrin/Dieldrin		0.02	-1.69897	II ug/l
Malaysia	Aldrin	309-00-2	0.02	-1.69897	II ug/l
Malaysia	Dieldrin	60-57-1	0.02	-1.69897	II ug/l
Malaysia	BHC		2	0.30103	II ug/l
Malaysia	a-HCH	319-84-6	2	0.30103	II ug/l
Malaysia	b-HCH	319-85-7	2	0.30103	II ug/l
Malaysia	g-HCH lindane	58-89-9	2	0.30103	II ug/l
Malaysia	d-HCH	319-86-8	2	0.30103	II ug/l
Malaysia	Chlordane	12789-03-6,57-74-9	0.08	-1.09691	II ug/l
Malaysia	DDT	50-29-3	0.1	-1	II ug/l
Malaysia	Endosulfan	115-29-7	10	1	II ug/l
Malaysia	Heptachloroepoxide	1024-57-3	0.05	-1.30103	II ug/l
Malaysia	Lindane	58-89-9	2	0.30103	II ug/l
Malaysia	2,4-D	94-75-7	70	1.8451	II ug/l
Malaysia	2,4,5-T	93-76-5	10	1	II ug/l
Malaysia	2,4,5-TP	93-72-1	4	0.60206	II ug/l
Malaysia	Paraquat	1910-42-5	10	1	II ug/l
Malaysia	Aldrin/Dieldrin		0.2	-0.69897	Class III ug/l
Malaysia	Aldrin	309-00-2	0.2	-0.69897	Class III ug/l
Malaysia	Dieldrin	60-57-1	0.2	-0.69897	Class III ug/l
Malaysia	BHC		9	0.954243	Class III ug/l
Malaysia	a-HCH	319-84-6	9	0.954243	Class III ug/l
Malaysia	b-HCH	319-85-7	9	0.954243	Class III ug/l
Malaysia	g-HCH lindane	58-89-9	9	0.954243	Class III ug/l
Malaysia	d-HCH	319-86-8	9	0.954243	Class III ug/l
Malaysia	Chlordane	12789-03-6,57-74-9	2	0.30103	Class III ug/l
Malaysia	Heptachloroepoxide	1024-57-3	9	0.954243	Class III ug/l
Malaysia	Lindane	58-89-9	3	0.477121	Class III ug/l
Malaysia	2,4-D	94-75-7	450	2.65321	Class III ug/l
Malaysia	2,4,5-T	93-76-5	160	2.20412	Class III ug/l
Malaysia	2,4,5-TP	93-72-1	850	2.92942	Class III ug/l
Malaysia	Paraquat	1910-42-5	1800	3.25527	Class III ug/l
Malaysia	Aldrin/Dieldrin		0.01	-2	Class III ug/l 24 hour average
Malaysia	Aldrin	309-00-2	0.01	-2	Class III ug/l 24 hour average
Malaysia	Dieldrin	60-57-1	0.01	-2	Class III ug/l 24 hour average
Malaysia	BHC		0.1	-1	Class III ug/l 24 hour average
Malaysia	a-HCH	319-84-6	0.1	-1	Class III ug/l 24 hour average
Malaysia	b-HCH	319-85-7	0.1	-1	Class III ug/l 24 hour average
Malaysia	g-HCH lindane	58-89-9	0.1	-1	Class III ug/l 24 hour average
Malaysia	d-HCH	319-86-8	0.1	-1	Class III ug/l 24 hour average
Malaysia	Chlordane	12789-03-6,57-74-9	0.02	-1.69897	Class III ug/l 24 hour average
Malaysia	DDT	50-29-3	1	0	Class III ug/l 24 hour average
Malaysia	Heptachloroepoxide	1024-57-3	0.06	-1.22185	Class III ug/l 24 hour average
Malaysia	Lindane	58-89-9	0.4	-0.39794	Class III ug/l 24 hour average
Malta	Pesticide individual		0.1	-1	-
Malta	Alachlor	15972-60-8	0.1	-1	-
Malta	Atrazine	1912-24-9	0.1	-1	-
Malta	Bentazon	25057-89-0	0.1	-1	-
Malta	Carbendazim	10605-21-7	0.1	-1	-
Malta	Carbofuran	1563-66-2	0.1	-1	-
Malta	Chlorpyrifos	2921-88-2	0.1	-1	-
Malta	Aldrin	309-00-2	0.1	-1	-
Malta	MCPA	94-74-6	0.1	-1	-
Malta	Diazinon	333-41-5	0.1	-1	-
Malta	Dieldrin	60-57-1	0.1	-1	-
Malta	Dimethoate	60-51-5	0.1	-1	-
Malta	Diuron	330-54-1	0.1	-1	-
Malta	Endosulfan sulfate	1031-07-8	0.1	-1	-
Malta	Endrin	72-20-8	0.1	-1	-
Malta	Glyphosate	1071-83-6	0.1	-1	-
Malta	Heptachlor	76-44-8	0.1	-1	-
Malta	2,4-D	94-75-7	0.1	-1	-
Malta	Malathion	121-75-5	0.1	-1	-
Malta	Metolachlor	51218-45-2	0.1	-1	-
Malta	p,p'-DDD	72-54-8	0.1	-1	-
Malta	p,p'-DDE	72-55-9	0.1	-1	-
Malta	p,p'-DDT	50-29-3	0.1	-1	-
Malta	Parathion-Methyl	298-00-0	0.1	-1	-
Malta	Simazine	122-34-9	0.1	-1	-
Malta	Terbuthylazine	5915-41-3	0.1	-1	-
Malta	α-endosulfan	959-98-8	0.1	-1	-
Malta	α-HCH	319-84-6	0.1	-1	-
Malta	β-endosulfan	33213-65-9	0.1	-1	-
Malta	β-HCH	319-85-7	0.1	-1	-
Malta	γ-HCH(Lindane)	58-89-9	0.1	-1	-
Malta	total		0.5	-0.30103	-
Mongolia	Aldrin	309-00-2	0.002	-2.69897	-
Mongolia	a-HCH	319-84-6	0.006	-2.22185	-
Mongolia	b-HCH	319-85-7	0.02	-1.69897	-
Mongolia	g-HCH lindane	58-89-9	0.03	-1.52288	-
Mongolia	Chlorane	57-74-9	0.01	-2	-
Mongolia	DDD	72-54-8	0.1	-1	-
Mongolia	DDE	72-55-9	0.1	-1	-
Mongolia	DDT	50-29-3	0.1	-1	-
Mongolia	Dieldrin	60-57-1	0.002	-2.69897	-
Mongolia	Endosulfan	115-29-7	40	1.60206	-
Mongolia	Andrew	72-20-8	2	0.30103	-
Mongolia	Hepacore	76-44-8	0.08	-1.09691	-
Mongolia	MIREX	2385-85-5	0.1	-1	-
Mongolia	Ethion	563-12-2	4	0.60206	-
Mongolia	Harlot	15972-60-8	0.4	-0.39794	-
Mongolia	Atrazine	1912-24-9	3	0.477121	-
Mongolia	Cyanazine	21725-46-2	2	0.30103	-
Mongolia	2,4-D	94-75-7	70	1.8451	-
Mongolia	4,6-Dinitro-2-sec-butylphenol	88-85-7	7	0.845098	-
Mongolia	Toxophen	8001-35-2	0.0002	-3.69897	-
Montenegro	Pesticide individual		0.1	-1	-
Montenegro	Alachlor	15972-60-8	0.1	-1	-
Montenegro	Atrazine	1912-24-9	0.1	-1	-
Montenegro	Bentazon	25057-89-0	0.1	-1	-
Montenegro	Carbendazim	10605-21-7	0.1	-1	-
Montenegro	Carbofuran	1563-66-2	0.1	-1	-
Montenegro	Chlorpyrifos	2921-88-2	0.1	-1	-
Montenegro	Aldrin	309-00-2	0.1	-1	-
Montenegro	MCPA	94-74-6	0.1	-1	-
Montenegro	Diazinon	333-41-5	0.1	-1	-
Montenegro	Dieldrin	60-57-1	0.1	-1	-
Montenegro	Dimethoate	60-51-5	0.1	-1	-
Montenegro	Diuron	330-54-1	0.1	-1	-
Montenegro	Endosulfan sulfate	1031-07-8	0.1	-1	-
Montenegro	Endrin	72-20-8	0.1	-1	-
Montenegro	Glyphosate	1071-83-6	0.1	-1	-
Montenegro	Heptachlor	76-44-8	0.1	-1	-
Montenegro	2,4-D	94-75-7	0.1	-1	-
Montenegro	Malathion	121-75-5	0.1	-1	-
Montenegro	Metolachlor	51218-45-2	0.1	-1	-
Montenegro	p,p'-DDD	72-54-8	0.1	-1	-
Montenegro	p,p'-DDE	72-55-9	0.1	-1	-
Montenegro	p,p'-DDT	50-29-3	0.1	-1	-
Montenegro	Parathion-Methyl	298-00-0	0.1	-1	-
Montenegro	Simazine	122-34-9	0.1	-1	-
Montenegro	Terbuthylazine	5915-41-3	0.1	-1	-
Montenegro	α-endosulfan	959-98-8	0.1	-1	-
Montenegro	α-HCH	319-84-6	0.1	-1	-
Montenegro	β-endosulfan	33213-65-9	0.1	-1	-
Montenegro	β-HCH	319-85-7	0.1	-1	-
Montenegro	γ-HCH(Lindane)	58-89-9	0.1	-1	-
Montenegro	total		0.5	-0.30103	-
Netherlands	DDT sum		4e-06	-5.39794	Target value (ug/l)
Netherlands	DDD	72-54-8	4e-06	-5.39794	Target value (ug/l)
Netherlands	DDE	72-55-9	4e-06	-5.39794	Target value (ug/l)
Netherlands	DDT	50-29-3	4e-06	-5.39794	Target value (ug/l)
Netherlands	drins sum		9e-06	-5.04576	Target value (ug/l)
Netherlands	Aldrin	309-00-2	9e-06	-5.04576	Target value (ug/l)
Netherlands	Dieldrin	60-57-1	0.0001	-4	Target value (ug/l)
Netherlands	Endrin	72-20-8	4e-05	-4.39794	Target value (ug/l)
Netherlands	HCH compounds (sum)		0.05	-1.30103	Target value (ug/l)
Netherlands	a-HCH	319-84-6	0.033	-1.48149	Target value (ug/l)
Netherlands	b-HCH	319-85-7	0.008	-2.09691	Target value (ug/l)
Netherlands	g-HCH lindane	58-89-9	0.009	-2.04576	Target value (ug/l)
Netherlands	d-HCH	319-86-8	0.05	-1.30103	Target value (ug/l)
Netherlands	Atrazine	1912-24-9	0.029	-1.5376	Target value (ug/l)
Netherlands	Carbaryl	63-25-2	0.002	-2.69897	Target value (ug/l)
Netherlands	Carbofuran	1563-66-2	0.009	-2.04576	Target value (ug/l)
Netherlands	Chlordane	12789-03-6,57-74-9	2e-05	-4.69897	Target value (ug/l)
Netherlands	Endosulfan	115-29-7	0.0002	-3.69897	Target value (ug/l)
Netherlands	Heptaclor	76-44-8	5e-06	-5.30103	Target value (ug/l)
Netherlands	Heptachlor epoxide	1024-57-3	5e-06	-5.30103	Target value (ug/l)
Netherlands	maneb	12427-38-2	5e-05	-4.30103	Target value (ug/l)
Netherlands	MCPA	94-74-6	2e-05	-4.69897	Target value (ug/l)
Netherlands	DDT sum		0.01	-2	Intervention value (ug/l)
Netherlands	DDD	72-54-8	0.01	-2	Intervention value (ug/l)
Netherlands	DDE	72-55-9	0.01	-2	Intervention value (ug/l)
Netherlands	DDT	50-29-3	0.01	-2	Intervention value (ug/l)
Netherlands	drins sum		0.1	-1	Intervention value (ug/l)
Netherlands	Aldrin	309-00-2	0.1	-1	Intervention value (ug/l)
Netherlands	Dieldrin	60-57-1	0.1	-1	Intervention value (ug/l)
Netherlands	Endrin	72-20-8	0.1	-1	Intervention value (ug/l)
Netherlands	HCH compounds (sum)		1	0	Intervention value (ug/l)
Netherlands	a-HCH	319-84-6	1	0	Intervention value (ug/l)
Netherlands	b-HCH	319-85-7	1	0	Intervention value (ug/l)
Netherlands	g-HCH lindane	58-89-9	1	0	Intervention value (ug/l)
Netherlands	d-HCH	319-86-8	1	0	Intervention value (ug/l)
Netherlands	Atrazine	1912-24-9	150	2.17609	Intervention value (ug/l)
Netherlands	Carbaryl	63-25-2	50	1.69897	Intervention value (ug/l)
Netherlands	Carbofuran	1563-66-2	100	2	Intervention value (ug/l)
Netherlands	Chlordane	12789-03-6,57-74-9	0.2	-0.69897	Intervention value (ug/l)
Netherlands	Endosulfan	115-29-7	5	0.69897	Intervention value (ug/l)
Netherlands	Heptaclor	76-44-8	0.3	-0.522879	Intervention value (ug/l)
Netherlands	Heptachlor epoxide	1024-57-3	3	0.477121	Intervention value (ug/l)
Netherlands	maneb	12427-38-2	0.1	-1	Intervention value (ug/l)
Netherlands	MCPA	94-74-6	50	1.69897	Intervention value (ug/l)
Netherlands	azinphos-methyl	86-50-0	0.0001	-4	Target value (ug/l)
Netherlands	azinphos-methyl	86-50-0	2	0.30103	Indiacttive for serious contamination (ug/l)
Netherlands	Chloropropham	101-21-3	44.5	1.64836	Ecological intervention value ug/l
Netherlands	Dichlobenil	1194-65-6	129	2.11059	Ecological intervention value ug/l
Netherlands	MCPP	93-65-2	37	1.5682	Ecological intervention value ug/l
Netherlands	Pesticide individual		0.1	-1	-
Netherlands	Atrazine	1912-24-9	0.1	-1	-
Netherlands	Chlorpyrifos	2921-88-2	0.1	-1	-
Netherlands	Simazine	122-34-9	0.1	-1	-
Netherlands	Diuron	330-54-1	0.1	-1	-
Netherlands	p,p'-DDT	50-29-3	0.1	-1	-
Netherlands	Dieldrin	60-57-1	0.1	-1	-
Netherlands	Terbuthylazine	5915-41-3	0.1	-1	-
Netherlands	γ-HCH(Lindane)	58-89-9	0.1	-1	-
Netherlands	α-endosulfan	959-98-8	0.1	-1	-
Netherlands	Metolachlor	51218-45-2	0.1	-1	-
Netherlands	p,p'-DDE	72-55-9	0.1	-1	-
Netherlands	β-endosulfan	33213-65-9	0.1	-1	-
Netherlands	Endosulfan sulfate	1031-07-8	0.1	-1	-
Netherlands	Endrin	72-20-8	0.1	-1	-
Netherlands	Bentazon	25057-89-0	0.1	-1	-
Netherlands	Heptachlor	76-44-8	0.1	-1	-
Netherlands	Dimethoate	60-51-5	0.1	-1	-
Netherlands	Malathion	121-75-5	0.1	-1	-
Netherlands	Parathion-Methyl	298-00-0	0.1	-1	-
Netherlands	Carbendazim	10605-21-7	0.1	-1	-
Netherlands	Alachlor	15972-60-8	0.1	-1	-
Netherlands	Glyphosate	1071-83-6	0.1	-1	-
Netherlands	α-HCH	319-84-6	0.1	-1	-
Netherlands	β-HCH	319-85-7	0.1	-1	-
Netherlands	p,p'-DDD	72-54-8	0.1	-1	-
Netherlands	Diazinon	333-41-5	0.1	-1	-
Netherlands	Carbofuran	1563-66-2	0.1	-1	-
Netherlands	Aldrin	309-00-2	0.1	-1	-
Netherlands	MCPA	94-74-6	0.1	-1	-
Netherlands	2,4-D	94-75-7	0.1	-1	-
Netherlands	total		0.5	-0.30103	-
New Zealand	alachlor	15972-60-8	20	1.30103	-
New Zealand	aldicarb	116-06-3	10	1	-
New Zealand	aldrin + dieldrin		0.04	-1.39794	-
New Zealand	Aldrin	309-00-2	0.04	-1.39794	-
New Zealand	Dieldrin	60-57-1	0.04	-1.39794	-
New Zealand	Atrazine	1912-24-9	2	0.30103	-
New Zealand	Azinphos-methyl	86-50-0	4	0.60206	-
New Zealand	Bromacil	314-40-9	400	2.60206	-
New Zealand	Carbofuran	1563-66-2	8	0.90309	-
New Zealand	Chlordane	12789-03-6,57-74-9	0.2	-0.69897	-
New Zealand	chlorotoluron	15545-48-9	40	1.60206	-
New Zealand	chlorpyriphos	2921-88-2	40	1.60206	-
New Zealand	cyanazine	21725-46-2	0.7	-0.154902	-
New Zealand	2,4-D	94-75-7	40	1.60206	-
New Zealand	2,4-DB	94-82-6	100	2	-
New Zealand	DDT sum		1	0	-
New Zealand	DDD	72-54-8	1	0	-
[truncated: 649 more rows]
