# Supplementary material for: Global mapping of freshwater contamination by pesticides and implications for agriculture and water resource protection
Source: iScience. 2025 Jun 9;28(7):112861. doi: 10.1016/j.isci.2025.112861 (PMC12256343; doi:10.1016/j.isci.2025.112861)
Supplement: Table S14. Rank difference of surface freshwater and groundwater regulations among countries [file mmc15.xlsx]

## Sheet: Table S14
Table S14. Rank difference of surface freshwater and groundwater regulations among countries
Surface freshwater															Groundwater
Country	Continent	Regulation scores			Scores SW	Rank				Rank difference					Country	Continent	Regulation scores			Scores GW	Rank				Rank difference
		CS	NS2	NS3		CS	NS2	NS3	Scores SW	CS	NS2	NS3					CS	NS2	NS3		CS	NS2	NS3	Scores GW	CS	NS2	NS3
Egypt	Africa	0	0	NA	0.834122	56.5	56.5	NA	9	47.5	47.5	NA			Algeria	Africa	0	0	NA	0.698342	33.5	33.5	NA	7	26.5	26.5	NA
Ethiopia	Africa	0	0	NA	0.899939	56.5	56.5	NA	8	48.5	48.5	NA			Burkina Faso	Africa	0	0	NA	0.100525	33.5	33.5	NA	17	16.5	16.5	NA
Ghana	Africa	0	0	NA	0.335603	56.5	56.5	NA	15	41.5	41.5	NA			Egypt	Africa	0	0	NA	0.438607	33.5	33.5	NA	12	21.5	21.5	NA
Ivory Coast	Africa	0	0	NA	1.43595	56.5	56.5	NA	4	52.5	52.5	NA			Ethiopia	Africa	0	0	NA	1.64846	33.5	33.5	NA	2	31.5	31.5	NA
Kenya	Africa	0	0	NA	-0.119104	56.5	56.5	NA	27	29.5	29.5	NA			Ghana	Africa	0	0	NA	0.0492191	33.5	33.5	NA	18	15.5	15.5	NA
Nigeria	Africa	0	0	NA	0.119783	56.5	56.5	NA	18	38.5	38.5	NA			Kenya	Africa	0	0	NA	-0.841467	33.5	33.5	NA	34	0.5	0.5	NA
South Africa	Africa	0	0	NA	-1.4183	56.5	56.5	NA	61	4.5	4.5	NA			Malawi	Africa	0	0	NA	5.01059	33.5	33.5	NA	1	32.5	32.5	NA
Tunisia	Africa	0	0	NA	-1.307	56.5	56.5	NA	60	3.5	3.5	NA			Morocco	Africa	0	0	NA	-1.27793	33.5	33.5	NA	39	5.5	5.5	NA
Bangladesh	Asia	0	0	NA	1.21548	56.5	56.5	NA	5	51.5	51.5	NA			South Africa	Africa	0	0	NA	-0.0959762	33.5	33.5	NA	24	9.5	9.5	NA
China	Asia	7	2.2516	1.0196	-0.591031	36	37	4	43	7	6	39			Uganda	Africa	0	0	NA	0.436741	33.5	33.5	NA	13	20.5	20.5	NA
India	Asia	0	0	NA	0.360773	56.5	56.5	NA	14	42.5	42.5	NA			China	Asia	14	11.5282	-0.910112	-0.739199	19	16	21	32	13	16	11
Indonesia	Asia	0	0	NA	-1.06135	56.5	56.5	NA	54	2.5	2.5	NA			India	Asia	0	0	NA	-0.271048	33.5	33.5	NA	30	3.5	3.5	NA
Iran	Asia	0	0	NA	1.11877	56.5	56.5	NA	6	50.5	50.5	NA			Iran	Asia	0	0	NA	-0.0552265	33.5	33.5	NA	20	13.5	13.5	NA
Israel	Asia	0	0	NA	-4.14032	56.5	56.5	NA	71	14.5	14.5	NA			Lebanon	Asia	0	0	NA	0.461872	33.5	33.5	NA	11	22.5	22.5	NA
Japan	Asia	2	0.511663	0.105735	0.725585	40.5	40	8	10	30.5	30	2			Philippines	Asia	6	1.9439	0.424074	-0.235062	23	23	3	29	6	6	26
Kazakhstan	Asia	0	0	NA	0.446211	56.5	56.5	NA	12	44.5	44.5	NA			Saudi Arabia	Asia	7	4.06523	-1.01661	-0.148818	22	20	23	27	5	7	4
Malaysia	Asia	7	3.0272	0.649886	-0.615666	36	36	7	44	8	8	37			South Korea	Asia	0	0	NA	0.404624	33.5	33.5	NA	14	19.5	19.5	NA
Myanmar	Asia	0	0	NA	1.62503	56.5	56.5	NA	3	53.5	53.5	NA			Turkey	Asia	0	0	NA	-1.49057	33.5	33.5	NA	42	8.5	8.5	NA
Pakistan	Asia	0	0	NA	-0.739243	56.5	56.5	NA	49	7.5	7.5	NA			Vietnam	Asia	9	3.981	0.237594	-1.41005	20.5	21	4	41	20.5	20	37
Philippines	Asia	6	2.04396	1.12029	-2.68523	38	39	3	67	29	28	64			Austria	Europe	30	22.1153	-0.383137	-0.212089	8	1	19	28	20	27	9
Saudi Arabia	Asia	7	4.39197	-0.402737	-0.978074	36	33	34	52	16	19	18			Croatia	Europe	30	20.8242	-0.448907	-0.914867	8	8.5	20	36	28	27.5	16
South Korea	Asia	0	0	NA	-0.690889	56.5	56.5	NA	48	8.5	8.5	NA			Estonia	Europe	30	20.8242	-0.20591	-2.04855	8	8.5	12	43	35	34.5	31
Thailand	Asia	5	2.10783	1.01635	3.11782	39	38	5	1	38	37	4			France	Europe	30	20.8242	-0.20591	0.146771	8	8.5	12	16	8	7.5	4
Turkey	Asia	0	0	NA	1.03572	56.5	56.5	NA	7	49.5	49.5	NA			Germany	Europe	30	20.8242	-0.20591	-0.0558081	8	8.5	12	21	13	12.5	9
Vietnam	Asia	9	3.60783	0.924806	-0.674549	34	34	6	47	13	13	41			Greece	Europe	30	20.8242	-0.20591	1.35954	8	8.5	12	4	4	4.5	8
Albania	Europe	0	0	NA	2.78047	56.5	56.5	NA	2	54.5	54.5	NA			Hungary	Europe	30	20.8242	-0.20591	1.04736	8	8.5	12	5	3	3.5	7
Austria	Europe	14	9.73244	-0.349568	-1.20417	19.5	16.5	21	58	38.5	41.5	37			Ireland	Europe	30	18.6867	-0.0508033	0.00670133	8	15	6	19	11	4	13
Belgium	Europe	14	9.73244	-0.349568	-0.181403	19.5	16.5	21	28	8.5	11.5	7			Italy	Europe	30	20.9258	-0.224865	0.49037	8	2	18	10	2	8	8
Bosnia and Herzegovina	Europe	0	0	NA	0.00454783	56.5	56.5	NA	22	34.5	34.5	NA			Poland	Europe	30	20.8242	-0.20591	-0.790691	8	8.5	12	33	25	24.5	21
Bulgaria	Europe	14	9.73244	-0.349568	-2.13027	19.5	16.5	21	65	45.5	48.5	44			Portugal	Europe	30	20.8242	-0.20591	0.540882	8	8.5	12	9	1	0.5	3
Croatia	Europe	14	10.0992	-0.417728	-0.931692	19.5	3	35	50	30.5	47	15			Romania	Europe	30	20.8242	-0.20591	-0.884919	8	8.5	12	35	27	26.5	23
Cyprus	Europe	14	9.73244	-0.349568	-0.660003	19.5	16.5	21	45	25.5	28.5	24			Serbia	Europe	0	0	NA	-0.451592	33.5	33.5	NA	31	2.5	2.5	NA
Czech Republic	Europe	14	9.73244	-0.349568	-0.485877	19.5	16.5	21	39	19.5	22.5	18			Slovenia	Europe	30	20.8242	-0.20591	-0.983159	8	8.5	12	37	29	28.5	25
Denmark	Europe	14	9.73244	-0.349568	-0.667842	19.5	16.5	21	46	26.5	29.5	25			Spain	Europe	30	20.8242	-0.20591	0.563427	8	8.5	12	8	0	0.5	4
Estonia	Europe	12	9.36576	-0.816833	0.0396901	33	30	38	21	12	9	17			Sweden	Europe	30	20.8242	-0.20591	-0.120091	8	8.5	12	25	17	16.5	13
Finland	Europe	16	9.73244	-0.349568	-0.508255	4.5	16.5	21	40	35.5	23.5	19			Barbados	North America	0	0	NA	-1.30505	33.5	33.5	NA	40	6.5	6.5	NA
France	Europe	14	9.73244	-0.349568	-0.316879	19.5	16.5	21	33	13.5	16.5	12			Canada	North America	16	8.73818	-0.0198049	-0.133972	18	17	5	26	8	9	21
Germany	Europe	14	9.73244	-0.349568	-0.386195	19.5	16.5	21	35	15.5	18.5	14			Mexico	North America	0	0	NA	1.49834	33.5	33.5	NA	3	30.5	30.5	NA
Greece	Europe	14	9.73244	-0.349568	0.108848	19.5	16.5	21	19	0.5	2.5	2			USA	North America	9	2.44867	1.28729	-0.0792522	20.5	22	1	22	1.5	0	21
Hungary	Europe	14	9.73244	-0.349568	-3.22658	19.5	16.5	21	68	48.5	51.5	47			Australia	Oceania	20	5.10891	-0.953267	-1.20816	16	18	22	38	22	20	16
Ireland	Europe	30	22.4225	-0.665857	0.0533964	1.5	2	37	20	18.5	18	17			New Zealand	Oceania	18	4.5077	1.19974	0.292361	17	19	2	15	2	4	13
Italy	Europe	14	9.73244	-0.349568	-0.190836	19.5	16.5	21	29	9.5	12.5	8			Argentina	South America	0	0	NA	0.843294	33.5	33.5	NA	6	27.5	27.5	NA
Latvia	Europe	14	9.73244	-0.349568	-1.96339	19.5	16.5	21	62	42.5	45.5	41			Brazil	South America	0	0	NA	-0.09553	33.5	33.5	NA	23	10.5	10.5	NA
Lithuania	Europe	14	9.73244	-0.349568	-0.196348	19.5	16.5	21	30	10.5	13.5	9
Luxembourg	Europe	14	9.73244	-0.349568	-0.426124	19.5	16.5	21	37	17.5	20.5	16
Malta	Europe	14	9.73244	-0.349568	-1.17045	19.5	16.5	21	57	37.5	40.5	36
Netherlands	Europe	14	9.73244	-0.349568	-0.987562	19.5	16.5	21	53	33.5	36.5	32
North Macedonia	Europe	0	0	NA	-1.15639	56.5	56.5	NA	55	1.5	1.5	NA
Norway	Europe	14	9.73244	-0.349568	-3.50693	19.5	16.5	21	69	49.5	52.5	48
Poland	Europe	14	9.73244	-0.349568	-0.533626	19.5	16.5	21	42	22.5	25.5	21
Portugal	Europe	14	9.73244	-0.349568	-0.225885	19.5	16.5	21	31	11.5	14.5	10
Romania	Europe	14	9.73244	-0.349568	-1.16189	19.5	16.5	21	56	36.5	39.5	35
Russia	Europe	0	0	NA	-2.11584	56.5	56.5	NA	64	7.5	7.5	NA
Serbia	Europe	0	0	NA	-1.27609	56.5	56.5	NA	59	2.5	2.5	NA
Slovakia	Europe	14	9.73244	-0.349568	-0.474813	19.5	16.5	21	38	18.5	21.5	17
Slovenia	Europe	14	9.73244	-0.349568	-0.976737	19.5	16.5	21	51	31.5	34.5	30
Spain	Europe	14	9.73244	-0.349568	0.144207	19.5	16.5	21	17	2.5	0.5	4
Sweden	Europe	14	9.73244	-0.349568	-0.51728	19.5	16.5	21	41	21.5	24.5	20
Switzerland	Europe	30	23.3284	-0.645788	-0.279436	1.5	1	36	32	30.5	31	4
Ukraine	Europe	2	0.30598	2.91234	-0.0370408	40.5	41	1	24	16.5	17	23
United Kingdom	Europe	16	9.73244	-1.07791	-2.0177	4.5	16.5	40	63	58.5	46.5	23
Barbados	North America	0	0	NA	-0.378621	56.5	56.5	NA	34	22.5	22.5	NA
Canada	North America	0	0	NA	-0.403783	56.5	56.5	NA	36	20.5	20.5	NA
Mexico	North America	0	0	NA	0.528874	56.5	56.5	NA	11	45.5	45.5	NA
United States	North America	14	9.05622	-1.04369	-0.0212364	19.5	31	39	23	3.5	8	16
Australia	Oceania	20	3.41049	1.48862	-0.0582579	3	35	2	25	22	10	23
Argentina	South America	0	0	NA	-0.104985	56.5	56.5	NA	26	30.5	30.5	NA
Brazil	South America	15	5.30968	-2.42697	0.30684	6	32	41	16	10	16	25
Chile	South America	0	0	NA	-2.25287	56.5	56.5	NA	66	9.5	9.5	NA
Colombia	South America	0	0	NA	-3.70685	56.5	56.5	NA	70	13.5	13.5	NA
Ecuador	South America	0	0	NA	0.383687	56.5	56.5	NA	13	43.5	43.5	NA
