# Supplementary material for: Global mapping of freshwater contamination by pesticides and implications for agriculture and water resource protection
Source: iScience. 2025 Jun 9;28(7):112861. doi: 10.1016/j.isci.2025.112861 (PMC12256343; doi:10.1016/j.isci.2025.112861)
Supplement: Table S15. Drinking water estimates by country [file mmc16.xlsx]

## Sheet: Table S15
Table S15. Drinking water estimates by country, 2015
Nation	Year	Population (thousands)	TOTAL				RURAL
			At least basic	Limited	Unimproved	Surface water	At least basic	Limited	Unimproved	Surface water
Albania	2015	2882.48	93.3943	3.62638	2.97929	<1	90.6273	5.26317	4.10955	<1
Algeria	2015	39543.2	93.4096	5.15778	1.27547	<1	88.3527	8.68575	2.58043	<1
Argentina	2015	43257.1	98.9823	<1	<1	<1	92.9837	<1	2.67954	4.3368		At least basic	Drinking water from an improved source, provided collection time is not more than 30 minutes for a round trip, including queuing
Australia	2015	23820.2	>99	<1	<1	<1	>99	<1	<1	<1		Limited	Drinking water from an improved source, for which collection time exceeds 30 minutes for a round trip, including queuing
Austria	2015	8642.42	>99	<1	<1	<1	>99	<1	<1	<1		Unimproved	Drinking water from an unprotected dug well or unprotected spring
Bangladesh	2015	157830	97.3011	1.09026	<1	1.07773	96.9274	1.04788	<1	1.44535		Surface water	Drinking water directly from a river, dam, lake, pond, stream, canal or irrigation canal
Barbados	2015	278.083	98.4744	<1	1.25806	<1	-	-	-	-
Belgium	2015	11248.3	>99	<1	<1	<1	>99	<1	<1	<1
Bosnia and Herzegovina	2015	3524.32	96.1598	3.78007	<1	<1	97.3333	2.66667	<1	<1
Brazil	2015	205188	97.8036	<1	<1	1.29475	88.756	2.85377	<1	8.02506
Bulgaria	2015	7309.25	>99	<1	<1	<1	98.0973	<1	1.90273	<1
Burkina Faso	2015	18718	50.9135	24.6084	22.5613	1.91674	39.8323	28.8591	28.7726	2.53601
Canada	2015	35732.1	>99	<1	<1	<1	98.8162	<1	1.1838	<1
Chile	2015	17870.1	>99	<1	<1	<1	97.0677	<1	2.9323	<1
China	2015	1.41723e+06	92.7063	<1	5.62986	<1	85.932	1.72782	11.1294	1.2107
Colombia	2015	47119.7	96.0614	<1	1.53426	2.2167	82.6173	<1	6.64064	10.0524
Ivory Coast	2015	23596.7	72.1952	8.33386	14.0397	5.43124	57.1985	12.7319	21.7324	8.33708
Croatia	2015	4254.81	-	-	-	-	-	-	-	-
Cyprus	2015	1187.28	>99	<1	<1	<1	>99	<1	<1	<1
Czech	2015	10523.8	>99	<1	<1	<1	>99	<1	<1	<1
Denmark	2015	5677.8	>99	<1	<1	<1	>99	<1	<1	<1
Ecuador	2015	16195.9	93.0638	<1	3.11956	3.6169	82.5525	<1	7.37906	9.62283
Egypt	2015	97723.8	98.6914	<1	1.00164	<1	98.2125	<1	1.34217	<1
Estonia	2015	1314.66	>99	<1	<1	<1	>99	<1	<1	<1
Ethiopia	2015	102472	41.5069	21.4317	24.2711	12.7904	31.9814	23.2565	29.4272	15.3349
Finland	2015	5479.46	>99	<1	<1	<1	>99	<1	<1	<1
France	2015	63809.8	>99	<1	<1	<1	>99	<1	<1	<1
Germany	2015	82073.2	>99	<1	<1	<1	>99	<1	<1	<1
Ghana	2015	28870.9	80.9542	7.71229	3.65832	7.67524	67.7277	10.941	5.8748	15.4565
Greece	2015	10806.6	>99	<1	<1	<1	>99	<1	<1	<1
Hungary	2015	9844.25	>99	<1	<1	<1	>99	<1	<1	<1
India	2015	1.32287e+06	89.1893	4.22673	5.79718	<1	86.5955	5.07903	7.28735	1.03808
Indonesia	2015	259092	88.6672	<1	8.88567	1.65113	80.9816	<1	14.7964	3.24378
Iran	2015	81790.8	96.7851	1.99406	1.14457	<1	92.0997	4.21875	3.41108	<1
Ireland	2015	4665.76	96.215	<1	3.78502	<1	97.1061	<1	2.8939	<1
Israel	2015	8007.78	>99	<1	<1	<1	>99	<1	<1	<1
Italy	2015	60232.9	>99	<1	<1	<1	-	-	-	-
Japan	2015	127251	98.9135	<1	1.08653	<1	-	-	-	-
Kazakhstan	2015	17835.9	95.0253	1.81291	2.90439	<1	90.7475	1.86677	6.78454	<1
Kenya	2015	46851.5	58.1412	8.251	11.5189	22.089	48.2487	9.76417	13.9511	28.036
Latvia	2015	1991.95	98.529	<1	<1	<1	97.8549	<1	2.14511	<1
Lebanon	2015	6398.94	91.0129	7.27317	1.56853	<1	-	-	-	-
Lithuania	2015	2963.76	96.6041	<1	3.39586	<1	90.7185	<1	9.28152	<1
Luxembourg	2015	569.408	>99	<1	<1	<1	>99	<1	<1	<1
Malawi	2015	16938.9	66.2184	18.7483	11.3089	3.72431	62.3836	20.5998	12.6417	4.37484
Malaysia	2015	31068.8	97.0522	<1	2.58479	-	90.9183	<1	8.53289	-
Malta	2015	456.579	>99	<1	<1	<1	>99	<1	<1	<1
Mexico	2015	120150	97.6776	<1	1.68042	<1	92.458	<1	4.77499	2.76704
Morocco	2015	34680.5	80.0539	3.89691	15.5625	<1	55.3324	7.22627	36.1994	1.24189
Myanmar	2015	51483.9	71.741	6.6458	9.14413	12.4691	65.213	7.79873	11.3559	15.6324
Netherlands	2015	17041.1	>99	<1	<1	<1	>99	<1	<1	<1
New Zealand	2015	4590.59	>99	<1	<1	<1	>99	<1	<1	<1
Nigeria	2015	183996	68.1845	6.62986	15.2003	9.98527	52.7292	6.60539	23.9422	16.7233
North Macedonia	2015	2107.96	97.5057	1.88681	<1	<1	97.6332	1.22246	1.02878	<1
Norway	2015	5190.36	>99	<1	<1	<1	>99	<1	<1	<1
Pakistan	2015	210969	89.5912	3.92032	4.09921	2.38922	87.2205	4.21383	5.02624	3.53946
Philippines	2015	103031	91.9774	2.91965	4.57327	<1	88.2082	3.82589	7.11121	<1
Poland	2015	38553.1	94.7646	<1	5.23543	<1	90.1792	<1	9.82076	<1
Portugal	2015	10365.4	>99	<1	<1	<1	98.3756	<1	1.62441	<1
South Korea	2015	50994.4	>99	<1	<1	<1	-	-	-	-
Romania	2015	19906.1	>99	<1	<1	<1	>99	<1	<1	<1
Russia	2015	144668	96.4589	<1	2.91799	-	89.798	1.55297	8.64901	-
Saudi Arabia	2015	32749.8	98.6744	<1	<1	<1	>99	<1	<1	<1
Serbia	2015	7519.5	93.3865	6.1121	<1	<1	94.7235	4.60044	<1	<1
Slovakia	2015	5424.44	>99	<1	<1	<1	>99	<1	<1	<1
Slovenia	2015	2080.86	>99	<1	<1	<1	-	-	-	-
South Africa	2015	55876.5	91.7961	2.79535	2.02442	3.38414	78.765	6.59516	5.15366	9.4862
Spain	2015	46431.3	>99	<1	<1	<1	>99	<1	<1	<1
Sweden	2015	9849.35	>99	<1	<1	<1	>99	<1	<1	<1
Switzerland	2015	8281.73	>99	<1	<1	<1	>99	<1	<1	<1
Thailand	2015	70294.4	98.9294	<1	<1	<1	98.3361	<1	<1	<1
Tunisia	2015	11557.8	94.1515	2.86632	2.85401	<1	84.4873	7.53804	7.57826	<1
Turkey	2015	79646.2	96.2562	2.02675	1.51887	<1	94.2039	2.63366	2.74046	<1
Uganda	2015	37477.4	47.9088	29.4769	15.2816	7.3327	39.7227	33.4125	17.7968	9.06801
Ukraine	2015	44982.6	93.3616	5.6136	<1	<1	98.5139	<1	1.26766	<1
UK	2015	65224.4	>99	<1	<1	<1	>99	<1	<1	<1
USA	2015	324608	>99	<1	<1	<1	97.696	<1	2.30402	<1
Vietnam	2015	92191.4	92.6683	<1	5.09318	1.65859	90.221	<1	6.87941	2.37091
