# Supplementary material for: Global mapping of freshwater contamination by pesticides and implications for agriculture and water resource protection
Source: iScience. 2025 Jun 9;28(7):112861. doi: 10.1016/j.isci.2025.112861 (PMC12256343; doi:10.1016/j.isci.2025.112861)
Supplement: Table S16. Worldwide drinking water standards for selected countries [file mmc17.xlsx]

## Sheet: Table S16
Table S16. Worldwide drinking water standards for selected countries.
Drinking water standards									Exceedance rate (%, Total number of exceedance samples/ Total number of samples)						-: means that no sample is available
Jurisdiction	Country	Pesticide Name	CAS	Pestsicide Drinking water standards (mg/l)	Pestsicide Drinking water standards (μg/L)	Reference			Pesticide Country Abbreviation Continent CAS			Aldrin	Lindane	Dieldrin	Heptachlor	2,4-D
Albania	Albania	Alachlor	15972-60-8	0.02	20	Albania						309-00-2	58-89-9	60-57-1	76-44-8	94-75-7
Albania	Albania	Aldicarb	116-06-3	0.01	10	Albania			Egypt	EG	Africa	50.0 (3/6)	0.0 (0/4)	50 (2/4)	-	-
Albania	Albania	Aldrin and Dieldrin		3e-05	0.03	Albania			Ethiopia	ET	Africa	0.0 (0/9)	-	0.0 (0/9)	-	-
Albania	Albania	Aldrin	309-00-2	3e-05	0.03	Albania			Ghana	GH	Africa	-	-	0.0 (0/1)	-	-
Albania	Albania	Dieldrin	60-57-1	3e-05	0.03	Albania			Kenya	KE	Africa	-	-	-	-	0.0 (0/1)
Albania	Albania	Atrazine	1912-24-9	0.002	2	Albania			Nigeria	NG	Africa	66.7 (4/6)	0.0 (0/6)	60 (3/5)	-	-
Albania	Albania	Bentazon	25057-89-0	0.03	30	Albania			South Africa	ZA	Africa	60.0 (3/5)	0.0 (0/11)	66.7 (2/3)	-	0.0 (0/2)
Albania	Albania	Chlordane	12789-03-6	0.0002	0.2	Albania			Tunisia	TN	Africa	0.0 (0/1)	0.0 (0/1)	0.0 (0/1)	-	-
Albania	Albania	Clorotolunron	15545-48-9	0.03	30	Albania			Uganda	UG	Africa	100 (1/1)	-	100 (1/1)	-	-
Albania	Albania	DDT	50-29-3	0.002	2	Albania			Bangladesh	BD	Asia	0.0 (0/1)	0.0 (0/1)	0.0 (0/1)	-	-
Albania	Albania	1,2-Dibromo-3 Chloropropan	96-12-8	0.001	1	Albania			China	CN	Asia	22.2 (10/45)	2.4 (2/84)	6.7 (2/29)	-	0.0 (0/32)
Albania	Albania	2,4-D	94-75-7	0.03	30	Albania			India	IN	Asia	20 (3/15)	12.5 (3/24)	18.2 (2/11)	-	0.0 (0/1)
Albania	Albania	Dichloropropane, 1,2-	78-87-5	0.02	20	Albania			Iran	IR	Asia	100 (1/1)	0.0 (0/3)	100 (3/3)	-	0.0 (0/1)
Albania	Albania	1,3-Dichloropropene	542-75-6	0.02	20	Albania			Israel	IL	Asia	0.0 (0/1)	0.0 (0/1)	0.0 (0/1)	-	-
Albania	Albania	Heptachlor and epoxide		3e-05	0.03	Albania			Kazakhstan	KZ	Asia	100 (1/1)	0.0 (0/1)	100 (1/1)	-	-
Albania	Albania	Heptachlor	76-44-8	3e-05	0.03	Albania			Lebanon	LB	Asia	71.4 (5/7)	40 (2/5)	66.7 (2/3)	-	-
Albania	Albania	Heptachlor epoxide	1024-57-3	3e-05	0.03	Albania			Malaysia	MY	Asia	100 (1/1)	0.0 (0/1)	0.0 (0/1)	100 (1/1)	-
Albania	Albania	Hexachlorobenzne	118-74-1	0.001	1	Albania			Pakistan	PK	Asia	0.0 (0/5)	0.0 (0/9)	0.0 (0/6)	25 (2/8)	-
Albania	Albania	Izoproturon	34123-59-6	0.009	9	Albania			Philippines	PH	Asia	-	0.0 (0/1)	0.0 (0/1)	0.0 (0/1)	-
Albania	Albania	Gamma - BHC (Lindane)	58-89-9	0.002	2	Albania			Saudi Arabia	SA	Asia	-	0.0 (0/1)	-	-	-
Albania	Albania	MCPA	94-74-6	0.002	2	Albania			South Korea	KR	Asia	-	-	0.0 (0/1)	-	0.0 (0/1)
Albania	Albania	Methoxychlor	72-43-5	0.02	20	Albania			Turkey	TR	Asia	66.7 (2/3)	0.0 (0/4)	66.7 (2/3)	-	-
Albania	Albania	Methachlor	15972-60-8	0.01	10	Albania			Vietnam	VN	Asia	-	0.0 (0/2)	0.0 (0/1)	0.0 (0/1)	0.0 (0/3)
Albania	Albania	Molinate	2212-67-1	0.006	6	Albania			Albania	AL	Europe	-	100 (2/2)	-	100 (2/2)	-
Albania	Albania	Pendimethalin	40487-42-1	0.02	20	Albania			Belgium	BE	Europe	0.0 (0/553)	0.0 (0/577)	0.0 (0/553)	0.0 (0/19)	0.0 (0/1)
Albania	Albania	Pentachlorophenol	87-86-5	0.009	9	Albania			Bosnia and Herzegovina	BA	Europe	0.0 (0/2)	0.0 (0/2)	0.0 (0/2)	-	-
Albania	Albania	Permethrin	52645-53-1	0.02	20	Albania			Bulgaria	BG	Europe	0.0 (0/27)	0.0 (0/33)	0.0 (0/26)	0.0 (0/2)	-
Albania	Albania	Propanil	709-98-8	0.02	20	Albania			Croatia	HR	Europe	0.0 (0/53)	0.0 (0/51)	0.0 (0/53)	-	-
Albania	Albania	Pyridate	55512-33-9	0.1	100	Albania			Cyprus	CY	Europe	0.0 (0/35)	0.0 (0/15)	0.0 (0/35)	0.0 (0/35)	-
Albania	Albania	Simazine	122-34-9	0.02	20	Albania			Czech Republic	CZ	Europe	0.0 (0/1559)	0.0 (0/1576)	0.0 (0/1559)	0.2 (3/1529)	0.0 (0/1793)
Albania	Albania	Trifluralin	1582-09-8	0.02	20	Albania			Estonia	EE	Europe	0.0 (0/43)	-	0.0 (0/43)	0.0 (0/43)	-
Albania	Albania	2,4-DB	94-82-6	0.09	90	Albania			Finland	FI	Europe	0.0 (0/14)	0.0 (0/14)	0.0 (0/14)	0.0 (0/14)	0.0 (0/14)
Albania	Albania	Dichlorprop	120-36-5	0.1	100	Albania			France	FR	Europe	0.0 (0/2083)	0.0 (0/2222)	0.0 (0/2083)	-	-
Albania	Albania	Fenoprop	93-72-1	0.009	9	Albania			Germany	DE	Europe	1.0 (3/295)	0.0 (0/378)	1.0 (3/296)	7.0 (18/258)	0.0 (0/683)
Albania	Albania	Mecoprop	93-65-2	0.01	10	Albania			Greece	GR	Europe	-	0.0 (0/12)	-	-	0.0 (0/10)
Albania	Albania	2,4,5-T	93-76-5	0.009	9	Albania			Hungary	HU	Europe	0.0 (0/1)	0.0 (0/1)	0.0 (0/1)	0.0 (0/1)	-
Andorra	Andorra	one pesticide	000-00-0	0.0001	0.1	Andorra			Ireland	IE	Europe	-	-	-	-	0.0 (0/76)
Andorra	Andorra	total pesticides	000-00-1	0.0005	0.5	Andorra			Italy	IT	Europe	14.9 (256/1716)	0.0 (0/1064)	12.7 (212/1670)	13.7 (168/1230)	0.8 (9/1106)
Antigua and Barbuda	Antigua and Barbuda	Alachlor	15972-60-8	0.02	20	WHO			Latvia	LV	Europe	0.0 (0/6)	0.0 (0/3)	0.0 (0/6)	-	-
Antigua and Barbuda	Antigua and Barbuda	Aldicarb	116-06-3	0.01	10	WHO			Luxembourg	LU	Europe	0.0 (0/3)	-	0.0 (0/3)	-	0.0 (0/3)
Antigua and Barbuda	Antigua and Barbuda	Aldrin and dieldrin		3e-05	0.03	WHO			Malta	MT	Europe	0.0 (0/14)	-	0.0 (0/14)	-	-
Antigua and Barbuda	Antigua and Barbuda	Aldrin	309-00-2	3e-05	0.03	WHO			Netherlands	NL	Europe	0.0 (0/64)	0.0 (0/64)	0.0 (0/64)	0.0 (0/58)	0.0 (0/50)
Antigua and Barbuda	Antigua and Barbuda	Dieldrin	60-57-1	3e-05	0.03	WHO			North Macedonia	MK	Europe	-	-	-	-	0.0 (0/6)
Antigua and Barbuda	Antigua and Barbuda	Atrazine and its chloro-striazine metabolites		0.1	100	WHO			Norway	NO	Europe	0.0 (0/1)	0.0 (0/19)	0.0 (0/1)	0.0 (0/1)	-
Antigua and Barbuda	Antigua and Barbuda	Atrazine	1912-24-9	0.1	100	WHO			Poland	PL	Europe	1.7 (9/539)	-	1.5 (8/528)	-	-
Antigua and Barbuda	Antigua and Barbuda	Chlorazine	580-48-3	0.1	100	WHO			Portugal	PT	Europe	20 (1/5)	0.0 (0/5)	80 (4/5)	0.0 (0/4)	0.0 (0/9)
Antigua and Barbuda	Antigua and Barbuda	Carbofuran	1563-66-2	0.007	7	WHO			Romania	RO	Europe	8.2 (23/282)	0.0 (0/293)	0.4 (1/278)	-	-
Antigua and Barbuda	Antigua and Barbuda	Chlordane	57-74-9	0.0002	0.2	WHO			Russia	RU	Europe	-	0.0 (0/4)	-	-	-
Antigua and Barbuda	Antigua and Barbuda	Chlorpyrifos	2921-88-2	0.03	30	WHO			Serbia	RS	Europe	0.0(0/131)	0.0 (0/129)	0.0 (0/131)	0.0 (0/131)	-
Antigua and Barbuda	Antigua and Barbuda	Cyanazine	21725-46-2	0.0006	0.6	WHO			Slovakia	SK	Europe	0.0 (0/70)	0.0 (0/70)	0.0 (0/70)	0.0 (0/21)	0.0 (0/17)
Antigua and Barbuda	Antigua and Barbuda	2,4-D	94-75-7	0.03	30	WHO			Slovenia	SI	Europe	0.0 (0/6)	-	-	-	-
Antigua and Barbuda	Antigua and Barbuda	2,4-DB	94-82-6	0.09	90	WHO			Spain	ES	Europe	5.3 (588/11181)	2.0 (214/10801)	5.5 (616/11217)	6.0 (520/8760)	0.2 (1/550)
Antigua and Barbuda	Antigua and Barbuda	DDT and metabolites		0.001	1	WHO			Sweden	SE	Europe	-	0.0 (0/70)	-	-	0.0 (0/70)
Antigua and Barbuda	Antigua and Barbuda	DDD	72-54-8	0.001	1	WHO			Switzerland	CH	Europe	0.0 (0/2)	0.0(0/2)	0.0 (0/2)	-	0.0 (0/1)
Antigua and Barbuda	Antigua and Barbuda	DDE, p,p'-	72-55-9	0.001	1	WHO			United Kingdom	GB	Europe	0.0 (0/1)	0.0 (0/1)	0.0 (0/1)	0.0 (0/1)	0.0 (0/1)
Antigua and Barbuda	Antigua and Barbuda	DDT	50-29-3	0.001	1	WHO			Canada	CA	North America	0.0 (0/4)	0.0 (0/5)	0.0 (0/5)	-	0.0 (0/101)
Antigua and Barbuda	Antigua and Barbuda	1,2-Dibromo-3-chloropropane	96-12-8	0.001	1	WHO			Mexico	MX	North America	0.0 (0/1)	33.3 (1/3)	100 (2/2)	100 (2/2)	0.0 (0/1)
Antigua and Barbuda	Antigua and Barbuda	Dichlorprop	120-36-5	0.1	100	WHO			USA	US	North America	-	0 (0/22)	0.0 (0/33)	0.0 (0/2)	0.0 (0/30)
Antigua and Barbuda	Antigua and Barbuda	Dimethoate	60-51-5	0.006	6	WHO			Australia	AU	Oceania	0.0 (0/2)	0 (0/2)	0.0 (0/2)	0.0 (0/2)	0.0 (0/1)
Antigua and Barbuda	Antigua and Barbuda	Endrin	72-20-8	0.0006	0.6	WHO			New Zealand	NZ	Oceania	-	-	50 (1/2)	-	0.0 (0/1)
Antigua and Barbuda	Antigua and Barbuda	Epichlorohydrin	106-89-8	0.0004	0.4	WHO			Argentina	AR	South America	100 (1/1)	0 (0/8)	14.3 (1/7)	-	0.0 (0/3)
Antigua and Barbuda	Antigua and Barbuda	Fenoprop	93-72-1	0.009	9	WHO			Brazil	BR	South America	0.0 (0/1)	0 (0/1)	0.0 (0/1)	-	0.0 (0/5)
Antigua and Barbuda	Antigua and Barbuda	Isoproturon	34123-59-6	0.009	9	WHO			Chile	CL	South America	0.0 (0/1)	0 (0/1)	0.0 (0/1)	-	-
Antigua and Barbuda	Antigua and Barbuda	Lindane	58-89-9	0.002	2	WHO			Colombia	CO	South America	0.0 (0/2)	0 (0/2)	0.0 (0/2)	0.0 (0/2)	-
Antigua and Barbuda	Antigua and Barbuda	MCPA	94-74-6	0.002	2	WHO
Antigua and Barbuda	Antigua and Barbuda	Mecoprop (MCPP)	93-65-2	0.01	10	WHO
Antigua and Barbuda	Antigua and Barbuda	Methoxychlor	72-43-5	0.02	20	WHO
Antigua and Barbuda	Antigua and Barbuda	Molinate	2212-67-1	0.006	6	WHO
Antigua and Barbuda	Antigua and Barbuda	Pendimethalin	40487-42-1	0.02	20	WHO
Antigua and Barbuda	Antigua and Barbuda	Pentachlorophenol	87-86-5	0.009	9	WHO
Antigua and Barbuda	Antigua and Barbuda	Simazine	122-34-9	0.002	2	WHO
Antigua and Barbuda	Antigua and Barbuda	2,4,5-TP(Silvex)	93-72-1	0.009	9	WHO
Antigua and Barbuda	Antigua and Barbuda	Terbuthylazine	5915-41-3	0.007	7	WHO
Antigua and Barbuda	Antigua and Barbuda	Trifluralin	1582-09-8	0.02	20	WHO
Argentine	Argentine	ACROLEIN	107-02-8	0.542	542	Argentina
Argentine	Argentine	ALDICARB	116-06-3	0.003	3	Argentina
Argentine	Argentine	Aldrin	309-00-2	3e-05	0.03	Argentina
Argentine	Argentine	ATRAZINE	1912-24-9	0.003	3	Argentina
Argentine	Argentine	BENDIOCARB	22781-23-3	0.04	40	Argentina
Argentine	Argentine	BHC-ALFA	319-84-6	0.000131	0.131	Argentina
Argentine	Argentine	BHC-BETA	319-85-7	0.000232	0.232	Argentina
Argentine	Argentine	GAMA-BHC (Lindane)	58-89-9	0.003	3	Argentina
Argentine	Argentine	BIS (2-chloroethyl) Ether	111-44-4	0.00385	3.85	Argentina
Argentine	Argentine	Bromomethane	74-83-9	0.002	2	Argentina
Argentine	Argentine	bromoxynil	1689-84-5	0.005	5	Argentina
Argentine	Argentine	Carbaryl	63-25-2	0.09	90	Argentina
Argentine	Argentine	Carbofuran	1563-66-2	0.04	40	Argentina
Argentine	Argentine	Cyanazine	21725-46-2	0.01	10	Argentina
Argentine	Argentine	Chlordane,gamma	57-74-9	0.0003	0.3	Argentina
Argentine	Argentine	Chlorpyrifos	2921-88-2	0.09	90	Argentina
Argentine	Argentine	DDT	50-29-3	0.001	1	Argentina
Argentine	Argentine	Diazinon	333-41-5	0.02	20	Argentina
Argentine	Argentine	Dibromochlorpropane (DBCP)	96-12-8	0.0002	0.2	Argentina
Argentine	Argentine	Dicamba	1918-00-9	0.12	120	Argentina
Argentine	Argentine	Dichlofop-methyl	51338-27-3	0.009	9	Argentina
Argentine	Argentine	Dichloropropane, 1,2-	78-87-5	0.005	5	Argentina
Argentine	Argentine	Dieldrin	60-57-1	3e-05	0.03	Argentina
Argentine	Argentine	Dimethoate	60-51-5	0.02	20	Argentina
Argentine	Argentine	Diquat	85-00-7	0.07	70	Argentina
Argentine	Argentine	Diuron	330-54-1	0.15	150	Argentina
Argentine	Argentine	ENDOSULFAN	108-60-1	0.138	138	Argentina
Argentine	Argentine	Endrin	72-20-8	0.0002	0.2	Argentina
Argentine	Argentine	Phorate	298-02-2	0.002	2	Argentina
Argentine	Argentine	Glyphosate	1071-83-6	0.28	280	Argentina
Argentine	Argentine	Heptachlor	76-44-8	0.0001	0.1	Argentina
Argentine	Argentine	Heptachlor epoxide	1024-57-3	0.0001	0.1	Argentina
Argentine	Argentine	Hexachlorocyclopentadiene	77-47-4	0.001	1	Argentina
Argentine	Argentine	Malathion	121-75-5	0.19	190	Argentina
Argentine	Argentine	Methyl paraoxon	950-35-6	0.007	7	Argentina
Argentine	Argentine	Guthion	86-50-0	0.02	20	Argentina
Argentine	Argentine	Methoxychlor	72-43-5	0.03	30	Argentina
Argentine	Argentine	Metribuzin	21087-64-9	0.08	80	Argentina
Argentine	Argentine	Paraquat	4685-14-7	0.01	10	Argentina
Argentine	Argentine	Parathion	56-38-2	0.05	50	Argentina
Argentine	Argentine	Pentachlorophenol	87-86-5	0.01	10	Argentina
Argentine	Argentine	TOTAL PESTICIDES	85-00-7	0.1	100	Argentina
Argentine	Argentine	Simazine	122-34-9	0.01	10	Argentina
Argentine	Argentine	2,4,5-T	93-76-5	0.28	280	Argentina
Argentine	Argentine	Temephos	3383-96-8	0.28	280	Argentina
Argentine	Argentine	Terbufos	13071-79-9	0.001	1	Argentina
Argentine	Argentine	Toxaphene	8001-35-2	0.005	5	Argentina
Argentine	Argentine	2,4,5-TP	93-72-1	0.01	10	Argentina
Argentine	Argentine	Triallate	2303-17-5	0.23	230	Argentina
Australia	Australia	Acephate	30560-19-1	0.008	8	Australia National standard
Australia	Australia	Aldicarb	116-06-3	0.004	4	Australia National standard
Commonwealth of Australia	Australia	Aldrin & Dieldrin		0.0003	0.3	Australia National standard
Commonwealth of Australia	Australia	Aldrin	309-00-2	0.0003	0.3	Australia National standard
Commonwealth of Australia	Australia	Dieldrin	60-57-1	0.0003	0.3	Australia National standard
Commonwealth of Australia	Australia	Ametryn	834-12-8	0.07	70	Australia National standard
Commonwealth of Australia	Australia	Amitraz	33089-61-1	0.009	9	Australia National standard
Commonwealth of Australia	Australia	Amitrole	61-82-5	0.009	9	Australia National standard
Commonwealth of Australia	Australia	Asulam	3337-71-1	0.07	70	Australia National standard
Commonwealth of Australia	Australia	Atrazine	1912-24-9	0.02	20	Australia National standard
Commonwealth of Australia	Australia	Azinphos-methyl	86-50-0	0.03	30	Australia National standard
Commonwealth of Australia	Australia	Benomyl	17804-35-2	0.09	90	Australia National standard
Commonwealth of Australia	Australia	Bentazon	25057-89-0	0.4	400	Australia National standard
Commonwealth of Australia	Australia	Bioresmetrin	28434-01-7	0.1	100	Australia National standard
Commonwealth of Australia	Australia	Bromacil	314-40-9	0.4	400	Australia National standard
Commonwealth of Australia	Australia	BROMOPHOS-ETHYL	4824-78-6	0.01	10	Australia National standard
Commonwealth of Australia	Australia	bromoxynil	1689-84-5	0.01	10	Australia National standard
Commonwealth of Australia	Australia	Captan	133-06-2	0.4	400	Australia National standard
Commonwealth of Australia	Australia	Carbaryl	63-25-2	0.03	30	Australia National standard
Commonwealth of Australia	Australia	Carbendazim	10605-21-7	0.09	90	Australia National standard
Commonwealth of Australia	Australia	Carfentrazone-ethyl	128639-02-1	0.1	100	Australia National standard
Commonwealth of Australia	Australia	Carbofuran	1563-66-2	0.01	10	Australia National standard
Commonwealth of Australia	Australia	Carbophenothion [or Trithion]	786-19-6	0.0005	0.5	Australia National standard
Commonwealth of Australia	Australia	Carboxin	5234-68-4	0.3	300	Australia National standard
Commonwealth of Australia	Australia	Chlorantraniliprole	500008-45-7	6	6000	Australia National standard
Commonwealth of Australia	Australia	Chlordane	12789-03-6	0.002	2	Australia National standard
Commonwealth of Australia	Australia	Chlorfenvinphos	470-90-6	0.002	2	Australia National standard
Commonwealth of Australia	Australia	Chlorothalonil	1897-45-6	0.05	50	Australia National standard
Commonwealth of Australia	Australia	Chloroxuron	1982-47-4	0.01	10	Australia National standard
Commonwealth of Australia	Australia	Chlorpyrifos	2921-88-2	0.01	10	Australia National standard
Commonwealth of Australia	Australia	Chlorsulfuron	64902-72-3	0.2	200	Australia National standard
Commonwealth of Australia	Australia	Clopyralid	1702-17-6	2	2000	Australia National standard
Commonwealth of Australia	Australia	Cyfluthrin	68359-37-5	0.05	50	Australia National standard
Commonwealth of Australia	Australia	Cypermethrin	52315-07-8	0.2	200	Australia National standard
Commonwealth of Australia	Australia	Cyprodinil	121552-61-2	0.09	90	Australia National standard
Commonwealth of Australia	Australia	2,4-D	94-75-7	0.03	30	Australia National standard
Commonwealth of Australia	Australia	DDT	50-29-3	0.009	9	Australia National standard
Commonwealth of Australia	Australia	Deltametrin	52918-63-5	0.04	40	Australia National standard
Commonwealth of Australia	Australia	Diazinon	333-41-5	0.04	40	Australia National standard
Commonwealth of Australia	Australia	Dicamba	1918-00-9	0.1	100	Australia National standard
Commonwealth of Australia	Australia	Dichlobenil	1194-65-6	0.01	10	Australia National standard
Commonwealth of Australia	Australia	1,3-Dichloropropene	542-75-6	0.1	100	Australia National standard
Commonwealth of Australia	Australia	Dichloroprop / Dichlorprop-P		0.1	100	Australia National standard
Commonwealth of Australia	Australia	Dichlorprop	120-36-5	0.1	100	Australia National standard
Commonwealth of Australia	Australia	Dichlorprop-P	15165-67-0	0.1	100	Australia National standard
Commonwealth of Australia	Australia	Dichlorvos	62-73-7	0.005	5	Australia National standard
Commonwealth of Australia	Australia	Dichlofop-methyl	51338-27-3	0.005	5	Australia National standard
Commonwealth of Australia	Australia	Dicofol	115-32-2	0.004	4	Australia National standard
Commonwealth of Australia	Australia	Difenzoquat (Avenge)	43222-48-6	0.1	100	Australia National standard
Commonwealth of Australia	Australia	Diflubenzuron	35367-38-5	0.07	70	Australia National standard
Commonwealth of Australia	Australia	Dimethoate	60-51-5	0.007	7	Australia National standard
Commonwealth of Australia	Australia	Diphenamid	957-51-7	0.3	300	Australia National standard
Commonwealth of Australia	Australia	Diquat	85-00-7	0.007	7	Australia National standard
Commonwealth of Australia	Australia	Disulfoton	298-04-4	0.004	4	Australia National standard
Commonwealth of Australia	Australia	Diuron	330-54-1	0.02	20	Australia National standard
Commonwealth of Australia	Australia	2,2-DPA	75-99-0	0.5	500	Australia National standard
Commonwealth of Australia	Australia	EDB	106-93-4	0.001	1	Australia National standard
Commonwealth of Australia	Australia	Endosulfan	115-29-7	0.02	20	Australia National standard
Commonwealth of Australia	Australia	Endothall	145-73-3	0.1	100	Australia National standard
Commonwealth of Australia	Australia	Epichlorohydrin	106-89-8	0.0005	0.5	Australia National standard
Commonwealth of Australia	Australia	EPTC	759-94-4	0.3	300	Australia National standard
Commonwealth of Australia	Australia	Esfenvalerate	66230-04-4	0.03	30	Australia National standard
Commonwealth of Australia	Australia	Ethion	563-12-2	0.004	4	Australia National standard
Commonwealth of Australia	Australia	Ethoprophos	13194-48-4	0.001	1	Australia National standard
Commonwealth of Australia	Australia	Etridiazole	2593-15-9	0.1	100	Australia National standard
Commonwealth of Australia	Australia	Fenamiphos	22224-92-6	0.0005	0.5	Australia National standard
Commonwealth of Australia	Australia	Fenarimol	60168-88-9	0.04	40	Australia National standard
Commonwealth of Australia	Australia	Fenitrotion	122-14-5	0.007	7	Australia National standard
Commonwealth of Australia	Australia	Fenoprop	93-72-1	0.01	10	Australia National standard
Commonwealth of Australia	Australia	Fensulfothion	115-90-2	0.01	10	Australia National standard
Commonwealth of Australia	Australia	Fenthion	55-38-9	0.007	7	Australia National standard
Commonwealth of Australia	Australia	Fenvalerate	51630-58-1	0.06	60	Australia National standard
Commonwealth of Australia	Australia	Fipronil	120068-37-3	0.0007	0.7	Australia National standard
Commonwealth of Australia	Australia	Flamprop-methyl	52756-25-9	0.004	4	Australia National standard
Commonwealth of Australia	Australia	Fluometuron	2164-17-2	0.07	70	Australia National standard
Commonwealth of Australia	Australia	Fluproponate	22898-01-7	0.009	9	Australia National standard
Commonwealth of Australia	Australia	Formothion	2540-82-1	0.05	50	Australia National standard
Commonwealth of Australia	Australia	Fosamine	59682-52-9	0.03	30	Australia National standard
Commonwealth of Australia	Australia	Glyphosate	1071-83-6	1	1000	Australia National standard
Commonwealth of Australia	Australia	Haloxyfop	69806-34-4	0.001	1	Australia National standard
Commonwealth of Australia	Australia	Heptachlor	76-44-8	0.0003	0.3	Australia National standard
Commonwealth of Australia	Australia	Hexazinone	51235-04-2	0.4	400	Australia National standard
Commonwealth of Australia	Australia	Imazapyr	81334-34-1	9	9000	Australia National standard
Commonwealth of Australia	Australia	Iprodione	36734-19-7	0.1	100	Australia National standard
Commonwealth of Australia	Australia	Lindane	58-89-9	0.01	10	Australia National standard
Commonwealth of Australia	Australia	Malathion	121-75-5	0.07	70	Australia National standard
Commonwealth of Australia	Australia	Mancozeb	8018-01-7	0.009	9	Australia National standard
Commonwealth of Australia	Australia	MCPA	94-74-6	0.04	40	Australia National standard
Commonwealth of Australia	Australia	Metaldehyde	108-62-3	0.02	20	Australia National standard
Commonwealth of Australia	Australia	methylisothiocyanate	556-61-6	0.001	1	Australia National standard
Commonwealth of Australia	Australia	Methidathion	950-37-8	0.006	6	Australia National standard
Commonwealth of Australia	Australia	Methiocarb	2032-65-7	0.007	7	Australia National standard
Commonwealth of Australia	Australia	Methomyl	16752-77-5	0.02	20	Australia National standard
Commonwealth of Australia	Australia	Methoxychlor	72-43-5	0.3	300	Australia National standard
Commonwealth of Australia	Australia	Methyl bromide	74-83-9	0.001	1	Australia National standard
Commonwealth of Australia	Australia	Metiram	9006-42-2	0.009	9	Australia National standard
Commonwealth of Australia	Australia	Metolaclor (Dual)	51218-45-2	0.3	300	Australia National standard
Commonwealth of Australia	Australia	Metribuzin	21087-64-9	0.07	70	Australia National standard
Commonwealth of Australia	Australia	Metsulfuron-methyl	74223-64-6	0.04	40	Australia National standard
Commonwealth of Australia	Australia	Mevinphos	7786-34-7	0.005	5	Australia National standard
Commonwealth of Australia	Australia	Molinate	2212-67-1	0.004	4	Australia National standard
Commonwealth of Australia	Australia	MONOCROTOPHOS	6923-22-4	0.002	2	Australia National standard
Commonwealth of Australia	Australia	Napropamide	15299-99-7	0.4	400	Australia National standard
Commonwealth of Australia	Australia	Nicarbazin	330-95-0	1	1000	Australia National standard
Commonwealth of Australia	Australia	Nitralin	4726-14-1	0.5	500	Australia National standard
Commonwealth of Australia	Australia	Norflurazon	27314-13-2	0.05	50	Australia National standard
Commonwealth of Australia	Australia	Omethoate	1113-02-6	0.001	1	Australia National standard
Commonwealth of Australia	Australia	Oryzalin	19044-88-3	0.4	400	Australia National standard
Commonwealth of Australia	Australia	Oxamyl (Vydate)	23135-22-0	0.007	7	Australia National standard
Commonwealth of Australia	Australia	Paraquat	4685-14-7	0.02	20	Australia National standard
Commonwealth of Australia	Australia	Parathion	56-38-2	0.02	20	Australia National standard
Commonwealth of Australia	Australia	Parathion-methyl	298-00-0	0.0007	0.7	Australia National standard
Commonwealth of Australia	Australia	Pebulate	1114-71-2	0.03	30	Australia National standard
Commonwealth of Australia	Australia	Pendimethalin	40487-42-1	0.4	400	Australia National standard
Commonwealth of Australia	Australia	Pentachlorophenol	87-86-5	0.01	10	Australia National standard
Commonwealth of Australia	Australia	Permethrin	52645-53-1	0.2	200	Australia National standard
Commonwealth of Australia	Australia	picloram	1918-02-1	0.3	300	Australia National standard
Commonwealth of Australia	Australia	Piperonyl butoxide	51-03-6	0.6	600	Australia National standard
Commonwealth of Australia	Australia	Pirimikarb	23103-98-2	0.007	7	Australia National standard
Commonwealth of Australia	Australia	Pirimiphos, Methyl	29232-93-7	0.09	90	Australia National standard
Commonwealth of Australia	Australia	Pirimiphos-ethyl	23505-41-1	0.0005	0.5	Australia National standard
Commonwealth of Australia	Australia	Polihexanide	28757-47-3	0.7	700	Australia National standard
Commonwealth of Australia	Australia	Profenofos	41198-08-7	0.0003	0.3	Australia National standard
Commonwealth of Australia	Australia	Propachlor	1918-16-7	0.07	70	Australia National standard
Commonwealth of Australia	Australia	Propanil	709-98-8	0.7	700	Australia National standard
Commonwealth of Australia	Australia	Propargite	2312-35-8	0.007	7	Australia National standard
Commonwealth of Australia	Australia	Propazine	139-40-2	0.05	50	Australia National standard
Commonwealth of Australia	Australia	Propiconazole	60207-90-1	0.1	100	Australia National standard
Commonwealth of Australia	Australia	Propyzamide	23950-58-5	0.07	70	Australia National standard
Commonwealth of Australia	Australia	Pyrasulfotole	365400-11-9	0.04	40	Australia National standard
Commonwealth of Australia	Australia	Pyrazophos	13457-18-6	0.02	20	Australia National standard
Commonwealth of Australia	Australia	Pyroxsulam	422556-08-9	4	4000	Australia National standard
Commonwealth of Australia	Australia	Quintozene	82-68-8	0.03	30	Australia National standard
Commonwealth of Australia	Australia	Simazine	122-34-9	0.02	20	Australia National standard
Commonwealth of Australia	Australia	Spirotetrama	203313-25-1	0.2	200	Australia National standard
Commonwealth of Australia	Australia	Sulprofos(Bolstar)	35400-43-2	0.01	10	Australia National standard
Commonwealth of Australia	Australia	2,4,5-T	93-76-5	0.1	100	Australia National standard
Commonwealth of Australia	Australia	Temephos	3383-96-8	0.4	400	Australia National standard
Commonwealth of Australia	Australia	Terbacil	5902-51-2	0.2	200	Australia National standard
Commonwealth of Australia	Australia	Terbufos	13071-79-9	0.0009	0.9	Australia National standard
Commonwealth of Australia	Australia	Terbutilazin	5915-41-3	0.01	10	Australia National standard
Commonwealth of Australia	Australia	Terbutryn	886-50-0	0.4	400	Australia National standard
Commonwealth of Australia	Australia	Tetrachlorvinphos	961-11-5	0.1	100	Australia National standard
Commonwealth of Australia	Australia	Thiobencarb	28249-77-6	0.04	40	Australia National standard
Commonwealth of Australia	Australia	Thiometon	640-15-3	0.004	4	Australia National standard
Commonwealth of Australia	Australia	Thiophanate	23564-06-9	0.005	5	Australia National standard
Commonwealth of Australia	Australia	Thiram	137-26-8	0.007	7	Australia National standard
Commonwealth of Australia	Australia	Toltrazuril	69004-03-1	0.004	4	Australia National standard
Commonwealth of Australia	Australia	Triadimefon	43121-43-3	0.09	90	Australia National standard
Commonwealth of Australia	Australia	Trichlorfon	52-68-6	0.007	7	Australia National standard
Commonwealth of Australia	Australia	Triclopyr	55335-06-3	0.02	20	Australia National standard
Commonwealth of Australia	Australia	Trifluralin	1582-09-8	0.09	90	Australia National standard
(Austrilia) Austrilian Capital Territory	Austrilia	Acephate	30560-19-1	0.008	8	Australia National standard
(Austrilia) Austrilian Capital Territory	Austrilia	Aldicarb	116-06-3	0.004	4	Australia National standard
(Austrilia) Austrilian Capital Territory	Austrilia	Aldrin & Dieldrin		0.0003	0.3	Australia National standard
(Austrilia) Austrilian Capital Territory	Austrilia	Aldrin	309-00-2	0.0003	0.3	Australia National standard
(Austrilia) Austrilian Capital Territory	Austrilia	Dieldrin	60-57-1	0.0003	0.3	Australia National standard
(Austrilia) Austrilian Capital Territory	Austrilia	Ametryn	834-12-8	0.07	70	Australia National standard
(Austrilia) Austrilian Capital Territory	Austrilia	Amitraz	33089-61-1	0.009	9	Australia National standard
(Austrilia) Austrilian Capital Territory	Austrilia	Amitrole	61-82-5	0.009	9	Australia National standard
(Austrilia) Austrilian Capital Territory	Austrilia	Asulam	3337-71-1	0.07	70	Australia National standard
(Austrilia) Austrilian Capital Territory	Austrilia	Atrazine	1912-24-9	0.02	20	Australia National standard
(Austrilia) Austrilian Capital Territory	Austrilia	Azinphos-methyl	86-50-0	0.03	30	Australia National standard
(Austrilia) Austrilian Capital Territory	Austrilia	Benomyl	17804-35-2	0.09	90	Australia National standard
(Austrilia) Austrilian Capital Territory	Austrilia	Bentazon	25057-89-0	0.4	400	Australia National standard
(Austrilia) Austrilian Capital Territory	Austrilia	Bioresmetrin	28434-01-7	0.1	100	Australia National standard
(Austrilia) Austrilian Capital Territory	Austrilia	Bromacil	314-40-9	0.4	400	Australia National standard
(Austrilia) Austrilian Capital Territory	Austrilia	BROMOPHOS-ETHYL	4824-78-6	0.01	10	Australia National standard
(Austrilia) Austrilian Capital Territory	Austrilia	bromoxynil	1689-84-5	0.01	10	Australia National standard
(Austrilia) Austrilian Capital Territory	Austrilia	Captan	133-06-2	0.4	400	Australia National standard
(Austrilia) Austrilian Capital Territory	Austrilia	Carbaryl	63-25-2	0.03	30	Australia National standard
(Austrilia) Austrilian Capital Territory	Austrilia	Carbendazim	10605-21-7	0.09	90	Australia National standard
(Austrilia) Austrilian Capital Territory	Austrilia	Carfentrazone-ethyl	128639-02-1	0.1	100	Australia National standard
(Austrilia) Austrilian Capital Territory	Austrilia	Carbofuran	1563-66-2	0.01	10	Australia National standard
(Austrilia) Austrilian Capital Territory	Austrilia	Carbophenothion [or Trithion]	786-19-6	0.0005	0.5	Australia National standard
(Austrilia) Austrilian Capital Territory	Austrilia	Carboxin	5234-68-4	0.3	300	Australia National standard
(Austrilia) Austrilian Capital Territory	Austrilia	Chlorantraniliprole	500008-45-7	6	6000	Australia National standard
(Austrilia) Austrilian Capital Territory	Austrilia	Chlordane	12789-03-6	0.002	2	Australia National standard
(Austrilia) Austrilian Capital Territory	Austrilia	Chlorfenvinphos	470-90-6	0.002	2	Australia National standard
(Austrilia) Austrilian Capital Territory	Austrilia	Chlorothalonil	1897-45-6	0.05	50	Australia National standard
(Austrilia) Austrilian Capital Territory	Austrilia	Chloroxuron	1982-47-4	0.01	10	Australia National standard
(Austrilia) Austrilian Capital Territory	Austrilia	Chlorpyrifos	2921-88-2	0.01	10	Australia National standard
(Austrilia) Austrilian Capital Territory	Austrilia	Chlorsulfuron	64902-72-3	0.2	200	Australia National standard
(Austrilia) Austrilian Capital Territory	Austrilia	Clopyralid	1702-17-6	2	2000	Australia National standard
(Austrilia) Austrilian Capital Territory	Austrilia	Cyfluthrin	68359-37-5	0.05	50	Australia National standard
(Austrilia) Austrilian Capital Territory	Austrilia	Cypermethrin	52315-07-8	0.2	200	Australia National standard
(Austrilia) Austrilian Capital Territory	Austrilia	Cyprodinil	121552-61-2	0.09	90	Australia National standard
(Austrilia) Austrilian Capital Territory	Austrilia	2,4-D	94-75-7	0.03	30	Australia National standard
(Austrilia) Austrilian Capital Territory	Austrilia	DDT	50-29-3	0.009	9	Australia National standard
(Austrilia) Austrilian Capital Territory	Austrilia	Deltametrin	52918-63-5	0.04	40	Australia National standard
(Austrilia) Austrilian Capital Territory	Austrilia	Diazinon	333-41-5	0.04	40	Australia National standard
(Austrilia) Austrilian Capital Territory	Austrilia	Dicamba	1918-00-9	0.1	100	Australia National standard
(Austrilia) Austrilian Capital Territory	Austrilia	Dichlobenil	1194-65-6	0.01	10	Australia National standard
(Austrilia) Austrilian Capital Territory	Austrilia	1,3-Dichloropropene	542-75-6	0.1	100	Australia National standard
(Austrilia) Austrilian Capital Territory	Austrilia	Dichloroprop / Dichlorprop-P		0.1	100	Australia National standard
(Austrilia) Austrilian Capital Territory	Austrilia	Dichlorprop	120-36-5	0.1	100	Australia National standard
(Austrilia) Austrilian Capital Territory	Austrilia	Dichlorprop-P	15165-67-0	0.1	100	Australia National standard
(Austrilia) Austrilian Capital Territory	Austrilia	Dichlorvos	62-73-7	0.005	5	Australia National standard
(Austrilia) Austrilian Capital Territory	Austrilia	Dichlofop-methyl	51338-27-3	0.005	5	Australia National standard
(Austrilia) Austrilian Capital Territory	Austrilia	Dicofol	115-32-2	0.004	4	Australia National standard
(Austrilia) Austrilian Capital Territory	Austrilia	Difenzoquat (Avenge)	43222-48-6	0.1	100	Australia National standard
(Austrilia) Austrilian Capital Territory	Austrilia	Diflubenzuron	35367-38-5	0.07	70	Australia National standard
(Austrilia) Austrilian Capital Territory	Austrilia	Dimethoate	60-51-5	0.007	7	Australia National standard
(Austrilia) Austrilian Capital Territory	Austrilia	Diphenamid	957-51-7	0.3	300	Australia National standard
(Austrilia) Austrilian Capital Territory	Austrilia	Diquat	85-00-7	0.007	7	Australia National standard
(Austrilia) Austrilian Capital Territory	Austrilia	Disulfoton	298-04-4	0.004	4	Australia National standard
(Austrilia) Austrilian Capital Territory	Austrilia	Diuron	330-54-1	0.02	20	Australia National standard
(Austrilia) Austrilian Capital Territory	Austrilia	2,2-DPA	75-99-0	0.5	500	Australia National standard
(Austrilia) Austrilian Capital Territory	Austrilia	EDB	106-93-4	0.001	1	Australia National standard
(Austrilia) Austrilian Capital Territory	Austrilia	Endosulfan	115-29-7	0.02	20	Australia National standard
(Austrilia) Austrilian Capital Territory	Austrilia	Endothall	145-73-3	0.1	100	Australia National standard
(Austrilia) Austrilian Capital Territory	Austrilia	Epichlorohydrin	106-89-8	0.0005	0.5	Australia National standard
(Austrilia) Austrilian Capital Territory	Austrilia	EPTC	759-94-4	0.3	300	Australia National standard
(Austrilia) Austrilian Capital Territory	Austrilia	Esfenvalerate	66230-04-4	0.03	30	Australia National standard
(Austrilia) Austrilian Capital Territory	Austrilia	Ethion	563-12-2	0.004	4	Australia National standard
(Austrilia) Austrilian Capital Territory	Austrilia	Ethoprophos	13194-48-4	0.001	1	Australia National standard
(Austrilia) Austrilian Capital Territory	Austrilia	Etridiazole	2593-15-9	0.1	100	Australia National standard
(Austrilia) Austrilian Capital Territory	Austrilia	Fenamiphos	22224-92-6	0.0005	0.5	Australia National standard
(Austrilia) Austrilian Capital Territory	Austrilia	Fenarimol	60168-88-9	0.04	40	Australia National standard
(Austrilia) Austrilian Capital Territory	Austrilia	Fenitrotion	122-14-5	0.007	7	Australia National standard
(Austrilia) Austrilian Capital Territory	Austrilia	Fenoprop	93-72-1	0.01	10	Australia National standard
(Austrilia) Austrilian Capital Territory	Austrilia	Fensulfothion	115-90-2	0.01	10	Australia National standard
(Austrilia) Austrilian Capital Territory	Austrilia	Fenthion	55-38-9	0.007	7	Australia National standard
(Austrilia) Austrilian Capital Territory	Austrilia	Fenvalerate	51630-58-1	0.06	60	Australia National standard
(Austrilia) Austrilian Capital Territory	Austrilia	Fipronil	120068-37-3	0.0007	0.7	Australia National standard
(Austrilia) Austrilian Capital Territory	Austrilia	Flamprop-methyl	52756-25-9	0.004	4	Australia National standard
(Austrilia) Austrilian Capital Territory	Austrilia	Fluometuron	2164-17-2	0.07	70	Australia National standard
(Austrilia) Austrilian Capital Territory	Austrilia	Fluproponate	22898-01-7	0.009	9	Australia National standard
(Austrilia) Austrilian Capital Territory	Austrilia	Formothion	2540-82-1	0.05	50	Australia National standard
(Austrilia) Austrilian Capital Territory	Austrilia	Fosamine	59682-52-9	0.03	30	Australia National standard
(Austrilia) Austrilian Capital Territory	Austrilia	Glyphosate	1071-83-6	1	1000	Australia National standard
(Austrilia) Austrilian Capital Territory	Austrilia	Haloxyfop	69806-34-4	0.001	1	Australia National standard
(Austrilia) Austrilian Capital Territory	Austrilia	Heptachlor	76-44-8	0.0003	0.3	Australia National standard
(Austrilia) Austrilian Capital Territory	Austrilia	Hexazinone	51235-04-2	0.4	400	Australia National standard
(Austrilia) Austrilian Capital Territory	Austrilia	Imazapyr	81334-34-1	9	9000	Australia National standard
(Austrilia) Austrilian Capital Territory	Austrilia	Iprodione	36734-19-7	0.1	100	Australia National standard
(Austrilia) Austrilian Capital Territory	Austrilia	Lindane	58-89-9	0.01	10	Australia National standard
(Austrilia) Austrilian Capital Territory	Austrilia	Malathion	121-75-5	0.07	70	Australia National standard
(Austrilia) Austrilian Capital Territory	Austrilia	Mancozeb	8018-01-7	0.009	9	Australia National standard
(Austrilia) Austrilian Capital Territory	Austrilia	MCPA	94-74-6	0.04	40	Australia National standard
(Austrilia) Austrilian Capital Territory	Austrilia	Metaldehyde	108-62-3	0.02	20	Australia National standard
(Austrilia) Austrilian Capital Territory	Austrilia	methylisothiocyanate	556-61-6	0.001	1	Australia National standard
(Austrilia) Austrilian Capital Territory	Austrilia	Methidathion	950-37-8	0.006	6	Australia National standard
(Austrilia) Austrilian Capital Territory	Austrilia	Methiocarb	2032-65-7	0.007	7	Australia National standard
(Austrilia) Austrilian Capital Territory	Austrilia	Methomyl	16752-77-5	0.02	20	Australia National standard
(Austrilia) Austrilian Capital Territory	Austrilia	Methoxychlor	72-43-5	0.3	300	Australia National standard
(Austrilia) Austrilian Capital Territory	Austrilia	Methyl bromide	74-83-9	0.001	1	Australia National standard
(Austrilia) Austrilian Capital Territory	Austrilia	Metiram	9006-42-2	0.009	9	Australia National standard
(Austrilia) Austrilian Capital Territory	Austrilia	Metolaclor (Dual)	51218-45-2	0.3	300	Australia National standard
(Austrilia) Austrilian Capital Territory	Austrilia	Metribuzin	21087-64-9	0.07	70	Australia National standard
(Austrilia) Austrilian Capital Territory	Austrilia	Metsulfuron-methyl	74223-64-6	0.04	40	Australia National standard
(Austrilia) Austrilian Capital Territory	Austrilia	Mevinphos	7786-34-7	0.005	5	Australia National standard
(Austrilia) Austrilian Capital Territory	Austrilia	Molinate	2212-67-1	0.004	4	Australia National standard
(Austrilia) Austrilian Capital Territory	Austrilia	MONOCROTOPHOS	6923-22-4	0.002	2	Australia National standard
(Austrilia) Austrilian Capital Territory	Austrilia	Napropamide	15299-99-7	0.4	400	Australia National standard
(Austrilia) Austrilian Capital Territory	Austrilia	Nicarbazin	330-95-0	1	1000	Australia National standard
(Austrilia) Austrilian Capital Territory	Austrilia	Nitralin	4726-14-1	0.5	500	Australia National standard
(Austrilia) Austrilian Capital Territory	Austrilia	Norflurazon	27314-13-2	0.05	50	Australia National standard
(Austrilia) Austrilian Capital Territory	Austrilia	Omethoate	1113-02-6	0.001	1	Australia National standard
(Austrilia) Austrilian Capital Territory	Austrilia	Oryzalin	19044-88-3	0.4	400	Australia National standard
(Austrilia) Austrilian Capital Territory	Austrilia	Oxamyl (Vydate)	23135-22-0	0.007	7	Australia National standard
(Austrilia) Austrilian Capital Territory	Austrilia	Paraquat	4685-14-7	0.02	20	Australia National standard
(Austrilia) Austrilian Capital Territory	Austrilia	Parathion	56-38-2	0.02	20	Australia National standard
(Austrilia) Austrilian Capital Territory	Austrilia	Parathion-methyl	298-00-0	0.0007	0.7	Australia National standard
(Austrilia) Austrilian Capital Territory	Austrilia	Pebulate	1114-71-2	0.03	30	Australia National standard
(Austrilia) Austrilian Capital Territory	Austrilia	Pendimethalin	40487-42-1	0.4	400	Australia National standard
(Austrilia) Austrilian Capital Territory	Austrilia	Pentachlorophenol	87-86-5	0.01	10	Australia National standard
(Austrilia) Austrilian Capital Territory	Austrilia	Permethrin	52645-53-1	0.2	200	Australia National standard
(Austrilia) Austrilian Capital Territory	Austrilia	picloram	1918-02-1	0.3	300	Australia National standard
(Austrilia) Austrilian Capital Territory	Austrilia	Piperonyl butoxide	51-03-6	0.6	600	Australia National standard
(Austrilia) Austrilian Capital Territory	Austrilia	Pirimikarb	23103-98-2	0.007	7	Australia National standard
(Austrilia) Austrilian Capital Territory	Austrilia	Pirimiphos, Methyl	29232-93-7	0.09	90	Australia National standard
(Austrilia) Austrilian Capital Territory	Austrilia	Pirimiphos-ethyl	23505-41-1	0.0005	0.5	Australia National standard
(Austrilia) Austrilian Capital Territory	Austrilia	Polihexanide	28757-47-3	0.7	700	Australia National standard
(Austrilia) Austrilian Capital Territory	Austrilia	Profenofos	41198-08-7	0.0003	0.3	Australia National standard
(Austrilia) Austrilian Capital Territory	Austrilia	Propachlor	1918-16-7	0.07	70	Australia National standard
(Austrilia) Austrilian Capital Territory	Austrilia	Propanil	709-98-8	0.7	700	Australia National standard
(Austrilia) Austrilian Capital Territory	Austrilia	Propargite	2312-35-8	0.007	7	Australia National standard
(Austrilia) Austrilian Capital Territory	Austrilia	Propazine	139-40-2	0.05	50	Australia National standard
(Austrilia) Austrilian Capital Territory	Austrilia	Propiconazole	60207-90-1	0.1	100	Australia National standard
(Austrilia) Austrilian Capital Territory	Austrilia	Propyzamide	23950-58-5	0.07	70	Australia National standard
(Austrilia) Austrilian Capital Territory	Austrilia	Pyrasulfotole	365400-11-9	0.04	40	Australia National standard
(Austrilia) Austrilian Capital Territory	Austrilia	Pyrazophos	13457-18-6	0.02	20	Australia National standard
(Austrilia) Austrilian Capital Territory	Austrilia	Pyroxsulam	422556-08-9	4	4000	Australia National standard
(Austrilia) Austrilian Capital Territory	Austrilia	Quintozene	82-68-8	0.03	30	Australia National standard
(Austrilia) Austrilian Capital Territory	Austrilia	Simazine	122-34-9	0.02	20	Australia National standard
(Austrilia) Austrilian Capital Territory	Austrilia	Spirotetrama	203313-25-1	0.2	200	Australia National standard
(Austrilia) Austrilian Capital Territory	Austrilia	Sulprofos(Bolstar)	35400-43-2	0.01	10	Australia National standard
(Austrilia) Austrilian Capital Territory	Austrilia	2,4,5-T	93-76-5	0.1	100	Australia National standard
(Austrilia) Austrilian Capital Territory	Austrilia	Temephos	3383-96-8	0.4	400	Australia National standard
(Austrilia) Austrilian Capital Territory	Austrilia	Terbacil	5902-51-2	0.2	200	Australia National standard
(Austrilia) Austrilian Capital Territory	Austrilia	Terbufos	13071-79-9	0.0009	0.9	Australia National standard
(Austrilia) Austrilian Capital Territory	Austrilia	Terbutilazin	5915-41-3	0.01	10	Australia National standard
(Austrilia) Austrilian Capital Territory	Austrilia	Terbutryn	886-50-0	0.4	400	Australia National standard
(Austrilia) Austrilian Capital Territory	Austrilia	Tetrachlorvinphos	961-11-5	0.1	100	Australia National standard
(Austrilia) Austrilian Capital Territory	Austrilia	Thiobencarb	28249-77-6	0.04	40	Australia National standard
(Austrilia) Austrilian Capital Territory	Austrilia	Thiometon	640-15-3	0.004	4	Australia National standard
(Austrilia) Austrilian Capital Territory	Austrilia	Thiophanate	23564-06-9	0.005	5	Australia National standard
(Austrilia) Austrilian Capital Territory	Austrilia	Thiram	137-26-8	0.007	7	Australia National standard
(Austrilia) Austrilian Capital Territory	Austrilia	Toltrazuril	69004-03-1	0.004	4	Australia National standard
(Austrilia) Austrilian Capital Territory	Austrilia	Triadimefon	43121-43-3	0.09	90	Australia National standard
(Austrilia) Austrilian Capital Territory	Austrilia	Trichlorfon	52-68-6	0.007	7	Australia National standard
(Austrilia) Austrilian Capital Territory	Austrilia	Triclopyr	55335-06-3	0.02	20	Australia National standard
(Austrilia) Austrilian Capital Territory	Austrilia	Trifluralin	1582-09-8	0.09	90	Australia National standard
(Australia) State of Tasmania	Austrilia	Acephate	30560-19-1	0.008	8	Australia National standard
(Australia) State of Tasmania	Austrilia	Aldicarb	116-06-3	0.004	4	Australia National standard
(Australia) State of Tasmania	Austrilia	Aldrin & Dieldrin		0.0003	0.3	Australia National standard
(Australia) State of Tasmania	Austrilia	Aldrin	309-00-2	0.0003	0.3	Australia National standard
(Australia) State of Tasmania	Austrilia	Dieldrin	60-57-1	0.0003	0.3	Australia National standard
(Australia) State of Tasmania	Austrilia	Ametryn	834-12-8	0.07	70	Australia National standard
(Australia) State of Tasmania	Austrilia	Amitraz	33089-61-1	0.009	9	Australia National standard
(Australia) State of Tasmania	Austrilia	Amitrole	61-82-5	0.009	9	Australia National standard
(Australia) State of Tasmania	Austrilia	Asulam	3337-71-1	0.07	70	Australia National standard
(Australia) State of Tasmania	Austrilia	Atrazine	1912-24-9	0.02	20	Australia National standard
(Australia) State of Tasmania	Austrilia	Azinphos-methyl	86-50-0	0.03	30	Australia National standard
(Australia) State of Tasmania	Austrilia	Benomyl	17804-35-2	0.09	90	Australia National standard
(Australia) State of Tasmania	Austrilia	Bentazon	25057-89-0	0.4	400	Australia National standard
(Australia) State of Tasmania	Austrilia	Bioresmetrin	28434-01-7	0.1	100	Australia National standard
(Australia) State of Tasmania	Austrilia	Bromacil	314-40-9	0.4	400	Australia National standard
(Australia) State of Tasmania	Austrilia	BROMOPHOS-ETHYL	4824-78-6	0.01	10	Australia National standard
(Australia) State of Tasmania	Austrilia	bromoxynil	1689-84-5	0.01	10	Australia National standard
(Australia) State of Tasmania	Austrilia	Captan	133-06-2	0.4	400	Australia National standard
(Australia) State of Tasmania	Austrilia	Carbaryl	63-25-2	0.03	30	Australia National standard
(Australia) State of Tasmania	Austrilia	Carbendazim	10605-21-7	0.09	90	Australia National standard
(Australia) State of Tasmania	Austrilia	Carfentrazone-ethyl	128639-02-1	0.1	100	Australia National standard
(Australia) State of Tasmania	Austrilia	Carbofuran	1563-66-2	0.01	10	Australia National standard
(Australia) State of Tasmania	Austrilia	Carbophenothion [or Trithion]	786-19-6	0.0005	0.5	Australia National standard
(Australia) State of Tasmania	Austrilia	Carboxin	5234-68-4	0.3	300	Australia National standard
(Australia) State of Tasmania	Austrilia	Chlorantraniliprole	500008-45-7	6	6000	Australia National standard
(Australia) State of Tasmania	Austrilia	Chlordane	12789-03-6	0.002	2	Australia National standard
(Australia) State of Tasmania	Austrilia	Chlorfenvinphos	470-90-6	0.002	2	Australia National standard
(Australia) State of Tasmania	Austrilia	Chlorothalonil	1897-45-6	0.05	50	Australia National standard
(Australia) State of Tasmania	Austrilia	Chloroxuron	1982-47-4	0.01	10	Australia National standard
(Australia) State of Tasmania	Austrilia	Chlorpyrifos	2921-88-2	0.01	10	Australia National standard
(Australia) State of Tasmania	Austrilia	Chlorsulfuron	64902-72-3	0.2	200	Australia National standard
(Australia) State of Tasmania	Austrilia	Clopyralid	1702-17-6	2	2000	Australia National standard
(Australia) State of Tasmania	Austrilia	Cyfluthrin	68359-37-5	0.05	50	Australia National standard
(Australia) State of Tasmania	Austrilia	Cypermethrin	52315-07-8	0.2	200	Australia National standard
(Australia) State of Tasmania	Austrilia	Cyprodinil	121552-61-2	0.09	90	Australia National standard
(Australia) State of Tasmania	Austrilia	2,4-D	94-75-7	0.03	30	Australia National standard
(Australia) State of Tasmania	Austrilia	DDT	50-29-3	0.009	9	Australia National standard
(Australia) State of Tasmania	Austrilia	Deltametrin	52918-63-5	0.04	40	Australia National standard
(Australia) State of Tasmania	Austrilia	Diazinon	333-41-5	0.04	40	Australia National standard
(Australia) State of Tasmania	Austrilia	Dicamba	1918-00-9	0.1	100	Australia National standard
(Australia) State of Tasmania	Austrilia	Dichlobenil	1194-65-6	0.01	10	Australia National standard
(Australia) State of Tasmania	Austrilia	1,3-Dichloropropene	542-75-6	0.1	100	Australia National standard
(Australia) State of Tasmania	Austrilia	Dichloroprop / Dichlorprop-P		0.1	100	Australia National standard
(Australia) State of Tasmania	Austrilia	Dichlorprop	120-36-5	0.1	100	Australia National standard
(Australia) State of Tasmania	Austrilia	Dichlorprop-P	15165-67-0	0.1	100	Australia National standard
(Australia) State of Tasmania	Austrilia	Dichlorvos	62-73-7	0.005	5	Australia National standard
(Australia) State of Tasmania	Austrilia	Dichlofop-methyl	51338-27-3	0.005	5	Australia National standard
(Australia) State of Tasmania	Austrilia	Dicofol	115-32-2	0.004	4	Australia National standard
(Australia) State of Tasmania	Austrilia	Difenzoquat (Avenge)	43222-48-6	0.1	100	Australia National standard
(Australia) State of Tasmania	Austrilia	Diflubenzuron	35367-38-5	0.07	70	Australia National standard
(Australia) State of Tasmania	Austrilia	Dimethoate	60-51-5	0.007	7	Australia National standard
(Australia) State of Tasmania	Austrilia	Diphenamid	957-51-7	0.3	300	Australia National standard
(Australia) State of Tasmania	Austrilia	Diquat	85-00-7	0.007	7	Australia National standard
(Australia) State of Tasmania	Austrilia	Disulfoton	298-04-4	0.004	4	Australia National standard
(Australia) State of Tasmania	Austrilia	Diuron	330-54-1	0.02	20	Australia National standard
(Australia) State of Tasmania	Austrilia	2,2-DPA	75-99-0	0.5	500	Australia National standard
(Australia) State of Tasmania	Austrilia	EDB	106-93-4	0.001	1	Australia National standard
(Australia) State of Tasmania	Austrilia	Endosulfan	115-29-7	0.02	20	Australia National standard
(Australia) State of Tasmania	Austrilia	Endothall	145-73-3	0.1	100	Australia National standard
(Australia) State of Tasmania	Austrilia	Epichlorohydrin	106-89-8	0.0005	0.5	Australia National standard
(Australia) State of Tasmania	Austrilia	EPTC	759-94-4	0.3	300	Australia National standard
(Australia) State of Tasmania	Austrilia	Esfenvalerate	66230-04-4	0.03	30	Australia National standard
(Australia) State of Tasmania	Austrilia	Ethion	563-12-2	0.004	4	Australia National standard
(Australia) State of Tasmania	Austrilia	Ethoprophos	13194-48-4	0.001	1	Australia National standard
(Australia) State of Tasmania	Austrilia	Etridiazole	2593-15-9	0.1	100	Australia National standard
(Australia) State of Tasmania	Austrilia	Fenamiphos	22224-92-6	0.0005	0.5	Australia National standard
(Australia) State of Tasmania	Austrilia	Fenarimol	60168-88-9	0.04	40	Australia National standard
(Australia) State of Tasmania	Austrilia	Fenitrotion	122-14-5	0.007	7	Australia National standard
(Australia) State of Tasmania	Austrilia	Fenoprop	93-72-1	0.01	10	Australia National standard
(Australia) State of Tasmania	Austrilia	Fensulfothion	115-90-2	0.01	10	Australia National standard
(Australia) State of Tasmania	Austrilia	Fenthion	55-38-9	0.007	7	Australia National standard
(Australia) State of Tasmania	Austrilia	Fenvalerate	51630-58-1	0.06	60	Australia National standard
(Australia) State of Tasmania	Austrilia	Fipronil	120068-37-3	0.0007	0.7	Australia National standard
(Australia) State of Tasmania	Austrilia	Flamprop-methyl	52756-25-9	0.004	4	Australia National standard
(Australia) State of Tasmania	Austrilia	Fluometuron	2164-17-2	0.07	70	Australia National standard
(Australia) State of Tasmania	Austrilia	Fluproponate	22898-01-7	0.009	9	Australia National standard
(Australia) State of Tasmania	Austrilia	Formothion	2540-82-1	0.05	50	Australia National standard
(Australia) State of Tasmania	Austrilia	Fosamine	59682-52-9	0.03	30	Australia National standard
(Australia) State of Tasmania	Austrilia	Glyphosate	1071-83-6	1	1000	Australia National standard
(Australia) State of Tasmania	Austrilia	Haloxyfop	69806-34-4	0.001	1	Australia National standard
(Australia) State of Tasmania	Austrilia	Heptachlor	76-44-8	0.0003	0.3	Australia National standard
(Australia) State of Tasmania	Austrilia	Hexazinone	51235-04-2	0.4	400	Australia National standard
(Australia) State of Tasmania	Austrilia	Imazapyr	81334-34-1	9	9000	Australia National standard
(Australia) State of Tasmania	Austrilia	Iprodione	36734-19-7	0.1	100	Australia National standard
(Australia) State of Tasmania	Austrilia	Lindane	58-89-9	0.01	10	Australia National standard
(Australia) State of Tasmania	Austrilia	Malathion	121-75-5	0.07	70	Australia National standard
(Australia) State of Tasmania	Austrilia	Mancozeb	8018-01-7	0.009	9	Australia National standard
(Australia) State of Tasmania	Austrilia	MCPA	94-74-6	0.04	40	Australia National standard
(Australia) State of Tasmania	Austrilia	Metaldehyde	108-62-3	0.02	20	Australia National standard
(Australia) State of Tasmania	Austrilia	methylisothiocyanate	556-61-6	0.001	1	Australia National standard
(Australia) State of Tasmania	Austrilia	Methidathion	950-37-8	0.006	6	Australia National standard
(Australia) State of Tasmania	Austrilia	Methiocarb	2032-65-7	0.007	7	Australia National standard
(Australia) State of Tasmania	Austrilia	Methomyl	16752-77-5	0.02	20	Australia National standard
(Australia) State of Tasmania	Austrilia	Methoxychlor	72-43-5	0.3	300	Australia National standard
(Australia) State of Tasmania	Austrilia	Methyl bromide	74-83-9	0.001	1	Australia National standard
(Australia) State of Tasmania	Austrilia	Metiram	9006-42-2	0.009	9	Australia National standard
(Australia) State of Tasmania	Austrilia	Metolaclor (Dual)	51218-45-2	0.3	300	Australia National standard
(Australia) State of Tasmania	Austrilia	Metribuzin	21087-64-9	0.07	70	Australia National standard
(Australia) State of Tasmania	Austrilia	Metsulfuron-methyl	74223-64-6	0.04	40	Australia National standard
(Australia) State of Tasmania	Austrilia	Mevinphos	7786-34-7	0.005	5	Australia National standard
(Australia) State of Tasmania	Austrilia	Molinate	2212-67-1	0.004	4	Australia National standard
(Australia) State of Tasmania	Austrilia	MONOCROTOPHOS	6923-22-4	0.002	2	Australia National standard
(Australia) State of Tasmania	Austrilia	Napropamide	15299-99-7	0.4	400	Australia National standard
(Australia) State of Tasmania	Austrilia	Nicarbazin	330-95-0	1	1000	Australia National standard
(Australia) State of Tasmania	Austrilia	Nitralin	4726-14-1	0.5	500	Australia National standard
(Australia) State of Tasmania	Austrilia	Norflurazon	27314-13-2	0.05	50	Australia National standard
(Australia) State of Tasmania	Austrilia	Omethoate	1113-02-6	0.001	1	Australia National standard
(Australia) State of Tasmania	Austrilia	Oryzalin	19044-88-3	0.4	400	Australia National standard
(Australia) State of Tasmania	Austrilia	Oxamyl (Vydate)	23135-22-0	0.007	7	Australia National standard
(Australia) State of Tasmania	Austrilia	Paraquat	4685-14-7	0.02	20	Australia National standard
(Australia) State of Tasmania	Austrilia	Parathion	56-38-2	0.02	20	Australia National standard
(Australia) State of Tasmania	Austrilia	Parathion-methyl	298-00-0	0.0007	0.7	Australia National standard
(Australia) State of Tasmania	Austrilia	Pebulate	1114-71-2	0.03	30	Australia National standard
(Australia) State of Tasmania	Austrilia	Pendimethalin	40487-42-1	0.4	400	Australia National standard
(Australia) State of Tasmania	Austrilia	Pentachlorophenol	87-86-5	0.01	10	Australia National standard
(Australia) State of Tasmania	Austrilia	Permethrin	52645-53-1	0.2	200	Australia National standard
(Australia) State of Tasmania	Austrilia	picloram	1918-02-1	0.3	300	Australia National standard
(Australia) State of Tasmania	Austrilia	Piperonyl butoxide	51-03-6	0.6	600	Australia National standard
(Australia) State of Tasmania	Austrilia	Pirimikarb	23103-98-2	0.007	7	Australia National standard
(Australia) State of Tasmania	Austrilia	Pirimiphos, Methyl	29232-93-7	0.09	90	Australia National standard
(Australia) State of Tasmania	Austrilia	Pirimiphos-ethyl	23505-41-1	0.0005	0.5	Australia National standard
(Australia) State of Tasmania	Austrilia	Polihexanide	28757-47-3	0.7	700	Australia National standard
(Australia) State of Tasmania	Austrilia	Profenofos	41198-08-7	0.0003	0.3	Australia National standard
(Australia) State of Tasmania	Austrilia	Propachlor	1918-16-7	0.07	70	Australia National standard
(Australia) State of Tasmania	Austrilia	Propanil	709-98-8	0.7	700	Australia National standard
(Australia) State of Tasmania	Austrilia	Propargite	2312-35-8	0.007	7	Australia National standard
(Australia) State of Tasmania	Austrilia	Propazine	139-40-2	0.05	50	Australia National standard
(Australia) State of Tasmania	Austrilia	Propiconazole	60207-90-1	0.1	100	Australia National standard
(Australia) State of Tasmania	Austrilia	Propyzamide	23950-58-5	0.07	70	Australia National standard
(Australia) State of Tasmania	Austrilia	Pyrasulfotole	365400-11-9	0.04	40	Australia National standard
(Australia) State of Tasmania	Austrilia	Pyrazophos	13457-18-6	0.02	20	Australia National standard
(Australia) State of Tasmania	Austrilia	Pyroxsulam	422556-08-9	4	4000	Australia National standard
(Australia) State of Tasmania	Austrilia	Quintozene	82-68-8	0.03	30	Australia National standard
(Australia) State of Tasmania	Austrilia	Simazine	122-34-9	0.02	20	Australia National standard
(Australia) State of Tasmania	Austrilia	Spirotetrama	203313-25-1	0.2	200	Australia National standard
(Australia) State of Tasmania	Austrilia	Sulprofos(Bolstar)	35400-43-2	0.01	10	Australia National standard
(Australia) State of Tasmania	Austrilia	2,4,5-T	93-76-5	0.1	100	Australia National standard
(Australia) State of Tasmania	Austrilia	Temephos	3383-96-8	0.4	400	Australia National standard
(Australia) State of Tasmania	Austrilia	Terbacil	5902-51-2	0.2	200	Australia National standard
(Australia) State of Tasmania	Austrilia	Terbufos	13071-79-9	0.0009	0.9	Australia National standard
(Australia) State of Tasmania	Austrilia	Terbutilazin	5915-41-3	0.01	10	Australia National standard
(Australia) State of Tasmania	Austrilia	Terbutryn	886-50-0	0.4	400	Australia National standard
(Australia) State of Tasmania	Austrilia	Tetrachlorvinphos	961-11-5	0.1	100	Australia National standard
(Australia) State of Tasmania	Austrilia	Thiobencarb	28249-77-6	0.04	40	Australia National standard
(Australia) State of Tasmania	Austrilia	Thiometon	640-15-3	0.004	4	Australia National standard
(Australia) State of Tasmania	Austrilia	Thiophanate	23564-06-9	0.005	5	Australia National standard
(Australia) State of Tasmania	Austrilia	Thiram	137-26-8	0.007	7	Australia National standard
(Australia) State of Tasmania	Austrilia	Toltrazuril	69004-03-1	0.004	4	Australia National standard
(Australia) State of Tasmania	Austrilia	Triadimefon	43121-43-3	0.09	90	Australia National standard
(Australia) State of Tasmania	Austrilia	Trichlorfon	52-68-6	0.007	7	Australia National standard
(Australia) State of Tasmania	Austrilia	Triclopyr	55335-06-3	0.02	20	Australia National standard
(Australia) State of Tasmania	Austrilia	Trifluralin	1582-09-8	0.09	90	Australia National standard
(Australia) State of New South Wales	Austrilia	Acephate	30560-19-1	0.008	8	Australia National standard
(Australia) State of New South Wales	Austrilia	Aldicarb	116-06-3	0.004	4	Australia National standard
(Australia) State of New South Wales	Austrilia	Aldrin & Dieldrin		0.0003	0.3	Australia National standard
(Australia) State of New South Wales	Austrilia	Aldrin	309-00-2	0.0003	0.3	Australia National standard
(Australia) State of New South Wales	Austrilia	Dieldrin	60-57-1	0.0003	0.3	Australia National standard
(Australia) State of New South Wales	Austrilia	Ametryn	834-12-8	0.07	70	Australia National standard
(Australia) State of New South Wales	Austrilia	Amitraz	33089-61-1	0.009	9	Australia National standard
(Australia) State of New South Wales	Austrilia	Amitrole	61-82-5	0.009	9	Australia National standard
(Australia) State of New South Wales	Austrilia	Asulam	3337-71-1	0.07	70	Australia National standard
(Australia) State of New South Wales	Austrilia	Atrazine	1912-24-9	0.02	20	Australia National standard
(Australia) State of New South Wales	Austrilia	Azinphos-methyl	86-50-0	0.03	30	Australia National standard
(Australia) State of New South Wales	Austrilia	Benomyl	17804-35-2	0.09	90	Australia National standard
(Australia) State of New South Wales	Austrilia	Bentazon	25057-89-0	0.4	400	Australia National standard
(Australia) State of New South Wales	Austrilia	Bioresmetrin	28434-01-7	0.1	100	Australia National standard
(Australia) State of New South Wales	Austrilia	Bromacil	314-40-9	0.4	400	Australia National standard
(Australia) State of New South Wales	Austrilia	BROMOPHOS-ETHYL	4824-78-6	0.01	10	Australia National standard
(Australia) State of New South Wales	Austrilia	bromoxynil	1689-84-5	0.01	10	Australia National standard
(Australia) State of New South Wales	Austrilia	Captan	133-06-2	0.4	400	Australia National standard
(Australia) State of New South Wales	Austrilia	Carbaryl	63-25-2	0.03	30	Australia National standard
(Australia) State of New South Wales	Austrilia	Carbendazim	10605-21-7	0.09	90	Australia National standard
(Australia) State of New South Wales	Austrilia	Carfentrazone-ethyl	128639-02-1	0.1	100	Australia National standard
(Australia) State of New South Wales	Austrilia	Carbofuran	1563-66-2	0.01	10	Australia National standard
(Australia) State of New South Wales	Austrilia	Carbophenothion [or Trithion]	786-19-6	0.0005	0.5	Australia National standard
(Australia) State of New South Wales	Austrilia	Carboxin	5234-68-4	0.3	300	Australia National standard
(Australia) State of New South Wales	Austrilia	Chlorantraniliprole	500008-45-7	6	6000	Australia National standard
(Australia) State of New South Wales	Austrilia	Chlordane	12789-03-6	0.002	2	Australia National standard
(Australia) State of New South Wales	Austrilia	Chlorfenvinphos	470-90-6	0.002	2	Australia National standard
(Australia) State of New South Wales	Austrilia	Chlorothalonil	1897-45-6	0.05	50	Australia National standard
(Australia) State of New South Wales	Austrilia	Chloroxuron	1982-47-4	0.01	10	Australia National standard
(Australia) State of New South Wales	Austrilia	Chlorpyrifos	2921-88-2	0.01	10	Australia National standard
(Australia) State of New South Wales	Austrilia	Chlorsulfuron	64902-72-3	0.2	200	Australia National standard
(Australia) State of New South Wales	Austrilia	Clopyralid	1702-17-6	2	2000	Australia National standard
(Australia) State of New South Wales	Austrilia	Cyfluthrin	68359-37-5	0.05	50	Australia National standard
(Australia) State of New South Wales	Austrilia	Cypermethrin	52315-07-8	0.2	200	Australia National standard
(Australia) State of New South Wales	Austrilia	Cyprodinil	121552-61-2	0.09	90	Australia National standard
(Australia) State of New South Wales	Austrilia	2,4-D	94-75-7	0.03	30	Australia National standard
(Australia) State of New South Wales	Austrilia	DDT	50-29-3	0.009	9	Australia National standard
(Australia) State of New South Wales	Austrilia	Deltametrin	52918-63-5	0.04	40	Australia National standard
(Australia) State of New South Wales	Austrilia	Diazinon	333-41-5	0.04	40	Australia National standard
(Australia) State of New South Wales	Austrilia	Dicamba	1918-00-9	0.1	100	Australia National standard
(Australia) State of New South Wales	Austrilia	Dichlobenil	1194-65-6	0.01	10	Australia National standard
(Australia) State of New South Wales	Austrilia	1,3-Dichloropropene	542-75-6	0.1	100	Australia National standard
(Australia) State of New South Wales	Austrilia	Dichloroprop / Dichlorprop-P		0.1	100	Australia National standard
(Australia) State of New South Wales	Austrilia	Dichlorprop	120-36-5	0.1	100	Australia National standard
(Australia) State of New South Wales	Austrilia	Dichlorprop-P	15165-67-0	0.1	100	Australia National standard
(Australia) State of New South Wales	Austrilia	Dichlorvos	62-73-7	0.005	5	Australia National standard
(Australia) State of New South Wales	Austrilia	Dichlofop-methyl	51338-27-3	0.005	5	Australia National standard
(Australia) State of New South Wales	Austrilia	Dicofol	115-32-2	0.004	4	Australia National standard
(Australia) State of New South Wales	Austrilia	Difenzoquat (Avenge)	43222-48-6	0.1	100	Australia National standard
(Australia) State of New South Wales	Austrilia	Diflubenzuron	35367-38-5	0.07	70	Australia National standard
(Australia) State of New South Wales	Austrilia	Dimethoate	60-51-5	0.007	7	Australia National standard
(Australia) State of New South Wales	Austrilia	Diphenamid	957-51-7	0.3	300	Australia National standard
(Australia) State of New South Wales	Austrilia	Diquat	85-00-7	0.007	7	Australia National standard
(Australia) State of New South Wales	Austrilia	Disulfoton	298-04-4	0.004	4	Australia National standard
(Australia) State of New South Wales	Austrilia	Diuron	330-54-1	0.02	20	Australia National standard
(Australia) State of New South Wales	Austrilia	2,2-DPA	75-99-0	0.5	500	Australia National standard
(Australia) State of New South Wales	Austrilia	EDB	106-93-4	0.001	1	Australia National standard
(Australia) State of New South Wales	Austrilia	Endosulfan	115-29-7	0.02	20	Australia National standard
(Australia) State of New South Wales	Austrilia	Endothall	145-73-3	0.1	100	Australia National standard
(Australia) State of New South Wales	Austrilia	Epichlorohydrin	106-89-8	0.0005	0.5	Australia National standard
(Australia) State of New South Wales	Austrilia	EPTC	759-94-4	0.3	300	Australia National standard
(Australia) State of New South Wales	Austrilia	Esfenvalerate	66230-04-4	0.03	30	Australia National standard
(Australia) State of New South Wales	Austrilia	Ethion	563-12-2	0.004	4	Australia National standard
(Australia) State of New South Wales	Austrilia	Ethoprophos	13194-48-4	0.001	1	Australia National standard
(Australia) State of New South Wales	Austrilia	Etridiazole	2593-15-9	0.1	100	Australia National standard
(Australia) State of New South Wales	Austrilia	Fenamiphos	22224-92-6	0.0005	0.5	Australia National standard
(Australia) State of New South Wales	Austrilia	Fenarimol	60168-88-9	0.04	40	Australia National standard
(Australia) State of New South Wales	Austrilia	Fenitrotion	122-14-5	0.007	7	Australia National standard
(Australia) State of New South Wales	Austrilia	Fenoprop	93-72-1	0.01	10	Australia National standard
(Australia) State of New South Wales	Austrilia	Fensulfothion	115-90-2	0.01	10	Australia National standard
(Australia) State of New South Wales	Austrilia	Fenthion	55-38-9	0.007	7	Australia National standard
(Australia) State of New South Wales	Austrilia	Fenvalerate	51630-58-1	0.06	60	Australia National standard
(Australia) State of New South Wales	Austrilia	Fipronil	120068-37-3	0.0007	0.7	Australia National standard
(Australia) State of New South Wales	Austrilia	Flamprop-methyl	52756-25-9	0.004	4	Australia National standard
(Australia) State of New South Wales	Austrilia	Fluometuron	2164-17-2	0.07	70	Australia National standard
(Australia) State of New South Wales	Austrilia	Fluproponate	22898-01-7	0.009	9	Australia National standard
(Australia) State of New South Wales	Austrilia	Formothion	2540-82-1	0.05	50	Australia National standard
(Australia) State of New South Wales	Austrilia	Fosamine	59682-52-9	0.03	30	Australia National standard
(Australia) State of New South Wales	Austrilia	Glyphosate	1071-83-6	1	1000	Australia National standard
(Australia) State of New South Wales	Austrilia	Haloxyfop	69806-34-4	0.001	1	Australia National standard
(Australia) State of New South Wales	Austrilia	Heptachlor	76-44-8	0.0003	0.3	Australia National standard
(Australia) State of New South Wales	Austrilia	Hexazinone	51235-04-2	0.4	400	Australia National standard
(Australia) State of New South Wales	Austrilia	Imazapyr	81334-34-1	9	9000	Australia National standard
(Australia) State of New South Wales	Austrilia	Iprodione	36734-19-7	0.1	100	Australia National standard
(Australia) State of New South Wales	Austrilia	Lindane	58-89-9	0.01	10	Australia National standard
(Australia) State of New South Wales	Austrilia	Malathion	121-75-5	0.07	70	Australia National standard
(Australia) State of New South Wales	Austrilia	Mancozeb	8018-01-7	0.009	9	Australia National standard
(Australia) State of New South Wales	Austrilia	MCPA	94-74-6	0.04	40	Australia National standard
(Australia) State of New South Wales	Austrilia	Metaldehyde	108-62-3	0.02	20	Australia National standard
(Australia) State of New South Wales	Austrilia	methylisothiocyanate	556-61-6	0.001	1	Australia National standard
(Australia) State of New South Wales	Austrilia	Methidathion	950-37-8	0.006	6	Australia National standard
(Australia) State of New South Wales	Austrilia	Methiocarb	2032-65-7	0.007	7	Australia National standard
(Australia) State of New South Wales	Austrilia	Methomyl	16752-77-5	0.02	20	Australia National standard
(Australia) State of New South Wales	Austrilia	Methoxychlor	72-43-5	0.3	300	Australia National standard
(Australia) State of New South Wales	Austrilia	Methyl bromide	74-83-9	0.001	1	Australia National standard
(Australia) State of New South Wales	Austrilia	Metiram	9006-42-2	0.009	9	Australia National standard
(Australia) State of New South Wales	Austrilia	Metolaclor (Dual)	51218-45-2	0.3	300	Australia National standard
(Australia) State of New South Wales	Austrilia	Metribuzin	21087-64-9	0.07	70	Australia National standard
(Australia) State of New South Wales	Austrilia	Metsulfuron-methyl	74223-64-6	0.04	40	Australia National standard
(Australia) State of New South Wales	Austrilia	Mevinphos	7786-34-7	0.005	5	Australia National standard
(Australia) State of New South Wales	Austrilia	Molinate	2212-67-1	0.004	4	Australia National standard
(Australia) State of New South Wales	Austrilia	MONOCROTOPHOS	6923-22-4	0.002	2	Australia National standard
(Australia) State of New South Wales	Austrilia	Napropamide	15299-99-7	0.4	400	Australia National standard
(Australia) State of New South Wales	Austrilia	Nicarbazin	330-95-0	1	1000	Australia National standard
(Australia) State of New South Wales	Austrilia	Nitralin	4726-14-1	0.5	500	Australia National standard
(Australia) State of New South Wales	Austrilia	Norflurazon	27314-13-2	0.05	50	Australia National standard
(Australia) State of New South Wales	Austrilia	Omethoate	1113-02-6	0.001	1	Australia National standard
(Australia) State of New South Wales	Austrilia	Oryzalin	19044-88-3	0.4	400	Australia National standard
(Australia) State of New South Wales	Austrilia	Oxamyl (Vydate)	23135-22-0	0.007	7	Australia National standard
(Australia) State of New South Wales	Austrilia	Paraquat	4685-14-7	0.02	20	Australia National standard
(Australia) State of New South Wales	Austrilia	Parathion	56-38-2	0.02	20	Australia National standard
(Australia) State of New South Wales	Austrilia	Parathion-methyl	298-00-0	0.0007	0.7	Australia National standard
(Australia) State of New South Wales	Austrilia	Pebulate	1114-71-2	0.03	30	Australia National standard
(Australia) State of New South Wales	Austrilia	Pendimethalin	40487-42-1	0.4	400	Australia National standard
(Australia) State of New South Wales	Austrilia	Pentachlorophenol	87-86-5	0.01	10	Australia National standard
(Australia) State of New South Wales	Austrilia	Permethrin	52645-53-1	0.2	200	Australia National standard
(Australia) State of New South Wales	Austrilia	picloram	1918-02-1	0.3	300	Australia National standard
(Australia) State of New South Wales	Austrilia	Piperonyl butoxide	51-03-6	0.6	600	Australia National standard
(Australia) State of New South Wales	Austrilia	Pirimikarb	23103-98-2	0.007	7	Australia National standard
(Australia) State of New South Wales	Austrilia	Pirimiphos, Methyl	29232-93-7	0.09	90	Australia National standard
(Australia) State of New South Wales	Austrilia	Pirimiphos-ethyl	23505-41-1	0.0005	0.5	Australia National standard
(Australia) State of New South Wales	Austrilia	Polihexanide	28757-47-3	0.7	700	Australia National standard
(Australia) State of New South Wales	Austrilia	Profenofos	41198-08-7	0.0003	0.3	Australia National standard
(Australia) State of New South Wales	Austrilia	Propachlor	1918-16-7	0.07	70	Australia National standard
(Australia) State of New South Wales	Austrilia	Propanil	709-98-8	0.7	700	Australia National standard
(Australia) State of New South Wales	Austrilia	Propargite	2312-35-8	0.007	7	Australia National standard
(Australia) State of New South Wales	Austrilia	Propazine	139-40-2	0.05	50	Australia National standard
(Australia) State of New South Wales	Austrilia	Propiconazole	60207-90-1	0.1	100	Australia National standard
(Australia) State of New South Wales	Austrilia	Propyzamide	23950-58-5	0.07	70	Australia National standard
(Australia) State of New South Wales	Austrilia	Pyrasulfotole	365400-11-9	0.04	40	Australia National standard
(Australia) State of New South Wales	Austrilia	Pyrazophos	13457-18-6	0.02	20	Australia National standard
(Australia) State of New South Wales	Austrilia	Pyroxsulam	422556-08-9	4	4000	Australia National standard
(Australia) State of New South Wales	Austrilia	Quintozene	82-68-8	0.03	30	Australia National standard
(Australia) State of New South Wales	Austrilia	Simazine	122-34-9	0.02	20	Australia National standard
(Australia) State of New South Wales	Austrilia	Spirotetrama	203313-25-1	0.2	200	Australia National standard
(Australia) State of New South Wales	Austrilia	Sulprofos(Bolstar)	35400-43-2	0.01	10	Australia National standard
(Australia) State of New South Wales	Austrilia	2,4,5-T	93-76-5	0.1	100	Australia National standard
(Australia) State of New South Wales	Austrilia	Temephos	3383-96-8	0.4	400	Australia National standard
(Australia) State of New South Wales	Austrilia	Terbacil	5902-51-2	0.2	200	Australia National standard
(Australia) State of New South Wales	Austrilia	Terbufos	13071-79-9	0.0009	0.9	Australia National standard
(Australia) State of New South Wales	Austrilia	Terbutilazin	5915-41-3	0.01	10	Australia National standard
(Australia) State of New South Wales	Austrilia	Terbutryn	886-50-0	0.4	400	Australia National standard
(Australia) State of New South Wales	Austrilia	Tetrachlorvinphos	961-11-5	0.1	100	Australia National standard
(Australia) State of New South Wales	Austrilia	Thiobencarb	28249-77-6	0.04	40	Australia National standard
(Australia) State of New South Wales	Austrilia	Thiometon	640-15-3	0.004	4	Australia National standard
(Australia) State of New South Wales	Austrilia	Thiophanate	23564-06-9	0.005	5	Australia National standard
(Australia) State of New South Wales	Austrilia	Thiram	137-26-8	0.007	7	Australia National standard
(Australia) State of New South Wales	Austrilia	Toltrazuril	69004-03-1	0.004	4	Australia National standard
(Australia) State of New South Wales	Austrilia	Triadimefon	43121-43-3	0.09	90	Australia National standard
(Australia) State of New South Wales	Austrilia	Trichlorfon	52-68-6	0.007	7	Australia National standard
(Australia) State of New South Wales	Austrilia	Triclopyr	55335-06-3	0.02	20	Australia National standard
(Australia) State of New South Wales	Austrilia	Trifluralin	1582-09-8	0.09	90	Australia National standard
(Austrilia) State of Northern Australia	Austrilia	Acephate	30560-19-1	0.008	8	Australia National standard
(Austrilia) State of Northern Australia	Austrilia	Aldicarb	116-06-3	0.004	4	Australia National standard
(Austrilia) State of Northern Australia	Austrilia	Aldrin & Dieldrin		0.0003	0.3	Australia National standard
(Austrilia) State of Northern Australia	Austrilia	Aldrin	309-00-2	0.0003	0.3	Australia National standard
(Austrilia) State of Northern Australia	Austrilia	Dieldrin	60-57-1	0.0003	0.3	Australia National standard
(Austrilia) State of Northern Australia	Austrilia	Ametryn	834-12-8	0.07	70	Australia National standard
(Austrilia) State of Northern Australia	Austrilia	Amitraz	33089-61-1	0.009	9	Australia National standard
(Austrilia) State of Northern Australia	Austrilia	Amitrole	61-82-5	0.009	9	Australia National standard
(Austrilia) State of Northern Australia	Austrilia	Asulam	3337-71-1	0.07	70	Australia National standard
(Austrilia) State of Northern Australia	Austrilia	Atrazine	1912-24-9	0.02	20	Australia National standard
(Austrilia) State of Northern Australia	Austrilia	Azinphos-methyl	86-50-0	0.03	30	Australia National standard
(Austrilia) State of Northern Australia	Austrilia	Benomyl	17804-35-2	0.09	90	Australia National standard
(Austrilia) State of Northern Australia	Austrilia	Bentazon	25057-89-0	0.4	400	Australia National standard
(Austrilia) State of Northern Australia	Austrilia	Bioresmetrin	28434-01-7	0.1	100	Australia National standard
(Austrilia) State of Northern Australia	Austrilia	Bromacil	314-40-9	0.4	400	Australia National standard
(Austrilia) State of Northern Australia	Austrilia	BROMOPHOS-ETHYL	4824-78-6	0.01	10	Australia National standard
(Austrilia) State of Northern Australia	Austrilia	bromoxynil	1689-84-5	0.01	10	Australia National standard
(Austrilia) State of Northern Australia	Austrilia	Captan	133-06-2	0.4	400	Australia National standard
(Austrilia) State of Northern Australia	Austrilia	Carbaryl	63-25-2	0.03	30	Australia National standard
(Austrilia) State of Northern Australia	Austrilia	Carbendazim	10605-21-7	0.09	90	Australia National standard
(Austrilia) State of Northern Australia	Austrilia	Carfentrazone-ethyl	128639-02-1	0.1	100	Australia National standard
(Austrilia) State of Northern Australia	Austrilia	Carbofuran	1563-66-2	0.01	10	Australia National standard
(Austrilia) State of Northern Australia	Austrilia	Carbophenothion [or Trithion]	786-19-6	0.0005	0.5	Australia National standard
(Austrilia) State of Northern Australia	Austrilia	Carboxin	5234-68-4	0.3	300	Australia National standard
(Austrilia) State of Northern Australia	Austrilia	Chlorantraniliprole	500008-45-7	6	6000	Australia National standard
(Austrilia) State of Northern Australia	Austrilia	Chlordane	12789-03-6	0.002	2	Australia National standard
(Austrilia) State of Northern Australia	Austrilia	Chlorfenvinphos	470-90-6	0.002	2	Australia National standard
(Austrilia) State of Northern Australia	Austrilia	Chlorothalonil	1897-45-6	0.05	50	Australia National standard
(Austrilia) State of Northern Australia	Austrilia	Chloroxuron	1982-47-4	0.01	10	Australia National standard
(Austrilia) State of Northern Australia	Austrilia	Chlorpyrifos	2921-88-2	0.01	10	Australia National standard
(Austrilia) State of Northern Australia	Austrilia	Chlorsulfuron	64902-72-3	0.2	200	Australia National standard
(Austrilia) State of Northern Australia	Austrilia	Clopyralid	1702-17-6	2	2000	Australia National standard
(Austrilia) State of Northern Australia	Austrilia	Cyfluthrin	68359-37-5	0.05	50	Australia National standard
(Austrilia) State of Northern Australia	Austrilia	Cypermethrin	52315-07-8	0.2	200	Australia National standard
(Austrilia) State of Northern Australia	Austrilia	Cyprodinil	121552-61-2	0.09	90	Australia National standard
(Austrilia) State of Northern Australia	Austrilia	2,4-D	94-75-7	0.03	30	Australia National standard
(Austrilia) State of Northern Australia	Austrilia	DDT	50-29-3	0.009	9	Australia National standard
(Austrilia) State of Northern Australia	Austrilia	Deltametrin	52918-63-5	0.04	40	Australia National standard
(Austrilia) State of Northern Australia	Austrilia	Diazinon	333-41-5	0.04	40	Australia National standard
(Austrilia) State of Northern Australia	Austrilia	Dicamba	1918-00-9	0.1	100	Australia National standard
(Austrilia) State of Northern Australia	Austrilia	Dichlobenil	1194-65-6	0.01	10	Australia National standard
(Austrilia) State of Northern Australia	Austrilia	1,3-Dichloropropene	542-75-6	0.1	100	Australia National standard
(Austrilia) State of Northern Australia	Austrilia	Dichloroprop / Dichlorprop-P		0.1	100	Australia National standard
(Austrilia) State of Northern Australia	Austrilia	Dichlorprop	120-36-5	0.1	100	Australia National standard
(Austrilia) State of Northern Australia	Austrilia	Dichlorprop-P	15165-67-0	0.1	100	Australia National standard
(Austrilia) State of Northern Australia	Austrilia	Dichlorvos	62-73-7	0.005	5	Australia National standard
(Austrilia) State of Northern Australia	Austrilia	Dichlofop-methyl	51338-27-3	0.005	5	Australia National standard
(Austrilia) State of Northern Australia	Austrilia	Dicofol	115-32-2	0.004	4	Australia National standard
(Austrilia) State of Northern Australia	Austrilia	Difenzoquat (Avenge)	43222-48-6	0.1	100	Australia National standard
(Austrilia) State of Northern Australia	Austrilia	Diflubenzuron	35367-38-5	0.07	70	Australia National standard
(Austrilia) State of Northern Australia	Austrilia	Dimethoate	60-51-5	0.007	7	Australia National standard
(Austrilia) State of Northern Australia	Austrilia	Diphenamid	957-51-7	0.3	300	Australia National standard
(Austrilia) State of Northern Australia	Austrilia	Diquat	85-00-7	0.007	7	Australia National standard
(Austrilia) State of Northern Australia	Austrilia	Disulfoton	298-04-4	0.004	4	Australia National standard
(Austrilia) State of Northern Australia	Austrilia	Diuron	330-54-1	0.02	20	Australia National standard
(Austrilia) State of Northern Australia	Austrilia	2,2-DPA	75-99-0	0.5	500	Australia National standard
(Austrilia) State of Northern Australia	Austrilia	EDB	106-93-4	0.001	1	Australia National standard
(Austrilia) State of Northern Australia	Austrilia	Endosulfan	115-29-7	0.02	20	Australia National standard
(Austrilia) State of Northern Australia	Austrilia	Endothall	145-73-3	0.1	100	Australia National standard
(Austrilia) State of Northern Australia	Austrilia	Epichlorohydrin	106-89-8	0.0005	0.5	Australia National standard
(Austrilia) State of Northern Australia	Austrilia	EPTC	759-94-4	0.3	300	Australia National standard
(Austrilia) State of Northern Australia	Austrilia	Esfenvalerate	66230-04-4	0.03	30	Australia National standard
(Austrilia) State of Northern Australia	Austrilia	Ethion	563-12-2	0.004	4	Australia National standard
(Austrilia) State of Northern Australia	Austrilia	Ethoprophos	13194-48-4	0.001	1	Australia National standard
(Austrilia) State of Northern Australia	Austrilia	Etridiazole	2593-15-9	0.1	100	Australia National standard
(Austrilia) State of Northern Australia	Austrilia	Fenamiphos	22224-92-6	0.0005	0.5	Australia National standard
(Austrilia) State of Northern Australia	Austrilia	Fenarimol	60168-88-9	0.04	40	Australia National standard
(Austrilia) State of Northern Australia	Austrilia	Fenitrotion	122-14-5	0.007	7	Australia National standard
(Austrilia) State of Northern Australia	Austrilia	Fenoprop	93-72-1	0.01	10	Australia National standard
(Austrilia) State of Northern Australia	Austrilia	Fensulfothion	115-90-2	0.01	10	Australia National standard
(Austrilia) State of Northern Australia	Austrilia	Fenthion	55-38-9	0.007	7	Australia National standard
(Austrilia) State of Northern Australia	Austrilia	Fenvalerate	51630-58-1	0.06	60	Australia National standard
(Austrilia) State of Northern Australia	Austrilia	Fipronil	120068-37-3	0.0007	0.7	Australia National standard
(Austrilia) State of Northern Australia	Austrilia	Flamprop-methyl	52756-25-9	0.004	4	Australia National standard
(Austrilia) State of Northern Australia	Austrilia	Fluometuron	2164-17-2	0.07	70	Australia National standard
(Austrilia) State of Northern Australia	Austrilia	Fluproponate	22898-01-7	0.009	9	Australia National standard
(Austrilia) State of Northern Australia	Austrilia	Formothion	2540-82-1	0.05	50	Australia National standard
(Austrilia) State of Northern Australia	Austrilia	Fosamine	59682-52-9	0.03	30	Australia National standard
(Austrilia) State of Northern Australia	Austrilia	Glyphosate	1071-83-6	1	1000	Australia National standard
(Austrilia) State of Northern Australia	Austrilia	Haloxyfop	69806-34-4	0.001	1	Australia National standard
(Austrilia) State of Northern Australia	Austrilia	Heptachlor	76-44-8	0.0003	0.3	Australia National standard
(Austrilia) State of Northern Australia	Austrilia	Hexazinone	51235-04-2	0.4	400	Australia National standard
(Austrilia) State of Northern Australia	Austrilia	Imazapyr	81334-34-1	9	9000	Australia National standard
(Austrilia) State of Northern Australia	Austrilia	Iprodione	36734-19-7	0.1	100	Australia National standard
(Austrilia) State of Northern Australia	Austrilia	Lindane	58-89-9	0.01	10	Australia National standard
(Austrilia) State of Northern Australia	Austrilia	Malathion	121-75-5	0.07	70	Australia National standard
(Austrilia) State of Northern Australia	Austrilia	Mancozeb	8018-01-7	0.009	9	Australia National standard
(Austrilia) State of Northern Australia	Austrilia	MCPA	94-74-6	0.04	40	Australia National standard
(Austrilia) State of Northern Australia	Austrilia	Metaldehyde	108-62-3	0.02	20	Australia National standard
(Austrilia) State of Northern Australia	Austrilia	methylisothiocyanate	556-61-6	0.001	1	Australia National standard
(Austrilia) State of Northern Australia	Austrilia	Methidathion	950-37-8	0.006	6	Australia National standard
(Austrilia) State of Northern Australia	Austrilia	Methiocarb	2032-65-7	0.007	7	Australia National standard
(Austrilia) State of Northern Australia	Austrilia	Methomyl	16752-77-5	0.02	20	Australia National standard
(Austrilia) State of Northern Australia	Austrilia	Methoxychlor	72-43-5	0.3	300	Australia National standard
(Austrilia) State of Northern Australia	Austrilia	Methyl bromide	74-83-9	0.001	1	Australia National standard
(Austrilia) State of Northern Australia	Austrilia	Metiram	9006-42-2	0.009	9	Australia National standard
(Austrilia) State of Northern Australia	Austrilia	Metolaclor (Dual)	51218-45-2	0.3	300	Australia National standard
(Austrilia) State of Northern Australia	Austrilia	Metribuzin	21087-64-9	0.07	70	Australia National standard
(Austrilia) State of Northern Australia	Austrilia	Metsulfuron-methyl	74223-64-6	0.04	40	Australia National standard
(Austrilia) State of Northern Australia	Austrilia	Mevinphos	7786-34-7	0.005	5	Australia National standard
(Austrilia) State of Northern Australia	Austrilia	Molinate	2212-67-1	0.004	4	Australia National standard
(Austrilia) State of Northern Australia	Austrilia	MONOCROTOPHOS	6923-22-4	0.002	2	Australia National standard
(Austrilia) State of Northern Australia	Austrilia	Napropamide	15299-99-7	0.4	400	Australia National standard
(Austrilia) State of Northern Australia	Austrilia	Nicarbazin	330-95-0	1	1000	Australia National standard
(Austrilia) State of Northern Australia	Austrilia	Nitralin	4726-14-1	0.5	500	Australia National standard
(Austrilia) State of Northern Australia	Austrilia	Norflurazon	27314-13-2	0.05	50	Australia National standard
(Austrilia) State of Northern Australia	Austrilia	Omethoate	1113-02-6	0.001	1	Australia National standard
(Austrilia) State of Northern Australia	Austrilia	Oryzalin	19044-88-3	0.4	400	Australia National standard
(Austrilia) State of Northern Australia	Austrilia	Oxamyl (Vydate)	23135-22-0	0.007	7	Australia National standard
(Austrilia) State of Northern Australia	Austrilia	Paraquat	4685-14-7	0.02	20	Australia National standard
(Austrilia) State of Northern Australia	Austrilia	Parathion	56-38-2	0.02	20	Australia National standard
(Austrilia) State of Northern Australia	Austrilia	Parathion-methyl	298-00-0	0.0007	0.7	Australia National standard
(Austrilia) State of Northern Australia	Austrilia	Pebulate	1114-71-2	0.03	30	Australia National standard
(Austrilia) State of Northern Australia	Austrilia	Pendimethalin	40487-42-1	0.4	400	Australia National standard
(Austrilia) State of Northern Australia	Austrilia	Pentachlorophenol	87-86-5	0.01	10	Australia National standard
(Austrilia) State of Northern Australia	Austrilia	Permethrin	52645-53-1	0.2	200	Australia National standard
(Austrilia) State of Northern Australia	Austrilia	picloram	1918-02-1	0.3	300	Australia National standard
(Austrilia) State of Northern Australia	Austrilia	Piperonyl butoxide	51-03-6	0.6	600	Australia National standard
(Austrilia) State of Northern Australia	Austrilia	Pirimikarb	23103-98-2	0.007	7	Australia National standard
(Austrilia) State of Northern Australia	Austrilia	Pirimiphos, Methyl	29232-93-7	0.09	90	Australia National standard
(Austrilia) State of Northern Australia	Austrilia	Pirimiphos-ethyl	23505-41-1	0.0005	0.5	Australia National standard
(Austrilia) State of Northern Australia	Austrilia	Polihexanide	28757-47-3	0.7	700	Australia National standard
(Austrilia) State of Northern Australia	Austrilia	Profenofos	41198-08-7	0.0003	0.3	Australia National standard
(Austrilia) State of Northern Australia	Austrilia	Propachlor	1918-16-7	0.07	70	Australia National standard
(Austrilia) State of Northern Australia	Austrilia	Propanil	709-98-8	0.7	700	Australia National standard
(Austrilia) State of Northern Australia	Austrilia	Propargite	2312-35-8	0.007	7	Australia National standard
(Austrilia) State of Northern Australia	Austrilia	Propazine	139-40-2	0.05	50	Australia National standard
(Austrilia) State of Northern Australia	Austrilia	Propiconazole	60207-90-1	0.1	100	Australia National standard
(Austrilia) State of Northern Australia	Austrilia	Propyzamide	23950-58-5	0.07	70	Australia National standard
(Austrilia) State of Northern Australia	Austrilia	Pyrasulfotole	365400-11-9	0.04	40	Australia National standard
(Austrilia) State of Northern Australia	Austrilia	Pyrazophos	13457-18-6	0.02	20	Australia National standard
(Austrilia) State of Northern Australia	Austrilia	Pyroxsulam	422556-08-9	4	4000	Australia National standard
(Austrilia) State of Northern Australia	Austrilia	Quintozene	82-68-8	0.03	30	Australia National standard
(Austrilia) State of Northern Australia	Austrilia	Simazine	122-34-9	0.02	20	Australia National standard
(Austrilia) State of Northern Australia	Austrilia	Spirotetrama	203313-25-1	0.2	200	Australia National standard
(Austrilia) State of Northern Australia	Austrilia	Sulprofos(Bolstar)	35400-43-2	0.01	10	Australia National standard
(Austrilia) State of Northern Australia	Austrilia	2,4,5-T	93-76-5	0.1	100	Australia National standard
(Austrilia) State of Northern Australia	Austrilia	Temephos	3383-96-8	0.4	400	Australia National standard
(Austrilia) State of Northern Australia	Austrilia	Terbacil	5902-51-2	0.2	200	Australia National standard
(Austrilia) State of Northern Australia	Austrilia	Terbufos	13071-79-9	0.0009	0.9	Australia National standard
(Austrilia) State of Northern Australia	Austrilia	Terbutilazin	5915-41-3	0.01	10	Australia National standard
(Austrilia) State of Northern Australia	Austrilia	Terbutryn	886-50-0	0.4	400	Australia National standard
(Austrilia) State of Northern Australia	Austrilia	Tetrachlorvinphos	961-11-5	0.1	100	Australia National standard
(Austrilia) State of Northern Australia	Austrilia	Thiobencarb	28249-77-6	0.04	40	Australia National standard
(Austrilia) State of Northern Australia	Austrilia	Thiometon	640-15-3	0.004	4	Australia National standard
(Austrilia) State of Northern Australia	Austrilia	Thiophanate	23564-06-9	0.005	5	Australia National standard
(Austrilia) State of Northern Australia	Austrilia	Thiram	137-26-8	0.007	7	Australia National standard
(Austrilia) State of Northern Australia	Austrilia	Toltrazuril	69004-03-1	0.004	4	Australia National standard
(Austrilia) State of Northern Australia	Austrilia	Triadimefon	43121-43-3	0.09	90	Australia National standard
(Austrilia) State of Northern Australia	Austrilia	Trichlorfon	52-68-6	0.007	7	Australia National standard
(Austrilia) State of Northern Australia	Austrilia	Triclopyr	55335-06-3	0.02	20	Australia National standard
(Austrilia) State of Northern Australia	Austrilia	Trifluralin	1582-09-8	0.09	90	Australia National standard
(Austrilia) State of Queensland	Austrilia	Acephate	30560-19-1	0.01	10	Queensland
(Austrilia) State of Queensland	Austrilia	Alachlor	15972-60-8	0.002	2	Queensland
(Austrilia) State of Queensland	Austrilia	Aldicarb	116-06-3	0.001	1	Queensland
(Austrilia) State of Queensland	Austrilia	Aldicarb Sulfone	1646-88-4	0.007	7	Queensland
(Austrilia) State of Queensland	Austrilia	Aldicarb Sulfoxide	1646-87-3	0.007	7	Queensland
(Austrilia) State of Queensland	Austrilia	Aldrin	309-00-2	0.0003	0.3	Queensland
(Austrilia) State of Queensland	Austrilia	Alprazolam	28981-97-7	0.00025	0.25	Queensland
(Austrilia) State of Queensland	Austrilia	Ametryn	834-12-8	0.05	50	Queensland
(Austrilia) State of Queensland	Austrilia	Amitrole	61-82-5	0.01	10	Queensland
(Austrilia) State of Queensland	Austrilia	Amoxycillin	26787-78-0	0.0015	1.5	Queensland
(Austrilia) State of Queensland	Austrilia	Asulam	3337-71-1	0.05	50	Queensland
(Austrilia) State of Queensland	Austrilia	Atrazine	1912-24-9	0.04	40	Queensland
(Austrilia) State of Queensland	Austrilia	Azinphos-methyl	86-50-0	0.003	3	Queensland
(Austrilia) State of Queensland	Austrilia	Benomyl	17804-35-2	0.1	100	Queensland
(Austrilia) State of Queensland	Austrilia	Bentazon	25057-89-0	0.03	30	Queensland
(Austrilia) State of Queensland	Austrilia	Bioresmetrin	28434-01-7	0.1	100	Queensland
(Austrilia) State of Queensland	Austrilia	Bisphenol A	80-05-7	0.2	200	Queensland
(Austrilia) State of Queensland	Austrilia	Bromacil	314-40-9	0.3	300	Queensland
(Austrilia) State of Queensland	Austrilia	BROMOPHOS-ETHYL	4824-78-6	0.01	10	Queensland
(Austrilia) State of Queensland	Austrilia	bromoxynil	1689-84-5	0.03	30	Queensland
(Austrilia) State of Queensland	Austrilia	Carbaryl	63-25-2	0.03	30	Queensland
(Austrilia) State of Queensland	Austrilia	Carbendazim	10605-21-7	0.1	100	Queensland
(Austrilia) State of Queensland	Austrilia	Carbofuran	1563-66-2	0.01	10	Queensland
(Austrilia) State of Queensland	Austrilia	Carbophenothion [or Trithion]	786-19-6	0.0005	0.5	Queensland
(Austrilia) State of Queensland	Austrilia	Carboxin	5234-68-4	0.3	300	Queensland
(Austrilia) State of Queensland	Austrilia	Chlordane	12789-03-6	0.001	1	Queensland
(Austrilia) State of Queensland	Austrilia	Chlorfenvinphos	470-90-6	0.005	5	Queensland
(Austrilia) State of Queensland	Austrilia	Chlorothalonil	1897-45-6	0.03	30	Queensland
(Austrilia) State of Queensland	Austrilia	Chloroxuron	1982-47-4	0.01	10	Queensland
(Austrilia) State of Queensland	Austrilia	Chlorpyrifos	2921-88-2	0.01	10	Queensland
(Austrilia) State of Queensland	Austrilia	Chlorpyrifos-methyl	5598-13-0	0.01	10	Queensland
(Austrilia) State of Queensland	Austrilia	Chlorpyrifos oxon	5598-15-2	0.01	10	Queensland
(Austrilia) State of Queensland	Austrilia	Chlorsulfuron	64902-72-3	0.1	100	Queensland
(Austrilia) State of Queensland	Austrilia	Clopyralid	1702-17-6	1	1000	Queensland
(Austrilia) State of Queensland	Austrilia	Cyanogen Chloride	506-77-4	0.08	80	Queensland
(Austrilia) State of Queensland	Austrilia	Cypermethrin	52315-07-8	0.0005	0.5	Queensland
(Austrilia) State of Queensland	Austrilia	2,4-D	94-75-7	0.03	30	Queensland
(Austrilia) State of Queensland	Austrilia	2,4-DP	120-36-5	0.1	100	Queensland
(Austrilia) State of Queensland	Austrilia	DDE	72-55-9	0.02	20	Queensland
(Austrilia) State of Queensland	Austrilia	DDT	50-29-3	0.02	20	Queensland
(Austrilia) State of Queensland	Austrilia	Demeton-S	919-86-8	0.00015	0.15	Queensland
(Austrilia) State of Queensland	Austrilia	Diazinon	333-41-5	0.003	3	Queensland
(Austrilia) State of Queensland	Austrilia	Dicamba	1918-00-9	0.1	100	Queensland
(Austrilia) State of Queensland	Austrilia	Dichlobenil	1194-65-6	0.01	10	Queensland
(Austrilia) State of Queensland	Austrilia	Dichlorvos	62-73-7	0.001	1	Queensland
(Austrilia) State of Queensland	Austrilia	Dichlofop-methyl	51338-27-3	0.005	5	Queensland
(Austrilia) State of Queensland	Austrilia	Dicofol	115-32-2	0.003	3	Queensland
(Austrilia) State of Queensland	Austrilia	2,4-D	60-57-1	0.0003	0.3	Queensland
(Austrilia) State of Queensland	Austrilia	Difenzoquat (Avenge)	43222-48-6	0.1	100	Queensland
(Austrilia) State of Queensland	Austrilia	Dimethoate	60-51-5	0.05	50	Queensland
(Austrilia) State of Queensland	Austrilia	Diphenamid	957-51-7	0.3	300	Queensland
(Austrilia) State of Queensland	Austrilia	Diquat	85-00-7	0.005	5	Queensland
(Austrilia) State of Queensland	Austrilia	Disulfoton	298-04-4	0.003	3	Queensland
(Austrilia) State of Queensland	Austrilia	Diuron	330-54-1	0.03	30	Queensland
(Austrilia) State of Queensland	Austrilia	Endosulfan	115-29-7	0.03	30	Queensland
(Austrilia) State of Queensland	Austrilia	Endothall	145-73-3	0.1	100	Queensland
(Austrilia) State of Queensland	Austrilia	Epichlorohydrin	106-89-8	0.0005	0.5	Queensland
(Austrilia) State of Queensland	Austrilia	Ethion	563-12-2	0.003	3	Queensland
(Austrilia) State of Queensland	Austrilia	Ethoprophos	13194-48-4	0.001	1	Queensland
(Austrilia) State of Queensland	Austrilia	EDB	106-93-4	0.001	1	Queensland
(Austrilia) State of Queensland	Austrilia	Etridiazole	2593-15-9	0.1	100	Queensland
(Austrilia) State of Queensland	Austrilia	Fenamiphos	22224-92-6	0.0003	0.3	Queensland
(Austrilia) State of Queensland	Austrilia	Fenarimol	60168-88-9	0.03	30	Queensland
(Austrilia) State of Queensland	Austrilia	Fenitrotion	122-14-5	0.01	10	Queensland
(Austrilia) State of Queensland	Austrilia	Fenoprop	93-72-1	0.01	10	Queensland
(Austrilia) State of Queensland	Austrilia	Fensulfothion	115-90-2	0.01	10	Queensland
(Austrilia) State of Queensland	Austrilia	Fenthion	55-38-9	0.0005	0.5	Queensland
(Austrilia) State of Queensland	Austrilia	Fenvalerate	51630-58-1	0.05	50	Queensland
(Austrilia) State of Queensland	Austrilia	Flamprop-methyl	52756-25-9	0.003	3	Queensland
(Austrilia) State of Queensland	Austrilia	Fluometuron	2164-17-2	0.05	50	Queensland
(Austrilia) State of Queensland	Austrilia	fluroxypyr	69377-81-7	0.7	700	Queensland
(Austrilia) State of Queensland	Austrilia	Formothion	2540-82-1	0.05	50	Queensland
(Austrilia) State of Queensland	Austrilia	Fosamine	59682-52-9	0.03	30	Queensland
(Austrilia) State of Queensland	Austrilia	Glyphosate	1071-83-6	1	1000	Queensland
(Austrilia) State of Queensland	Austrilia	Haloxyfop	69806-34-4	0.00105	1.05	Queensland
(Austrilia) State of Queensland	Austrilia	Haloxyfop-methyl	69806-40-2	0.000175	0.175	Queensland
(Austrilia) State of Queensland	Austrilia	Heptachlor and heptachlor epoxide		0.0003	0.3	Queensland
(Austrilia) State of Queensland	Austrilia	Heptachlor	76-44-8	0.0003	0.3	Queensland
(Austrilia) State of Queensland	Austrilia	Heptachlor epoxide	1024-57-3	0.0003	0.3	Queensland
(Austrilia) State of Queensland	Austrilia	Hexazinone	51235-04-2	0.3	300	Queensland
(Austrilia) State of Queensland	Austrilia	Iodine	7553-56-2	0.06	60	Queensland
(Austrilia) State of Queensland	Austrilia	Lindane (alpha BHC, beta BHC)		0.02	20	Queensland
(Austrilia) State of Queensland	Austrilia	alpha - BHC	319-84-6	0.02	20	Queensland
(Austrilia) State of Queensland	Austrilia	beta - BHC	319-85-7	0.02	20	Queensland
(Austrilia) State of Queensland	Austrilia	Lindane	58-89-9	0.02	20	Queensland
(Austrilia) State of Queensland	Austrilia	Malathion	121-75-5	0.9	900	Queensland
(Austrilia) State of Queensland	Austrilia	MCPP	93-65-2	0.01	10	Queensland
(Austrilia) State of Queensland	Austrilia	Methidathion	950-37-8	0.03	30	Queensland
(Austrilia) State of Queensland	Austrilia	Methiocarb	2032-65-7	0.005	5	Queensland
(Austrilia) State of Queensland	Austrilia	Methomyl	16752-77-5	0.03	30	Queensland
(Austrilia) State of Queensland	Austrilia	Methoxychlor	72-43-5	0.3	300	Queensland
(Austrilia) State of Queensland	Austrilia	Metolaclor (Dual)	51218-45-2	0.3	300	Queensland
(Austrilia) State of Queensland	Austrilia	Metribuzin	21087-64-9	0.05	50	Queensland
(Austrilia) State of Queensland	Austrilia	Metsulfuron-methyl	74223-64-6	0.03	30	Queensland
(Austrilia) State of Queensland	Austrilia	Mevinphos	7786-34-7	0.005	5	Queensland
(Austrilia) State of Queensland	Austrilia	Molinate	2212-67-1	0.005	5	Queensland
(Austrilia) State of Queensland	Austrilia	MONOCROTOPHOS	6923-22-4	0.001	1	Queensland
(Austrilia) State of Queensland	Austrilia	Napropamide	15299-99-7	1	1000	Queensland
(Austrilia) State of Queensland	Austrilia	Nitralin	4726-14-1	0.5	500	Queensland
(Austrilia) State of Queensland	Austrilia	Norflurazon	27314-13-2	0.05	50	Queensland
(Austrilia) State of Queensland	Austrilia	Oryzalin	19044-88-3	0.3	300	Queensland
(Austrilia) State of Queensland	Austrilia	Oxamyl (Vydate)	23135-22-0	0.1	100	Queensland
(Austrilia) State of Queensland	Austrilia	Paraquat	4685-14-7	0.03	30	Queensland
(Austrilia) State of Queensland	Austrilia	Parathion	56-38-2	0.01	10	Queensland
(Austrilia) State of Queensland	Austrilia	Parathion-methyl	298-00-0	0.1	100	Queensland
(Austrilia) State of Queensland	Austrilia	Pebulate	1114-71-2	0.03	30	Queensland
(Austrilia) State of Queensland	Austrilia	Pendimethalin	40487-42-1	0.3	300	Queensland
(Austrilia) State of Queensland	Austrilia	Pentachlorophenol	87-86-5	0.01	10	Queensland
(Austrilia) State of Queensland	Austrilia	Permethrin	52645-53-1	0.1	100	Queensland
(Austrilia) State of Queensland	Austrilia	Phenol	108-95-2	0.15	150	Queensland
(Austrilia) State of Queensland	Austrilia	picloram	1918-02-1	0.3	300	Queensland
(Austrilia) State of Queensland	Austrilia	Piperonyl butoxide	51-03-6	0.1	100	Queensland
(Austrilia) State of Queensland	Austrilia	Pirimikarb	23103-98-2	0.005	5	Queensland
(Austrilia) State of Queensland	Austrilia	Pirimiphos, Methyl	29232-93-7	0.05	50	Queensland
(Austrilia) State of Queensland	Austrilia	Pirimiphos-ethyl	23505-41-1	0.0005	0.5	Queensland
(Austrilia) State of Queensland	Austrilia	Profenofos	41198-08-7	0.0003	0.3	Queensland
(Austrilia) State of Queensland	Austrilia	Promecarb	2631-37-0	0.03	30	Queensland
(Austrilia) State of Queensland	Austrilia	Prometryn	7287-19-6	0.105	105	Queensland
(Austrilia) State of Queensland	Austrilia	Propachlor	1918-16-7	0.05	50	Queensland
(Austrilia) State of Queensland	Austrilia	Propanil	709-98-8	0.5	500	Queensland
(Austrilia) State of Queensland	Austrilia	Propargite	2312-35-8	0.05	50	Queensland
(Austrilia) State of Queensland	Austrilia	Propazine	139-40-2	0.05	50	Queensland
(Austrilia) State of Queensland	Austrilia	Propiconazole	60207-90-1	0.1	100	Queensland
(Austrilia) State of Queensland	Austrilia	Propoxur	114-26-1	0.07	70	Queensland
(Austrilia) State of Queensland	Austrilia	Propyzamide	23950-58-5	0.3	300	Queensland
(Austrilia) State of Queensland	Austrilia	Pyrazophos	13457-18-6	0.03	30	Queensland
(Austrilia) State of Queensland	Austrilia	Quintozene	82-68-8	0.03	30	Queensland
(Austrilia) State of Queensland	Austrilia	Simazine	122-34-9	0.02	20	Queensland
(Austrilia) State of Queensland	Austrilia	Sulprofos(Bolstar)	35400-43-2	0.01	10	Queensland
(Austrilia) State of Queensland	Austrilia	Temephos	3383-96-8	0.3	300	Queensland
(Austrilia) State of Queensland	Austrilia	Terbacil	5902-51-2	0.03	30	Queensland
(Austrilia) State of Queensland	Austrilia	Terbufos	13071-79-9	0.0005	0.5	Queensland
(Austrilia) State of Queensland	Austrilia	Terbutryn	886-50-0	0.3	300	Queensland
(Austrilia) State of Queensland	Austrilia	Tetrachlorvinphos	961-11-5	0.1	100	Queensland
(Austrilia) State of Queensland	Austrilia	Thiobencarb	28249-77-6	0.03	30	Queensland
(Austrilia) State of Queensland	Austrilia	Thiometon	640-15-3	0.003	3	Queensland
(Austrilia) State of Queensland	Austrilia	Thiophanate	23564-06-9	0.005	5	Queensland
(Austrilia) State of Queensland	Austrilia	Thiram	137-26-8	0.003	3	Queensland
(Austrilia) State of Queensland	Austrilia	Triadimefon	43121-43-3	0.002	2	Queensland
(Austrilia) State of Queensland	Austrilia	Trichlorfon	52-68-6	0.005	5	Queensland
(Austrilia) State of Queensland	Austrilia	2,4,5-T	93-76-5	0.1	100	Queensland
(Austrilia) State of Queensland	Austrilia	Triclopyr	55335-06-3	0.01	10	Queensland
(Austrilia) State of Queensland	Austrilia	Trifluralin	1582-09-8	0.05	50	Queensland
(Austrilia) State of Queensland	Austrilia	Vernolate	1929-77-7	0.03	30	Queensland
(Austrilia) State of Queensland	Austrilia	Warfarin	81-81-2	0.0015	1.5	Queensland
(Austrilia) State of Queensland	Austrilia	Acephate	30560-19-1	0.008	8	Australia National standard
(Austrilia) State of Queensland	Austrilia	Aldicarb	116-06-3	0.004	4	Australia National standard
(Austrilia) State of Queensland	Austrilia	Aldrin & Dieldrin		0.0003	0.3	Australia National standard
(Austrilia) State of Queensland	Austrilia	Aldrin	309-00-2	0.0003	0.3	Australia National standard
(Austrilia) State of Queensland	Austrilia	Dieldrin	60-57-1	0.0003	0.3	Australia National standard
(Austrilia) State of Queensland	Austrilia	Ametryn	834-12-8	0.07	70	Australia National standard
(Austrilia) State of Queensland	Austrilia	Amitraz	33089-61-1	0.009	9	Australia National standard
(Austrilia) State of Queensland	Austrilia	Amitrole	61-82-5	0.009	9	Australia National standard
(Austrilia) State of Queensland	Austrilia	Asulam	3337-71-1	0.07	70	Australia National standard
(Austrilia) State of Queensland	Austrilia	Atrazine	1912-24-9	0.02	20	Australia National standard
(Austrilia) State of Queensland	Austrilia	Azinphos-methyl	86-50-0	0.03	30	Australia National standard
(Austrilia) State of Queensland	Austrilia	Benomyl	17804-35-2	0.09	90	Australia National standard
(Austrilia) State of Queensland	Austrilia	Bentazon	25057-89-0	0.4	400	Australia National standard
(Austrilia) State of Queensland	Austrilia	Bioresmetrin	28434-01-7	0.1	100	Australia National standard
(Austrilia) State of Queensland	Austrilia	Bromacil	314-40-9	0.4	400	Australia National standard
(Austrilia) State of Queensland	Austrilia	BROMOPHOS-ETHYL	4824-78-6	0.01	10	Australia National standard
(Austrilia) State of Queensland	Austrilia	bromoxynil	1689-84-5	0.01	10	Australia National standard
(Austrilia) State of Queensland	Austrilia	Captan	133-06-2	0.4	400	Australia National standard
(Austrilia) State of Queensland	Austrilia	Carbaryl	63-25-2	0.03	30	Australia National standard
(Austrilia) State of Queensland	Austrilia	Carbendazim	10605-21-7	0.09	90	Australia National standard
(Austrilia) State of Queensland	Austrilia	Carfentrazone-ethyl	128639-02-1	0.1	100	Australia National standard
(Austrilia) State of Queensland	Austrilia	Carbofuran	1563-66-2	0.01	10	Australia National standard
(Austrilia) State of Queensland	Austrilia	Carbophenothion [or Trithion]	786-19-6	0.0005	0.5	Australia National standard
(Austrilia) State of Queensland	Austrilia	Carboxin	5234-68-4	0.3	300	Australia National standard
(Austrilia) State of Queensland	Austrilia	Chlorantraniliprole	500008-45-7	6	6000	Australia National standard
(Austrilia) State of Queensland	Austrilia	Chlordane	12789-03-6	0.002	2	Australia National standard
(Austrilia) State of Queensland	Austrilia	Chlorfenvinphos	470-90-6	0.002	2	Australia National standard
(Austrilia) State of Queensland	Austrilia	Chlorothalonil	1897-45-6	0.05	50	Australia National standard
(Austrilia) State of Queensland	Austrilia	Chloroxuron	1982-47-4	0.01	10	Australia National standard
(Austrilia) State of Queensland	Austrilia	Chlorpyrifos	2921-88-2	0.01	10	Australia National standard
(Austrilia) State of Queensland	Austrilia	Chlorsulfuron	64902-72-3	0.2	200	Australia National standard
(Austrilia) State of Queensland	Austrilia	Clopyralid	1702-17-6	2	2000	Australia National standard
(Austrilia) State of Queensland	Austrilia	Cyfluthrin	68359-37-5	0.05	50	Australia National standard
(Austrilia) State of Queensland	Austrilia	Cypermethrin	52315-07-8	0.2	200	Australia National standard
(Austrilia) State of Queensland	Austrilia	Cyprodinil	121552-61-2	0.09	90	Australia National standard
(Austrilia) State of Queensland	Austrilia	2,4-D	94-75-7	0.03	30	Australia National standard
(Austrilia) State of Queensland	Austrilia	DDT	50-29-3	0.009	9	Australia National standard
(Austrilia) State of Queensland	Austrilia	Deltametrin	52918-63-5	0.04	40	Australia National standard
(Austrilia) State of Queensland	Austrilia	Diazinon	333-41-5	0.04	40	Australia National standard
(Austrilia) State of Queensland	Austrilia	Dicamba	1918-00-9	0.1	100	Australia National standard
(Austrilia) State of Queensland	Austrilia	Dichlobenil	1194-65-6	0.01	10	Australia National standard
(Austrilia) State of Queensland	Austrilia	1,3-Dichloropropene	542-75-6	0.1	100	Australia National standard
(Austrilia) State of Queensland	Austrilia	Dichloroprop / Dichlorprop-P		0.1	100	Australia National standard
(Austrilia) State of Queensland	Austrilia	Dichlorprop	120-36-5	0.1	100	Australia National standard
(Austrilia) State of Queensland	Austrilia	Dichlorprop-P	15165-67-0	0.1	100	Australia National standard
(Austrilia) State of Queensland	Austrilia	Dichlorvos	62-73-7	0.005	5	Australia National standard
(Austrilia) State of Queensland	Austrilia	Dichlofop-methyl	51338-27-3	0.005	5	Australia National standard
(Austrilia) State of Queensland	Austrilia	Dicofol	115-32-2	0.004	4	Australia National standard
(Austrilia) State of Queensland	Austrilia	Difenzoquat (Avenge)	43222-48-6	0.1	100	Australia National standard
(Austrilia) State of Queensland	Austrilia	Diflubenzuron	35367-38-5	0.07	70	Australia National standard
(Austrilia) State of Queensland	Austrilia	Dimethoate	60-51-5	0.007	7	Australia National standard
(Austrilia) State of Queensland	Austrilia	Diphenamid	957-51-7	0.3	300	Australia National standard
(Austrilia) State of Queensland	Austrilia	Diquat	85-00-7	0.007	7	Australia National standard
(Austrilia) State of Queensland	Austrilia	Disulfoton	298-04-4	0.004	4	Australia National standard
(Austrilia) State of Queensland	Austrilia	Diuron	330-54-1	0.02	20	Australia National standard
(Austrilia) State of Queensland	Austrilia	2,2-DPA	75-99-0	0.5	500	Australia National standard
(Austrilia) State of Queensland	Austrilia	EDB	106-93-4	0.001	1	Australia National standard
(Austrilia) State of Queensland	Austrilia	Endosulfan	115-29-7	0.02	20	Australia National standard
(Austrilia) State of Queensland	Austrilia	Endothall	145-73-3	0.1	100	Australia National standard
(Austrilia) State of Queensland	Austrilia	Epichlorohydrin	106-89-8	0.0005	0.5	Australia National standard
(Austrilia) State of Queensland	Austrilia	EPTC	759-94-4	0.3	300	Australia National standard
(Austrilia) State of Queensland	Austrilia	Esfenvalerate	66230-04-4	0.03	30	Australia National standard
(Austrilia) State of Queensland	Austrilia	Ethion	563-12-2	0.004	4	Australia National standard
(Austrilia) State of Queensland	Austrilia	Ethoprophos	13194-48-4	0.001	1	Australia National standard
(Austrilia) State of Queensland	Austrilia	Etridiazole	2593-15-9	0.1	100	Australia National standard
(Austrilia) State of Queensland	Austrilia	Fenamiphos	22224-92-6	0.0005	0.5	Australia National standard
(Austrilia) State of Queensland	Austrilia	Fenarimol	60168-88-9	0.04	40	Australia National standard
(Austrilia) State of Queensland	Austrilia	Fenitrotion	122-14-5	0.007	7	Australia National standard
(Austrilia) State of Queensland	Austrilia	Fenoprop	93-72-1	0.01	10	Australia National standard
(Austrilia) State of Queensland	Austrilia	Fensulfothion	115-90-2	0.01	10	Australia National standard
(Austrilia) State of Queensland	Austrilia	Fenthion	55-38-9	0.007	7	Australia National standard
(Austrilia) State of Queensland	Austrilia	Fenvalerate	51630-58-1	0.06	60	Australia National standard
(Austrilia) State of Queensland	Austrilia	Fipronil	120068-37-3	0.0007	0.7	Australia National standard
(Austrilia) State of Queensland	Austrilia	Flamprop-methyl	52756-25-9	0.004	4	Australia National standard
(Austrilia) State of Queensland	Austrilia	Fluometuron	2164-17-2	0.07	70	Australia National standard
(Austrilia) State of Queensland	Austrilia	Fluproponate	22898-01-7	0.009	9	Australia National standard
(Austrilia) State of Queensland	Austrilia	Formothion	2540-82-1	0.05	50	Australia National standard
(Austrilia) State of Queensland	Austrilia	Fosamine	59682-52-9	0.03	30	Australia National standard
(Austrilia) State of Queensland	Austrilia	Glyphosate	1071-83-6	1	1000	Australia National standard
(Austrilia) State of Queensland	Austrilia	Haloxyfop	69806-34-4	0.001	1	Australia National standard
(Austrilia) State of Queensland	Austrilia	Heptachlor	76-44-8	0.0003	0.3	Australia National standard
(Austrilia) State of Queensland	Austrilia	Hexazinone	51235-04-2	0.4	400	Australia National standard
(Austrilia) State of Queensland	Austrilia	Imazapyr	81334-34-1	9	9000	Australia National standard
(Austrilia) State of Queensland	Austrilia	Iprodione	36734-19-7	0.1	100	Australia National standard
(Austrilia) State of Queensland	Austrilia	Lindane	58-89-9	0.01	10	Australia National standard
(Austrilia) State of Queensland	Austrilia	Malathion	121-75-5	0.07	70	Australia National standard
(Austrilia) State of Queensland	Austrilia	Mancozeb	8018-01-7	0.009	9	Australia National standard
(Austrilia) State of Queensland	Austrilia	MCPA	94-74-6	0.04	40	Australia National standard
(Austrilia) State of Queensland	Austrilia	Metaldehyde	108-62-3	0.02	20	Australia National standard
(Austrilia) State of Queensland	Austrilia	methylisothiocyanate	556-61-6	0.001	1	Australia National standard
(Austrilia) State of Queensland	Austrilia	Methidathion	950-37-8	0.006	6	Australia National standard
(Austrilia) State of Queensland	Austrilia	Methiocarb	2032-65-7	0.007	7	Australia National standard
(Austrilia) State of Queensland	Austrilia	Methomyl	16752-77-5	0.02	20	Australia National standard
(Austrilia) State of Queensland	Austrilia	Methoxychlor	72-43-5	0.3	300	Australia National standard
(Austrilia) State of Queensland	Austrilia	Methyl bromide	74-83-9	0.001	1	Australia National standard
(Austrilia) State of Queensland	Austrilia	Metiram	9006-42-2	0.009	9	Australia National standard
(Austrilia) State of Queensland	Austrilia	Metolaclor (Dual)	51218-45-2	0.3	300	Australia National standard
(Austrilia) State of Queensland	Austrilia	Metribuzin	21087-64-9	0.07	70	Australia National standard
(Austrilia) State of Queensland	Austrilia	Metsulfuron-methyl	74223-64-6	0.04	40	Australia National standard
(Austrilia) State of Queensland	Austrilia	Mevinphos	7786-34-7	0.005	5	Australia National standard
(Austrilia) State of Queensland	Austrilia	Molinate	2212-67-1	0.004	4	Australia National standard
(Austrilia) State of Queensland	Austrilia	MONOCROTOPHOS	6923-22-4	0.002	2	Australia National standard
(Austrilia) State of Queensland	Austrilia	Napropamide	15299-99-7	0.4	400	Australia National standard
(Austrilia) State of Queensland	Austrilia	Nicarbazin	330-95-0	1	1000	Australia National standard
(Austrilia) State of Queensland	Austrilia	Nitralin	4726-14-1	0.5	500	Australia National standard
(Austrilia) State of Queensland	Austrilia	Norflurazon	27314-13-2	0.05	50	Australia National standard
(Austrilia) State of Queensland	Austrilia	Omethoate	1113-02-6	0.001	1	Australia National standard
(Austrilia) State of Queensland	Austrilia	Oryzalin	19044-88-3	0.4	400	Australia National standard
(Austrilia) State of Queensland	Austrilia	Oxamyl (Vydate)	23135-22-0	0.007	7	Australia National standard
(Austrilia) State of Queensland	Austrilia	Paraquat	4685-14-7	0.02	20	Australia National standard
(Austrilia) State of Queensland	Austrilia	Parathion	56-38-2	0.02	20	Australia National standard
(Austrilia) State of Queensland	Austrilia	Parathion-methyl	298-00-0	0.0007	0.7	Australia National standard
(Austrilia) State of Queensland	Austrilia	Pebulate	1114-71-2	0.03	30	Australia National standard
(Austrilia) State of Queensland	Austrilia	Pendimethalin	40487-42-1	0.4	400	Australia National standard
(Austrilia) State of Queensland	Austrilia	Pentachlorophenol	87-86-5	0.01	10	Australia National standard
(Austrilia) State of Queensland	Austrilia	Permethrin	52645-53-1	0.2	200	Australia National standard
(Austrilia) State of Queensland	Austrilia	picloram	1918-02-1	0.3	300	Australia National standard
(Austrilia) State of Queensland	Austrilia	Piperonyl butoxide	51-03-6	0.6	600	Australia National standard
(Austrilia) State of Queensland	Austrilia	Pirimikarb	23103-98-2	0.007	7	Australia National standard
(Austrilia) State of Queensland	Austrilia	Pirimiphos, Methyl	29232-93-7	0.09	90	Australia National standard
(Austrilia) State of Queensland	Austrilia	Pirimiphos-ethyl	23505-41-1	0.0005	0.5	Australia National standard
(Austrilia) State of Queensland	Austrilia	Polihexanide	28757-47-3	0.7	700	Australia National standard
(Austrilia) State of Queensland	Austrilia	Profenofos	41198-08-7	0.0003	0.3	Australia National standard
(Austrilia) State of Queensland	Austrilia	Propachlor	1918-16-7	0.07	70	Australia National standard
(Austrilia) State of Queensland	Austrilia	Propanil	709-98-8	0.7	700	Australia National standard
(Austrilia) State of Queensland	Austrilia	Propargite	2312-35-8	0.007	7	Australia National standard
(Austrilia) State of Queensland	Austrilia	Propazine	139-40-2	0.05	50	Australia National standard
(Austrilia) State of Queensland	Austrilia	Propiconazole	60207-90-1	0.1	100	Australia National standard
(Austrilia) State of Queensland	Austrilia	Propyzamide	23950-58-5	0.07	70	Australia National standard
(Austrilia) State of Queensland	Austrilia	Pyrasulfotole	365400-11-9	0.04	40	Australia National standard
(Austrilia) State of Queensland	Austrilia	Pyrazophos	13457-18-6	0.02	20	Australia National standard
(Austrilia) State of Queensland	Austrilia	Pyroxsulam	422556-08-9	4	4000	Australia National standard
(Austrilia) State of Queensland	Austrilia	Quintozene	82-68-8	0.03	30	Australia National standard
(Austrilia) State of Queensland	Austrilia	Simazine	122-34-9	0.02	20	Australia National standard
(Austrilia) State of Queensland	Austrilia	Spirotetrama	203313-25-1	0.2	200	Australia National standard
(Austrilia) State of Queensland	Austrilia	Sulprofos(Bolstar)	35400-43-2	0.01	10	Australia National standard
(Austrilia) State of Queensland	Austrilia	2,4,5-T	93-76-5	0.1	100	Australia National standard
(Austrilia) State of Queensland	Austrilia	Temephos	3383-96-8	0.4	400	Australia National standard
(Austrilia) State of Queensland	Austrilia	Terbacil	5902-51-2	0.2	200	Australia National standard
(Austrilia) State of Queensland	Austrilia	Terbufos	13071-79-9	0.0009	0.9	Australia National standard
(Austrilia) State of Queensland	Austrilia	Terbutilazin	5915-41-3	0.01	10	Australia National standard
(Austrilia) State of Queensland	Austrilia	Terbutryn	886-50-0	0.4	400	Australia National standard
(Austrilia) State of Queensland	Austrilia	Tetrachlorvinphos	961-11-5	0.1	100	Australia National standard
(Austrilia) State of Queensland	Austrilia	Thiobencarb	28249-77-6	0.04	40	Australia National standard
(Austrilia) State of Queensland	Austrilia	Thiometon	640-15-3	0.004	4	Australia National standard
(Austrilia) State of Queensland	Austrilia	Thiophanate	23564-06-9	0.005	5	Australia National standard
(Austrilia) State of Queensland	Austrilia	Thiram	137-26-8	0.007	7	Australia National standard
(Austrilia) State of Queensland	Austrilia	Toltrazuril	69004-03-1	0.004	4	Australia National standard
(Austrilia) State of Queensland	Austrilia	Triadimefon	43121-43-3	0.09	90	Australia National standard
(Austrilia) State of Queensland	Austrilia	Trichlorfon	52-68-6	0.007	7	Australia National standard
(Austrilia) State of Queensland	Austrilia	Triclopyr	55335-06-3	0.02	20	Australia National standard
(Austrilia) State of Queensland	Austrilia	Trifluralin	1582-09-8	0.09	90	Australia National standard
(Austrilia) State of Western Australia	Austrilia	Acephate	30560-19-1	0.008	8	Australia National standard
(Austrilia) State of Western Australia	Austrilia	Aldicarb	116-06-3	0.004	4	Australia National standard
(Austrilia) State of Western Australia	Austrilia	Aldrin & Dieldrin		0.0003	0.3	Australia National standard
(Austrilia) State of Western Australia	Austrilia	Aldrin	309-00-2	0.0003	0.3	Australia National standard
(Austrilia) State of Western Australia	Austrilia	Dieldrin	60-57-1	0.0003	0.3	Australia National standard
(Austrilia) State of Western Australia	Austrilia	Ametryn	834-12-8	0.07	70	Australia National standard
(Austrilia) State of Western Australia	Austrilia	Amitraz	33089-61-1	0.009	9	Australia National standard
(Austrilia) State of Western Australia	Austrilia	Amitrole	61-82-5	0.009	9	Australia National standard
(Austrilia) State of Western Australia	Austrilia	Asulam	3337-71-1	0.07	70	Australia National standard
(Austrilia) State of Western Australia	Austrilia	Atrazine	1912-24-9	0.02	20	Australia National standard
(Austrilia) State of Western Australia	Austrilia	Azinphos-methyl	86-50-0	0.03	30	Australia National standard
(Austrilia) State of Western Australia	Austrilia	Benomyl	17804-35-2	0.09	90	Australia National standard
(Austrilia) State of Western Australia	Austrilia	Bentazon	25057-89-0	0.4	400	Australia National standard
(Austrilia) State of Western Australia	Austrilia	Bioresmetrin	28434-01-7	0.1	100	Australia National standard
(Austrilia) State of Western Australia	Austrilia	Bromacil	314-40-9	0.4	400	Australia National standard
(Austrilia) State of Western Australia	Austrilia	BROMOPHOS-ETHYL	4824-78-6	0.01	10	Australia National standard
(Austrilia) State of Western Australia	Austrilia	bromoxynil	1689-84-5	0.01	10	Australia National standard
(Austrilia) State of Western Australia	Austrilia	Captan	133-06-2	0.4	400	Australia National standard
(Austrilia) State of Western Australia	Austrilia	Carbaryl	63-25-2	0.03	30	Australia National standard
(Austrilia) State of Western Australia	Austrilia	Carbendazim	10605-21-7	0.09	90	Australia National standard
(Austrilia) State of Western Australia	Austrilia	Carfentrazone-ethyl	128639-02-1	0.1	100	Australia National standard
(Austrilia) State of Western Australia	Austrilia	Carbofuran	1563-66-2	0.01	10	Australia National standard
(Austrilia) State of Western Australia	Austrilia	Carbophenothion [or Trithion]	786-19-6	0.0005	0.5	Australia National standard
(Austrilia) State of Western Australia	Austrilia	Carboxin	5234-68-4	0.3	300	Australia National standard
(Austrilia) State of Western Australia	Austrilia	Chlorantraniliprole	500008-45-7	6	6000	Australia National standard
(Austrilia) State of Western Australia	Austrilia	Chlordane	12789-03-6	0.002	2	Australia National standard
(Austrilia) State of Western Australia	Austrilia	Chlorfenvinphos	470-90-6	0.002	2	Australia National standard
(Austrilia) State of Western Australia	Austrilia	Chlorothalonil	1897-45-6	0.05	50	Australia National standard
(Austrilia) State of Western Australia	Austrilia	Chloroxuron	1982-47-4	0.01	10	Australia National standard
(Austrilia) State of Western Australia	Austrilia	Chlorpyrifos	2921-88-2	0.01	10	Australia National standard
(Austrilia) State of Western Australia	Austrilia	Chlorsulfuron	64902-72-3	0.2	200	Australia National standard
(Austrilia) State of Western Australia	Austrilia	Clopyralid	1702-17-6	2	2000	Australia National standard
(Austrilia) State of Western Australia	Austrilia	Cyfluthrin	68359-37-5	0.05	50	Australia National standard
(Austrilia) State of Western Australia	Austrilia	Cypermethrin	52315-07-8	0.2	200	Australia National standard
(Austrilia) State of Western Australia	Austrilia	Cyprodinil	121552-61-2	0.09	90	Australia National standard
(Austrilia) State of Western Australia	Austrilia	2,4-D	94-75-7	0.03	30	Australia National standard
(Austrilia) State of Western Australia	Austrilia	DDT	50-29-3	0.009	9	Australia National standard
(Austrilia) State of Western Australia	Austrilia	Deltametrin	52918-63-5	0.04	40	Australia National standard
(Austrilia) State of Western Australia	Austrilia	Diazinon	333-41-5	0.04	40	Australia National standard
(Austrilia) State of Western Australia	Austrilia	Dicamba	1918-00-9	0.1	100	Australia National standard
(Austrilia) State of Western Australia	Austrilia	Dichlobenil	1194-65-6	0.01	10	Australia National standard
(Austrilia) State of Western Australia	Austrilia	1,3-Dichloropropene	542-75-6	0.1	100	Australia National standard
(Austrilia) State of Western Australia	Austrilia	Dichloroprop / Dichlorprop-P		0.1	100	Australia National standard
(Austrilia) State of Western Australia	Austrilia	Dichlorprop	120-36-5	0.1	100	Australia National standard
(Austrilia) State of Western Australia	Austrilia	Dichlorprop-P	15165-67-0	0.1	100	Australia National standard
(Austrilia) State of Western Australia	Austrilia	Dichlorvos	62-73-7	0.005	5	Australia National standard
(Austrilia) State of Western Australia	Austrilia	Dichlofop-methyl	51338-27-3	0.005	5	Australia National standard
(Austrilia) State of Western Australia	Austrilia	Dicofol	115-32-2	0.004	4	Australia National standard
(Austrilia) State of Western Australia	Austrilia	Difenzoquat (Avenge)	43222-48-6	0.1	100	Australia National standard
(Austrilia) State of Western Australia	Austrilia	Diflubenzuron	35367-38-5	0.07	70	Australia National standard
(Austrilia) State of Western Australia	Austrilia	Dimethoate	60-51-5	0.007	7	Australia National standard
(Austrilia) State of Western Australia	Austrilia	Diphenamid	957-51-7	0.3	300	Australia National standard
(Austrilia) State of Western Australia	Austrilia	Diquat	85-00-7	0.007	7	Australia National standard
(Austrilia) State of Western Australia	Austrilia	Disulfoton	298-04-4	0.004	4	Australia National standard
(Austrilia) State of Western Australia	Austrilia	Diuron	330-54-1	0.02	20	Australia National standard
(Austrilia) State of Western Australia	Austrilia	2,2-DPA	75-99-0	0.5	500	Australia National standard
(Austrilia) State of Western Australia	Austrilia	EDB	106-93-4	0.001	1	Australia National standard
(Austrilia) State of Western Australia	Austrilia	Endosulfan	115-29-7	0.02	20	Australia National standard
(Austrilia) State of Western Australia	Austrilia	Endothall	145-73-3	0.1	100	Australia National standard
(Austrilia) State of Western Australia	Austrilia	Epichlorohydrin	106-89-8	0.0005	0.5	Australia National standard
(Austrilia) State of Western Australia	Austrilia	EPTC	759-94-4	0.3	300	Australia National standard
(Austrilia) State of Western Australia	Austrilia	Esfenvalerate	66230-04-4	0.03	30	Australia National standard
(Austrilia) State of Western Australia	Austrilia	Ethion	563-12-2	0.004	4	Australia National standard
(Austrilia) State of Western Australia	Austrilia	Ethoprophos	13194-48-4	0.001	1	Australia National standard
(Austrilia) State of Western Australia	Austrilia	Etridiazole	2593-15-9	0.1	100	Australia National standard
(Austrilia) State of Western Australia	Austrilia	Fenamiphos	22224-92-6	0.0005	0.5	Australia National standard
(Austrilia) State of Western Australia	Austrilia	Fenarimol	60168-88-9	0.04	40	Australia National standard
(Austrilia) State of Western Australia	Austrilia	Fenitrotion	122-14-5	0.007	7	Australia National standard
(Austrilia) State of Western Australia	Austrilia	Fenoprop	93-72-1	0.01	10	Australia National standard
(Austrilia) State of Western Australia	Austrilia	Fensulfothion	115-90-2	0.01	10	Australia National standard
(Austrilia) State of Western Australia	Austrilia	Fenthion	55-38-9	0.007	7	Australia National standard
(Austrilia) State of Western Australia	Austrilia	Fenvalerate	51630-58-1	0.06	60	Australia National standard
(Austrilia) State of Western Australia	Austrilia	Fipronil	120068-37-3	0.0007	0.7	Australia National standard
(Austrilia) State of Western Australia	Austrilia	Flamprop-methyl	52756-25-9	0.004	4	Australia National standard
(Austrilia) State of Western Australia	Austrilia	Fluometuron	2164-17-2	0.07	70	Australia National standard
(Austrilia) State of Western Australia	Austrilia	Fluproponate	22898-01-7	0.009	9	Australia National standard
(Austrilia) State of Western Australia	Austrilia	Formothion	2540-82-1	0.05	50	Australia National standard
(Austrilia) State of Western Australia	Austrilia	Fosamine	59682-52-9	0.03	30	Australia National standard
(Austrilia) State of Western Australia	Austrilia	Glyphosate	1071-83-6	1	1000	Australia National standard
(Austrilia) State of Western Australia	Austrilia	Haloxyfop	69806-34-4	0.001	1	Australia National standard
(Austrilia) State of Western Australia	Austrilia	Heptachlor	76-44-8	0.0003	0.3	Australia National standard
(Austrilia) State of Western Australia	Austrilia	Hexazinone	51235-04-2	0.4	400	Australia National standard
(Austrilia) State of Western Australia	Austrilia	Imazapyr	81334-34-1	9	9000	Australia National standard
(Austrilia) State of Western Australia	Austrilia	Iprodione	36734-19-7	0.1	100	Australia National standard
(Austrilia) State of Western Australia	Austrilia	Lindane	58-89-9	0.01	10	Australia National standard
(Austrilia) State of Western Australia	Austrilia	Malathion	121-75-5	0.07	70	Australia National standard
(Austrilia) State of Western Australia	Austrilia	Mancozeb	8018-01-7	0.009	9	Australia National standard
(Austrilia) State of Western Australia	Austrilia	MCPA	94-74-6	0.04	40	Australia National standard
(Austrilia) State of Western Australia	Austrilia	Metaldehyde	108-62-3	0.02	20	Australia National standard
(Austrilia) State of Western Australia	Austrilia	methylisothiocyanate	556-61-6	0.001	1	Australia National standard
(Austrilia) State of Western Australia	Austrilia	Methidathion	950-37-8	0.006	6	Australia National standard
(Austrilia) State of Western Australia	Austrilia	Methiocarb	2032-65-7	0.007	7	Australia National standard
(Austrilia) State of Western Australia	Austrilia	Methomyl	16752-77-5	0.02	20	Australia National standard
(Austrilia) State of Western Australia	Austrilia	Methoxychlor	72-43-5	0.3	300	Australia National standard
(Austrilia) State of Western Australia	Austrilia	Methyl bromide	74-83-9	0.001	1	Australia National standard
(Austrilia) State of Western Australia	Austrilia	Metiram	9006-42-2	0.009	9	Australia National standard
(Austrilia) State of Western Australia	Austrilia	Metolaclor (Dual)	51218-45-2	0.3	300	Australia National standard
(Austrilia) State of Western Australia	Austrilia	Metribuzin	21087-64-9	0.07	70	Australia National standard
(Austrilia) State of Western Australia	Austrilia	Metsulfuron-methyl	74223-64-6	0.04	40	Australia National standard
(Austrilia) State of Western Australia	Austrilia	Mevinphos	7786-34-7	0.005	5	Australia National standard
(Austrilia) State of Western Australia	Austrilia	Molinate	2212-67-1	0.004	4	Australia National standard
(Austrilia) State of Western Australia	Austrilia	MONOCROTOPHOS	6923-22-4	0.002	2	Australia National standard
(Austrilia) State of Western Australia	Austrilia	Napropamide	15299-99-7	0.4	400	Australia National standard
(Austrilia) State of Western Australia	Austrilia	Nicarbazin	330-95-0	1	1000	Australia National standard
(Austrilia) State of Western Australia	Austrilia	Nitralin	4726-14-1	0.5	500	Australia National standard
(Austrilia) State of Western Australia	Austrilia	Norflurazon	27314-13-2	0.05	50	Australia National standard
(Austrilia) State of Western Australia	Austrilia	Omethoate	1113-02-6	0.001	1	Australia National standard
(Austrilia) State of Western Australia	Austrilia	Oryzalin	19044-88-3	0.4	400	Australia National standard
(Austrilia) State of Western Australia	Austrilia	Oxamyl (Vydate)	23135-22-0	0.007	7	Australia National standard
(Austrilia) State of Western Australia	Austrilia	Paraquat	4685-14-7	0.02	20	Australia National standard
(Austrilia) State of Western Australia	Austrilia	Parathion	56-38-2	0.02	20	Australia National standard
(Austrilia) State of Western Australia	Austrilia	Parathion-methyl	298-00-0	0.0007	0.7	Australia National standard
(Austrilia) State of Western Australia	Austrilia	Pebulate	1114-71-2	0.03	30	Australia National standard
(Austrilia) State of Western Australia	Austrilia	Pendimethalin	40487-42-1	0.4	400	Australia National standard
(Austrilia) State of Western Australia	Austrilia	Pentachlorophenol	87-86-5	0.01	10	Australia National standard
(Austrilia) State of Western Australia	Austrilia	Permethrin	52645-53-1	0.2	200	Australia National standard
(Austrilia) State of Western Australia	Austrilia	picloram	1918-02-1	0.3	300	Australia National standard
(Austrilia) State of Western Australia	Austrilia	Piperonyl butoxide	51-03-6	0.6	600	Australia National standard
(Austrilia) State of Western Australia	Austrilia	Pirimikarb	23103-98-2	0.007	7	Australia National standard
(Austrilia) State of Western Australia	Austrilia	Pirimiphos, Methyl	29232-93-7	0.09	90	Australia National standard
(Austrilia) State of Western Australia	Austrilia	Pirimiphos-ethyl	23505-41-1	0.0005	0.5	Australia National standard
(Austrilia) State of Western Australia	Austrilia	Polihexanide	28757-47-3	0.7	700	Australia National standard
(Austrilia) State of Western Australia	Austrilia	Profenofos	41198-08-7	0.0003	0.3	Australia National standard
(Austrilia) State of Western Australia	Austrilia	Propachlor	1918-16-7	0.07	70	Australia National standard
(Austrilia) State of Western Australia	Austrilia	Propanil	709-98-8	0.7	700	Australia National standard
(Austrilia) State of Western Australia	Austrilia	Propargite	2312-35-8	0.007	7	Australia National standard
(Austrilia) State of Western Australia	Austrilia	Propazine	139-40-2	0.05	50	Australia National standard
(Austrilia) State of Western Australia	Austrilia	Propiconazole	60207-90-1	0.1	100	Australia National standard
(Austrilia) State of Western Australia	Austrilia	Propyzamide	23950-58-5	0.07	70	Australia National standard
(Austrilia) State of Western Australia	Austrilia	Pyrasulfotole	365400-11-9	0.04	40	Australia National standard
(Austrilia) State of Western Australia	Austrilia	Pyrazophos	13457-18-6	0.02	20	Australia National standard
(Austrilia) State of Western Australia	Austrilia	Pyroxsulam	422556-08-9	4	4000	Australia National standard
(Austrilia) State of Western Australia	Austrilia	Quintozene	82-68-8	0.03	30	Australia National standard
(Austrilia) State of Western Australia	Austrilia	Simazine	122-34-9	0.02	20	Australia National standard
(Austrilia) State of Western Australia	Austrilia	Spirotetrama	203313-25-1	0.2	200	Australia National standard
(Austrilia) State of Western Australia	Austrilia	Sulprofos(Bolstar)	35400-43-2	0.01	10	Australia National standard
(Austrilia) State of Western Australia	Austrilia	2,4,5-T	93-76-5	0.1	100	Australia National standard
(Austrilia) State of Western Australia	Austrilia	Temephos	3383-96-8	0.4	400	Australia National standard
(Austrilia) State of Western Australia	Austrilia	Terbacil	5902-51-2	0.2	200	Australia National standard
(Austrilia) State of Western Australia	Austrilia	Terbufos	13071-79-9	0.0009	0.9	Australia National standard
(Austrilia) State of Western Australia	Austrilia	Terbutilazin	5915-41-3	0.01	10	Australia National standard
(Austrilia) State of Western Australia	Austrilia	Terbutryn	886-50-0	0.4	400	Australia National standard
(Austrilia) State of Western Australia	Austrilia	Tetrachlorvinphos	961-11-5	0.1	100	Australia National standard
(Austrilia) State of Western Australia	Austrilia	Thiobencarb	28249-77-6	0.04	40	Australia National standard
(Austrilia) State of Western Australia	Austrilia	Thiometon	640-15-3	0.004	4	Australia National standard
(Austrilia) State of Western Australia	Austrilia	Thiophanate	23564-06-9	0.005	5	Australia National standard
(Austrilia) State of Western Australia	Austrilia	Thiram	137-26-8	0.007	7	Australia National standard
(Austrilia) State of Western Australia	Austrilia	Toltrazuril	69004-03-1	0.004	4	Australia National standard
(Austrilia) State of Western Australia	Austrilia	Triadimefon	43121-43-3	0.09	90	Australia National standard
(Austrilia) State of Western Australia	Austrilia	Trichlorfon	52-68-6	0.007	7	Australia National standard
(Austrilia) State of Western Australia	Austrilia	Triclopyr	55335-06-3	0.02	20	Australia National standard
(Austrilia) State of Western Australia	Austrilia	Trifluralin	1582-09-8	0.09	90	Australia National standard
Republic of Austria	Austria	Aldrin	309-00-2	3e-05	0.03	EU
Republic of Austria	Austria	Dieldrin	60-57-1	3e-05	0.03	EU
Republic of Austria	Austria	Heptachlor	76-44-8	3e-05	0.03	EU
Republic of Austria	Austria	Heptachlor epoxide	1024-57-3	3e-05	0.03	EU
Republic of Austria	Austria	other pesticide	000-00-0	0.0001	0.1	EU
Republic of Austria	Austria	total	000-00-1	0.0005	0.5	EU
Commonwealth of the Bahamas	Bahamas	Alachlor	15972-60-8	0.02	20	Bahamas (WHO)
Commonwealth of the Bahamas	Bahamas	Aldicarb	116-06-3	0.01	10	Bahamas (WHO)
Commonwealth of the Bahamas	Bahamas	Aldrin and dieldrin		3e-05	0.03	Bahamas (WHO)
Commonwealth of the Bahamas	Bahamas	Aldrin	309-00-2	3e-05	0.03	Bahamas (WHO)
Commonwealth of the Bahamas	Bahamas	Dieldrin	60-57-1	3e-05	0.03	Bahamas (WHO)
Commonwealth of the Bahamas	Bahamas	Atrazine and its chloro-striazine metabolites		0.1	100	Bahamas (WHO)
Commonwealth of the Bahamas	Bahamas	Atrazine	1912-24-9	0.1	100	Bahamas (WHO)
Commonwealth of the Bahamas	Bahamas	Chlorazine	580-48-3	0.1	100	Bahamas (WHO)
Commonwealth of the Bahamas	Bahamas	Carbofuran	1563-66-2	0.007	7	Bahamas (WHO)
Commonwealth of the Bahamas	Bahamas	Chlordane	57-74-9	0.0002	0.2	Bahamas (WHO)
Commonwealth of the Bahamas	Bahamas	Chlorpyrifos	2921-88-2	0.03	30	Bahamas (WHO)
Commonwealth of the Bahamas	Bahamas	Cyanazine	21725-46-2	0.0006	0.6	Bahamas (WHO)
Commonwealth of the Bahamas	Bahamas	2,4-D	94-75-7	0.03	30	Bahamas (WHO)
Commonwealth of the Bahamas	Bahamas	2,4-DB	94-82-6	0.09	90	Bahamas (WHO)
Commonwealth of the Bahamas	Bahamas	DDT and metabolites		0.001	1	Bahamas (WHO)
Commonwealth of the Bahamas	Bahamas	DDD	72-54-8	0.001	1	Bahamas (WHO)
Commonwealth of the Bahamas	Bahamas	DDE, p,p'-	72-55-9	0.001	1	Bahamas (WHO)
Commonwealth of the Bahamas	Bahamas	DDT	50-29-3	0.001	1	Bahamas (WHO)
Commonwealth of the Bahamas	Bahamas	1,2-Dibromo-3-chloropropane	96-12-8	0.001	1	Bahamas (WHO)
Commonwealth of the Bahamas	Bahamas	Dichlorprop	120-36-5	0.1	100	Bahamas (WHO)
Commonwealth of the Bahamas	Bahamas	Dimethoate	60-51-5	0.006	6	Bahamas (WHO)
Commonwealth of the Bahamas	Bahamas	Endrin	72-20-8	0.0006	0.6	Bahamas (WHO)
Commonwealth of the Bahamas	Bahamas	Epichlorohydrin	106-89-8	0.0004	0.4	Bahamas (WHO)
Commonwealth of the Bahamas	Bahamas	Fenoprop	93-72-1	0.009	9	Bahamas (WHO)
Commonwealth of the Bahamas	Bahamas	Isoproturon	34123-59-6	0.009	9	Bahamas (WHO)
Commonwealth of the Bahamas	Bahamas	Lindane	58-89-9	0.002	2	Bahamas (WHO)
Commonwealth of the Bahamas	Bahamas	MCPA	94-74-6	0.002	2	Bahamas (WHO)
Commonwealth of the Bahamas	Bahamas	Mecoprop (MCPP)	93-65-2	0.01	10	Bahamas (WHO)
Commonwealth of the Bahamas	Bahamas	Methoxychlor	72-43-5	0.02	20	Bahamas (WHO)
Commonwealth of the Bahamas	Bahamas	Molinate	2212-67-1	0.006	6	Bahamas (WHO)
Commonwealth of the Bahamas	Bahamas	Pendimethalin	40487-42-1	0.02	20	Bahamas (WHO)
Commonwealth of the Bahamas	Bahamas	Pentachlorophenol	87-86-5	0.009	9	Bahamas (WHO)
Commonwealth of the Bahamas	Bahamas	Simazine	122-34-9	0.002	2	Bahamas (WHO)
Commonwealth of the Bahamas	Bahamas	2,4,5-TP(Silvex)	93-72-1	0.009	9	Bahamas (WHO)
Commonwealth of the Bahamas	Bahamas	Terbuthylazine	5915-41-3	0.007	7	Bahamas (WHO)
Commonwealth of the Bahamas	Bahamas	Trifluralin	1582-09-8	0.02	20	Bahamas (WHO)
People’s Republic of Bangladesh	Bangladesh	Chloroform	67-66-3	0.09	90	Bangladesh
People’s Republic of Bangladesh	Bangladesh	Pentachlorophenol	87-86-5	0.03	30	Bangladesh
Republic of Belarus	Belarus	Gamma - BHC (Lindane)	58-89-9	0.0005	0.5	Belarus
Republic of Belarus	Belarus	2,4-D	94-75-7	0.001	1	Belarus
Republic of Belarus	Belarus	Heptachlor	76-44-8	5e-05	0.05	Belarus
Republic of Belarus	Belarus	DDT	50-29-3	0.0005	0.5	Belarus
Republic of Belarus	Belarus	Atrazine	1912-24-9	0.0002	0.2	Belarus
Republic of Belarus	Belarus	Simazine	122-34-9	0.0002	0.2	Belarus
Republic of Belarus	Belarus	Aldrin	309-00-2	3e-05	0.03	Belarus
Republic of Belarus	Belarus	Dieldrin	60-57-1	3e-05	0.03	Belarus
Republic of Belarus	Belarus	Gamma - BHC (Lindane)	58-89-9	0.0001	0.1	Belarus
Republic of Belarus	Belarus	2,4-D	94-75-7	0.0001	0.1	Belarus
Republic of Belarus	Belarus	Heptachlor	76-44-8	3e-05	0.03	Belarus
Republic of Belarus	Belarus	DDT	50-29-3	0.0001	0.1	Belarus
Republic of Belarus	Belarus	Atrazine	1912-24-9	0.0001	0.1	Belarus
Republic of Belarus	Belarus	Simazine	122-34-9	0.0001	0.1	Belarus
Republic of Belarus	Belarus	Aldrin	309-00-2	3e-05	0.03	Belarus
Republic of Belarus	Belarus	Dieldrin	60-57-1	3e-05	0.03	Belarus
Kingdom of Belgium	Belgium	Aldrin	309-00-2	3e-05	0.03	EU
Kingdom of Belgium	Belgium	Dieldrin	60-57-1	3e-05	0.03	EU
Kingdom of Belgium	Belgium	Heptachlor	76-44-8	3e-05	0.03	EU
Kingdom of Belgium	Belgium	Heptachlor epoxide	1024-57-3	3e-05	0.03	EU
Kingdom of Belgium	Belgium	other pesticide	000-00-0	0.0001	0.1	EU
Kingdom of Belgium	Belgium	total	000-00-1	0.0005	0.5	EU
Belize	Belize	Alachlor	15972-60-8	0.02	20	WHO
Belize	Belize	Aldicarb	116-06-3	0.01	10	WHO
Belize	Belize	Aldrin and dieldrin		3e-05	0.03	WHO
Belize	Belize	Aldrin	309-00-2	3e-05	0.03	WHO
Belize	Belize	Dieldrin	60-57-1	3e-05	0.03	WHO
Belize	Belize	Atrazine and its chloro-striazine metabolites		0.1	100	WHO
Belize	Belize	Atrazine	1912-24-9	0.1	100	WHO
Belize	Belize	Chlorazine	580-48-3	0.1	100	WHO
Belize	Belize	Carbofuran	1563-66-2	0.007	7	WHO
Belize	Belize	Chlordane	57-74-9	0.0002	0.2	WHO
Belize	Belize	Chlorpyrifos	2921-88-2	0.03	30	WHO
Belize	Belize	Cyanazine	21725-46-2	0.0006	0.6	WHO
Belize	Belize	2,4-D	94-75-7	0.03	30	WHO
Belize	Belize	2,4-DB	94-82-6	0.09	90	WHO
Belize	Belize	DDT and metabolites		0.001	1	WHO
Belize	Belize	DDD	72-54-8	0.001	1	WHO
Belize	Belize	DDE, p,p'-	72-55-9	0.001	1	WHO
Belize	Belize	DDT	50-29-3	0.001	1	WHO
Belize	Belize	1,2-Dibromo-3-chloropropane	96-12-8	0.001	1	WHO
Belize	Belize	Dichlorprop	120-36-5	0.1	100	WHO
Belize	Belize	Dimethoate	60-51-5	0.006	6	WHO
Belize	Belize	Endrin	72-20-8	0.0006	0.6	WHO
Belize	Belize	Epichlorohydrin	106-89-8	0.0004	0.4	WHO
Belize	Belize	Fenoprop	93-72-1	0.009	9	WHO
Belize	Belize	Isoproturon	34123-59-6	0.009	9	WHO
Belize	Belize	Lindane	58-89-9	0.002	2	WHO
Belize	Belize	MCPA	94-74-6	0.002	2	WHO
Belize	Belize	Mecoprop (MCPP)	93-65-2	0.01	10	WHO
Belize	Belize	Methoxychlor	72-43-5	0.02	20	WHO
Belize	Belize	Molinate	2212-67-1	0.006	6	WHO
Belize	Belize	Pendimethalin	40487-42-1	0.02	20	WHO
Belize	Belize	Pentachlorophenol	87-86-5	0.009	9	WHO
Belize	Belize	Simazine	122-34-9	0.002	2	WHO
Belize	Belize	2,4,5-TP(Silvex)	93-72-1	0.009	9	WHO
Belize	Belize	Terbuthylazine	5915-41-3	0.007	7	WHO
Belize	Belize	Trifluralin	1582-09-8	0.02	20	WHO
Kingdom of Bhutan	Bhutan	Alachlor	15972-60-8	0.02	20	WHO
Kingdom of Bhutan	Bhutan	Aldicarb	116-06-3	0.01	10	WHO
Kingdom of Bhutan	Bhutan	Aldrin and dieldrin		3e-05	0.03	WHO
Kingdom of Bhutan	Bhutan	Aldrin	309-00-2	3e-05	0.03	WHO
Kingdom of Bhutan	Bhutan	Dieldrin	60-57-1	3e-05	0.03	WHO
Kingdom of Bhutan	Bhutan	Atrazine and its chloro-striazine metabolites		0.1	100	WHO
Kingdom of Bhutan	Bhutan	Atrazine	1912-24-9	0.1	100	WHO
Kingdom of Bhutan	Bhutan	Chlorazine	580-48-3	0.1	100	WHO
Kingdom of Bhutan	Bhutan	Carbofuran	1563-66-2	0.007	7	WHO
Kingdom of Bhutan	Bhutan	Chlordane	57-74-9	0.0002	0.2	WHO
Kingdom of Bhutan	Bhutan	Chlorpyrifos	2921-88-2	0.03	30	WHO
Kingdom of Bhutan	Bhutan	Cyanazine	21725-46-2	0.0006	0.6	WHO
Kingdom of Bhutan	Bhutan	2,4-D	94-75-7	0.03	30	WHO
Kingdom of Bhutan	Bhutan	2,4-DB	94-82-6	0.09	90	WHO
Kingdom of Bhutan	Bhutan	DDT and metabolites		0.001	1	WHO
Kingdom of Bhutan	Bhutan	DDD	72-54-8	0.001	1	WHO
Kingdom of Bhutan	Bhutan	DDE, p,p'-	72-55-9	0.001	1	WHO
Kingdom of Bhutan	Bhutan	DDT	50-29-3	0.001	1	WHO
Kingdom of Bhutan	Bhutan	1,2-Dibromo-3-chloropropane	96-12-8	0.001	1	WHO
Kingdom of Bhutan	Bhutan	Dichlorprop	120-36-5	0.1	100	WHO
Kingdom of Bhutan	Bhutan	Dimethoate	60-51-5	0.006	6	WHO
Kingdom of Bhutan	Bhutan	Endrin	72-20-8	0.0006	0.6	WHO
Kingdom of Bhutan	Bhutan	Epichlorohydrin	106-89-8	0.0004	0.4	WHO
Kingdom of Bhutan	Bhutan	Fenoprop	93-72-1	0.009	9	WHO
Kingdom of Bhutan	Bhutan	Isoproturon	34123-59-6	0.009	9	WHO
Kingdom of Bhutan	Bhutan	Lindane	58-89-9	0.002	2	WHO
Kingdom of Bhutan	Bhutan	MCPA	94-74-6	0.002	2	WHO
Kingdom of Bhutan	Bhutan	Mecoprop (MCPP)	93-65-2	0.01	10	WHO
Kingdom of Bhutan	Bhutan	Methoxychlor	72-43-5	0.02	20	WHO
Kingdom of Bhutan	Bhutan	Molinate	2212-67-1	0.006	6	WHO
Kingdom of Bhutan	Bhutan	Pendimethalin	40487-42-1	0.02	20	WHO
Kingdom of Bhutan	Bhutan	Pentachlorophenol	87-86-5	0.009	9	WHO
Kingdom of Bhutan	Bhutan	Simazine	122-34-9	0.002	2	WHO
Kingdom of Bhutan	Bhutan	2,4,5-TP(Silvex)	93-72-1	0.009	9	WHO
Kingdom of Bhutan	Bhutan	Terbuthylazine	5915-41-3	0.007	7	WHO
Kingdom of Bhutan	Bhutan	Trifluralin	1582-09-8	0.02	20	WHO
Plurinational State of Bolivia	Bolivia	Pesticide	000-00-0	0.0001	0.1	Bolivia
Plurinational State of Bolivia	Bolivia	total	000-00-1	0.0005	0.5	Bolivia
Republic of Botswana	Botswana	Phenol	108-95-2	0.01	10	Botswana
Republic of Botswana	Botswana	pesticide	000-00-0	0.001	1	Botswana
Republic of Botswana	Botswana	total pesticide	000-00-1	0.005	5	Botswana
Federative Republic of Brazil	Brazil	Alachlor	15972-60-8	0.02	20	Brazil
Federative Republic of Brazil	Brazil	aldrin/dieldrin		3e-05	0.03	Brazil
Federative Republic of Brazil	Brazil	Aldrin	309-00-2	3e-05	0.03	Brazil
Federative Republic of Brazil	Brazil	Dieldrin	60-57-1	3e-05	0.03	Brazil
Federative Republic of Brazil	Brazil	Atrazine	1912-24-9	0.002	2	Brazil
Federative Republic of Brazil	Brazil	Bentazon	25057-89-0	0.3	300	Brazil
Federative Republic of Brazil	Brazil	Chlordane	12789-03-6	0.0002	0.2	Brazil
Federative Republic of Brazil	Brazil	DDT	50-29-3	0.002	2	Brazil
Federative Republic of Brazil	Brazil	2,4-D	94-75-7	0.03	30	Brazil
Federative Republic of Brazil	Brazil	Endosulfan	115-29-7	0.02	20	Brazil
Federative Republic of Brazil	Brazil	Endrin	72-20-8	0.0006	0.6	Brazil
Federative Republic of Brazil	Brazil	Glyphosate	1071-83-6	0.5	500	Brazil
Federative Republic of Brazil	Brazil	heksahlor-benzol	118-74-1	0.001	1	Brazil
Federative Republic of Brazil	Brazil	heptahlor/heptahlor-epoksid		3e-05	0.03	Brazil
Federative Republic of Brazil	Brazil	Heptachlor	76-44-8	3e-05	0.03	Brazil
Federative Republic of Brazil	Brazil	Heptachlor epoxide	1024-57-3	3e-05	0.03	Brazil
Federative Republic of Brazil	Brazil	Gamma - BHC (Lindane)	58-89-9	0.002	2	Brazil
Federative Republic of Brazil	Brazil	Metolaclor (Dual)	51218-45-2	0.01	10	Brazil
Federative Republic of Brazil	Brazil	Methoxychlor	72-43-5	0.02	20	Brazil
Federative Republic of Brazil	Brazil	Molinate	2212-67-1	0.006	6	Brazil
Federative Republic of Brazil	Brazil	Pendimethalin	40487-42-1	0.02	20	Brazil
Federative Republic of Brazil	Brazil	Pentachlorophenol	87-86-5	0.009	9	Brazil
Federative Republic of Brazil	Brazil	Permethrin	52645-53-1	0.02	20	Brazil
Federative Republic of Brazil	Brazil	Propanil	709-98-8	0.02	20	Brazil
Federative Republic of Brazil	Brazil	Simazine	122-34-9	0.002	2	Brazil
Federative Republic of Brazil	Brazil	Trifluralin	1582-09-8	0.02	20	Brazil
(Brazil) San Paolo	Brazil	Alachlor	15972-60-8	0.02	20	WHO
(Brazil) San Paolo	Brazil	Aldicarb	116-06-3	0.01	10	WHO
(Brazil) San Paolo	Brazil	Aldrin and dieldrin		3e-05	0.03	WHO
(Brazil) San Paolo	Brazil	Aldrin	309-00-2	3e-05	0.03	WHO
(Brazil) San Paolo	Brazil	Dieldrin	60-57-1	3e-05	0.03	WHO
(Brazil) San Paolo	Brazil	Atrazine and its chloro-striazine metabolites		0.1	100	WHO
(Brazil) San Paolo	Brazil	Atrazine	1912-24-9	0.1	100	WHO
(Brazil) San Paolo	Brazil	Chlorazine	580-48-3	0.1	100	WHO
(Brazil) San Paolo	Brazil	Carbofuran	1563-66-2	0.007	7	WHO
(Brazil) San Paolo	Brazil	Chlordane	57-74-9	0.0002	0.2	WHO
(Brazil) San Paolo	Brazil	Chlorpyrifos	2921-88-2	0.03	30	WHO
(Brazil) San Paolo	Brazil	Cyanazine	21725-46-2	0.0006	0.6	WHO
(Brazil) San Paolo	Brazil	2,4-D	94-75-7	0.03	30	WHO
(Brazil) San Paolo	Brazil	2,4-DB	94-82-6	0.09	90	WHO
(Brazil) San Paolo	Brazil	DDT and metabolites		0.001	1	WHO
(Brazil) San Paolo	Brazil	DDD	72-54-8	0.001	1	WHO
(Brazil) San Paolo	Brazil	DDE, p,p'-	72-55-9	0.001	1	WHO
(Brazil) San Paolo	Brazil	DDT	50-29-3	0.001	1	WHO
(Brazil) San Paolo	Brazil	1,2-Dibromo-3-chloropropane	96-12-8	0.001	1	WHO
(Brazil) San Paolo	Brazil	Dichlorprop	120-36-5	0.1	100	WHO
(Brazil) San Paolo	Brazil	Dimethoate	60-51-5	0.006	6	WHO
(Brazil) San Paolo	Brazil	Endrin	72-20-8	0.0006	0.6	WHO
(Brazil) San Paolo	Brazil	Epichlorohydrin	106-89-8	0.0004	0.4	WHO
(Brazil) San Paolo	Brazil	Fenoprop	93-72-1	0.009	9	WHO
(Brazil) San Paolo	Brazil	Isoproturon	34123-59-6	0.009	9	WHO
(Brazil) San Paolo	Brazil	Lindane	58-89-9	0.002	2	WHO
(Brazil) San Paolo	Brazil	MCPA	94-74-6	0.002	2	WHO
(Brazil) San Paolo	Brazil	Mecoprop (MCPP)	93-65-2	0.01	10	WHO
(Brazil) San Paolo	Brazil	Methoxychlor	72-43-5	0.02	20	WHO
(Brazil) San Paolo	Brazil	Molinate	2212-67-1	0.006	6	WHO
(Brazil) San Paolo	Brazil	Pendimethalin	40487-42-1	0.02	20	WHO
(Brazil) San Paolo	Brazil	Pentachlorophenol	87-86-5	0.009	9	WHO
(Brazil) San Paolo	Brazil	Simazine	122-34-9	0.002	2	WHO
(Brazil) San Paolo	Brazil	2,4,5-TP(Silvex)	93-72-1	0.009	9	WHO
(Brazil) San Paolo	Brazil	Terbuthylazine	5915-41-3	0.007	7	WHO
(Brazil) San Paolo	Brazil	Trifluralin	1582-09-8	0.02	20	WHO
Republic of Bulgaria	Bulgaria	Aldrin	309-00-2	3e-05	0.03	EU
Republic of Bulgaria	Bulgaria	Dieldrin	60-57-1	3e-05	0.03	EU
Republic of Bulgaria	Bulgaria	Heptachlor	76-44-8	3e-05	0.03	EU
Republic of Bulgaria	Bulgaria	Heptachlor epoxide	1024-57-3	3e-05	0.03	EU
Republic of Bulgaria	Bulgaria	other pesticide	000-00-0	0.0001	0.1	EU
Republic of Bulgaria	Bulgaria	total	000-00-1	0.0005	0.5	EU
Kingdom of Cambodia	Cambodia	2,4-D	94-75-7	0.03	30	Cambodia
Kingdom of Cambodia	Cambodia	Aldrin and Dieldrin		0.0003	0.3	Cambodia
Kingdom of Cambodia	Cambodia	Aldrin	309-00-2	0.0003	0.3	Cambodia
Kingdom of Cambodia	Cambodia	Dieldrin	60-57-1	0.0003	0.3	Cambodia
Kingdom of Cambodia	Cambodia	Carbofuran	1563-66-2	0.01	10	Cambodia
Kingdom of Cambodia	Cambodia	Chlordane	12789-03-6	0.0002	0.2	Cambodia
Kingdom of Cambodia	Cambodia	DDT	50-29-3	0.02	20	Cambodia
Kingdom of Cambodia	Cambodia	Dichlorvos	62-73-7	0.001	1	Cambodia
Kingdom of Cambodia	Cambodia	Dimethoate	60-51-5	0.006	6	Cambodia
Kingdom of Cambodia	Cambodia	Endosulfan	115-29-7	0.03	30	Cambodia
Kingdom of Cambodia	Cambodia	Endrin	72-20-8	0.0006	0.6	Cambodia
Kingdom of Cambodia	Cambodia	Glyphosate	1071-83-6	0.01	10	Cambodia
Kingdom of Cambodia	Cambodia	Heptachlor	76-44-8	0.0003	0.3	Cambodia
Kingdom of Cambodia	Cambodia	Hexaclorobenzene	118-74-1	0.001	1	Cambodia
Kingdom of Cambodia	Cambodia	Methyl Parathion	298-00-0	0.0003	0.3	Cambodia
Kingdom of Cambodia	Cambodia	Mevinphos	7786-34-7	0.005	5	Cambodia
Kingdom of Cambodia	Cambodia	Monocrotophos	2157-98-4	0.001	1	Cambodia
Kingdom of Cambodia	Cambodia	Paraquat	4685-14-7	0.03	30	Cambodia
Kingdom of Cambodia	Cambodia	Parathion	56-38-2	0.01	10	Cambodia
Canada	Canada	Atrazine	1912-24-9	0.005	5	Canada Health
Canada	Canada	Azinphos-methyl	86-50-0	0.02	20	Canada Health
Canada	Canada	bromoxynil	1689-84-5	0.005	5	Canada Health
Canada	Canada	Carbaryl	63-25-2	0.09	90	Canada Health
Canada	Canada	Carbofuran	1563-66-2	0.09	90	Canada Health
Canada	Canada	Chlorpyrifos	2921-88-2	0.09	90	Canada Health
Canada	Canada	Diazinon	333-41-5	0.02	20	Canada Health
Canada	Canada	Dicamba	1918-00-9	0.12	120	Canada Health
Canada	Canada	2,4-D	94-75-7	0.1	100	Canada Health
Canada	Canada	Diclofop-methyl	51338-27-3	0.009	9	Canada Health
Canada	Canada	Dimethoate	60-51-5	0.02	20	Canada Health
Canada	Canada	Diquat	85-00-7	0.07	70	Canada Health
Canada	Canada	Diuron	330-54-1	0.15	150	Canada Health
Canada	Canada	Glyphosate	1071-83-6	0.28	280	Canada Health
Canada	Canada	Malathion	121-75-5	0.19	190	Canada Health
Canada	Canada	MCPA	94-74-6	0.1	100	Canada Health
Canada	Canada	Metolaclor (Dual)	51218-45-2	0.05	50	Canada Health
Canada	Canada	Metribuzin	21087-64-9	0.08	80	Canada Health
Canada	Canada	Paraquat	4685-14-7	0.007	7	Canada Health
Canada	Canada	Paraquat Dichloride	1910-42-5	0.01	10	Canada Health
Canada	Canada	Phorate	298-02-2	0.002	2	Canada Health
Canada	Canada	picloram	1918-02-1	0.19	190	Canada Health
Canada	Canada	Simazine	122-34-9	0.01	10	Canada Health
Canada	Canada	Terbufos	13071-79-9	0.001	1	Canada Health
Canada	Canada	Trifluralin	1582-09-8	0.045	45	Canada Health
(Canada) Province of Alberta	Canada	Atrazine	1912-24-9	0.005	5	Canada Health
(Canada) Province of Alberta	Canada	Azinphos-methyl	86-50-0	0.02	20	Canada Health
(Canada) Province of Alberta	Canada	bromoxynil	1689-84-5	0.005	5	Canada Health
(Canada) Province of Alberta	Canada	Carbaryl	63-25-2	0.09	90	Canada Health
(Canada) Province of Alberta	Canada	Carbofuran	1563-66-2	0.09	90	Canada Health
(Canada) Province of Alberta	Canada	Chlorpyrifos	2921-88-2	0.09	90	Canada Health
(Canada) Province of Alberta	Canada	Diazinon	333-41-5	0.02	20	Canada Health
(Canada) Province of Alberta	Canada	Dicamba	1918-00-9	0.12	120	Canada Health
(Canada) Province of Alberta	Canada	2,4-D	94-75-7	0.1	100	Canada Health
(Canada) Province of Alberta	Canada	Diclofop-methyl	51338-27-3	0.009	9	Canada Health
(Canada) Province of Alberta	Canada	Dimethoate	60-51-5	0.02	20	Canada Health
(Canada) Province of Alberta	Canada	Diquat	85-00-7	0.07	70	Canada Health
(Canada) Province of Alberta	Canada	Diuron	330-54-1	0.15	150	Canada Health
(Canada) Province of Alberta	Canada	Glyphosate	1071-83-6	0.28	280	Canada Health
(Canada) Province of Alberta	Canada	Malathion	121-75-5	0.19	190	Canada Health
(Canada) Province of Alberta	Canada	MCPA	94-74-6	0.1	100	Canada Health
(Canada) Province of Alberta	Canada	Metolaclor (Dual)	51218-45-2	0.05	50	Canada Health
(Canada) Province of Alberta	Canada	Metribuzin	21087-64-9	0.08	80	Canada Health
(Canada) Province of Alberta	Canada	Paraquat	4685-14-7	0.007	7	Canada Health
(Canada) Province of Alberta	Canada	Paraquat Dichloride	1910-42-5	0.01	10	Canada Health
(Canada) Province of Alberta	Canada	Phorate	298-02-2	0.002	2	Canada Health
(Canada) Province of Alberta	Canada	picloram	1918-02-1	0.19	190	Canada Health
(Canada) Province of Alberta	Canada	Simazine	122-34-9	0.01	10	Canada Health
(Canada) Province of Alberta	Canada	Terbufos	13071-79-9	0.001	1	Canada Health
(Canada) Province of Alberta	Canada	Trifluralin	1582-09-8	0.045	45	Canada Health
(Canada) Province of British Columbia	Canada	Atrazine	1912-24-9	0.005	5	Canada Health
(Canada) Province of British Columbia	Canada	Azinphos-methyl	86-50-0	0.02	20	Canada Health
(Canada) Province of British Columbia	Canada	bromoxynil	1689-84-5	0.005	5	Canada Health
(Canada) Province of British Columbia	Canada	Carbaryl	63-25-2	0.09	90	Canada Health
(Canada) Province of British Columbia	Canada	Carbofuran	1563-66-2	0.09	90	Canada Health
(Canada) Province of British Columbia	Canada	Chlorpyrifos	2921-88-2	0.09	90	Canada Health
(Canada) Province of British Columbia	Canada	Diazinon	333-41-5	0.02	20	Canada Health
(Canada) Province of British Columbia	Canada	Dicamba	1918-00-9	0.12	120	Canada Health
(Canada) Province of British Columbia	Canada	2,4-D	94-75-7	0.1	100	Canada Health
(Canada) Province of British Columbia	Canada	Diclofop-methyl	51338-27-3	0.009	9	Canada Health
(Canada) Province of British Columbia	Canada	Dimethoate	60-51-5	0.02	20	Canada Health
(Canada) Province of British Columbia	Canada	Diquat	85-00-7	0.07	70	Canada Health
(Canada) Province of British Columbia	Canada	Diuron	330-54-1	0.15	150	Canada Health
(Canada) Province of British Columbia	Canada	Glyphosate	1071-83-6	0.28	280	Canada Health
(Canada) Province of British Columbia	Canada	Malathion	121-75-5	0.19	190	Canada Health
(Canada) Province of British Columbia	Canada	MCPA	94-74-6	0.1	100	Canada Health
(Canada) Province of British Columbia	Canada	Metolaclor (Dual)	51218-45-2	0.05	50	Canada Health
(Canada) Province of British Columbia	Canada	Metribuzin	21087-64-9	0.08	80	Canada Health
(Canada) Province of British Columbia	Canada	Paraquat	4685-14-7	0.007	7	Canada Health
(Canada) Province of British Columbia	Canada	Paraquat Dichloride	1910-42-5	0.01	10	Canada Health
(Canada) Province of British Columbia	Canada	Phorate	298-02-2	0.002	2	Canada Health
(Canada) Province of British Columbia	Canada	picloram	1918-02-1	0.19	190	Canada Health
(Canada) Province of British Columbia	Canada	Simazine	122-34-9	0.01	10	Canada Health
(Canada) Province of British Columbia	Canada	Terbufos	13071-79-9	0.001	1	Canada Health
(Canada) Province of British Columbia	Canada	Trifluralin	1582-09-8	0.045	45	Canada Health
(Canada) Province of Newfoundland and Labrador	Canada	Atrazine	1912-24-9	0.005	5	Canada Health
(Canada) Province of Newfoundland and Labrador	Canada	Azinphos-methyl	86-50-0	0.02	20	Canada Health
(Canada) Province of Newfoundland and Labrador	Canada	bromoxynil	1689-84-5	0.005	5	Canada Health
(Canada) Province of Newfoundland and Labrador	Canada	Carbaryl	63-25-2	0.09	90	Canada Health
(Canada) Province of Newfoundland and Labrador	Canada	Carbofuran	1563-66-2	0.09	90	Canada Health
(Canada) Province of Newfoundland and Labrador	Canada	Chlorpyrifos	2921-88-2	0.09	90	Canada Health
(Canada) Province of Newfoundland and Labrador	Canada	Diazinon	333-41-5	0.02	20	Canada Health
(Canada) Province of Newfoundland and Labrador	Canada	Dicamba	1918-00-9	0.12	120	Canada Health
(Canada) Province of Newfoundland and Labrador	Canada	2,4-D	94-75-7	0.1	100	Canada Health
(Canada) Province of Newfoundland and Labrador	Canada	Diclofop-methyl	51338-27-3	0.009	9	Canada Health
(Canada) Province of Newfoundland and Labrador	Canada	Dimethoate	60-51-5	0.02	20	Canada Health
(Canada) Province of Newfoundland and Labrador	Canada	Diquat	85-00-7	0.07	70	Canada Health
(Canada) Province of Newfoundland and Labrador	Canada	Diuron	330-54-1	0.15	150	Canada Health
(Canada) Province of Newfoundland and Labrador	Canada	Glyphosate	1071-83-6	0.28	280	Canada Health
(Canada) Province of Newfoundland and Labrador	Canada	Malathion	121-75-5	0.19	190	Canada Health
(Canada) Province of Newfoundland and Labrador	Canada	MCPA	94-74-6	0.1	100	Canada Health
(Canada) Province of Newfoundland and Labrador	Canada	Metolaclor (Dual)	51218-45-2	0.05	50	Canada Health
(Canada) Province of Newfoundland and Labrador	Canada	Metribuzin	21087-64-9	0.08	80	Canada Health
(Canada) Province of Newfoundland and Labrador	Canada	Paraquat	4685-14-7	0.007	7	Canada Health
(Canada) Province of Newfoundland and Labrador	Canada	Paraquat Dichloride	1910-42-5	0.01	10	Canada Health
(Canada) Province of Newfoundland and Labrador	Canada	Phorate	298-02-2	0.002	2	Canada Health
(Canada) Province of Newfoundland and Labrador	Canada	picloram	1918-02-1	0.19	190	Canada Health
(Canada) Province of Newfoundland and Labrador	Canada	Simazine	122-34-9	0.01	10	Canada Health
(Canada) Province of Newfoundland and Labrador	Canada	Terbufos	13071-79-9	0.001	1	Canada Health
(Canada) Province of Newfoundland and Labrador	Canada	Trifluralin	1582-09-8	0.045	45	Canada Health
(Canada) Northwest Territories	Canada	Atrazine	1912-24-9	0.005	5	Canada Health
(Canada) Northwest Territories	Canada	Azinphos-methyl	86-50-0	0.02	20	Canada Health
(Canada) Northwest Territories	Canada	bromoxynil	1689-84-5	0.005	5	Canada Health
(Canada) Northwest Territories	Canada	Carbaryl	63-25-2	0.09	90	Canada Health
(Canada) Northwest Territories	Canada	Carbofuran	1563-66-2	0.09	90	Canada Health
(Canada) Northwest Territories	Canada	Chlorpyrifos	2921-88-2	0.09	90	Canada Health
(Canada) Northwest Territories	Canada	Diazinon	333-41-5	0.02	20	Canada Health
(Canada) Northwest Territories	Canada	Dicamba	1918-00-9	0.12	120	Canada Health
(Canada) Northwest Territories	Canada	2,4-D	94-75-7	0.1	100	Canada Health
(Canada) Northwest Territories	Canada	Diclofop-methyl	51338-27-3	0.009	9	Canada Health
(Canada) Northwest Territories	Canada	Dimethoate	60-51-5	0.02	20	Canada Health
(Canada) Northwest Territories	Canada	Diquat	85-00-7	0.07	70	Canada Health
(Canada) Northwest Territories	Canada	Diuron	330-54-1	0.15	150	Canada Health
(Canada) Northwest Territories	Canada	Glyphosate	1071-83-6	0.28	280	Canada Health
(Canada) Northwest Territories	Canada	Malathion	121-75-5	0.19	190	Canada Health
(Canada) Northwest Territories	Canada	MCPA	94-74-6	0.1	100	Canada Health
(Canada) Northwest Territories	Canada	Metolaclor (Dual)	51218-45-2	0.05	50	Canada Health
(Canada) Northwest Territories	Canada	Metribuzin	21087-64-9	0.08	80	Canada Health
(Canada) Northwest Territories	Canada	Paraquat	4685-14-7	0.007	7	Canada Health
(Canada) Northwest Territories	Canada	Paraquat Dichloride	1910-42-5	0.01	10	Canada Health
(Canada) Northwest Territories	Canada	Phorate	298-02-2	0.002	2	Canada Health
(Canada) Northwest Territories	Canada	picloram	1918-02-1	0.19	190	Canada Health
(Canada) Northwest Territories	Canada	Simazine	122-34-9	0.01	10	Canada Health
(Canada) Northwest Territories	Canada	Terbufos	13071-79-9	0.001	1	Canada Health
(Canada) Northwest Territories	Canada	Trifluralin	1582-09-8	0.045	45	Canada Health
Canada Nova Scotia	Canada Nova Scotia	Atrazine	1912-24-9	0.005	5	Canada Health
Canada Nova Scotia	Canada Nova Scotia	Azinphos-methyl	86-50-0	0.02	20	Canada Health
Canada Nova Scotia	Canada Nova Scotia	bromoxynil	1689-84-5	0.005	5	Canada Health
Canada Nova Scotia	Canada Nova Scotia	Carbaryl	63-25-2	0.09	90	Canada Health
Canada Nova Scotia	Canada Nova Scotia	Carbofuran	1563-66-2	0.09	90	Canada Health
Canada Nova Scotia	Canada Nova Scotia	Chlorpyrifos	2921-88-2	0.09	90	Canada Health
Canada Nova Scotia	Canada Nova Scotia	Diazinon	333-41-5	0.02	20	Canada Health
Canada Nova Scotia	Canada Nova Scotia	Dicamba	1918-00-9	0.12	120	Canada Health
Canada Nova Scotia	Canada Nova Scotia	2,4-D	94-75-7	0.1	100	Canada Health
Canada Nova Scotia	Canada Nova Scotia	Diclofop-methyl	51338-27-3	0.009	9	Canada Health
Canada Nova Scotia	Canada Nova Scotia	Dimethoate	60-51-5	0.02	20	Canada Health
Canada Nova Scotia	Canada Nova Scotia	Diquat	85-00-7	0.07	70	Canada Health
Canada Nova Scotia	Canada Nova Scotia	Diuron	330-54-1	0.15	150	Canada Health
Canada Nova Scotia	Canada Nova Scotia	Glyphosate	1071-83-6	0.28	280	Canada Health
Canada Nova Scotia	Canada Nova Scotia	Malathion	121-75-5	0.19	190	Canada Health
Canada Nova Scotia	Canada Nova Scotia	MCPA	94-74-6	0.1	100	Canada Health
Canada Nova Scotia	Canada Nova Scotia	Metolaclor (Dual)	51218-45-2	0.05	50	Canada Health
Canada Nova Scotia	Canada Nova Scotia	Metribuzin	21087-64-9	0.08	80	Canada Health
Canada Nova Scotia	Canada Nova Scotia	Paraquat	4685-14-7	0.007	7	Canada Health
Canada Nova Scotia	Canada Nova Scotia	Paraquat Dichloride	1910-42-5	0.01	10	Canada Health
Canada Nova Scotia	Canada Nova Scotia	Phorate	298-02-2	0.002	2	Canada Health
Canada Nova Scotia	Canada Nova Scotia	picloram	1918-02-1	0.19	190	Canada Health
Canada Nova Scotia	Canada Nova Scotia	Simazine	122-34-9	0.01	10	Canada Health
Canada Nova Scotia	Canada Nova Scotia	Terbufos	13071-79-9	0.001	1	Canada Health
Canada Nova Scotia	Canada Nova Scotia	Trifluralin	1582-09-8	0.045	45	Canada Health
Canada Nova Scotia	Canada Nova Scotia	Aldicarb	116-06-3	0.009	9	Nova Scotia
Canada Nova Scotia	Canada Nova Scotia	Aldrin/Dieldrin		0.0007	0.7	Nova Scotia
Canada Nova Scotia	Canada Nova Scotia	Aldrin	309-00-2	0.0007	0.7	Nova Scotia
Canada Nova Scotia	Canada Nova Scotia	Atrazine	1912-24-9	0.005	5	Nova Scotia
Canada Nova Scotia	Canada Nova Scotia	Dieldrin	60-57-1	0.0007	0.7	Nova Scotia
Canada Nova Scotia	Canada Nova Scotia	azinphos-methyl	86-50-0	0.02	20	Nova Scotia
Canada Nova Scotia	Canada Nova Scotia	Bendiocarb	22781-23-3	0.04	40	Nova Scotia
Canada Nova Scotia	Canada Nova Scotia	bromoxynil	1689-84-5	0.005	5	Nova Scotia
Canada Nova Scotia	Canada Nova Scotia	Carbaryl	63-25-2	0.09	90	Nova Scotia
Canada Nova Scotia	Canada Nova Scotia	Carbofuran	1563-66-2	0.09	90	Nova Scotia
Canada Nova Scotia	Canada Nova Scotia	Chlorpyrifos	2921-88-2	0.09	90	Nova Scotia
Canada Nova Scotia	Canada Nova Scotia	Cyanazine	21725-46-2	0.01	10	Nova Scotia
Canada Nova Scotia	Canada Nova Scotia	Diazinon	333-41-5	0.02	20	Nova Scotia
Canada Nova Scotia	Canada Nova Scotia	Dicamba	1918-00-9	0.12	120	Nova Scotia
Canada Nova Scotia	Canada Nova Scotia	diclofop-methyl	51338-27-3	0.009	9	Nova Scotia
Canada Nova Scotia	Canada Nova Scotia	Dimethoate	60-51-5	0.02	20	Nova Scotia
Canada Nova Scotia	Canada Nova Scotia	Dinoseb	88-85-7	0.01	10	Nova Scotia
Canada Nova Scotia	Canada Nova Scotia	Diquat	85-00-7	0.07	70	Nova Scotia
Canada Nova Scotia	Canada Nova Scotia	Diuron	330-54-1	0.15	150	Nova Scotia
Canada Nova Scotia	Canada Nova Scotia	2,4-D	94-75-7	0.1	100	Nova Scotia
Canada Nova Scotia	Canada Nova Scotia	Glyphosate	1071-83-6	0.28	280	Nova Scotia
Canada Nova Scotia	Canada Nova Scotia	Malathion	121-75-5	0.19	190	Nova Scotia
Canada Nova Scotia	Canada Nova Scotia	Methoxychlor	72-43-5	0.9	900	Nova Scotia
Canada Nova Scotia	Canada Nova Scotia	Metolaclor (Dual)	51218-45-2	0.05	50	Nova Scotia
Canada Nova Scotia	Canada Nova Scotia	Metribuzin	21087-64-9	0.08	80	Nova Scotia
Canada Nova Scotia	Canada Nova Scotia	Parathion	56-38-2	0.05	50	Nova Scotia
Canada Nova Scotia	Canada Nova Scotia	Pentachlorophenol	87-86-5	0.06	60	Nova Scotia
Canada Nova Scotia	Canada Nova Scotia	Phorate	298-02-2	0.002	2	Nova Scotia
Canada Nova Scotia	Canada Nova Scotia	Simazine	122-34-9	0.01	10	Nova Scotia
Canada Nova Scotia	Canada Nova Scotia	Terbufos	13071-79-9	0.001	1	Nova Scotia
Canada Nova Scotia	Canada Nova Scotia	Trifluralin	1582-09-8	0.045	45	Nova Scotia
Canada Nova Scotia	Canada Nova Scotia	picloram	1918-02-1	0.19	190	Nova Scotia
(Canada) Nunavut	Canada	Atrazine	1912-24-9	0.005	5	Canada Health
(Canada) Nunavut	Canada	Azinphos-methyl	86-50-0	0.02	20	Canada Health
(Canada) Nunavut	Canada	bromoxynil	1689-84-5	0.005	5	Canada Health
(Canada) Nunavut	Canada	Carbaryl	63-25-2	0.09	90	Canada Health
(Canada) Nunavut	Canada	Carbofuran	1563-66-2	0.09	90	Canada Health
(Canada) Nunavut	Canada	Chlorpyrifos	2921-88-2	0.09	90	Canada Health
(Canada) Nunavut	Canada	Diazinon	333-41-5	0.02	20	Canada Health
(Canada) Nunavut	Canada	Dicamba	1918-00-9	0.12	120	Canada Health
(Canada) Nunavut	Canada	2,4-D	94-75-7	0.1	100	Canada Health
(Canada) Nunavut	Canada	Diclofop-methyl	51338-27-3	0.009	9	Canada Health
(Canada) Nunavut	Canada	Dimethoate	60-51-5	0.02	20	Canada Health
(Canada) Nunavut	Canada	Diquat	85-00-7	0.07	70	Canada Health
(Canada) Nunavut	Canada	Diuron	330-54-1	0.15	150	Canada Health
(Canada) Nunavut	Canada	Glyphosate	1071-83-6	0.28	280	Canada Health
(Canada) Nunavut	Canada	Malathion	121-75-5	0.19	190	Canada Health
(Canada) Nunavut	Canada	MCPA	94-74-6	0.1	100	Canada Health
(Canada) Nunavut	Canada	Metolaclor (Dual)	51218-45-2	0.05	50	Canada Health
(Canada) Nunavut	Canada	Metribuzin	21087-64-9	0.08	80	Canada Health
(Canada) Nunavut	Canada	Paraquat	4685-14-7	0.007	7	Canada Health
(Canada) Nunavut	Canada	Paraquat Dichloride	1910-42-5	0.01	10	Canada Health
(Canada) Nunavut	Canada	Phorate	298-02-2	0.002	2	Canada Health
(Canada) Nunavut	Canada	picloram	1918-02-1	0.19	190	Canada Health
(Canada) Nunavut	Canada	Simazine	122-34-9	0.01	10	Canada Health
(Canada) Nunavut	Canada	Terbufos	13071-79-9	0.001	1	Canada Health
(Canada) Nunavut	Canada	Trifluralin	1582-09-8	0.045	45	Canada Health
(Canada) Province of Ontario	Canada	Alachlor	15972-60-8	0.005	5	Ontario
(Canada) Province of Ontario	Canada	Aldicarb	116-06-3	0.009	9	Ontario
(Canada) Province of Ontario	Canada	Aldrin/Dieldrin		0.0007	0.7	Ontario
(Canada) Province of Ontario	Canada	Aldrin	309-00-2	0.0007	0.7	Ontario
(Canada) Province of Ontario	Canada	Dieldrin	60-57-1	0.0007	0.7	Ontario
(Canada) Province of Ontario	Canada	Atrazine	1912-24-9	0.005	5	Ontario
(Canada) Province of Ontario	Canada	Carbofuran	1563-66-2	0.09	90	Ontario
(Canada) Province of Ontario	Canada	Chlordane	12789-03-6	0.007	7	Ontario
(Canada) Province of Ontario	Canada	Cyanazine	21725-46-2	0.01	10	Ontario
(Canada) Province of Ontario	Canada	DDT	50-29-3	0.03	30	Ontario
(Canada) Province of Ontario	Canada	2,4-D	94-75-7	0.1	100	Ontario
(Canada) Province of Ontario	Canada	Dinoseb	88-85-7	0.01	10	Ontario
(Canada) Province of Ontario	Canada	Diquat	85-00-7	0.07	70	Ontario
(Canada) Province of Ontario	Canada	Heptachlor/Heptachlor epoxide		0.003	3	Ontario
(Canada) Province of Ontario	Canada	Heptachlor	76-44-8	0.003	3	Ontario
(Canada) Province of Ontario	Canada	Heptachlor epoxide	1024-57-3	0.003	3	Ontario
(Canada) Province of Ontario	Canada	Gamma - BHC (Lindane)	58-89-9	0.004	4	Ontario
(Canada) Province of Ontario	Canada	Methoxychlor	72-43-5	0.9	900	Ontario
(Canada) Province of Ontario	Canada	Metolaclor (Dual)	51218-45-2	0.05	50	Ontario
(Canada) Province of Ontario	Canada	Metribuzin	21087-64-9	0.08	80	Ontario
(Canada) Province of Ontario	Canada	Pentachlorophenol	87-86-5	0.06	60	Ontario
(Canada) Province of Ontario	Canada	picloram	1918-02-1	0.19	190	Ontario
(Canada) Province of Ontario	Canada	Simazine	122-34-9	0.01	10	Ontario
(Canada) Province of Ontario	Canada	Trifluralin	1582-09-8	0.045	45	Ontario
(Canada) Province of Prince Edward Island	Canada	Atrazine	1912-24-9	0.005	5	Canada Health
(Canada) Province of Prince Edward Island	Canada	Azinphos-methyl	86-50-0	0.02	20	Canada Health
(Canada) Province of Prince Edward Island	Canada	bromoxynil	1689-84-5	0.005	5	Canada Health
(Canada) Province of Prince Edward Island	Canada	Carbaryl	63-25-2	0.09	90	Canada Health
(Canada) Province of Prince Edward Island	Canada	Carbofuran	1563-66-2	0.09	90	Canada Health
(Canada) Province of Prince Edward Island	Canada	Chlorpyrifos	2921-88-2	0.09	90	Canada Health
(Canada) Province of Prince Edward Island	Canada	Diazinon	333-41-5	0.02	20	Canada Health
(Canada) Province of Prince Edward Island	Canada	Dicamba	1918-00-9	0.12	120	Canada Health
(Canada) Province of Prince Edward Island	Canada	2,4-D	94-75-7	0.1	100	Canada Health
(Canada) Province of Prince Edward Island	Canada	Diclofop-methyl	51338-27-3	0.009	9	Canada Health
(Canada) Province of Prince Edward Island	Canada	Dimethoate	60-51-5	0.02	20	Canada Health
(Canada) Province of Prince Edward Island	Canada	Diquat	85-00-7	0.07	70	Canada Health
(Canada) Province of Prince Edward Island	Canada	Diuron	330-54-1	0.15	150	Canada Health
(Canada) Province of Prince Edward Island	Canada	Glyphosate	1071-83-6	0.28	280	Canada Health
(Canada) Province of Prince Edward Island	Canada	Malathion	121-75-5	0.19	190	Canada Health
(Canada) Province of Prince Edward Island	Canada	MCPA	94-74-6	0.1	100	Canada Health
(Canada) Province of Prince Edward Island	Canada	Metolaclor (Dual)	51218-45-2	0.05	50	Canada Health
(Canada) Province of Prince Edward Island	Canada	Metribuzin	21087-64-9	0.08	80	Canada Health
(Canada) Province of Prince Edward Island	Canada	Paraquat	4685-14-7	0.007	7	Canada Health
(Canada) Province of Prince Edward Island	Canada	Paraquat Dichloride	1910-42-5	0.01	10	Canada Health
(Canada) Province of Prince Edward Island	Canada	Phorate	298-02-2	0.002	2	Canada Health
(Canada) Province of Prince Edward Island	Canada	picloram	1918-02-1	0.19	190	Canada Health
(Canada) Province of Prince Edward Island	Canada	Simazine	122-34-9	0.01	10	Canada Health
(Canada) Province of Prince Edward Island	Canada	Terbufos	13071-79-9	0.001	1	Canada Health
(Canada) Province of Prince Edward Island	Canada	Trifluralin	1582-09-8	0.045	45	Canada Health
(Canada) Province of Quebec	Canada	Aldicarb	116-06-3	0.007	7	Qeubec
(Canada) Province of Quebec	Canada	Aldrin/Dieldrin		0.0007	0.7	Qeubec
(Canada) Province of Quebec	Canada	Aldrin	309-00-2	0.0007	0.7	Qeubec
(Canada) Province of Quebec	Canada	Dieldrin	60-57-1	0.0007	0.7	Qeubec
(Canada) Province of Quebec	Canada	Atrazine	1912-24-9	0.0035	3.5	Qeubec
(Canada) Province of Quebec	Canada	azinphos-methyl	86-50-0	0.017	17	Qeubec
(Canada) Province of Quebec	Canada	Bendiocarb	22781-23-3	0.027	27	Qeubec
(Canada) Province of Quebec	Canada	bromoxynil	1689-84-5	0.0035	3.5	Qeubec
(Canada) Province of Quebec	Canada	Carbaryl	63-25-2	0.07	70	Qeubec
(Canada) Province of Quebec	Canada	Carbofuran	1563-66-2	0.07	70	Qeubec
(Canada) Province of Quebec	Canada	MCPA	94-74-6	0.03	30	Qeubec
(Canada) Province of Quebec	Canada	Chlorpyrifos	2921-88-2	0.07	70	Qeubec
(Canada) Province of Quebec	Canada	Cyanazine	21725-46-2	0.009	9	Qeubec
(Canada) Province of Quebec	Canada	Diazinon	333-41-5	0.0014	1.4	Qeubec
(Canada) Province of Quebec	Canada	Dicamba	1918-00-9	0.085	85	Qeubec
(Canada) Province of Quebec	Canada	diclofop-methyl	51338-27-3	0.007	7	Qeubec
(Canada) Province of Quebec	Canada	Dimethoate	60-51-5	0.014	14	Qeubec
(Canada) Province of Quebec	Canada	Dinoseb	88-85-7	0.007	7	Qeubec
(Canada) Province of Quebec	Canada	Diquat	85-00-7	0.05	50	Qeubec
(Canada) Province of Quebec	Canada	Diuron	330-54-1	0.11	110	Qeubec
(Canada) Province of Quebec	Canada	2,4-D	94-75-7	0.07	70	Qeubec
(Canada) Province of Quebec	Canada	Glyphosate	1071-83-6	0.21	210	Qeubec
(Canada) Province of Quebec	Canada	Malathion	121-75-5	0.14	140	Qeubec
(Canada) Province of Quebec	Canada	Methoxychlor	72-43-5	0.7	700	Qeubec
(Canada) Province of Quebec	Canada	Metolaclor (Dual)	51218-45-2	0.035	35	Qeubec
(Canada) Province of Quebec	Canada	Metribuzin	21087-64-9	0.06	60	Qeubec
(Canada) Province of Quebec	Canada	Paraquat	4685-14-7	0.007	7	Qeubec
(Canada) Province of Quebec	Canada	Parathion	56-38-2	0.035	35	Qeubec
(Canada) Province of Quebec	Canada	Pentachlorophenol	87-86-5	0.042	42	Qeubec
(Canada) Province of Quebec	Canada	Phorate	298-02-2	0.0014	1.4	Qeubec
(Canada) Province of Quebec	Canada	Simazine	122-34-9	0.009	9	Qeubec
(Canada) Province of Quebec	Canada	Terbufos	13071-79-9	0.0005	0.5	Qeubec
(Canada) Province of Quebec	Canada	Trifluralin	1582-09-8	0.035	35	Qeubec
(Canada) Province of Quebec	Canada	picloram	1918-02-1	0.14	140	Qeubec
(Canada) Yukon	Canada	Atrazine	1912-24-9	0.005	5	Canada Health
(Canada) Yukon	Canada	Azinphos-methyl	86-50-0	0.02	20	Canada Health
(Canada) Yukon	Canada	bromoxynil	1689-84-5	0.005	5	Canada Health
(Canada) Yukon	Canada	Carbaryl	63-25-2	0.09	90	Canada Health
(Canada) Yukon	Canada	Carbofuran	1563-66-2	0.09	90	Canada Health
(Canada) Yukon	Canada	Chlorpyrifos	2921-88-2	0.09	90	Canada Health
(Canada) Yukon	Canada	Diazinon	333-41-5	0.02	20	Canada Health
(Canada) Yukon	Canada	Dicamba	1918-00-9	0.12	120	Canada Health
(Canada) Yukon	Canada	2,4-D	94-75-7	0.1	100	Canada Health
(Canada) Yukon	Canada	Diclofop-methyl	51338-27-3	0.009	9	Canada Health
(Canada) Yukon	Canada	Dimethoate	60-51-5	0.02	20	Canada Health
(Canada) Yukon	Canada	Diquat	85-00-7	0.07	70	Canada Health
(Canada) Yukon	Canada	Diuron	330-54-1	0.15	150	Canada Health
(Canada) Yukon	Canada	Glyphosate	1071-83-6	0.28	280	Canada Health
(Canada) Yukon	Canada	Malathion	121-75-5	0.19	190	Canada Health
(Canada) Yukon	Canada	MCPA	94-74-6	0.1	100	Canada Health
(Canada) Yukon	Canada	Metolaclor (Dual)	51218-45-2	0.05	50	Canada Health
(Canada) Yukon	Canada	Metribuzin	21087-64-9	0.08	80	Canada Health
(Canada) Yukon	Canada	Paraquat	4685-14-7	0.007	7	Canada Health
(Canada) Yukon	Canada	Paraquat Dichloride	1910-42-5	0.01	10	Canada Health
(Canada) Yukon	Canada	Phorate	298-02-2	0.002	2	Canada Health
(Canada) Yukon	Canada	picloram	1918-02-1	0.19	190	Canada Health
(Canada) Yukon	Canada	Simazine	122-34-9	0.01	10	Canada Health
(Canada) Yukon	Canada	Terbufos	13071-79-9	0.001	1	Canada Health
(Canada) Yukon	Canada	Trifluralin	1582-09-8	0.045	45	Canada Health
(Canada) Province of Saskatchewan	Canada	Atrazine	1912-24-9	0.005	5	Saskatchewan
(Canada) Province of Saskatchewan	Canada	bromoxynil	1689-84-5	0.005	5	Saskatchewan
(Canada) Province of Saskatchewan	Canada	Carbofuran	1563-66-2	0.09	90	Saskatchewan
(Canada) Province of Saskatchewan	Canada	Chlorpyrifos	2921-88-2	0.09	90	Saskatchewan
(Canada) Province of Saskatchewan	Canada	Dicamba	1918-00-9	0.12	120	Saskatchewan
(Canada) Province of Saskatchewan	Canada	diclofop-methyl	51338-27-3	0.009	9	Saskatchewan
(Canada) Province of Saskatchewan	Canada	Dimethoate	60-51-5	0.02	20	Saskatchewan
(Canada) Province of Saskatchewan	Canada	2,4-D	94-75-7	0.1	100	Saskatchewan
(Canada) Province of Saskatchewan	Canada	Malathion	121-75-5	0.19	190	Saskatchewan
(Canada) Province of Saskatchewan	Canada	Pentachlorophenol	87-86-5	0.06	60	Saskatchewan
(Canada) Province of Saskatchewan	Canada	Trifluralin	1582-09-8	0.045	45	Saskatchewan
(Canada) Province of Saskatchewan	Canada	picloram	1918-02-1	0.19	190	Saskatchewan
Republic of Chile	Chile	DDT/DDD/DDE		0.002	2	chile
Republic of Chile	Chile	DDD	72-54-8	0.002	2	chile
Republic of Chile	Chile	DDE	72-55-9	0.002	2	chile
Republic of Chile	Chile	DDT	50-29-3	0.002	2	chile
Republic of Chile	Chile	2,4-D	94-75-7	0.03	30	chile
Republic of Chile	Chile	Gamma - BHC (Lindane)	58-89-9	0.002	2	chile
Republic of Chile	Chile	Methoxychlor	72-43-5	0.02	20	chile
Republic of Chile	Chile	Pentachlorophenol	87-86-5	0.009	9	chile
People’s Republic of China	China	Malathion	121-75-5	0.25	250	China GB 5749-85
People’s Republic of China	China	Pentachlorophenol	87-86-5	0.009	9	China GB 5749-85
People’s Republic of China	China	alpha - BHC	319-84-6	0.005	5	China GB 5749-85
People’s Republic of China	China	Dimethoate	60-51-5	0.08	80	China GB 5749-85
People’s Republic of China	China	Parathion	56-38-2	0.003	3	China GB 5749-85
People’s Republic of China	China	Methyl Parathion	298-00-0	0.02	20	China GB 5749-85
People’s Republic of China	China	Bentazon	25057-89-0	0.3	300	China GB 5749-85
People’s Republic of China	China	Chlorothalonil	1897-45-6	0.01	10	China GB 5749-85
People’s Republic of China	China	Carbofuran	1563-66-2	0.007	7	China GB 5749-85
People’s Republic of China	China	Gamma - BHC (Lindane)	58-89-9	0.002	2	China GB 5749-85
People’s Republic of China	China	Chlorpyrifos	2921-88-2	0.03	30	China GB 5749-85
People’s Republic of China	China	Glyphosate	1071-83-6	0.7	700	China GB 5749-85
People’s Republic of China	China	Dichlorvos	62-73-7	0.001	1	China GB 5749-85
People’s Republic of China	China	Atrazine	1912-24-9	0.002	2	China GB 5749-85
People’s Republic of China	China	Deltametrin	52918-63-5	0.02	20	China GB 5749-85
People’s Republic of China	China	2,4-D	94-75-7	0.03	30	China GB 5749-85
People’s Republic of China	China	DDT	50-29-3	0.001	1	China GB 5749-85
Republic of Colombia	Colombia	Aldrin	309-00-2	0.001	1	Colombia
Republic of Colombia	Colombia	Chlordane	12789-03-6	0.003	3	Colombia
Republic of Colombia	Colombia	Carbaryl	63-25-2	0.1	100	Colombia
Republic of Colombia	Colombia	DDT	50-29-3	0.05	50	Colombia
Republic of Colombia	Colombia	Diazinon	333-41-5	0.01	10	Colombia
Republic of Colombia	Colombia	Dieldrin	60-57-1	0.001	1	Colombia
Republic of Colombia	Colombia	Endrin	72-20-8	0.0005	0.5	Colombia
Republic of Colombia	Colombia	Heptachlor	76-44-8	0.03	30	Colombia
Republic of Colombia	Colombia	Gamma - BHC (Lindane)	58-89-9	0.005	5	Colombia
Republic of Colombia	Colombia	Methoxychlor	72-43-5	0.1	100	Colombia
Republic of Colombia	Colombia	Methyl Parathion	298-00-0	0.007	7	Colombia
Republic of Colombia	Colombia	Parathion	56-38-2	0.0035	3.5	Colombia
Republic of Colombia	Colombia	Toxaphene	8001-35-2	0.005	5	Colombia
Republic of Colombia	Colombia	2,4-D	94-75-7	0.1	100	Colombia
Republic of Colombia	Colombia	2,4,5-T	93-76-5	0.002	2	Colombia
Republic of Colombia	Colombia	2,4,5-TP	93-72-1	0.03	30	Colombia
Republic of Costa Rica	Costa Rica	Alachlor	15972-60-8	0.02	20	Costa Rica
Republic of Costa Rica	Costa Rica	Aldicarb	116-06-3	0.01	10	Costa Rica
Republic of Costa Rica	Costa Rica	Aldrin/Dieldrin		3e-05	0.03	Costa Rica
Republic of Costa Rica	Costa Rica	Aldrin	309-00-2	3e-05	0.03	Costa Rica
Republic of Costa Rica	Costa Rica	Dieldrin	60-57-1	3e-05	0.03	Costa Rica
Republic of Costa Rica	Costa Rica	Atrazine	1912-24-9	0.002	2	Costa Rica
Republic of Costa Rica	Costa Rica	Bentazon	25057-89-0	0.3	300	Costa Rica
Republic of Costa Rica	Costa Rica	Carbofuran	1563-66-2	0.007	7	Costa Rica
Republic of Costa Rica	Costa Rica	Chlordane	12789-03-6	0.0002	0.2	Costa Rica
Republic of Costa Rica	Costa Rica	2,4-D	94-75-7	0.03	30	Costa Rica
Republic of Costa Rica	Costa Rica	2,4-DB	94-82-6	0.09	90	Costa Rica
Republic of Costa Rica	Costa Rica	DDT	50-29-3	0.002	2	Costa Rica
Republic of Costa Rica	Costa Rica	dibromochlorpropane	96-12-8	0.001	1	Costa Rica
Republic of Costa Rica	Costa Rica	Dichloropropane, 1,2-	78-87-5	0.02	20	Costa Rica
Republic of Costa Rica	Costa Rica	Dichlorprop	120-36-5	0.1	100	Costa Rica
Republic of Costa Rica	Costa Rica	Heptachlor + epoxide		3e-05	0.03	Costa Rica
Republic of Costa Rica	Costa Rica	Heptachlor	76-44-8	3e-05	0.03	Costa Rica
Republic of Costa Rica	Costa Rica	Heptachlor epoxide	1024-57-3	3e-05	0.03	Costa Rica
Republic of Costa Rica	Costa Rica	Izoproturon	34123-59-6	0.009	9	Costa Rica
Republic of Costa Rica	Costa Rica	Gamma - BHC (Lindane)	58-89-9	0.002	2	Costa Rica
Republic of Costa Rica	Costa Rica	MCPA	94-74-6	0.002	2	Costa Rica
Republic of Costa Rica	Costa Rica	mecoprop	93-65-2	0.01	10	Costa Rica
Republic of Costa Rica	Costa Rica	Methoxychlor	72-43-5	0.02	20	Costa Rica
Republic of Costa Rica	Costa Rica	Metolaclor (Dual)	51218-45-2	0.01	10	Costa Rica
Republic of Costa Rica	Costa Rica	Molinate	2212-67-1	0.006	6	Costa Rica
Republic of Costa Rica	Costa Rica	Pentachlorophenol	87-86-5	0.009	9	Costa Rica
Republic of Costa Rica	Costa Rica	Pendimethalin	40487-42-1	0.02	20	Costa Rica
Republic of Costa Rica	Costa Rica	Permethrin	52645-53-1	0.02	20	Costa Rica
Republic of Costa Rica	Costa Rica	Propanil	709-98-8	0.02	20	Costa Rica
Republic of Costa Rica	Costa Rica	pyridate	55512-33-9	0.1	100	Costa Rica
Republic of Costa Rica	Costa Rica	Simazine	122-34-9	0.002	2	Costa Rica
Republic of Costa Rica	Costa Rica	2,4,5-T	93-76-5	0.009	9	Costa Rica
Republic of Costa Rica	Costa Rica	Trifluralin	1582-09-8	0.02	20	Costa Rica
Republic of Croatia	Croatia	Pesticide	000-00-0	0.1	100	Croatia
Republic of Croatia	Croatia	total	000-00-01	0.5	500	Croatia
Republic of Cuba	Cuba	Aldrin and Dieldrin		3e-05	0.03	Cuba
Republic of Cuba	Cuba	Aldrin	309-00-2	3e-05	0.03	Cuba
Republic of Cuba	Cuba	Dieldrin	60-57-1	3e-05	0.03	Cuba
Republic of Cuba	Cuba	Chloroform	67-66-3	0.03	30	Cuba
Republic of Cuba	Cuba	Chlordane	12789-03-6	0.0002	0.2	Cuba
Republic of Cuba	Cuba	DDT	50-29-3	0.002	2	Cuba
Republic of Cuba	Cuba	2,4-D	94-75-7	0.03	30	Cuba
Republic of Cuba	Cuba	Dichloropropane, 1,2-	78-87-5	0.02	20	Cuba
Republic of Cuba	Cuba	1,3-Dichloropropene	542-75-6	0.02	20	Cuba
Republic of Cuba	Cuba	Heptachlor and epoxide		3e-05	0.03	Cuba
Republic of Cuba	Cuba	Heptachlor	76-44-8	3e-05	0.03	Cuba
Republic of Cuba	Cuba	Heptachlor epoxide	1024-57-3	3e-05	0.03	Cuba
Republic of Cuba	Cuba	Hexachlorobenzne	118-74-1	0.001	1	Cuba
Republic of Cuba	Cuba	Gamma - BHC (Lindane)	58-89-9	0.002	2	Cuba
Republic of Cuba	Cuba	Methoxychlor	72-43-5	0.02	20	Cuba
Republic of Cuba	Cuba	Pentachlorophenol	87-86-5	0.009	9	Cuba
Republic of Cyprus	Cyprus	Aldrin	309-00-2	3e-05	0.03	EU
Republic of Cyprus	Cyprus	Dieldrin	60-57-1	3e-05	0.03	EU
Republic of Cyprus	Cyprus	Heptachlor	76-44-8	3e-05	0.03	EU
Republic of Cyprus	Cyprus	Heptachlor epoxide	1024-57-3	3e-05	0.03	EU
Republic of Cyprus	Cyprus	other pesticide	000-00-0	0.0001	0.1	EU
Republic of Cyprus	Cyprus	total	000-00-1	0.0005	0.5	EU
Czech Republic	Czech Republic	Aldrin	309-00-2	3e-05	0.03	Czech
Czech Republic	Czech Republic	Dieldrin	60-57-1	3e-05	0.03	Czech
Czech Republic	Czech Republic	Heptachlor	76-44-8	3e-05	0.03	Czech
Czech Republic	Czech Republic	Heptachlor epoxide	1024-57-3	3e-05	0.03	Czech
Czech Republic	Czech Republic	other pesticide	000-00-0	0.0001	0.1	Czech
Czech Republic	Czech Republic	total	000-00-1	0.0005	0.5	Czech
Kingdom of Denmark	Denmark	Aldrin	309-00-2	3e-05	0.03	Denmark
Kingdom of Denmark	Denmark	Dieldrin	60-57-1	3e-05	0.03	Denmark
Kingdom of Denmark	Denmark	Heptachlor	76-44-8	3e-05	0.03	Denmark
Kingdom of Denmark	Denmark	Heptachlor epoxide	1024-57-3	3e-05	0.03	Denmark
[truncated: 1,568 more rows]
